# Supplementary material for: Using Transcriptome Analysis to Screen for Key Genes and Pathways Related to Cytoplasmic Male Sterility in Cotton (Gossypium hirsutum L.)
Source: Int J Mol Sci. 2019 Oct 16;20(20):5120. doi: 10.3390/ijms20205120 (PMC6830320; doi:10.3390/ijms20205120)
Supplement: Supplementary file 1 [file ijms-20-05120-s001.zip]

Archive with 13 entries (12 files):
- ijms-602343-final-supplymentary/
- ijms-602343-final-supplymentary/Supplementary Figure S1. module eigengenes genes GO enrichment.png
- ijms-602343-final-supplymentary/Supplementary Figure S2.module turquoise.KEGG.tif
- ijms-602343-final-supplymentary/Supplementary Figure S3.module blue.KEGG.tif
- ijms-602343-final-supplymentary/Supplementary Figure S4.module green.KEGG.tif
- ijms-602343-final-supplymentary/Supplementary Figure S5A-D.RT-PCR corrlation.tif
- ijms-602343-final-supplymentary/Supplementary Table S1. clean reads FPKM.xlsx
- ijms-602343-final-supplymentary/Supplementary Table S2. DEGs at three stages.xlsx
- ijms-602343-final-supplymentary/Supplementary Table S3.DEGs GO and KEGG pathway.xlsx
- ijms-602343-final-supplymentary/Supplementary Table S4.module eigengenes genes.xlsx
- ijms-602343-final-supplymentary/Supplementary Table S5a-f.major DEGs KEGG pathway associated with cytoplasmic male sterility.xlsx
- ijms-602343-final-supplymentary/Supplementary Table S6a-g major DEGs associated with cytoplasmic male sterility.xlsx
- ijms-602343-final-supplymentary/Supplementary TableS7a,b. Sequence information of genes used for qRT-PCR.xls
