# Supplementary material for: Using Transcriptome Analysis to Screen for Key Genes and Pathways Related to Cytoplasmic Male Sterility in Cotton (Gossypium hirsutum L.)
Source: Int J Mol Sci. 2019 Oct 16;20(20):5120. doi: 10.3390/ijms20205120 (PMC6830320; doi:10.3390/ijms20205120)
Supplement: Supplementary file 1 [file ijms-20-05120-s001.zip › ijms-602343-final-supplymentary/Supplementary Table S1. clean reads FPKM.xlsx]

## Sheet: Table S1_clean reads FPKM 
Table S1:the expression levels of clean reads
GeneID	MPms2-FPKM	MsPms1-FPKM	MMs3-FPKM	MTds3-FPKM	MTds2-FPKM	MsTds3-FPKM	MMs2-FPKM	MsTds1-FPKM	MTds1-FPKM	MMs1-FPKM	MsMs1-FPKM	MPms3-FPKM	MsPms3-FPKM	MPms1-FPKM	MsPms2-FPKM	MsTds2-FPKM	MsMs3-FPKM	MsMs2-FPKM
Ghir_D03G006550	0.17	0	0	0	0	0	0	0	0	0	0	0.09	0	0	0	0.09	0.1	0
Ghir_D13G021330	0.83	1.25	0	1.01	0.2	0.27	2.14	0.33	1.03	0.83	0	0.1	0.82	0.38	0.52	0.67	0.46	0.77
Ghir_A02G007330	0	0	0.02	0	0	0	0	0	0	0	0	0	0	0	0.08	0	0	0
Ghir_A04G000750	0.47	0.44	0.34	0.26	0.68	0.77	0.25	0.53	0.35	0.23	0.51	0.22	0.54	0.43	0.3	0.42	0.6	1.08
Ghir_D12G020820	14	10.48	10.5	10.47	14.03	12.86	12.11	9.72	11.84	14.25	6.55	13.94	11.09	7.53	12.38	12.21	9.83	8.18
Ghir_A03G015530	0	0.32	0	0.11	0.1	0.17	0.15	0.26	0.04	0.05	0.42	0	0.25	0.06	0.24	0.29	0	0.75
Ghir_D11G000990	1.4	2.6	0.74	1.14	0.69	2.6	0.76	2.4	0.56	1.33	2.03	0.83	2.28	1.3	3	2.57	2.2	1.19
Ghir_A11G023750	0	0	0	0	0	0	0	0	0	0	0	0	0	0	0	0.1	0	0
MXLOC_076021	1.54	1.78	0.5	0.72	1.36	0.92	0.48	0.86	0.76	0.75	0.68	2	1.25	1.07	0.74	0.71	1.07	0.81
MXLOC_048700	4.48	3.13	5.19	4.48	4.48	2.17	5.18	2.96	4.53	3.94	1.92	3.9	1.98	4.11	3.49	3.19	2.1	1.53
Ghir_A12G026250	0.28	0.9	0.48	0.36	0.42	1.93	0.36	0.51	0.5	0.56	0.59	0.17	0.31	0.4	0.96	0.57	0.61	0.5
MXLOC_076989	2.2	3.47	1.86	1.23	1.86	3.26	1.95	3.57	2.42	1.75	3.63	2.34	3.25	1.94	3.38	3.69	3.11	2.74
MXLOC_075704	2.26	2.24	2.78	2.61	2.47	2.11	2.63	2.22	2.38	2.22	1.56	2.47	1.67	2.26	1.99	2.37	1.61	1.66
Ghir_D05G003490	0	0.09	0.19	0.25	0.25	0.2	0.18	0.1	0.17	0.05	0.05	0.12	0.13	0.27	0.19	0.21	0.42	0.12
Ghir_D10G025840	4.95	6.19	3.48	2.74	3.08	5.66	3.42	5.18	3.49	3.08	6.99	5.23	5.32	3.73	6.9	6.58	5.65	5.45
Ghir_D11G019550	0.61	2.03	1.17	0.77	1.37	2.6	0.8	1.7	1.24	0.93	1.96	1.31	1.9	1.15	1.66	2.96	2.39	1.5
Ghir_A05G042780	0	0.04	0.02	0	0	0.04	0	0.04	0.11	0	0.02	0.01	0.1	0.02	0.06	0.06	0	0.03
MXLOC_086190	0.11	0.1	0.29	0	0.6	0.32	0.11	0	0.21	0	0.39	0.75	0.83	0.89	0	1.01	0.36	0.3
Ghir_A03G022110	1.17	1.99	1.62	1.17	0.91	2.15	1.29	2.05	0.68	0.92	2.67	0.86	1.46	1.23	1.05	2.04	2.25	2.22
MXLOC_092823	0.42	1.89	1.5	1.64	1.62	2.73	3.21	1.8	1.86	2.43	1.52	1.82	2.09	1.15	1.79	1.92	1.95	2.42
Ghir_D12G018330	4	5.14	3.45	2.83	2.43	4.87	3.29	5.3	4.48	4.15	2.92	4.53	5.7	4.35	5.66	4.91	2.97	3.16
Ghir_A02G015540	32.5	56.14	17.19	20.64	22.46	50.09	16.54	52.88	21.89	17.08	45.08	30.71	56.71	30.89	57.73	53.26	49.53	49.87
Ghir_D02G006420	2.81	3.42	3.33	2.83	2.32	4.43	2.64	3.06	2.9	3.05	2.98	2.7	2.62	3.21	2.32	3.49	3.77	3.14
Ghir_A13G005660	0	0	0.1	0	0	0	0	0	0	0.08	0	0	0	0	0	0	0	0
Ghir_A01G011140	1.15	1.18	3	2.67	2.39	0.96	1.82	0.63	2.03	3.6	0.84	0.86	1	0.92	0.6	0.9	1.45	1.07
Ghir_A04G010930	30.33	34.46	27.04	26.4	24.39	30.39	27.58	32.03	23.95	25.12	28.84	27.42	34.16	27.29	35.32	30.31	25.35	27.24
Ghir_A10G020380	0	0.11	0	0.07	0	0	0.09	0.04	0	0	0.07	0.06	0.11	0.07	0.06	0.15	0.13	0.06
Ghir_A08G012250	0	0	0	0.06	0.08	0	0	0	0	0	0	0	0	0.08	0	0	0	0
Ghir_D08G009780	0.73	3.29	4.13	1.22	0.75	2.82	3.63	1.51	0.27	0.45	5.09	1.52	2.93	0.95	2.33	2.82	9.13	6.27
Ghir_D02G022660	0	0	0	0	0	0	0	0	0.04	0	0.09	0	0.13	0	0	0.05	0	0
Ghir_D12G017810	44.52	58.95	45.01	36.13	38.81	48.38	44.73	45.33	36.56	43.44	47.85	40.59	55.71	33.46	56.14	51.91	41.76	55.83
Ghir_A09G020920	0.44	0.91	0.22	0.45	0.39	1.44	0.6	0.72	0.9	0.98	0.85	0.46	0.59	0.3	0.7	0.45	0.77	0.75
MXLOC_105370	2.27	1.35	1.48	1.54	1.79	2.59	1.09	2.43	2.06	1.23	2.58	0.86	1.92	1.45	1.51	3.15	5.06	3.41
Ghir_A02G010950	1.99	2.47	10.11	7.41	7.29	3.28	10.53	2.34	8.31	10.55	2.49	2.17	2.58	1.54	2.15	2.37	2.11	2.72
Ghir_D07G017330	0	0	0	0	0	0	0	0.44	0.62	0	0	0	0.3	0	0	0	0	0.14
Ghir_A01G022970	0.36	0.49	0.22	0.28	0.37	0.58	0.45	0.33	0.36	0.25	0.68	0.34	0.53	0.32	0.58	0.66	0.48	0.57
Ghir_A08G007270	2	8.59	0.96	1.19	0.9	6.13	0.85	6.15	1.02	1.12	3.4	1.56	8.37	2.83	8.36	4.65	4.31	3.2
Ghir_D05G014750	0.18	0.23	0.4	0.1	0.17	0.27	0.19	0.21	0.15	0.34	0.35	0.03	0.12	0.07	0.3	0.28	0.36	0.36
Ghir_A10G024310	0.56	0.12	0.25	0.18	0.09	0	0.5	0	0.21	0.29	0	0.26	0.28	0.37	0.05	0.08	0.03	0.08
Ghir_D11G021180	18.61	13.56	19.71	17.82	17.02	15.18	18.7	14.79	17.01	17.51	11.53	17.57	14.2	18.63	14.47	15.68	10.98	12.16
Ghir_A05G024320	2.32	1.25	3.09	2.01	2.04	3.25	2	2.13	1.87	3.03	2.49	2.04	2.06	3.04	1.7	2.67	2.06	2.98
Ghir_D09G006470	0	0.04	0.29	0.05	0.05	0	0.18	0.06	0.04	0.3	0	0	0	0.1	0	0.09	0	0.04
MXLOC_095976	1.14	0	0	1.49	0.57	0.27	1.88	1.6	0	1.2	1.52	1.91	0.16	1.38	1.72	0.67	0.38	1.64
MXLOC_057907	0.43	1.35	0.09	0.11	0.18	1.14	0.46	0.53	0	0.33	0.73	0.1	1.6	0.25	1.23	0.92	0.83	0.21
Ghir_A07G002440	0	0	0	0	0	0	0	0	0	0.12	0	0	0	0	0	0	0	0
Ghir_D03G016250	4.54	21.77	6.53	6.14	5.64	24.34	5.94	23.31	4.17	5.46	17.41	6.86	22.86	4.64	19.98	23.82	17.14	14.9
MXLOC_061638	0.71	0.37	0.17	0.13	0.64	0.3	0.91	0.51	0.5	0.28	0	0.43	0	0	0.06	0	0.15	0.45
Ghir_D05G029950	1.38	1.91	0.61	0.99	0.46	1.92	0.36	2.28	0.99	0.4	4.24	1.6	1.42	1.34	1.02	2.37	3.82	4.14
Ghir_D13G001330	0.4	0	0.27	0.42	0.56	0.06	0.28	0.38	0.6	0.05	1.02	0.07	0.46	0.4	0.13	0	0.83	0.63
Ghir_A12G022480	0.18	0.1	0	0	0.02	0.13	0.05	0.3	0	0	0.13	0.02	0.28	0	0.16	0.08	0.07	0.12
Ghir_A10G006250	0.26	0.29	2.35	0.85	1.46	0.34	1.51	0.16	1.28	2.57	0.24	0.23	0.11	0.44	0.04	0.23	0	0.18
Ghir_A05G004780	0.17	0.09	0.27	0.03	0.02	0.02	0.38	0.1	0.07	0.18	0	0.48	0.1	0.12	0.14	0	0	0.05
MXLOC_089051	14.01	17.76	15.79	13.07	11.93	19.76	15.7	17.49	11.95	14.38	16.47	13.49	15.96	14.14	16.45	19.58	16.68	16.69
Ghir_D12G010530	0.2	0	0.03	0.05	0.05	0	0.12	0	0.04	0.06	0	0.19	0.02	0.05	0	0.04	0.16	0
Ghir_A09G009260	0	0.03	0	0	0	0	0	0	0.07	0	0	0	0	0	0	0	0	0
Ghir_A08G016860	0	0.18	0.2	0.28	0.38	0.84	0.24	1.03	0.12	0.06	0.42	0	0.3	0	0.07	1.03	0.73	0.4
Ghir_A05G005210	0.17	0.41	0.09	0.07	0.04	0.47	0.07	0.55	0.11	0.13	0.15	0.08	0.25	0.08	0.54	0.31	0.19	0.27
Ghir_D01G020530	6.77	7.22	7.56	8.05	7.42	5.5	8.36	9.56	7.71	5.28	6.85	4.12	6.33	5.4	6.64	7.24	7.95	6.21
MXLOC_105705	0.81	0.68	0.57	0.29	0.92	1.22	0.88	0.92	0.48	0.93	1.03	0.5	0.73	0.36	0.64	0.69	0.69	0.63
Ghir_A05G018410	5.73	3.03	5.05	4.9	4.33	3.27	4.4	2.58	5.07	3.96	2.23	5.52	3.1	6.86	2.76	2.9	2.71	2.3
MXLOC_097897	0.71	0.03	0	0	0	0.17	0	0.56	0	0.05	0.13	0.35	0.4	0.13	0.16	0.18	0.38	0.05
Ghir_A06G018260	4.21	3.53	4.54	3.43	4.04	3.64	3.81	3.78	4.33	4.45	2.93	3.4	3.66	3.98	3.29	3.95	2.05	1.53
Ghir_D11G023950	0	1.01	0.35	0.86	0.48	1.88	0.09	1.67	0	0	0.63	0.35	2.51	0.51	2.71	1.69	0.87	0.89
Ghir_D03G008990	0	0	0	0	0	0	0	0	0	0.35	0	0.23	0	0	0	0	0	0
Ghir_A09G015890	0.66	2.89	0	0.34	0.48	1.29	0	1.19	0.34	0.04	1.13	0.85	2.35	0.6	2.38	1.03	2.59	1.93
Ghir_A11G000950	9.58	9.28	13.08	10.78	11.89	8.84	13.14	8.83	13.39	12.47	6.93	10.22	9.2	9.62	10.39	9.39	5.92	6.41
Ghir_A07G012830	1.2	2.24	1.44	0.89	1.44	1.93	1.12	2.25	1.14	1.24	2.1	1.15	2.09	1.01	1.8	2.42	2.01	2.03
MXLOC_049549	0.32	0.03	0	0.07	0	0.16	0	0	0.21	0.1	0.5	0.29	0.17	0	0	0.05	0.2	0.43
MXLOC_043765	4.95	3.58	4.99	5.93	4.82	4.2	5.68	3.18	5.3	5.43	2.22	6.14	2.57	5.8	2.88	3.79	2.13	2.95
Ghir_D05G023500	0.29	0	0	0	0	0	0.15	0	0.1	0	0	0.15	0	0.41	0.05	0	0	0
Ghir_A10G002480	22.12	3.69	8.7	8.57	8.93	3.4	8.72	3.74	8.77	9.24	4.94	21.63	4.51	21.99	4.72	4.38	4.5	4.37
Ghir_D04G007810	5.83	9.34	6.31	5.56	5.58	7.61	4.7	6.43	5.68	5.75	4.73	6.25	9.57	6.06	7.96	6.68	5.73	5.85
Ghir_A04G001190	0.7	2.44	0.7	0.65	0.75	3.25	0.63	4.17	0.85	0.71	3.98	1.22	4.15	0.78	2.65	3.54	3.05	2.84
MXLOC_096904	9.37	4.61	11.22	10.22	9.73	5.18	11.07	5.39	10.8	11.78	2.66	11.79	5.93	11.42	4.38	7.25	4.44	3.85
Ghir_D01G012420	0.16	0.28	0.29	0.12	0.19	0.11	0.33	0.3	0.16	0.1	0.07	0.18	0.18	0.32	0.29	0.39	0.14	0.11
Ghir_A04G010140	0	0.13	0.03	0	0	0.05	0	0.02	0.03	0.01	0	0.03	0.1	0	0.1	0.01	0.02	0.06
Ghir_A11G011850	11.97	6.58	7.92	11.55	11.9	5.59	7.93	5.69	11.44	8.15	2.62	13.48	5.25	14.18	5.76	6.51	2.94	2.2
Ghir_A10G021510	7.6	5.57	1.68	5.01	4.64	3.37	2.12	3.92	4.75	1.71	2	6.78	5.16	6.74	4.72	4.82	2.42	2.4
MXLOC_056406	2.7	2.57	4.21	3.54	3.08	2.86	3.98	3.26	3.24	3.41	2.34	2.19	2.86	2.33	3.03	3.04	2.45	2.38
MXLOC_038248	0.17	0.95	0.04	0.11	0	0.38	0.14	0.36	0.14	0.03	0.91	0.3	1.07	0.07	0.7	0.58	0.5	0.56
Ghir_D05G035060	2.87	0.3	0.87	0.64	0.45	0.76	0.46	0.56	0.59	0.96	0.95	2.5	0.25	3.48	0.4	0.62	0.47	0.58
Ghir_D13G022250	1.04	0.32	0.05	0.44	0.53	0.47	0.13	0.52	0.19	0.08	0.12	1.1	0.31	1.03	0.47	0.45	0.5	0.26
Ghir_D12G008220	2.6	3.05	2.76	2.44	2.69	2.91	2.31	4.11	4	2.36	2.93	1.99	2.96	2.67	2.35	3.44	3.45	2.08
Ghir_D11G034300	3.94	6.73	4.18	4.5	4.18	6.82	6.28	5.86	3.49	7.17	5.55	3.35	5.07	6.72	6.38	3.66	6.93	8.28
Ghir_A11G022420	0	0	0	0	0	0	0	0	0	0	0.18	0	0.04	0	0	0	0.08	0
Ghir_A08G013170	0	1.17	0.43	0.04	0.1	0.97	0.15	0.63	0.06	0.18	0.77	0.22	1.27	0	0.39	1.08	0.85	1.23
MXLOC_103356	0	0.15	0.56	0.58	0.53	0.15	0.93	0.51	1.5	1.1	0.26	0.34	0.49	0.47	0.23	0.35	0.14	0.11
Ghir_A10G018570	0	0.09	0	0	0	0	0	0	0	0	0	0	0	0	0	0	0	0
Ghir_D09G019860	3.58	17.07	2.35	2.17	2.84	16.39	2.31	15.59	2.67	2.39	9.77	3.67	16.55	4.06	14.97	15.7	12.77	10.96
Ghir_A09G007490	5.33	4.45	6.13	4.91	5.43	5.61	5.76	4.92	4.83	5.56	3.57	4.7	4.09	5.31	3.72	6.75	5.18	5.06
Ghir_D11G022690	5.32	6.11	4.05	3.38	3.97	4.99	4.57	6.54	4.39	3.93	3.97	2.91	4.61	4.34	4.74	6.5	3.95	4.19
Ghir_D06G019910	4.9	3.65	7.44	5.41	5.23	4.1	6.13	4.07	4.74	7.72	3.77	2.79	2.36	3.93	2.16	5.48	2.31	2.73
Ghir_D03G002440	0.1	0.07	0.3	0.06	0.13	0.05	0.39	0.03	0.24	0.34	0.09	0.02	0.05	0.22	0	0.05	0.13	0.02
Ghir_A02G003960	0.2	0.91	0.22	0.22	0.41	1.14	0.23	0.91	0.3	0.14	0.99	0.77	0.47	0.61	0.54	1.29	2.18	1.52
Ghir_D05G008250	4.55	0.24	1	0.73	0.65	0.47	0.75	0.47	0.63	0.92	0.34	3.29	0.39	3.52	0.21	0.53	0.43	0.89
Ghir_D02G007570	8.13	2.85	0.03	2.02	1.37	4	0.12	2.6	1.86	0.07	1.68	5.21	2.9	5.79	3.42	2.97	2.2	1.95
Ghir_D05G032460	4.27	6.9	1.08	1.79	1.52	7.1	0.69	7.29	2.32	1.08	4.03	3.65	5.77	5.01	6.6	7.44	4.53	3.01
Ghir_A06G009970	2	2.52	3.84	2.84	2.32	3.54	2.91	3.32	3.14	2.86	4.04	2.58	2.62	2.85	3.56	4.08	3.17	3.4
Ghir_A09G002770	0.68	1.75	0.93	1.81	0.83	1.52	1.94	2.11	3.17	0.55	1.57	1.06	0.71	0.74	1.59	1.58	1.5	1.11
Ghir_A12G014560	0	0.55	0	0.12	0.07	0.12	0	0.33	0.04	0	0.05	0.06	0.27	0.14	0.69	0.1	0.12	0.19
MXLOC_039997	0	1.27	0.61	0	0	0	0.45	0.12	0	0	0.19	0.18	0	0	0	0.26	0	0.24
Ghir_D13G018720	0.47	1.23	0.3	0.37	0.43	1.12	0.65	1.18	0.93	0.43	2.98	0.33	1.15	0.52	0.86	1.18	2.15	2.67
Ghir_A01G008380	3.17	2.3	2.05	3.59	5.57	3.14	1.8	3.5	4.15	3.09	1.15	3.01	4.34	5.56	2.36	2.24	1.29	2.25
Ghir_D11G008470	0	0.06	0	0	0	0	0	0	0	0	0	0	0	0	0	0	0	0
Ghir_A11G035440	0.06	0.19	0.04	0	0.07	0.19	0.03	0.13	0.03	0.03	0.12	0.13	0	0	0.32	0.46	0.45	0.25
Ghir_A06G009670	0.87	1.2	1.27	1.66	0.22	2.01	1.59	1.53	0.56	1.07	1.94	0.74	2.13	0.92	1.44	1.15	2.08	1.43
MXLOC_061943	0.29	3.34	10.87	0.6	0.75	8.04	10.7	8.01	0.89	11.09	3.58	0.75	2.81	0.75	2.79	8.16	4.69	3.89
MXLOC_005088	0.59	0.37	0.92	0.98	0.65	0.83	0.82	0.4	0.54	0.45	0.08	0.43	0.54	0.11	0.35	1.28	0.62	0.85
Ghir_A13G016930	0	0	0	0	0	0.11	0	0.07	0	0	0	0	0	0	0	0	0	0
Ghir_A11G033080	0	0	0.13	0	0	0	0	0	0	0	0.1	0	0	0	0	0	0	0
Ghir_A11G007710	0.93	0.86	2.02	1.4	2.14	0.91	1.36	0.52	1.45	1.14	0.35	0.6	1.03	1.31	1.18	1.18	1.59	1.31
MXLOC_027867	0.33	0	0	0.55	0	0	0	0.29	0.05	0	0	0.22	0	0.17	0.17	0	0	0
Ghir_A05G006070	19.12	18.9	29.09	32.16	31.38	22.19	28.62	19.73	31.43	28.3	25.74	17.82	17.58	17.73	17.93	21.34	25.51	26.62
Ghir_D02G021320	0	0	0	0	0	0.08	0	0	0	0	0	0	0	0	0	0	0	0
Ghir_D12G024390	3.04	4.06	3.14	2.44	3.34	5.09	3.08	4.99	3.73	2.83	2.64	3.11	4.58	2.19	4.15	5.01	3.18	3.14
Ghir_D02G025070	0.48	0.33	0.5	0.21	0.64	0.32	0.53	0.51	0.44	0.52	0.72	0.25	0.55	0.32	0.47	0.55	0.76	0.94
Ghir_D02G004900	0.75	1.8	2.05	1.15	0.58	2.01	2.55	2.46	1.39	2.73	1.28	0.38	1.5	0.84	1.96	1.49	1.16	1.36
Ghir_D05G004880	0.73	0.33	0.25	0.6	0.4	0.35	0.63	0.31	0.57	0.23	0.41	0.53	0.31	0.6	0.35	0.53	0.53	0.46
Ghir_D11G013300	2.24	4.25	1.98	2.19	1.88	3.6	2	3.3	2.2	2.25	1.2	2.14	4.56	1.89	4.76	3.21	1.55	1.93
Ghir_D10G004570	3.09	4.4	2.67	3.26	1.61	3.99	2.4	3.7	2.32	2.74	2.79	2.9	3.81	2.41	3.65	3.89	4.02	3.55
Ghir_D05G025140	10.59	11.68	10.15	11.11	10.53	9.44	11.19	8.77	12.19	12.31	6.76	10.1	10.56	8.88	10.68	12.11	7.67	8.91
Ghir_A12G005090	0.03	0	0.01	0	0.05	0.01	0	0.12	0.11	0.05	0	0.06	0.11	0.01	0.02	0.08	0.05	0.13
Ghir_A07G010160	0.38	0.62	3.03	4.15	2.64	0.6	2.63	1.32	2.67	2.92	0.76	0.3	0.86	0.22	0.95	0.57	0.78	0.78
Ghir_A09G006820	0	0	0	0	0	0	0.07	0	0	0	0	0	0	0	0	0	0.08	0
MXLOC_001814	0.21	0.04	0.81	0.11	0.31	0.21	0.29	0	0.49	0.3	0.04	0.21	0	0.16	0.11	0.05	0	0.14
Ghir_A07G021450	5.84	2.38	6.1	5.43	3.66	2.46	5.45	3.81	5.11	4.02	1.83	5.94	2.97	4.98	1.38	3.14	1.65	2.58
MXLOC_059930	3.11	1.59	1.6	2.15	2.25	1.35	1.71	1.04	2.05	1.63	1.25	2.91	1.44	2.8	1.86	1.48	0.53	1
Ghir_D08G023250	1.44	1.38	0.59	0.81	0.67	1.36	0.93	0.51	0.65	0.97	0.96	1.26	1.39	0.63	1.55	0.84	0.59	1.25
MXLOC_100671	1.04	1.14	0	1.72	1.56	1.92	2.22	0.03	1.35	1.81	1.17	0.77	0.91	1.36	1.03	2.03	0.86	0.81
MXLOC_021287	3.5	0.22	3.16	3.63	4.24	2.64	3.93	2.78	3.88	4.04	1.77	2.26	2.94	2.18	2.77	2.9	1.67	2.17
MXLOC_035855	0.08	0.13	0.34	0.29	0.16	0.04	0.17	0.32	0.36	0.32	0	1.28	0.48	0.23	1.19	0.72	0.34	0.15
Ghir_D11G018530	0	0	0	0	0.09	0.08	0	0	0.08	0.25	0	0.33	0	0	0.08	0	0	0
Ghir_A01G019780	10.75	12.04	11.82	11.45	10.67	14.06	11.44	15.38	11.3	11.29	11.46	9.04	12.52	9.74	11.26	15.91	10.75	11.22
MXLOC_013565	0	0.1	0	0.07	0	0.15	0	0.07	0	0	0	0.05	0.23	0	0.25	0	0	0.1
MXLOC_064326	3.86	3.55	3.06	2.47	2.94	4	2.67	2.92	3	2.1	2.79	5.23	3.06	4.47	2.75	3.53	2.82	2.34
MXLOC_030633	5.99	1.09	3.38	8.54	8.69	1.34	2.44	1.29	9.66	1.88	0.86	5.4	1.02	5.58	1	1.37	1.52	1.54
Ghir_A05G010890	1.45	2.9	1.94	2.09	1.14	2.51	1.59	2.04	1.67	1.78	1.88	1.19	2.25	0.86	2.71	2.36	2.65	2.09
Ghir_D11G003070	3.63	6.55	4.27	4.09	3.66	5.95	6.31	5.56	3.58	4.5	5.47	4.45	7.08	3.94	6.04	6.49	5.03	4.65
Ghir_A10G018360	0.6	0	0	0.31	0	0	0	0	0.11	0	0	0.09	0.11	0	0	0	0	0
Ghir_A06G005310	0.07	0	0.19	0	0	0	0	0	0	0	0	0	0	0	0.03	0.04	0	0
Ghir_A10G010030	0.77	1.13	0.58	0.07	0.86	0.33	0.51	0.46	0.86	0.83	0	0.85	2.21	0.85	1.08	0.4	0.57	0.11
Ghir_D09G009500	0	0.64	0.95	0.48	0.76	0.71	0.9	0.92	0.55	1.38	0.42	0.3	1.38	0.09	0.84	1.67	0.37	0.32
MXLOC_010755	0.39	0.55	0.43	0.11	0.43	0.52	0.87	0.24	0.38	0.34	0.39	0.27	0.56	0.7	0.82	0.6	0.36	0.79
MXLOC_053220	0	0	0	0	0	0.63	0	0.22	0	0	0.26	0	0.15	0	0.1	0.59	0.12	0.95
Ghir_A05G042860	0.36	0.59	0	0	0	0	0.1	0.42	0.44	0.08	0.18	0.37	0.07	0	0	0.45	0	0
Ghir_A02G006990	7.65	11.66	9.63	7.68	9.16	8.92	9.94	9.57	8.33	9.26	9.57	6.7	10.45	7.71	8.54	8.42	11.9	7.88
Ghir_A11G003620	2.05	0.8	1.94	1.46	1.34	1.19	2.16	1.04	2.4	2.18	2.34	2.01	0.93	1.52	1.26	1.34	1.78	1.51
Ghir_D08G002600	3.67	4.14	11.44	4.25	4.11	4.83	10.66	5.84	3.5	10.45	6.75	3.8	3.08	3.6	2.82	4.95	5.88	6.02
Ghir_A07G012960	1.62	1.79	0.68	1.15	1.54	2.05	1.69	1.6	0.94	0.92	2.58	1.16	1.72	1.03	1.31	2.09	2.28	1.86
Ghir_A05G037900	0.17	0	0	0	0	0	0.04	0	0	0	0	0	0	0	0	0	0	0
Ghir_A11G035260	0.04	0	0	0.05	0.25	0	0	0	0.03	0.01	0	0.25	0	0.17	0	0.01	0	0
Ghir_D10G002190	0.04	0.36	0.03	0.08	0.02	0.85	0	0.27	0.02	0	0.56	0.14	0.63	0.13	0.96	0.79	0.91	0.85
Ghir_A05G028200	0	0.03	0	0	0	0.09	0	0	0	0	0	0	0.03	0	0	0	0	0.12
Ghir_D08G013700	0.43	0.46	0.37	0.23	0.7	0.67	0.3	0.65	0.43	0.26	1.27	0.27	0.4	0.64	0.41	0.53	0.74	0.88
Ghir_A09G002570	9.05	5.89	7.84	6.78	7.13	6.02	7.57	6.2	6.97	7.28	3.99	7.22	5.79	8.96	5.91	6.86	4.14	4.06
MXLOC_056627	0	0.11	0.1	0	0	0.57	0.11	0.58	0	0	0.15	0	0.03	0.06	0.16	0.57	0.6	0.41
Ghir_A12G023550	0.18	0	0	0.17	0.2	0.23	0.14	0.25	0.31	0.32	0.11	0.05	0.36	0.38	0.13	0	0.26	0.04
MXLOC_012678	0.66	1.04	0.95	1.65	1.41	1.46	0.79	1.19	1.14	0.69	0.6	0.69	0.82	0.81	1.56	1.76	0.99	1.02
Ghir_A11G014140	2.4	1.52	5.9	6.17	4.06	0.96	4.8	0.63	5.89	7.16	1.19	1.75	0.64	1.66	1.18	0.72	1.39	0.97
Ghir_A04G013090	5.67	5.76	5.53	5.53	6.67	6.47	6.09	5.98	5.71	6.55	4.94	6.55	6.21	6.83	6.76	7.85	5.99	5.8
MXLOC_085434	0.75	0.68	0.76	1.22	1.48	0.48	1.02	0	1.1	1.05	0.31	1.38	0.19	0.82	0.58	0.71	0.54	0.72
Ghir_D09G013050	1.06	1.45	0.88	0.71	0.98	2.18	1.11	0.55	0.89	1.06	0.45	1.02	0.45	0.89	0.9	0.86	0.7	0.86
Ghir_A05G030170	0.36	0.41	0.2	0.42	0.15	0.28	0.11	0.31	0.21	0.24	0.08	0.12	0.35	0.26	0.25	0.39	0.3	0.24
Ghir_D11G028190	5.7	11.34	4.2	4.07	5.1	8.16	4.16	9.04	4.46	3.85	7.48	5.75	9.34	4.81	10.11	10.18	8.28	7.93
MXLOC_075939	1.4	0.1	0	0	0	0	0	0	0.07	0	0	0.73	0.03	0.64	0.02	0	0	0
Ghir_A01G002490	6.81	5.78	6.6	5.54	6.44	6.62	9.11	6.11	5.97	6.93	4.01	6.43	6.25	7.52	5.93	6.66	3.53	4.32
Ghir_D02G018960	16.02	6.99	5.23	8.57	9.58	7.14	4.95	6.01	9.58	5.82	3.08	15.49	7.99	13.96	7.74	6.09	3.64	3.09
MXLOC_051656	0.11	0	0	0.18	0	0.39	0	0.16	0.18	0	0.29	0	0.13	0	0	0.34	0.57	0.49
Ghir_A12G010030	9.22	8.75	0.14	2.16	1.1	3.12	0.03	3.95	1.59	0.28	0.03	9.27	8.32	6.92	9.67	3.51	0.3	0.39
Ghir_A02G003980	0.63	1.36	0.59	0.57	1.11	0.77	1.97	0.69	1.58	0.54	0.74	1.72	1.37	1.44	1.02	1.15	1.15	0.3
Ghir_A04G001170	1.88	0.31	0.42	8.26	7.04	0	0.36	0.1	6.84	0.82	0	2.03	0.03	1.65	0.07	0.04	0.04	0.03
Ghir_A02G017030	10.95	7.36	5.83	10.91	10.93	5.15	4.91	4.9	11.89	4.88	5.63	9.63	6.92	11.81	6.85	5.93	6.01	5.56
Ghir_A06G001480	0	0.07	0.09	0	0	0.21	0.5	0.19	0.07	0.42	0	0.21	0.27	0.08	0.14	0.21	0.31	0.2
Ghir_D11G003170	0.43	1.47	1.14	1.75	1.08	1.05	0.81	1.58	1.65	1.46	1.97	0.64	1.74	0.81	1.57	1.11	1.89	1.39
MXLOC_003179	0.19	0.21	0.06	0.51	0.12	0.26	0.45	0.14	0.19	0.09	0.36	0.88	0.5	0.3	0.98	0.42	0.64	0.33
MXLOC_086594	0.87	2.6	4.51	2.71	2.67	3.3	2.55	2.01	1.73	0.86	3.88	2.37	3.64	1.37	2.82	5.47	3.46	1.69
Ghir_A09G004410	19.96	12.18	9.46	11.31	11.68	18.3	11.21	17.15	10.55	12.15	15.45	19.28	12.96	20.01	12.98	16.98	14.38	15.85
Ghir_A11G014040	4.79	6.71	5.23	5.68	5.24	5.89	4.43	6.82	5.07	4.32	4.67	3.37	5.56	4.65	4.74	6.8	5.17	5.49
Ghir_A05G002270	0.02	0.02	0	0.05	0.07	0.24	0	0.06	0.03	0.15	0	0.02	0.04	0.14	0.1	0.08	0.04	0.32
Ghir_A11G032110	3.14	1.44	1.64	3.66	2.87	1.29	2.27	0.79	2.25	2.74	1.87	1.74	2.33	1.37	2.14	1.49	2.17	3
Ghir_A12G004880	0	0.01	0	0	0	0	0	0.03	0	0.01	0	0.06	0.02	0.04	0.03	0	0.04	0
Ghir_D08G026200	19.07	17.9	15.46	15.45	15.92	18.45	14.54	16.33	15.06	14.89	13.02	19.81	18.11	20.4	17.37	18.3	13.52	13.62
Ghir_D10G018820	0	0	0	0	0	0	0	0	0.14	0	0.12	0	0	0	0	0	0	0
Ghir_D11G030750	0	0	0.06	0	0	0	0.05	0.1	0	0.1	0	0	0.05	0	0	0.07	0	0.14
Ghir_D09G018020	3.28	3.53	2.99	2.6	3.57	3.64	2.43	3.33	3.2	2.62	2.67	3.14	3.03	3.29	3.42	3.77	3.43	2.4
Ghir_D07G000230	0	0	0	0	0.12	0.04	0	0.2	0	0	0.23	0	0.04	0	0.22	0.22	0.34	0.39
MXLOC_066553	2.32	2.95	1.87	2.51	2.21	2.3	3.15	2.05	2.62	1.91	2.12	1.94	2.44	1.97	2.41	2.89	2.11	2.59
MXLOC_061732	2.76	1.6	1.78	7.08	5.64	1.52	1.28	1.24	5.78	0.86	1.26	3.14	2.37	3.73	2.55	2.38	0.96	1.54
Ghir_A11G030190	2.35	3.04	2.82	3.46	2.9	3.12	2.89	2.95	3.45	3.21	2	2.59	2.86	2.69	3.01	3.37	3.13	2.65
MXLOC_075469	1.23	0.68	1.17	0.84	2.01	0.75	1.75	0.77	1.73	1.85	0.61	1.42	0.17	1.44	0.38	0.79	0.6	1.12
Ghir_D09G005160	7.3	39.45	12.71	10.73	11.03	15.22	12.63	13.82	8.07	11.91	4.51	9.85	36.23	10.01	31.46	15.71	4.62	5.42
Ghir_D04G010930	2.5	0.2	1.01	2.57	2.84	0.45	1.39	0.26	4.48	1.12	0.08	1.69	0.19	1.94	0.32	0.06	0.51	0.06
Ghir_D11G028770	0	0	0	0.07	0	0	0	0	0.24	0	0.05	0	0.22	0	0	0	0	0
Ghir_A11G000170	0.47	0.88	0.39	0.12	0.48	1.42	0.51	1.12	0.36	0.57	1	0.46	0.68	0.33	0.77	1.28	0.7	0.99
MXLOC_106264	1.13	0.26	0.29	0.86	0.5	0.14	1.06	0.74	0.88	0.55	0.86	0.46	0.2	0.51	0.44	0.22	0.46	0.22
Ghir_A06G004550	1.26	9.12	2.15	1.17	2.03	6.38	2.09	6.05	1.67	2.06	5.41	1.64	8.18	1.74	10.27	6.6	7.23	7.3
Ghir_A08G005170	0.13	0	0	0.08	0	4.89	0.27	3.18	0	0.13	14.39	0.13	0.06	0	0.06	5.1	13.18	13.21
Ghir_D12G011290	0	0	0.08	0	0	0	0	0.02	0.03	0.06	0	0	0	0.02	0	0	0	0
Ghir_A07G001740	0.23	0.06	1.25	0	0	0	0.78	0	0	0.53	0.15	0	0.17	0.07	0.17	0.12	0.13	0.22
Ghir_A03G022090	10.07	7.16	9.16	7.79	9.28	7.45	9.41	7.13	8.13	8.28	7.05	8.26	7.62	7.99	8.39	8.33	5.47	5.99
Ghir_A12G029060	0	0	0	0	0	0	0	0	0.09	0	0.08	0	0	0	0	0	0.07	0
Ghir_A13G016370	0	0.28	0.66	0.92	0.81	0	0.75	0	0.69	0	0.72	1.27	0	3.49	0.52	0	0	0.92
MXLOC_012590	1.53	2.02	1.44	1.82	1.9	2.49	1.71	3.21	1.54	1.55	2.11	1.5	2.2	1.32	2.01	2.9	2.5	2.08
Ghir_A12G027890	1.54	2.42	0.42	1.94	1.82	2.71	0.32	0.76	0.98	0.39	1.71	2.52	2.72	2.57	1.68	2.33	2.02	0.88
Ghir_D07G020780	0	0	0	0.1	0	0	0	0	0.08	0	0	0	0.29	0.05	0	1.06	0	0
Ghir_D11G025190	4.59	3.6	6.46	6.06	5.35	3.71	6.67	3.94	5.01	6.08	4.17	5.34	3.89	4.5	4.32	4.26	3.53	4.45
Ghir_A11G005420	18.94	0	18.79	14.34	15.28	0	17.43	0.05	14.29	17.31	0	18.68	0	18.83	0.26	0	0	0
Ghir_A03G007110	2.26	2.5	3.07	2.65	2.47	2.33	2.95	2.51	2.7	2.68	2.57	2.01	2.01	2.21	2.17	2.45	3.1	3.13
Ghir_A06G003440	0.42	0.86	0.74	0.35	1.09	1.71	1.23	2.84	0.05	0.98	1.81	0.62	0.64	0.36	1.01	1.71	1.34	1.12
Ghir_A11G025260	0	0.07	0	0.18	0	0	0	0	0	0	0	0.37	0	0	0	0.07	0.16	0
MXLOC_074957	0	0	0	0	0	0	0	0	0	0	0	0	0	0	0	0	0	0.07
Ghir_A13G014170	0.29	2.22	2.16	1.06	1.27	2.66	1.54	3.29	0.86	2.35	4.03	0.3	1.44	0.2	3.14	3.86	2.3	3.86
Ghir_A05G034550	0	0.06	0	0	0	0	0	0	0	0	0.07	0	0.17	0	0.11	0.12	0	0
Ghir_A01G016880	0	0	0	0	0	0	0	0	0.05	0	0	0	0	0	0	0.02	0	0.12
Ghir_A09G006690	2.99	1	2.37	2.41	2.93	0.81	2.59	0.83	2.62	1.94	0.81	2.54	0.91	3.1	0.86	0.55	0.32	0.05
Ghir_A13G011650	3.19	3.85	3.07	3.01	3.63	3	4.01	4.95	3.18	4.64	3.33	2.59	3.54	5.79	3.35	3.79	3.98	3.82
MXLOC_096839	4.24	4.42	2.33	3.08	3.2	6.07	2.69	4.62	3.57	2.15	4.73	3.28	4.09	2.27	4.23	5.21	6.51	6.57
Ghir_D11G001320	0.15	0.21	0.71	0	0	0.49	0.58	0.3	0.24	0.76	0.35	0.1	0.5	0.1	0.26	0.22	0.53	0.52
Ghir_D10G017130	0.03	0	0	0	0	0.07	0	0	0.01	0.01	0.13	0.02	0	0.03	0	0	0.02	0.08
MXLOC_036315	8.39	3.91	3.81	8.7	6.21	4.36	4.53	4.85	7.59	3.45	3.11	5.66	4.04	4.53	6.28	5.33	2.61	1.92
Ghir_D01G023320	0	0.03	0	0	0	0	0.09	0	0	0	0	0	0	0	0	0.03	0	0.29
Ghir_D05G028990	0.69	3.96	0.33	0.68	0.28	3.08	0.57	3.38	0.21	0.16	3.2	0.2	4.98	0.56	4.92	2.62	4.6	3.33
Ghir_A13G000700	0	0.67	0.53	0.09	0.11	0.06	0.55	0	0.37	0	0.25	0.25	0.7	0.54	0.69	0.93	0	0
Ghir_A12G000330	1.27	1.34	0.59	1	1.1	1.8	1.18	1.65	0.2	1.57	1.03	1.81	1.27	1.66	1.03	1.58	1.37	1.73
Ghir_D06G001980	0.2	0	0.09	0	0	0	0	0	0	0.07	0	0	0.26	0.16	0	0	0.08	0
Ghir_D09G002240	17.4	18.5	8.04	10.26	10.72	15.01	9.75	16.29	9.88	8.98	16.41	15.38	16.59	16.25	17.84	16.26	14.15	13.43
Ghir_A03G011140	1.28	1.19	4.67	3.84	4.08	1.4	3.38	0.11	2.61	2.48	0.85	2.76	0.8	2.23	0.72	2.04	1.07	0.48
Ghir_D12G002880	0.9	0.37	0.7	1.02	0.43	2.56	0.23	0.97	0.47	2.3	1.86	1.54	2.08	0.95	0.84	0	2.66	0.69
Ghir_D08G003540	0	0	0	0	0.27	0	0	0	0	0	0	0	0.23	0	0	0	0	0
Ghir_D07G007610	0.08	0	0.11	0	0	0	0	0	0	0	0	0	0	0.09	0	0	0.18	0
Ghir_D12G016200	6.11	7.03	9.6	9.18	8.55	7.28	9.51	7.99	8.67	9.31	5.92	6.05	5.99	5.16	7.67	7.46	5.65	5.95
Ghir_A05G023980	6.16	5.87	9.08	7.15	7.59	7.51	7.26	6.05	6.98	7.49	5.85	6.59	7.66	5.96	5.84	7.63	4.98	6.18
MXLOC_098460	2.25	4.63	4.52	3.15	2.82	4.36	3.59	5.49	3.21	3.83	1.92	2.04	6.56	2.7	5.51	4.83	3.11	2.5
Ghir_D09G025500	1.12	1.74	0.34	0.55	0.57	1.22	0.98	1.06	0.76	0.9	1.3	0.95	1.67	0.67	1.35	1.2	1.46	0.49
MXLOC_043226	0	0.73	0	0	0	0.33	0	0	0	1.01	0	0	0	0	0	0	0.44	0
Ghir_A02G002530	2.43	2.16	2.39	1.71	1.76	2.56	3.04	2.03	1.34	1.82	1.92	1.62	1.76	2.43	1.51	2.25	1.98	1.43
Ghir_D13G023390	3.98	2.9	5.25	4.7	3.51	4.97	4.58	3.33	4.19	3.92	3.25	3	1.55	3.11	2.74	4.03	2.99	2
Ghir_D11G011780	1.34	2.96	1.23	1.01	1.11	2.61	1.16	1.93	0.86	0.74	1.38	1.5	2.84	1.72	3.4	2.82	2.08	2.45
MXLOC_065015	1.36	1.79	1.55	1.36	1.59	1.79	1.19	1.8	1.21	1.25	1.44	1.47	1.53	1.72	1.85	1.45	1.17	1.17
Ghir_A06G021680	2.73	0	1.69	0	0.42	0	1.19	0	0	0	0	0.89	0.61	0	0	0	0	0
Ghir_A04G000610	12.11	15.54	12.66	14.29	12.03	12.33	13.71	14.85	13.41	12.23	12.78	12.56	14.02	12.75	16.06	13.92	16.38	13.73
Ghir_A11G015950	4.82	2.47	1.87	2.53	2.62	0.58	2.6	1	3.66	2.03	1.26	4.63	3.1	5.73	2.24	0.63	1.14	0.84
Ghir_A11G008630	2.87	2.97	0.51	1.51	1.57	1.49	0.13	3.64	0.93	0.28	1.95	2.48	2.24	1.89	2.36	2.85	2.12	1.81
Ghir_D07G018490	0.41	0	0	0	0	0	0	0	0	0	0	0	0	0	0	0	0	0
Ghir_D01G008590	2.02	2.95	3.51	2.06	2.18	3.28	2.69	3.21	2.59	2.94	2.08	1.55	2.44	2.5	2.87	3.04	3.03	2
Ghir_A09G005150	6.14	7.21	4.47	4.98	7.05	6.29	4.44	6.48	5.05	3.84	4.59	6.16	7.03	4.87	8	7.67	3.95	5.54
Ghir_D04G003780	0	0.55	1.06	0.26	0.34	0.11	0.93	0	0.75	1.4	0.75	0	0.61	1.42	0.91	0.24	1.18	0.49
MXLOC_062122	0.21	0.1	1.24	0.73	1	0.26	1.85	0.16	1.47	1.88	0.15	0.19	0.39	0.33	0.31	0.31	0.29	0.09
Ghir_D01G018080	24.52	14.46	3.58	6.67	9.75	14.96	5.2	17.48	8.37	4.16	10.79	21.6	15.76	19.04	14.95	13.06	16.02	12.14
Ghir_A12G000590	1.48	0	0.74	0	0.18	0.39	0.82	0.33	0	0.95	0	1.12	0	1.95	0	0	0	0.45
Ghir_D02G010210	0.37	0.46	0.1	0.13	0.21	0.49	0.05	0.26	0.12	0.21	0.44	0.14	0.14	0.25	0.22	0.44	0.52	0.54
MXLOC_005884	0.48	0.37	0.1	0.45	0.43	0.54	0.49	0.67	0.64	0.51	1.3	0.48	0.35	0.39	0.5	0.85	0.93	0.77
Ghir_A12G008470	0.06	0.2	0.08	0.02	0	0.13	0	0.04	0.04	0	0.17	0.05	0.15	0	0.06	0.17	0.14	0.05
Ghir_D08G002650	0.05	0.34	0	0	0	0.3	0	0.45	0	0	0.23	0.09	0.29	0	0.22	0.43	0.34	0.26
Ghir_A11G010760	2.56	3.46	4.22	3.61	3.38	3.58	2.98	3.71	2.75	4.7	2.79	2.61	3.17	2.04	2.36	3.31	2.88	3.12
Ghir_D12G017200	13.8	18.48	34.4	26.02	25.22	18.32	34.85	18.29	26.51	33.24	46.35	13.97	18.77	13.63	17.6	17.78	46.34	47.14
MXLOC_015070	7.81	11.39	11.35	8.85	8.61	12.04	11.66	10.2	7.24	10.89	11.35	8.43	10.8	8.19	10.95	11.58	11.24	9.97
Ghir_D06G003150	0.17	0.29	0.1	0.06	0.06	0.15	0.18	0.21	0.24	0.15	0.19	0.18	0.54	0.24	0.1	0.24	0.26	0.12
Ghir_A07G006430	2.68	1.78	1.41	1.36	1.54	2.03	2.33	1.69	1.46	2.31	2.38	3.13	1.9	3.49	2.02	2.47	3.16	2.91
MXLOC_048625	0.45	1.34	1.21	1.69	1.8	1.9	1.04	1.62	0.94	0.88	3.59	0.34	0.53	0.39	0.94	1.48	1.78	3.38
Ghir_D11G009590	6.28	4.06	7.86	5.5	7.24	3.42	6.71	3.87	5.92	5.92	2.82	7.32	4.13	7.07	3.53	3.63	3	2.89
Ghir_A05G001170	4.07	4.17	4.54	3.5	3.64	4.64	4.12	4.24	3.49	3.9	3.58	4.59	3.73	4.63	3.62	4.4	3.71	3.33
Ghir_D05G026710	1.06	6.87	2.37	2.1	1.2	8.17	2.7	8.42	0.97	2.16	15.52	0.93	5.59	0.91	4.67	8.46	9.45	15.55
Ghir_A06G006470	1.96	2.81	2.66	3.16	2.37	2.67	3.03	3.19	2.86	2.28	3.24	2.76	2.85	2.17	2.58	3.72	3.48	2.69
Ghir_A03G008270	14.64	14.95	8.01	11.2	7.98	11.75	8	17.2	9	7.53	9.53	14.88	13.59	16.15	15.47	11.87	12.14	6.46
Ghir_A12G002000	0.6	1.9	0.93	0.73	0	1.79	0.78	1.68	0.6	1.39	0	0.55	0	0	1.85	0	2.37	1.51
MXLOC_065943	0.48	0.19	0.15	0.76	1.05	0.61	0.08	0.42	0.41	0.52	0.1	1.34	0.15	1.37	0.11	0.15	0.09	0.15
Ghir_D11G024580	0.97	1.25	2.32	1.82	2.78	1.54	2.52	1.18	1.75	3.64	1.02	0.88	1.78	1.18	1.5	1.45	1.97	2.22
Ghir_A12G024650	1.71	0.94	1.16	1.38	1.22	1.43	1.46	1.16	1.2	1.23	0.71	1.21	1.07	1.33	1.35	1.35	1.36	1.33
MXLOC_093976	7.54	9.46	5.15	6.32	4.26	7.65	6.94	10.63	4.23	6.27	9.25	8.84	9.05	6.49	9.85	8.74	9.14	11.31
Ghir_D07G024200	0.14	0.53	0	0.09	0	0.24	0	0	0	0.17	0	0.36	0.51	0	0	0.09	0	0
Ghir_D03G017900	0.31	0.03	0.02	0.06	0.03	0.05	0.11	0.12	0.04	0.07	0.06	0.44	0	0.22	0	0.02	0.02	0.05
Ghir_D08G005770	0.51	0.13	0	0	0.29	0.13	0.28	0.54	0.38	0.4	0.31	1.29	0.88	0.31	0.26	0.14	0.14	0.96
Ghir_D02G011180	67.95	44.6	51.06	64.32	63.86	33.75	50.31	33.4	65.01	53.56	26.05	71.26	42.66	75.23	42.76	33.33	30.74	27.9
Ghir_D01G019760	0	0	0	0	0.21	0.29	0	0.08	0	0	0	0	0	0.16	0	0.22	0.51	0
Ghir_A07G006160	4.95	5.88	4.99	5.21	5.49	5.25	5.82	3.67	6.5	6.05	3.86	4.65	4.75	4.98	5.71	7.28	3.82	3.21
MXLOC_077633	1.85	2.96	0.67	1.16	2.43	3.28	0.75	4.59	0	1.01	0.44	2.71	2.52	0.12	1.82	0	0.66	0
Ghir_D05G026590	1.52	2.38	1.83	2.07	1.2	2.64	2.31	3.04	1.72	1.91	2.07	1.39	2.53	2.23	3.03	3.25	1.79	1.52
Ghir_A12G000210	10.35	9.54	9.52	8.72	8.93	8.46	11.01	9.74	9.21	9.38	7.08	10.7	9.46	9.68	9.73	9.65	7.79	8.49
MXLOC_104254	3.34	3.19	5.36	3.6	3.94	2.77	4.79	2.33	4.43	5.4	1.61	3.15	3.11	2.86	2.26	2.21	2.5	2.88
Ghir_A06G004500	0	0	0.28	0	0	0.03	0.06	0.04	0	0.15	0	0	0	0	0.06	0	0	0
Ghir_A03G004120	2.01	2.78	2.14	1.94	2.04	2.79	2.31	1.64	2.06	2.52	2.08	2.66	2.39	2.48	2.36	2.59	2.45	2.25
Ghir_A10G017220	3.54	4.63	4.01	3.92	4.21	4.64	5.15	4.17	4.16	3.97	4.76	4.41	4.29	4.42	4.52	5.18	4.11	4.46
Ghir_D11G001400	14.77	25.35	15.82	15.7	16.11	18.85	13.14	19.61	14.73	13.14	22.17	13.22	21.76	10.62	24.61	20.86	19.82	20.47
Ghir_D09G010090	10.93	21.72	17.86	12.09	12.47	16.85	17.45	16.25	11.01	15.89	16.78	9.65	23.96	10.48	22.03	20.67	18.23	19.85
MXLOC_000855	4.82	2.89	2.56	3.04	4.69	5.07	3.94	3.23	2.16	4.42	4.68	1.62	1.4	1.86	4.44	3.53	2.32	3.99
Ghir_D07G002030	8.58	24.47	10.76	10.03	7.45	26.48	11.08	27.25	7.12	12	22.82	7.96	27.7	8.52	24.61	27.06	22.56	21.21
MXLOC_089938	1.21	1.51	1.37	1.64	1.76	1.28	2.35	0.88	1.51	2.48	1.96	2.06	0.98	1.61	1.87	1.87	1.67	2
Ghir_D04G017180	0	0	0	0	0	0	0	0	0	0	0	0.24	0	0	0	0	0	0
Ghir_A08G024680	0	0	0	0	0	0	0	0.11	0	0.08	0	0	0	0	0	0	0	0
MXLOC_072529	0.05	0.34	0.58	0.15	0	0.49	0.3	0	0.62	0.1	0	0.15	0	0.4	0.6	0.21	0.25	0.79
Ghir_D03G006960	1.55	2.07	1.7	2.63	2.13	2.3	1.85	2.22	2.87	1.63	1.92	1.53	2.22	2.15	1.52	1.98	2.44	2.01
Ghir_A05G036110	10.01	5.42	6.75	5.21	7.77	4.14	7.6	4.33	8.03	5.92	3.31	8.85	4.56	9.17	5.67	4.14	2.97	2.79
MXLOC_046773	0	0.77	0	0	0.19	0.31	0.15	0.81	0	0	0	0	0.38	0	0.39	0.66	0.3	0.15
Ghir_A09G000300	13.16	11.6	13.57	11.4	10.53	7.87	13.61	10.14	10.92	12.34	11.16	12.27	12.11	11.66	10.03	9.75	9.75	9.41
Ghir_D04G008540	0.04	0.17	0.03	0.11	0.09	0.71	0.36	0.81	0	0.16	0.45	0.07	0.65	0.16	0.92	0.35	0.61	0.38
Ghir_A09G026320	3.62	5.77	3.68	1.58	3.55	4.72	3.92	3.55	1.47	4.21	3.97	6.58	6.28	7.83	5.07	5.03	3.85	6.12
MXLOC_054639	0.2	0.12	0.68	0	0	0.58	0.45	0.87	0.44	0.35	0	0	0	0	0	0.48	0.26	0.51
Ghir_D10G007340	0	0.47	0	0	0	0	0.12	0	0.53	0	0	0	0	0.36	0.12	0.25	0.14	0
Ghir_D10G011290	0	0	0	0.26	0.31	0	0.12	0	0.71	0.08	0.15	0.33	0.14	0	0	0	0.03	0
MXLOC_084695	1.42	3.42	2.48	2.2	1.69	3.29	2.69	3.79	2.22	3.04	4.1	1.34	2.49	2.81	2.82	3.93	4.61	4.11
Ghir_A04G013550	2.28	5.29	4.5	2.26	4.17	9.25	7.04	9.64	4	5.24	13.45	2.06	3.79	2.01	6.67	10.58	16.98	16.26
MXLOC_102602	5.32	5.81	6.8	6.96	7.69	6.04	8.42	6.11	7.3	6.96	4.68	5.74	5.01	5.36	5.6	6.93	5.38	5.55
MXLOC_095450	3.9	3.89	2.5	2.77	4.15	2.16	2.14	3.16	2.85	1.98	2.82	1.55	2.4	2.41	3.17	3.37	3.44	1.89
Ghir_D05G025420	10.79	0	0.02	0.38	0.34	0	0	0.08	0.45	0	0	11	0.01	12.33	0	0.02	0	0.01
Ghir_D02G021850	0.38	0	0.1	0.26	0.43	0.15	0.21	0.11	0.48	0.03	0.07	0.25	0.18	0.4	0.15	0.26	0.09	0
MXLOC_072684	0.65	0.18	0	0.05	0.8	0	0.11	0.1	0.21	0.11	0.05	0.45	0.11	0.09	0.42	0.04	0.13	0.03
MXLOC_024286	2.9	2.42	2.3	1.6	1.87	2.66	1.78	2.03	1.88	1.94	2.01	2.77	2.26	2.82	2.1	2.79	1.94	2.17
MXLOC_007993	2.76	2.53	2.6	2.44	2.52	3.04	2.34	2.37	2.83	2.01	2.19	1.81	2.7	3.63	2.76	2.71	1.83	2.23
Ghir_D05G014290	0	0.17	0.33	0.13	0.06	0.05	0.4	0	0	0.4	0	0.08	0.11	0.15	0.06	0.07	0.07	0
Ghir_D02G009190	1.85	6.36	3.14	3.12	2.5	5.66	2.97	5.62	1.93	3.43	4.07	1.93	5.69	1.53	5.53	7.07	5.57	5.66
Ghir_A09G022140	1.11	0.56	0.29	0	0.82	0	0	0	0	0	0	0	0	0.23	0	0	0	0
Ghir_A12G007420	0	0.03	0.06	0	0	0	0	0	0	0.03	0	0	0.37	0	0	0	0	0.04
MXLOC_071755	0	0.23	0.02	0.08	0	0.27	0.2	0.11	0.11	0.2	0.34	0.05	0.28	0.15	0.26	0.05	0.32	0.21
MXLOC_011470	2.78	3.05	5.98	4.34	4.87	2.3	5.18	2.33	3.96	3.97	2.19	3.31	4.13	2.74	3.1	3.04	0.83	3.8
Ghir_D01G023820	1.07	1.58	0.63	1.27	0.95	2.24	1.26	2.54	1.11	0.72	1.53	1.05	1.36	0.79	1.88	1.82	1.82	1.84
Ghir_A08G014830	0	0	0.13	0.13	0	0.16	0.03	0	0.23	0.27	0.26	0.72	0	0.05	0.03	0	0.16	0
Ghir_A02G004660	0	0	0	0	0	0	0	0	0	0	1.12	0	0	0	0	0	0	0
Ghir_D06G015880	0.12	0	0.84	2.11	0	0.84	0.91	0.68	0.6	0	0	0.36	0.12	0.14	0.12	0	0	0.57
Ghir_D04G009960	0	0	0	0	0	0	0	0	0	0	0	0	0	0	0	0.09	0	0.06
Ghir_A07G009990	18.2	24.6	20.98	19	15.39	25.54	25.95	24.82	16.42	24.04	22.27	14.64	24.98	15.13	25.46	23.62	23.85	24.27
MXLOC_053408	0	0	0	0	0.44	0	0	0	0.16	0	0.4	0	0	0	0.09	0.71	0	0.08
Ghir_D09G018700	5.17	4.86	4.14	5.18	5.4	5.6	5.22	4.8	4.17	4.63	2.73	4.6	4.42	6.12	5.47	5.42	3.81	3.37
MXLOC_038334	0	0	3.52	0.29	0.25	0	2.72	0	0.67	2.71	0	0	0	0	0	0	0	0
MXLOC_023965	0.68	0.15	1.32	0.59	0.59	0.21	0.96	0	0.36	0.84	0.13	0.05	0	0.31	0	0.05	0	0.25
Ghir_D10G012240	4.81	5.68	5.38	6.45	6.47	5.35	7.26	4.88	6.27	6.23	2.93	5.79	5.62	6.16	6.66	5.93	2.72	3.17
Ghir_A09G006790	2.6	3.08	2.38	3.13	2.23	3.19	2.79	3.59	2.76	2.2	2.65	1.92	3	2.64	4.01	3.63	2.18	2.8
Ghir_D01G008460	0	0	0	0	0	0	0	0	0	0	0	0	0	0	0	0.34	0	0
Ghir_D04G000910	0	0	0	0	0	0.04	0	0	0	0	0	0	0	0	0.05	0	0	0.03
Ghir_A12G017480	126.68	0.05	169.49	395.09	395.16	0.05	170.74	0.23	391.22	164.74	0.52	110.16	0.07	114.16	0.09	0	0.2	0.07
MXLOC_079262	0.37	0.26	0.23	0.08	0.32	0.37	0.3	0.35	0.34	0.76	0.3	0.16	0.52	0.51	0.21	0.41	0.69	0.55
Ghir_A06G015840	6.91	7.65	8.69	7.64	8.25	7.22	8.13	8.76	7.76	8.13	8.64	7.11	7.64	7.39	7.33	8.41	8.65	8.1
Ghir_D04G005280	2.36	2.72	1.28	1.56	2.02	4.45	1.55	3.17	1.43	1.16	1.76	2	2.07	1.76	2.48	3.61	2.95	2.4
MXLOC_001485	0.11	0.2	0	0	0.12	0.4	0.51	0.4	0.13	0.2	0.43	0.04	0.28	0.45	0.19	0.17	0.39	0.1
Ghir_D03G007780	4.86	7.51	3.28	2.73	2.69	5.79	3.23	5.16	2.7	3.39	4	3.32	6.93	4.1	5.11	6.24	5.32	4.03
Ghir_D04G002180	0	0	0	0	0	0.18	0	0.38	0	0	0.69	0	0	0	0	0.61	0.21	0.26
Ghir_D13G020880	0	0	0.19	0	0	0.1	0	0.26	0	0	0.12	0	0	0.32	0	0	0	0
Ghir_D01G011750	0.64	0.76	0.68	0.74	0.47	1.67	0.63	0.72	0.83	0.62	0.47	0.32	1.24	0.39	1.77	1.69	0.67	0.6
Ghir_A03G008710	0	0	0.02	0	0	0	0.02	0	0	0	0	0	0	0	0.02	0	0.1	0
Ghir_A02G009400	4.91	7.29	3.79	4.53	4.51	5.35	4.59	7	4.44	4.63	7.65	4.64	6.21	4.87	6.32	6.67	6.98	6.2
Ghir_A05G036810	0	0	0	0	0	0	0.14	0	0	0	0	0	0	0	0.02	0	0.03	0
Ghir_A03G011940	0	0.05	0.02	0	0	0	0	0.1	0	0	0	0	0	0	0	0.06	0	0
MXLOC_085042	4.97	4.63	6.15	5.09	5.32	4.7	6.55	5.23	4.64	6.38	4.06	4.35	4.59	4.32	4.57	5.17	4.81	4.48
Ghir_D12G022950	0.06	0.06	0	0.04	0	0	0	0.04	0.03	0.11	0.04	0	0	0	0	0	0.07	0
Ghir_A08G020750	5.04	6.72	7.24	6.33	5.29	6.93	5.41	7.11	6.5	6.45	5.44	5.68	7.18	5.64	5.98	8.12	4.85	6.92
Ghir_D10G017760	0.66	1.18	1.22	1.13	1.06	0.64	1.54	0.87	0.58	1.56	0.49	0.87	1.56	1.16	1.06	0.58	0.65	0.66
Ghir_D11G023240	0	0	0	0.32	0	0	0	0	0	0	0	0.26	0.35	0	0	0.5	0	0
Ghir_D10G023760	0	0	0	0	0	0	0.05	0	0	0	0	0.03	0	0	0	0.05	0	0
MXLOC_073826	1.12	1.53	0.35	0.4	2.02	0.89	0.24	0.81	0.56	0.49	0	0.37	1.87	1.01	0.53	1.04	1.12	0.98
Ghir_A02G004940	1.56	2.7	1.55	1.36	1.77	3.14	1.57	2.34	1.92	1.97	1.71	1.63	2.63	1.25	2.73	2.85	1.3	1.17
MXLOC_007396	2.08	3.61	1.49	3.66	3.74	3.19	2.12	3.26	3.76	1.6	1.19	2.05	3.99	1.83	4.28	2.91	2.61	2.58
Ghir_A02G002440	0	0	0	0	0	0	0	0	0	0	0	0	0.02	0	0	0	0	0
Ghir_D11G003910	5.07	9.08	4.25	4.36	5.27	11.97	4.93	11.89	4.51	3.88	6.94	4.8	8.94	4.74	8.24	12.68	8	7.25
Ghir_A02G005430	11.6	9.21	12.9	11.39	11.49	9.34	12.45	9.14	11.48	12.03	6.6	11.21	8.94	11.62	8.12	10.22	7.57	6.81
Ghir_A12G000290	0.48	1.61	0.34	0.73	0.6	0.92	0.25	0.87	0.53	0.33	0.83	0.52	1.19	0.4	1.49	0.56	0.52	0.64
MXLOC_011992	0.23	0.3	0.08	0.09	0.34	0.36	0.31	0.14	0.21	0.2	0.09	0.36	0.31	0.54	0.36	0.19	0.41	0.73
Ghir_D12G017680	0	0.11	0	0	0.17	0	0	0	0	0	0	0.16	0	0	0	0	0	0
Ghir_A02G010660	4.18	1.7	0.18	2.09	1.72	0.2	0.34	1.49	1.11	0.13	1.41	3.21	1.17	2.61	1.78	2.41	0.91	1.72
Ghir_A11G009180	1.27	1.22	1.48	1.6	2.44	1.83	2.57	1.61	2.23	1.93	1.28	1.71	2.03	0.56	1.35	2.95	2.3	4.05
Ghir_A05G006750	0	1.07	1.19	0.42	0.94	0.9	1.08	1.28	0.06	0.14	2	0.94	1.22	0	2.26	1.3	2.08	1.33
MXLOC_074849	4.48	5.83	5.39	4.95	4.12	6.18	5.35	5.1	4.21	5.8	5.35	4.02	5.1	4.34	5.05	5.33	5.51	6.55
MXLOC_094056	3.9	3.02	2.21	3	2.47	2.92	2.6	2.55	3.01	2.45	1.87	2.62	3.19	3.49	2.56	2.6	2.46	2.48
Ghir_A02G014340	21.62	33.16	31.16	19.79	20.34	35.57	28.4	38.04	21.14	27.83	40.46	24.59	32.09	20.61	36.46	36.84	42.22	45.49
Ghir_A10G024500	4.75	0.31	0.42	2.99	2	0.09	0.58	0.32	3.18	0.71	0.18	3.44	0.23	3.43	0.27	0.26	0	0
Ghir_A11G035140	0	0	0.06	0.04	0	0.08	0.02	0	0	0.08	0.06	0.07	0.05	0	0.02	0.05	0.15	0.29
MXLOC_102895	10.1	7.32	0.82	7.96	6.88	3.52	1.04	1.48	7.16	1.05	1.61	13.89	7.04	12.97	6.54	3.72	1.37	0.67
Ghir_A01G014260	1.24	1.13	1.79	1.27	0.92	1.9	1.81	1.9	1.34	1.11	1.49	1.72	1.53	1.83	1.23	1.11	1.37	2.49
Ghir_D05G029390	1.62	1.56	2.57	2.08	2.41	2.03	2.24	2.32	1.91	1.5	1.67	1.23	2.04	1.54	1.38	1.73	1.63	2.04
Ghir_D06G003420	4.8	5.73	0.68	2.28	2.67	2.03	0.49	1.58	2.15	0.27	1.32	4.4	4.42	4.56	4.72	1.64	1.54	2.26
Ghir_A11G035110	15.25	21.38	26.39	17.24	20.17	25.42	18.72	23.05	20	16.73	24.55	14.99	21.8	11.88	20.23	22.65	21.7	23.8
Ghir_D10G014500	0.74	0.07	1.19	0.09	0.33	0.44	1.15	0.21	0.43	0.6	0.36	0.75	0	0.88	0.29	0.53	0.17	0.28
Ghir_D03G010760	22.31	33.83	22.72	21.42	15.69	31.01	27.7	28.88	19.32	25.37	33.25	22.61	29.69	21.96	30	31.02	34.22	37.11
Ghir_A09G019010	2.45	3.49	2.45	1.95	2.41	3.83	3.46	3.25	1.48	2.85	2.44	2.15	3.27	2.94	2.98	3.34	2.88	2.51
Ghir_A08G014730	0	0	0	0	0	0	0	0.5	0	0	0	0	0	0	0	0	0	0
Ghir_D04G013900	0	0	0.12	0	0	0	0	0	0	0	0	0	0	0	0	0	0	0
Ghir_D12G015530	1.02	1.12	0.65	0.69	0	0.78	0.45	0.81	0.22	0.16	0	0.27	1.33	0.1	1.11	0.54	0.1	0
MXLOC_022291	2.3	1.54	1.58	1.74	2.16	1.92	1.46	1.97	1.63	1.17	1.48	1.77	2.24	1.56	2.45	1.93	1.46	0.86
Ghir_A06G017200	3.61	1	1.63	2.06	1.4	1.35	1.52	1.55	1.68	1.64	1.68	3.18	1.04	2.84	1.55	1	0.42	0.36
Ghir_A04G006140	0.27	2.43	11.25	7.16	7.88	1.5	11.01	1.43	7.29	9.69	3.69	0.48	1.53	0.36	1.59	1.65	4.2	3.17
MXLOC_026545	0.41	0.43	0.41	0.39	0.64	0.1	0.37	0.65	0.3	0.26	0.33	0.27	0.97	0.25	0.26	0.43	0.35	0.2
MXLOC_002061	0.07	0.06	0.2	0.08	0.19	0.6	0	0.07	0.12	0.36	0.32	0.03	0.13	0	0.34	0.2	0.14	0.17
Ghir_D04G009430	0.14	0.11	0	0	0	0.12	0.14	0.19	0.51	0.25	0.16	0.18	0.82	0	1.71	0.27	0	0.28
Ghir_D08G018960	1.33	0.54	0.41	0.69	0.83	0.47	0.4	0.6	0.8	0.31	0.64	0.85	0.27	1.16	0.15	0.36	0.36	0.72
Ghir_D02G025220	0	0.24	0	0	0	0	0	0	0	0	0	0	0	0	0	0	0	0
MXLOC_026087	2.03	3.15	1.98	1.08	2.91	4.11	3.01	0	0	0	2.26	0.57	3.15	0	3.9	2.79	1.84	1.57
Ghir_A11G026530	3.39	2.75	3.97	3.61	3.97	4.7	3.47	3.47	3.39	3.81	6.1	3.13	3.82	3.77	2.59	4.83	6.29	4.77
Ghir_D09G000210	2.57	2.9	2.83	2.17	2.34	3.07	1.73	2.89	2.69	2.6	2.06	2.22	2.42	2.51	1.97	1.89	2.24	2.28
Ghir_D02G008600	0	0	0	0	0	0	0	0	0	0	0	0	0	0	0	0.04	0	0
MXLOC_065181	0.95	0.13	0.44	0.56	0.39	0.81	1.1	0.68	0.51	0.62	0.16	0.59	0.24	0.51	0.13	0.85	0.2	0.42
Ghir_A07G009090	2.42	3.23	2.93	3.65	3.16	3.96	2.86	3.59	2.81	3.02	3.02	2.34	3.32	2.5	3.04	4.42	2.51	3.83
Ghir_A06G018510	4.64	6.47	3.94	3.02	2.85	5.26	3.92	4.5	3.54	4.21	5.36	3.53	5.12	4.3	6.18	5.78	5.22	5.51
Ghir_A12G027820	14.64	11.54	15.35	14.66	15.9	12.38	16.68	13.6	15.42	15.89	13.31	13.58	13.52	13.13	14.65	14.9	15.38	14.1
Ghir_D05G020010	6.77	3.24	4.93	3.72	3.27	2.6	5.28	1.77	3.7	3.18	2.81	5.05	2.69	6.03	3.37	3	2.28	2.74
Ghir_D11G020020	0	0	0	0	0	0	0	0	0	0	0	0	0	0.17	0	0	0	0
Ghir_A05G003070	0	0.02	0	0	0	0.02	0.04	0.06	0	0.06	0	0.17	0	0	0	0.02	0	0
Ghir_D02G014840	0.79	0.16	0.55	0.12	0.95	0	0.24	0.56	0.22	0	0	0.64	0.53	0.24	0.52	0.13	0.07	0.24
Ghir_A07G004400	0	0	0	0	0	0	0	0	0	0	0	0.05	0	0	0	0	0	0
Ghir_A07G023000	0	0	0	0	0	0.04	0	0	0	0	0	0	0	0	0	0	0	0
Ghir_A03G014630	0.09	0.13	0.06	0	0	0.22	0.32	0.12	0.48	0	1.01	0.14	0.09	0	0.35	0.05	1.14	0.72
Ghir_A05G021800	0.99	0.36	1.88	2.26	2.64	0.33	2.41	0.47	2.29	2.21	0.57	1.05	0.43	0.91	0.27	0.29	0.09	0.45
Ghir_A06G019400	0	0	0.22	0	0.17	0	0	0	0.24	0	0	0	0	0	0	0.06	0	0
Ghir_D11G010570	9.52	6.3	0.98	2.69	4.04	2.44	1.04	2.2	2.7	0.51	0.67	8.85	5.94	9.4	7.2	2.58	0.58	0.23
Ghir_D08G021990	1.37	4.74	4.64	3.07	2.23	2.76	2.67	3.65	2.68	3.16	2.25	1.73	4.74	4.13	3.37	2.07	1.87	4.24
Ghir_D13G007020	10.57	12.19	12.66	21.04	21.13	8.91	11.77	11.89	20.29	12.18	8.88	10.81	12.38	10.78	11.7	10.32	10.52	8.99
Ghir_D01G010830	7.11	8	5.22	5.8	4.69	8.68	5.98	8.5	7.12	5.39	5.75	6.12	7.29	8	7.57	9.51	8.41	7.94
Ghir_D09G001520	2.95	35.73	0.23	0.85	1.1	20.68	0.43	21.13	0.69	0.48	12.86	3.18	34.02	2.52	36.02	22.08	12.49	13.9
Ghir_D06G002990	1.65	2.45	1.6	2.2	2.31	2.47	2.71	3.39	1.35	1.18	2.58	1.35	3.03	2.05	2.17	3.27	2.85	2.04
MXLOC_059770	0.83	1.28	2.78	2.28	2	0.49	1.42	0.71	2.11	0.5	0.27	0.76	2.71	1.57	0.8	1.6	2.64	0.9
Ghir_A01G017720	0.4	0.36	0.4	0.58	0.17	0.63	0.33	0.63	0.43	0.28	1.07	0.17	0.24	0.03	0.74	0.82	0.95	1.13
MXLOC_032204	1.76	1.55	1.53	1.51	1.15	1.94	1.2	2.18	1.4	1.35	1.02	1	1.37	0.92	1.35	1.69	1.53	0.98
Ghir_D10G000080	4.14	4.92	4.33	3.52	4.23	5.49	4.35	4.78	3.77	4.49	3.92	3.93	4.12	3.26	6.01	5.17	4.23	3.72
MXLOC_034475	0.93	0.69	0.65	1.26	1.26	0.69	0.92	0.6	0.73	0.46	0.71	0.61	0.57	0.83	0.47	0.7	0.78	0.71
MXLOC_024158	0.47	2.76	0.37	0.32	0.33	3.15	0.4	2.82	0.56	0.24	1.45	0.34	3.63	0.51	3.15	3.64	1.25	1.48
Ghir_D06G010570	198.82	239.96	245.09	288.34	274.92	292.1	218.46	289.64	267.4	219.26	403.08	189.66	247.87	183.85	255.2	271.48	438.04	397.85
Ghir_A02G013430	0	0.26	0	0.1	0.04	0.5	0.08	0.21	0.07	0.46	0.43	0.2	0.34	0.09	0.11	1.01	0.71	0.07
Ghir_D05G030080	0	0	0	0	0	0	0	0	0	0	0	0	0	0	0	0	0.21	0
MXLOC_053880	9.61	7.15	24.77	21.37	19.42	6.44	21.61	9.93	22.42	21.7	7.67	8.55	7.35	8.53	9.3	10.17	9.37	9.14
MXLOC_043879	0.16	1.1	0.05	0.21	2.13	2.34	0.88	2.44	0.33	0.26	1.15	0.56	1.32	0.69	1.31	0.51	0.46	1
Ghir_A12G015210	2.22	1.65	1.59	2.94	2.68	1.73	1.84	1.77	1.7	2.32	0.62	2	1.68	2.46	2.15	2.32	0.59	1.06
Ghir_D11G001650	0	0.07	0.09	0	0.15	0.14	0.28	0.29	0.2	0.07	0.17	0.35	0.2	0	0.41	0.14	0.16	0
Ghir_D01G011900	0	0	0.14	0	0	0.83	0	0.82	0	0.1	0.99	0.26	0	0	0	1.16	0.56	0.58
MXLOC_000186	1.3	1.26	1.57	1.49	1.64	1.27	1.51	1.21	1.74	1.78	1.26	1.26	0.85	1.6	0.75	1.38	1.63	0.92
Ghir_D11G017320	0	0.07	0.02	0	0	0.04	0.16	0.31	0.02	0	0.07	0.02	0	0	0	0.04	0.09	0.09
Ghir_D09G021950	31.8	28.79	7.17	14.39	13.76	30.76	7.16	31.64	12.29	6.89	15.56	30.37	28.5	30	33.85	33.16	16.32	18.69
Ghir_D10G021240	0	0.1	0.09	0	0	0.14	0	0	0	0	0	0.11	0.17	0.04	0.03	0.04	0	0.14
Ghir_D11G036090	229.14	124.79	413.42	347.08	381.5	168.44	428.41	161.12	371.06	419.77	199.44	244.16	120.7	263.13	116.38	171.5	211.71	208.6
Ghir_D01G020880	18.81	24.06	20.76	17.36	15.03	21.41	13.94	25.04	17.38	15.47	19.71	16.83	24.27	18.93	24.99	23.28	24.09	22.25
Ghir_D02G001400	0	1.49	1.09	0	1.69	0.17	0.51	0.62	1.44	0.41	0	0.63	0.59	0.92	0.71	0.7	0.85	0.76
Ghir_A07G019730	0.14	0.35	0.28	0.25	0.24	0.18	0.09	0.1	0.05	0.18	0.12	0.17	0.32	0.04	0.21	0.29	0.19	0.3
Ghir_D10G004080	0.57	0.72	0.58	0.59	0.66	0.57	0.59	0.8	0.55	0.46	0.86	0.48	0.57	0.81	0.53	0.67	1.16	1.04
Ghir_D06G022630	2.89	0.3	0.5	2.52	2.35	0.1	0.8	0.43	2.19	0.72	0	1.08	0.03	1.55	0	0.6	0.12	0.33
Ghir_D12G003470	65.98	91.4	17.83	28.88	32.08	61.79	14.14	54.35	25.76	14.6	47.85	62.4	89.23	65.27	89.24	59.94	52.86	54.81
Ghir_D08G003240	10.09	11.6	5.7	8.21	8.79	11.99	5.83	11.68	9.01	6.25	8.67	8.77	10.65	9.55	11.51	12.69	9.34	8.89
Ghir_D01G007090	6.85	10.62	11.15	9.99	9.69	9.43	11.06	8.79	11.28	11.46	7.52	8.58	10.26	6.78	9.81	9.42	7.81	8.38
Ghir_A07G001570	7.4	6.87	13.07	10.33	9.6	7.91	14	7.24	9.38	12.93	5.34	5.94	6.66	6.41	6.76	7.35	6.34	6.17
Ghir_A06G018430	2.54	5.16	4.41	2.87	2.34	5.86	2.95	5.51	1.83	2.83	4.61	2.48	4.67	2.47	4.41	6.29	4.96	4.75
Ghir_A05G003400	17.07	35.8	21.23	16.6	18.82	36.31	21.27	34.44	17.61	20.88	32.93	16.2	34.86	17.33	33.52	31.87	32.87	33.53
Ghir_D02G002940	13.89	18.48	15.04	14.03	14.31	17.94	14.21	17.14	14.84	14.22	15.54	14.53	18.64	13.88	18.01	16.99	16.2	15.58
Ghir_A03G012550	0	0	0	0	0	0	0.03	0	0	0	0	0	0	0	0	0	0	0
Ghir_A12G016680	1.99	2.36	1.82	2.09	2.29	2.01	1.47	3.4	2.55	1.28	5.02	1.77	2.27	1.92	2.26	2.45	4.11	4.04
Ghir_A01G020460	2.92	3.12	2.63	2.31	2.53	2.82	3.31	2.06	3.23	2.87	2.02	2.57	2.5	3.02	2.9	3.09	2.35	1.95
Ghir_A10G015150	0.72	1.73	1.17	0.72	0.91	2.12	1.09	1.59	0.7	1.4	1.91	1.06	2.92	1.07	1.65	2.73	2.04	1.37
Ghir_A06G015140	24.18	42.61	14.37	13.21	13.8	28.12	16.58	31.45	12.98	12.96	23.86	23.86	44.28	24.09	43.46	30.26	23.72	22.67
MXLOC_066713	1.64	2.94	2.37	2.2	2.62	7.27	1.55	6.03	2.09	1.91	5.83	1.59	3.59	1.51	2.71	6.25	7.39	6.32
Ghir_D09G003220	6.45	10.8	4.66	9.09	5.45	10.63	6.49	10.28	6.62	6.41	8.71	7.36	11.32	8.7	11.45	9.75	8.88	10.13
Ghir_D05G003860	22.1	26.13	21.52	17.05	19.8	25.79	27.67	25.75	17.36	26.03	24.26	21	25.7	21.46	24.65	26.12	23.35	22.35
Ghir_D08G018350	0	0	0	0	0	0	0.02	0	0	0	0	0	0.02	0	0	0	0	0
MXLOC_086690	4.79	1.56	4.07	4.83	3.5	3.36	4.18	3.12	3.82	3.33	3.13	6.09	1.46	7.21	2.14	3.15	2.08	1.62
Ghir_D13G001470	0.4	0.11	0.69	0.77	0.99	0.49	1.1	0.18	0.68	0.59	0.58	0.28	0.21	0.51	0.19	0.27	0.1	0.29
Ghir_D08G017380	1.39	1.67	2.14	1.97	1.45	0.32	2.1	0.89	2.01	1.93	0.95	1.16	1.69	1.59	1.63	1.52	0.9	1.27
Ghir_A05G014700	2.27	1.61	1.87	2.02	1.79	1.61	2.37	1.81	1.95	3.77	1.52	2.83	1.84	3.08	2.93	2.33	1.43	2
Ghir_D12G007020	5.02	8.05	14.4	7.82	9.85	6.49	13.88	7.98	11.25	12.22	6.13	7.48	8.51	7.59	8.89	8.25	5.62	7.81
Ghir_D11G000360	0	0	0	0	0	0.21	0.18	0.14	0	0	0	0.32	0	0	0	0	0	0
Ghir_D12G008680	0	0	0.08	0	0	0	0	0	0.06	0	0.16	0	0	0	0	0.19	0.36	0
MXLOC_014285	3.77	3.13	3.36	3.22	3.34	3.69	3.25	3.98	3.14	3.67	3.2	2.66	2.72	3.13	2.2	3.5	3.82	4.31
Ghir_D04G003000	0.04	0	0.04	0.04	0.05	0.12	0.07	0	0.09	0.03	0.06	0.03	0.03	0.02	0.06	0.14	0.08	0.08
Ghir_A10G013980	62.92	55.65	9.17	37.12	35.22	20.26	10.28	22.63	36.41	9.02	17.67	56.52	50.7	62.12	44.15	25.55	19.03	18.68
MXLOC_073431	1.39	1.01	1.38	1.64	1.4	1.19	0.92	0.87	1.2	0.87	0.75	1.51	1.53	1.21	0.86	1.19	0.93	1.06
Ghir_A05G025070	4.16	5.83	4.17	2.42	3.95	3.59	3	4.47	3.29	4.95	4.14	3.63	5.42	2.45	4.17	3.95	6.19	3.39
Ghir_D01G017730	0.05	0	0.33	0.04	0.09	0.11	0.05	0.11	0.21	0.05	0.13	0.15	0.07	0.09	0.21	0.04	0.25	0.15
Ghir_A12G022150	0	0	0	0	0.34	0	0	0	0.07	0	0	0	0	0.09	0	0	0	0
Ghir_D05G009960	4.46	4.13	2.52	3.3	4.66	5.33	2.42	3.4	2.89	2.34	2.58	4.47	3.89	3.76	3.64	4.49	3.92	3.2
Ghir_A01G005080	0.17	0.01	0.1	0.13	0.09	0.13	0.14	0.02	0.01	0.05	0.3	0.04	0.04	0.01	0.01	0.08	0.18	0.09
Ghir_D05G009210	0.44	1.11	0.12	0.18	0.32	0.73	0.33	0.18	0.24	0.11	0.12	0.23	0.77	0.28	0.74	0.55	0.39	0.4
Ghir_A03G023810	6.46	5.86	14.9	9.95	7.14	5.42	10.05	6.92	7.63	11.54	5.15	7.22	7.02	4.61	4.51	5.84	5.93	5.24
MXLOC_101506	7.26	4.48	6.16	9.86	7.36	5.51	9.78	5.45	7.34	5.54	4.84	4.57	5.03	8.6	7.3	5.7	5.48	6.45
Ghir_A07G010240	0.2	0	0	0	0.15	0	0.11	0	0.08	0	0	0	0	0	0	0	0.18	0
Ghir_D09G022790	0	0	0	0.03	0	0.01	0	0.02	0	0	0	0	0.06	0.03	0.05	0	0	0
MXLOC_006981	0	0	0.6	0	0.32	0.8	0.38	0.38	0.04	0	0	0.06	0	0	0.46	0	0	0
Ghir_D12G012160	4.49	5.15	7.63	14.17	13.35	5.28	7.16	4.97	14.08	7.06	3.9	4.78	5.13	4.87	4.77	5.07	4.47	5.41
MXLOC_049667	6.71	2.19	2.12	2.06	3.14	1.91	2.64	1.74	3.97	2.42	3.32	3.85	1.27	1.82	2.1	6.35	2.77	4.65
Ghir_Scaffold2472G000010	0.49	0	0.35	0	0	0.09	0.09	0	0	0	0	0	0	0	0	0.09	0	0
Ghir_A01G021290	0	0	0	0.17	0	0	0	0	0	0	0	0	0	0	0	0	0.14	0
MXLOC_024988	0.78	3.53	1.24	1.71	2.67	4.04	1.61	4.12	0.45	0.52	1.21	1.21	3.58	0.33	3.82	2.5	1.92	1.5
Ghir_D09G011430	11.52	9.51	21.04	15.31	15.14	16.25	22.72	15.75	17.1	21.11	11.42	9.84	9.35	11.1	8.4	16.63	13.01	13.99
Ghir_D08G002950	0	0	0	0.14	0	0	0	0	0	0	0	0	0	0	0	0.07	0	0
Ghir_A10G003930	0.18	0.56	1.42	0.83	1.11	0.47	1.87	0.41	1.18	1.5	0.15	0.39	0.28	0.31	0.89	0.2	0.13	0.16
MXLOC_006869	0.25	0.26	0.15	0	0.31	0.16	0.43	0.06	0.81	0.62	0.54	0.5	0.27	0.67	0.59	0.42	0.23	0.27
Ghir_D02G016700	1.23	0.12	0.46	1.25	1.59	0.21	0.35	0.22	1.15	0.59	0.13	1.61	0.33	0.85	0.29	0.16	0.46	0.13
MXLOC_034734	24.98	13.82	18.5	14.84	16.47	13.84	19.55	11.79	16.28	12.22	4.11	26.48	13.02	25.81	13.61	14.13	5.61	7.03
Ghir_D02G010500	4.72	4.84	4.96	5.35	4.96	5.1	5.24	6.04	4.67	3.71	4.56	4.61	5.26	5.25	4.46	5.21	4.75	5.4
Ghir_D12G005550	1.36	2.84	2.03	1.53	1.57	3.1	1.79	3.21	1.5	1.73	2.31	1.55	2.73	1.47	2.68	3.42	3.09	2.26
Ghir_D12G006300	2.57	1.7	1.68	1.99	1.33	1.59	1.53	2.45	1.54	1.69	0.8	1.39	1.75	1.68	1.23	2.4	1.46	1.79
Ghir_D06G017860	0.93	0.24	0	0.26	0.14	0.29	0.04	0.17	0	0.2	0.15	0.29	0.4	0.82	0.36	0.37	0	0.08
Ghir_A05G032700	0.69	0.88	0.78	0.43	0.43	0.73	0.49	0.83	0.52	0.42	0.51	0.62	0.65	0.52	0.55	0.78	1.12	0.9
Ghir_D05G012990	14.21	24.61	13.12	23.03	21.97	18.76	12.94	18.96	20.67	13.43	21.87	16.48	22.68	16.01	22.9	19.63	26.95	24.23
MXLOC_014575	0.65	1.24	0.88	0.93	1.13	1.36	0.49	1.11	0.61	0.78	0.4	0.88	1.14	0.3	1.01	0.84	0.57	0.54
Ghir_D04G002150	1.57	2.29	2.53	2.79	2.13	3.05	1.81	2.07	2.64	2.46	2.27	2.19	2.77	2.31	3.24	1.93	2.53	2.74
Ghir_A04G009140	5.46	6.96	5.81	4.78	3.95	5.79	5.89	6.98	5.99	4.77	6.1	5.37	7.69	5.66	7.14	6.99	6.06	6.27
MXLOC_060434	0.45	0	0	0.23	0.1	0.09	0.09	0.13	0	0	0.22	0.82	0.26	0.21	0.09	0.09	0.1	0.26
Ghir_D03G017280	6.2	4.3	3.16	4.91	4.26	2.36	3.56	2.59	4.56	2.99	1.37	6.47	4.4	5.74	4.95	2.69	1.16	1.51
Ghir_D10G023310	0	0	0.11	0.62	0	0	0	0	0.28	0	0	0	0	0	0	0	0	0
Ghir_D01G018920	0.28	1.02	1.1	0.54	0.76	0.52	1.27	0.33	0.5	0.68	0.8	0.5	0.61	1	1.86	1.03	0.42	1.68
Ghir_D04G008370	4.43	4.82	4.57	3.64	4.1	4.75	5.6	5.25	5.28	4.32	4.6	4.32	4.64	4.24	4.36	4.78	3.45	3.95
Ghir_D01G019730	6.12	6.03	2.86	4.47	4.48	5.94	2.92	4.29	4.66	2.2	4.08	5.04	6.65	5.88	5.36	5.19	3.9	3.8
Ghir_D11G027930	3.82	5.41	5.35	4.54	4.21	6.01	6.57	6.42	4	5.3	4.69	4.06	5.48	3.71	5.82	6.02	4.68	4.98
Ghir_D01G020980	1.29	3.49	1.23	0.94	1.24	3.92	1.27	4.4	0.78	1.13	3.71	1.29	3.49	0.95	3.27	4.39	4.15	4.25
MXLOC_092525	0	1.21	1.19	1.7	0.43	0.99	0	0	0	0	0	0.7	0	0.57	0	0.09	0.43	0
Ghir_D10G000790	4.14	10.02	3.34	3.07	2.53	9.6	3.59	9.83	3.49	3.75	11.13	3.32	8.78	3.39	8.43	10.92	12.32	11.98
Ghir_A05G000900	4.41	5.97	4.87	5.5	6.23	5.61	5.92	5.84	6.35	4.22	6.4	3.14	6.79	3.15	5.42	5.52	6.38	5.74
Ghir_D11G011730	18.87	14.04	17.18	14.5	14.5	20.07	17.1	17.41	15.3	14.08	13.17	17.32	14.44	17.95	15.11	19.38	15.5	19
Ghir_A13G023570	0.15	0.13	0	0.05	0	0.11	0.04	0.27	0	0	0.93	0	0.38	0	0.19	0.16	0.63	0.45
Ghir_A05G001990	1.76	1.27	1.56	3.31	2.38	1.51	3.36	1.35	3.72	3.13	1.06	1.62	1.2	0.98	1.25	1.87	0.82	0.7
Ghir_D07G020680	0.66	0.13	0.12	0.12	0	0	0.14	0.19	0	0.1	0.16	0.2	0	0.14	0.11	1.18	0	0
Ghir_D05G006610	2.44	1.21	2.65	2.09	1.81	2.06	2.24	1.02	1.15	1.76	1.62	2.01	1.92	1.18	1.83	1.69	2.61	1.95
MXLOC_071116	0.61	0	0.02	0.39	0	0.52	0	0.8	0.06	0	0	0	0.43	0	0	0	0.64	0
MXLOC_051722	5.49	4.66	6.17	7.37	6.95	5.38	6.79	6.24	6.35	7.11	4.4	5.92	3.98	5.98	5.61	5.69	4.89	4.91
Ghir_D07G013990	0	0	0	0	0	0	0	0	0.13	0	0	0	0.07	0	0	0	0	0.39
Ghir_A08G000160	11.98	11.55	11.77	11.15	12.82	10.53	12.23	11.01	10.81	13.78	9.08	14.01	10.79	12.96	11.93	11.2	10.44	10.88
Ghir_D05G021300	0.75	0.81	0.27	0.32	0.33	0.55	0.3	0.82	1.14	0.33	1.16	0.48	1.06	0.59	0.99	0.85	1.84	2.06
Ghir_A04G012600	0.36	1.97	0.1	0.3	0.42	0.94	0.33	1.53	0.49	0.46	0.49	1	1.87	0.46	2.15	1.42	0.54	0.52
Ghir_D12G005480	8.66	7.83	12.66	9.44	11.21	8.12	10.07	7.34	8.71	9.21	8.28	6.75	8.1	7.92	7.04	8.3	8.78	8.36
Ghir_D09G022660	0.79	2.19	2.62	1.94	1.39	6.81	2.88	6.13	1.33	1.79	13.01	0.48	1.53	0.66	2.3	6.44	17.18	16.73
Ghir_A13G015490	1.83	0.58	1.27	0.75	1.02	0.23	1.21	0.93	1.04	0.93	1.52	2.5	0.14	1.4	0.07	1.02	1.49	0.23
Ghir_A01G009480	11.71	11.72	10.98	11.8	12.15	12.55	11.39	13.28	11.12	10.98	11.79	11.29	12.52	11.82	13.69	14.18	11.18	10.8
Ghir_D09G018480	5.85	11.38	3.94	2.65	4.22	9.41	3.52	10.26	2.56	2.8	6.85	5.47	8.49	8.98	9.46	10.09	6.88	7.72
MXLOC_043917	0.6	1.03	0.31	0.18	0.52	0.66	0.86	0.89	0.36	0.88	0.82	0.73	1.23	0.74	1.11	0.85	0.48	0.5
Ghir_D06G018880	0	0	0	0	0	0.11	0	0	0	0	0	0	0	0	0	0	0	0
Ghir_A06G011170	7.21	9.35	10.37	9.99	9.79	6.67	11.11	8.61	9.76	10.53	7.92	8.55	7.72	9.62	9.04	8.22	8.3	8.27
Ghir_D07G005430	0	0.12	0	0	0.14	0	0.06	0.09	0.12	0	0.16	0	0.06	0	0	0.06	0	0
MXLOC_073103	0.29	0.31	0.22	0	0.63	0.4	0.65	0.42	0.32	0.1	0.34	0.36	0.22	0	0.78	0.81	0.15	1.18
Ghir_D09G023930	0	0	0	0.06	0.06	0	0	0	0.1	0.1	0	0.27	0	0.06	0	0.26	0.06	0
Ghir_A07G009060	0	0	0	0	0	0	0	0	0	0	0	0	0	0	0	0.1	0	0
MXLOC_084113	0	1.62	0.58	0.65	0.18	0.76	0.31	0.52	0.71	0.51	0.19	0.71	0.9	0.25	0.33	1.09	1.01	0.63
Ghir_D04G001210	0	0.15	0	0	0.06	0.04	0	0	0.04	0.04	0.09	0	0	0	0.07	0.04	0.12	0.03
Ghir_D05G014210	2.55	2.46	2.92	2.46	2.56	2.57	3.08	2.42	2.8	2.45	3.62	2.16	2.69	2.23	2.77	2.71	3.74	3.51
MXLOC_065927	3.27	5.19	2.57	3.51	3.68	4.79	3.2	5.1	4.98	2.7	5.39	3.97	4.91	2.76	3.84	4.09	5.25	5.29
MXLOC_051462	5.11	6.46	5.88	5.06	4.31	5.32	6.31	7.03	4.56	6.29	7.33	3.7	6.8	5.09	6.42	5.72	5.58	5.87
Ghir_D02G015490	4.99	4.14	5.95	6.13	5.72	4.64	7.31	3.56	5.71	5.63	2.86	5.17	5.08	4.67	3.22	4.54	3.07	3.22
MXLOC_106964	1.45	0.32	1.99	1.44	0.18	1.87	2.2	5.72	1.44	2.74	3	0.03	0.45	0	4.09	0.92	3	2.56
Ghir_A09G017720	0	0.19	0	0	0	0	0	0	0	0	0	0	0	0	0.2	0	0	0
Ghir_A12G028710	23.72	14.6	31.52	33.09	28.86	16.56	31.47	15.87	27.96	30.4	11.57	22.02	16.46	22.67	14.23	15.74	12.07	12.69
Ghir_A01G003290	0.04	0	0	0	0	0.03	0.04	0	0.03	0	0	0.01	0.06	0	0.06	0.01	0.03	0.05
Ghir_A07G013540	0.04	0	0	0	0	0	0	0	0.03	0	0	0.02	0	0	0	0.04	0	0
Ghir_A12G014140	0.67	0.07	0	1.06	0.28	0.42	0	0.48	0.63	0.49	0.39	1.66	0.99	1.22	0.13	0.57	0	0
Ghir_A10G007650	1.15	0.51	0.36	0.16	0.21	0.32	1.2	0.54	0.27	0.69	0	0.85	0.81	1.17	0.01	0.44	0.16	0.27
Ghir_A07G004190	0.84	0	0.75	0.28	0.59	0.31	0.72	0.18	0.17	0.48	0.11	0.55	0	0.52	0	0.22	0.15	0.17
Ghir_D10G005160	0.04	0.12	0.03	0.02	0	0.01	0	0.01	0.01	0	0.06	0.03	0.02	0.02	0.14	0.03	0.17	0.11
MXLOC_051611	0.88	0.62	1.32	0.88	0.89	0.65	0.9	1.14	1.12	0.64	0.69	0.33	0.88	0.86	0.98	1.34	0.69	1.58
Ghir_D13G023950	14.86	17.48	12.42	12.04	11.84	15.66	14.22	16.64	12.8	13.29	16.71	13.39	16.35	14.48	17.46	18.66	17.34	16.54
Ghir_A08G024590	5.7	4.63	5.29	4.69	6.1	6.59	4.74	6.98	5.9	5.8	6.1	5.19	5.71	4.6	5.41	7.07	6.02	8.27
MXLOC_021223	0	0	1.2	0	0	0.21	0	0.66	0.56	1.58	0	1.07	1.02	0.3	0.71	0.36	0.57	0
MXLOC_000954	0	0	0	0.15	0.21	0.39	0	0	0.07	0.01	0	0	0	0	0	0.12	0.1	0
Ghir_D02G007390	0	0.27	0.26	0	0	0	0.32	0	0	0	1	0	0.15	0.77	0.91	0.39	0	0
Ghir_A11G018520	4.53	5.33	1.11	1.5	1.33	4.8	1.4	6.17	1.39	1.23	2.29	6.94	6.26	6.11	7.11	5.44	3.04	2.64
Ghir_A12G004240	3.28	1.99	1.62	2.12	1.92	0.74	1.25	1.49	1.36	0.55	0.64	1.71	2.39	2.41	1.58	1.01	1.54	0.9
Ghir_A10G002300	0	0	0	0	0	0	0	0	0	0	0	0	0	0.05	0	0	0.05	0.08
Ghir_D07G024510	4.82	5.27	4.23	3.53	4.63	5.7	4.16	5.46	4.95	3.27	3.59	3.5	4.86	4.22	5.94	5.12	3.87	3.54
Ghir_D02G010670	0.48	0.95	0.54	0.42	0.63	0.97	0.47	0.9	0.74	0.53	0.9	0.79	1.17	0.4	0.86	0.7	1.38	1.4
MXLOC_030078	2.22	1.82	1.67	2.11	1.79	2.84	1.83	2.69	2.2	1.85	2.07	2.56	2.18	3.53	2.06	2.33	2.39	3.03
Ghir_A09G017270	1.33	0	1.32	0.5	2.11	0.93	1.89	0.37	1.58	0.14	1.12	0.27	0.52	2.23	0.13	0.14	2.5	1.87
Ghir_D04G010800	0.07	0	0	0	0	0	0	0	0	0	0	0	0	0	0	0	0	0
Ghir_D13G025580	21.44	33.71	28.57	25.77	25.03	31.16	28.88	31.46	26.6	29.49	31.32	20.66	34.47	20.66	36.54	31.07	32.09	33.3
Ghir_A06G001830	1.19	0.98	1	1.04	0.92	2.21	1.41	1.3	0.65	1.09	0.63	0.79	1.24	0.71	1.83	1.5	1.57	1.1
Ghir_D03G005080	7.28	3.28	5.45	10.01	8.95	3.91	8.1	2.8	10.13	5.71	3.31	7.37	2.93	6.39	4.64	3.08	4.59	4.28
MXLOC_045969	1.85	2.23	1.74	2.96	1.4	2.16	1.28	1.68	1.51	1.03	2.66	1.75	2.56	1.52	2.35	2.8	3.85	4.08
Ghir_A09G003100	6.33	6.61	9.81	8.52	8.48	7.62	10.45	7.79	8.09	9.05	7.37	5.72	5.95	6.64	4.9	7.83	6.22	7.13
Ghir_A06G002510	2.41	7.75	5.19	3.04	3.32	10	5.55	9.27	4.3	5.36	8.14	2.61	7.88	2.51	7.86	8.55	9.06	9.28
Ghir_A10G011010	0.5	0.87	0.38	0.61	0.37	0.57	0.54	0.57	0.28	0.71	0.3	0.56	0.65	0.55	0.86	0.8	0.71	0.59
Ghir_D03G006290	3.3	2.7	2.52	1.37	2.24	2.89	2.09	3.7	1.45	2.57	2.53	2.76	2.71	2.5	3.5	3.14	1.78	2.43
Ghir_D02G012940	2.23	1.61	4.41	2.73	3.64	2.41	5.18	2.91	3.78	4.7	0.69	2.5	1.59	2.24	0.93	3.44	1.28	1.35
Ghir_D05G037510	6.34	4.59	4.25	4.59	5.05	6.37	4.08	5.72	4.79	4.04	3.32	5.97	6.07	5.61	5.64	6.27	5.45	5.24
Ghir_A01G008930	10.15	16.46	13.57	8.75	8.95	13.54	14.38	14.28	7.4	15.63	14.44	9.36	15.38	8.49	12.1	14.84	14.71	15.26
Ghir_A09G003290	0	0.44	0	0	0.68	0.3	0	0.63	0	0.16	0.71	0	0.44	0	0.3	0.32	0.33	0
Ghir_D12G006680	6.06	7.85	4.6	6.84	6.22	6.73	7.58	7.49	6.93	8.79	5.8	5.57	6.9	6.37	6.81	6.8	7.91	6.41
Ghir_D11G009910	15.24	26.65	20.98	17.92	18.46	24.75	18.62	27.04	17.11	18.01	17.17	17.02	23.82	15.5	22.98	25.88	15.87	18.2
Ghir_D01G006660	0.06	0.08	0.06	0	0	0	0	0	0	0.04	0	0	0.02	0	0	0	0	0
Ghir_A11G025290	0	0.41	0.42	0	0	0	0	0.51	0	0.17	0	0.47	0	0	0.28	0	0	0
MXLOC_062903	0	0	0.16	0	0	0	0	0	0	0	1.04	0	0	0	0.08	0.03	0	0.13
Ghir_D07G002900	0	0.09	0	0	0	0	0	0	0	0	0	0	0	0	0	0	0	0
Ghir_D11G033980	4.4	7.25	4.32	4.3	4.16	7.63	5.3	6.64	4.87	4.7	5.41	4.78	6.86	4.7	7.58	7.35	5.26	5.6
Ghir_D11G024520	4.23	4.84	4.96	4.35	4.74	5.12	4.13	6.57	4.31	4.93	4.86	4.49	4.16	4.45	4.79	6.26	3.15	4.57
Ghir_A03G017570	0.1	0.04	0.74	0.1	0.21	0.37	0.78	0.48	0.13	0.4	1.37	0.02	0.11	0.14	0.11	0.52	0.95	0.82
Ghir_D12G006220	0.1	0.16	0.27	0.87	0.32	0.08	0.12	0.06	0.12	0.24	0.05	0.04	0	0	0.08	0.12	0.19	0.23
Ghir_D05G015420	0.07	0	0.14	0.41	0.69	0.11	0.15	0.29	0.14	0.04	0	0.15	0.04	0.52	0.04	0.07	0.08	0.39
MXLOC_028307	0	0.17	0	0	0	0.17	0	0.08	0	0.22	0	0.12	0.27	0.07	0	0	0.14	0
Ghir_D12G028860	18.55	10.53	19.33	19.36	18.36	10.2	19.26	11.52	19.43	18.56	7.36	20.85	9.98	16.79	10.56	11.3	8.54	7.28
Ghir_D12G026380	0	0	0	0	0	0	0	0	0	0	0	0	0	0	0	0	0.04	0
Ghir_A09G003820	1.02	1	0.71	0.87	1.35	0.02	0.91	0.03	1.59	0.97	0.64	0.85	0.44	1.16	0.89	0.31	0.42	0.26
Ghir_D10G008680	0.08	0.33	0.24	0.03	0.09	0.08	0.08	0.21	0.12	0.29	0.21	0.14	0.45	0.05	0.1	0.14	0.13	0.27
Ghir_D08G020710	0	0	0	0	0	0	0	0	0	0.05	0	0	0.19	0	0	0	0	0
Ghir_A07G014540	3.27	3.88	6.61	6.37	6.3	4.92	8.33	3.84	6.29	5.86	5.16	2.44	3.47	2.66	3.95	3.02	6.69	5.8
MXLOC_069033	0.74	3.38	1.11	2.89	1.16	2.46	2.23	2.11	1.61	1.46	1.36	1.04	3.42	0.77	2.6	3	1.75	2.95
Ghir_D08G010390	5.67	7.04	4.59	4.69	8.57	7.08	6.5	6.67	6.78	6.24	7.07	5.05	4.73	7.15	8.58	8.87	5.18	6.92
Ghir_A03G015980	0	0.07	0	0	0	0	0	0.19	0	0	0.08	0	0	0	0.07	0	0.23	0
Ghir_D06G015010	0.58	0.33	1.47	0.27	0.89	0.37	1.38	0.34	1.07	1.52	0.43	0.57	0.3	0.54	0.03	0.12	0.32	0.06
Ghir_A13G019280	37.52	43.19	37.16	29.27	37.89	50.97	37.26	42.48	40.15	30.59	54.2	36.23	47.61	32.48	44.73	43.82	52.66	61.71
Ghir_D11G028520	0.65	1.41	0.97	0.62	0.55	1.47	0.59	0.78	0.32	0.56	1.03	0.54	1.29	0.47	1.59	1.13	1.08	1.18
Ghir_D07G006870	0.29	0.04	0	0.24	0.3	0	0.11	0.09	0.32	0.24	0	0.39	0	0.33	0	0.04	0	0
Ghir_D11G001570	4.02	4.86	3.89	2.48	3.51	3.58	3.48	4.32	3.85	2.65	3.7	3.21	4.55	3.46	4.87	4.32	2.57	3.78
Ghir_A10G005280	0.2	0.21	0	0.05	0.18	0.26	0.17	0.05	0.05	0.13	0.17	0.37	0.08	0.1	0.16	0.12	0.1	0.06
Ghir_A04G002450	2.58	4.15	3.56	1.92	2.22	3.7	3.66	1.99	1.53	2.09	3.35	3.46	2.44	2.94	2.51	3.36	3.4	3.08
Ghir_A11G012040	0	0	1.7	0	0.03	0.33	2.25	0.54	0.05	1.73	0.07	0.11	0.08	0	0.03	0.48	0.12	0.06
Ghir_A12G027590	0	0.06	0.11	0.28	0.07	0.02	0.07	0.17	0.12	0.12	0.05	0	0.14	0.13	0	0.08	0.15	0.1
Ghir_A02G005190	0.19	0.12	0.16	0	0.02	0.1	0.02	0.2	0.04	0.06	0.42	0.17	0.02	0.12	0.1	0.04	0.12	0.16
Ghir_D06G021960	8.72	8.25	12.14	12.28	11.22	10.14	10.24	11.56	11.42	9.74	10.69	7.13	10.07	8.73	9.83	10.43	9.49	11.26
Ghir_A13G006910	0.54	1.91	1.2	0.95	0.74	1.14	0.53	2.78	1.13	1.4	2.83	0.9	2.85	0.36	2.61	2.23	2.65	2.75
Ghir_A03G002130	0.26	0	0.2	0	0.33	0.89	0	0.19	0	0.62	0	0.11	0	0	0	0.12	0	0.59
Ghir_A05G007380	9.04	11.23	4.13	6.23	4.29	10.89	4.96	10.46	5.19	4.13	6.62	8.6	11.86	6.64	10.78	10.79	7.96	7.68
Ghir_D07G020700	0	0	0.09	0	0	0.04	0	0	0	0.08	0.08	0	0	0	0	0.17	0	0.03
Ghir_A02G000200	5.75	19.7	3.91	3.72	2.94	15.55	4.42	19.52	3.83	4.1	18.15	5.7	20.28	7.66	20.88	18.5	13.98	14.88
Ghir_D04G007220	0	0.52	0.75	1.05	0.14	1.31	0.62	0.61	0	0	0.41	0.17	0.38	1.63	0.44	0	0.47	0.62
MXLOC_104849	0.04	0	0	0.05	0	0	0.16	0	0	0.14	0	0	0	0	0.09	0.09	0.28	0.18
MXLOC_037464	0.88	0.69	0.66	0.5	0.82	0.91	0.74	0.28	1.08	0.84	1.16	0.5	0.69	0.35	0.64	1.12	0.53	0.91
MXLOC_035681	0.05	0.1	0.3	0	0	0	0.18	0.26	0	0	0	0	0	0.1	0	0	0	0.4
Ghir_A12G025030	0.88	0.25	0	0.8	0.54	0.49	0.17	0.23	0.16	0.49	0.5	0.53	0.39	0.67	0.88	1.05	0	0.48
MXLOC_088836	3.73	3.72	3.18	3.11	3.37	2.93	3.97	3.98	3.22	3.51	1.36	3.81	3.49	3.65	3.95	3.35	1.72	1.63
Ghir_A03G015480	14.62	12.77	4.54	9.77	9.72	6.83	2.49	7.07	7.91	4.37	8.08	13.8	11.31	13.39	12.98	7.54	9.03	8.86
Ghir_A09G016500	0.03	0	0.21	0	0.04	0	0.29	0.04	0	0.09	0.04	0.17	0	0.11	0	0.13	0.07	0.03
Ghir_A03G008300	2.75	6.4	2.65	4.32	2.5	5.29	3.1	7.72	3.64	4.66	5.98	4.33	2.5	5.69	2.76	5.42	4.75	8.07
Ghir_D11G034410	8.42	35.43	7.92	7.39	7.17	26.59	3.97	28.87	6.26	4.59	30.13	8.85	34.3	8.1	40.78	24.45	28.08	31.78
Ghir_A08G013940	0.02	0.47	0.08	0.2	0.18	0.13	0	0.13	0.15	0.09	0.12	0	0.95	0	0.37	0.47	0.2	0
Ghir_A05G038580	6.16	16.41	4.33	4.54	6.04	11.05	4.25	9.37	4.7	4.34	10.63	5.81	15.81	5.21	11.99	9.17	9.72	8.34
Ghir_A05G008650	0.34	0	0	0	0	0	0	0	0.08	0	0	0	0	0.2	0	0	0	0
Ghir_D04G000720	0	0.12	0.1	0.1	0	0.05	0.26	0.29	0	0	0	0.05	0.03	0.03	0.1	0.08	0.12	0
Ghir_A09G020120	4.2	7.32	1.3	1.33	1.37	10.39	1.63	10.33	1.49	1.62	2.98	3.04	7.98	2.58	7.96	9.39	3.26	3.16
Ghir_D12G021520	0.02	0.02	0	0	0	0.17	0	0	0	0	0.09	0.05	0.03	0.02	0.02	0.03	0.04	0.1
Ghir_D10G024250	0.25	0.23	0.11	0.36	0.42	0.6	0.38	0	0.7	0.11	0.59	0.14	0.67	0.42	0.45	0.8	0.98	0.56
MXLOC_083363	0.97	0.47	0.44	0.5	0.88	0.43	0.45	0.42	0.66	0.34	0.53	1.2	0.42	0.79	0.58	0.5	0.76	0.44
Ghir_A07G021650	3.11	2.38	2.33	2.85	1.26	2.04	2.96	1.67	2.56	3.32	1.94	2.06	3.49	2.72	1.71	1.78	5.07	3.85
MXLOC_040744	4.84	5.63	5.64	3.13	2.57	6.43	5.04	6.19	2.37	5.48	1.4	4.92	5.9	3.54	4.82	4.79	2.49	2.9
Ghir_D10G016730	12.12	8.14	12.37	9.58	11	9.38	13.84	8.38	10.55	10.96	6.1	14.99	9.31	12.75	8.36	8.79	7.75	7.41
Ghir_D09G012150	1.4	1.45	1.77	0.87	1.47	1.59	1.65	1.47	1.48	1.05	0.9	1.33	1.34	2.24	1.01	1.77	1.36	0.73
Ghir_A01G006080	1.89	5.51	1.87	2.28	1.75	5.67	1.97	5.36	1.74	1.98	7.12	2.41	4.45	2.84	5.99	7.3	6.95	5.79
Ghir_D04G013020	2.18	3.55	1.98	1.53	2.3	2.89	2.02	3.17	2.31	2.05	3.07	2.38	2.91	2.47	3.08	2.72	2.63	2.93
Ghir_D11G026320	0.39	0.58	0.47	0.15	0.29	0.71	0.48	0.45	0.07	0.52	0.31	0.51	0.87	0.55	0.41	0.5	0.56	0.44
Ghir_A09G013410	1.99	3.02	1.67	1.6	1.66	2.34	2.35	3	2.32	2.24	2.84	2.39	2.02	1.81	3.55	3.77	2.97	3.43
Ghir_A01G007060	0	0	0	0	0	0	0.12	0	0	0	0	0	0	0	0	0.12	0	0
Ghir_A12G015490	0.45	0	0	0.85	0.86	0	0	0.05	0.55	0	0	0	0	1.37	0	0	0	0
Ghir_D09G018390	0	0	0	0	0	0.06	0	0	0	0	0	0	0	0	0	0	0	0
Ghir_A12G014820	18.1	0.33	0.35	3.52	3.15	0.31	0.77	0.17	3.77	0.37	0.48	18.63	0.47	17.65	0.56	0.48	0.14	0.32
MXLOC_029749	2.64	0.72	4.06	2.82	2.46	2.82	4.65	0.96	2	3.45	2.11	3.35	1.47	2.78	2.06	3.15	1.79	0.81
Ghir_D01G024010	0.73	0.17	0.18	0.34	0.65	0.33	0.34	0.46	0.47	0.22	0.47	0.76	0.62	0.64	0.36	0.4	0.4	0.59
Ghir_A02G016260	2.45	4.43	0	0.38	0.28	2.21	1	3.23	1.2	0.41	2.21	1.57	3.08	1.5	4.02	2.57	1.52	2.15
MXLOC_055947	28.4	24.84	39.88	28.72	27.27	26.85	27.43	25.87	29.89	34.6	21.64	25.56	22.86	26.38	24.31	23.19	20.27	25.09
Ghir_A07G023030	2.29	1.71	1.39	2.15	1.8	2.69	1.51	2.34	2.86	2.49	1.06	0.94	1.95	1.47	1.71	2.36	1.93	0.98
Ghir_A06G009230	1.23	2.09	1.7	0.81	1.19	1.3	1.31	1.94	1.09	1.32	1.65	0.78	1.47	0.81	2.39	2.08	0.78	0.65
Ghir_A11G014920	0	0.04	0	0.08	0	0	0	0	0.04	0.05	0	0.02	0.06	0	0.15	0	0	0
Ghir_A11G001650	8.15	2.12	6.2	5.85	5.59	2.54	6.64	1.82	7.45	6.32	0.69	7.87	2.9	8.25	3.39	1.84	0.76	0.77
Ghir_D07G006740	1.37	0.82	2.17	9.14	9.56	0.85	2.28	1.2	9.78	1.84	1.57	0.98	0.73	1.31	1.09	0.58	1.53	1.98
MXLOC_007278	0.02	0.24	0	0.14	0	0.55	0	0.29	0.53	0.16	0	0	0	0	0	0	0.23	0
Ghir_D10G024680	0	0	0	0	0	0	0	0	0	0	0	0	0	0	0	0	0.55	0.28
Ghir_D09G004460	2.65	3.34	2.27	2.67	2.27	2.07	2.53	2.36	3.47	2.25	1.88	2.07	2.32	2.08	3.06	2.81	1.66	1.39
Ghir_D07G004270	0.84	0.29	0.96	0.55	0.98	0.94	0.76	1	0.7	0.82	3.59	1.01	0.16	1.43	0.02	0.74	4.59	4.16
Ghir_A09G004010	0.36	0.21	0.16	0.18	0.28	0.3	0.14	0.2	0.4	0.23	0.06	0.82	0.2	0.5	0.17	0.24	0.17	0.14
Ghir_D10G003560	5.55	5.53	10.76	4.08	3.75	3.34	7.81	3.61	3.27	8.72	1.82	4.96	5.23	4.78	5.04	3.58	2.73	1.95
Ghir_D07G005240	1.26	4.5	2.2	2.23	1.68	4.91	2.66	5.52	0.96	2.35	4.1	1.18	4.44	0.85	4.84	6.21	6.39	4.19
Ghir_D01G005840	0.27	0.68	0.54	0.41	0.4	0.82	0.7	0	0.67	0.8	0.71	0.05	0.5	0	0.23	0.55	1.17	1.26
Ghir_D04G010200	0.05	0.02	0.13	0.06	0.02	0	0.09	0	0.03	0.07	0.04	0.21	0.03	0.06	0	0	0	0.05
MXLOC_008463	1.45	2.66	2.05	2.98	3.19	1.41	2.98	0.91	1.41	1.67	3.79	1.38	2.05	3.05	2.8	2.08	2.78	2.1
Ghir_D10G020270	0	0	0.43	0.04	0.07	0	0.49	0	0	0.54	0	0	0	0	0	0	0	0
Ghir_D02G004070	0	0	0	0	0.1	0	0	0	0	0	0	0.02	0	0.13	0	0	0	0.02
MXLOC_031452	2.16	2.93	4.45	3.37	4.31	3.37	4.26	3.58	4.22	4.04	2.76	2.34	2.42	3.09	3.38	3.22	2.41	2.84
Ghir_A10G024130	0.32	0.62	0.19	0.69	0.8	0.36	0.46	0.18	0.37	0.31	0.16	0.46	0.66	0.42	0.5	0.42	0.17	0.19
Ghir_D08G002730	18.24	26.74	17.52	18.22	17.34	26.92	15.92	25.11	16.5	14.26	22.51	18.49	31.21	15.74	32.38	23.79	23.9	25.38
MXLOC_060611	2.21	2.54	3.12	1.18	1.57	3.62	3.23	2.37	2.65	2.46	1.9	2.15	2.39	3.57	1.19	3.15	3.28	3.72
Ghir_D09G019880	6.2	3.87	4.3	5.01	4.87	3.08	4.47	3.2	4.67	4.17	3.09	7.04	3	6.09	3.49	3.41	2.48	2.68
Ghir_D11G025380	0	0	0	0	0	0.1	0	0	0	0	0	0	0	0	0	0	0	0
Ghir_A10G002960	0.98	1.13	0.6	0.44	0.9	1.11	1.09	0.45	0.22	0.31	0.78	0.89	1.52	1.1	1.66	0.23	0.46	0.36
MXLOC_015019	0.1	0	0.22	0	0	0	0	0	0.05	0	0	0.07	0	0	0	0	0.03	0.07
Ghir_D06G010410	0.86	2.28	1.07	1.05	0.94	1.65	1.43	2.74	0.87	1.49	1.72	0.92	2.91	1.12	3.17	1.95	2.08	2.23
Ghir_A08G011550	1.3	9.36	1.44	0.78	1.3	11.41	1.25	13.92	0.66	1.92	25.64	1.37	7.96	1.45	8.72	13.53	26.29	26.38
Ghir_A08G007080	0.31	0	0	0	0.26	0.08	0	0	0	0.16	0	0	0.68	0	0	0	0	0
Ghir_D08G018000	0.13	0.03	0.31	0.18	0.06	0.5	0.2	0.14	0.18	0.22	0.53	0.58	0.23	0.25	0.15	0.29	0.54	0.58
Ghir_A11G006680	6.2	7.5	9.03	7.95	7.14	9.07	7.47	10.61	7.38	6.9	9.21	6.49	7.79	7.97	9.56	9.15	8.72	6.86
MXLOC_093724	2.58	2.32	1.42	1.47	1.52	2.33	1.27	2.36	1.7	1.66	1.29	2.09	2.54	1.86	1.74	2.61	1.31	1.84
Ghir_A05G039590	0.06	0.03	0	0	0	0.15	0.03	0.16	0	0.14	1.32	0.06	0	0	0.06	0.09	0.41	0.76
MXLOC_076472	0.28	0	0.68	2.16	1.23	0.47	0.97	0.65	0.79	0.76	0.56	1.16	0.97	1.43	0.76	0.25	0	1.14
Ghir_D10G022790	1.27	1.89	2.87	2.5	1.35	2.55	2.49	1.98	2.09	3.05	2.52	1.34	1.95	1.81	3	2.5	2.51	3.01
Ghir_D13G019130	0	0.39	0.17	0	0	1.77	0.03	2.83	0	0	0.62	0	0.1	0	0.19	1.55	1.41	0.66
MXLOC_038981	0.85	1.84	2.1	1.06	0.98	2.98	1.87	2.04	1.44	1.71	2.82	0.88	1	0	2.57	2.59	4.47	4.56
Ghir_A13G010500	0.18	0	0.4	0.26	0.75	0	0.32	0.11	0.57	0.52	0	0.2	0.09	0.09	0	0	0.06	0
Ghir_D05G007640	13.31	12.34	11.37	10.53	12.04	12.21	11.72	13.96	11.21	10.84	9.75	12.78	12.9	11.62	12.24	13.5	11.71	10.91
MXLOC_022580	0	0	0	0.22	0	0.26	0.62	0	0	0	0	0	0	0.07	0	0.13	0.73	0
Ghir_A01G021670	0	0	0	4.88	0	0	0	13.59	0	5.82	33.68	0	0	0	0	0.33	20.35	5.13
MXLOC_093705	0.19	0.18	0.11	0.36	0.42	3.02	0.22	2.51	0.26	0.17	1.31	0.06	0.14	0.16	0.03	3.19	1.49	1.5
Ghir_A03G007440	1.22	1.33	4.13	1.86	2.2	0.37	3.6	0.44	2.51	2.92	2.44	1.47	0.6	1.82	0.79	0.48	2.64	2.5
MXLOC_050863	0.19	0.2	0.65	0.37	0.59	0.89	0.7	0.58	0.63	0.78	0	0.52	0.64	0.48	1.18	1.57	0.29	1.77
MXLOC_026894	0.91	0.76	0.32	0.35	0	0.54	0.64	0.38	0.14	0.14	0.34	0.27	0.29	0.56	0.64	0.88	0.45	0.95
Ghir_D05G000310	4.98	4.42	4.39	5.65	4.49	3.78	4.99	4.4	3.58	4.87	5.13	4.08	6.64	4.97	4.14	5.07	6.03	5.29
Ghir_D01G006640	7.71	5.14	9.53	7.2	8.21	9.39	10.94	7.7	8.81	10.58	6.16	7.05	5.39	7.32	5.36	8.78	6.29	7.8
Ghir_D08G024460	6.55	7.79	12.35	7.67	7.71	8.61	10.79	7.87	8.67	9.16	9.01	6.3	8.78	5.15	9.64	8.8	7.11	8.6
MXLOC_090895	1.78	1.6	1.03	1.08	1.21	2.22	0.98	1.78	0.95	1.04	2.38	1.11	1.99	2.1	2.36	1.58	1.71	2.21
Ghir_D05G011340	0.22	3.02	0.36	0.65	0.41	1.95	1.16	2.09	0.46	0.36	1.46	0.5	2.56	0.54	3.44	1.95	0.86	0.8
Ghir_D01G012270	0.07	0.07	0.09	0.18	0.16	0.28	0.22	0	0.07	0.07	0	0.29	0.35	0.34	0	0.07	0.16	0.13
Ghir_A09G024500	0.35	0	0	0	0	0	0.19	0	0	0	0	0.13	0	0.05	0	0	0	0
Ghir_A13G022050	0.85	2.07	2.26	1.88	1.23	1.6	1.19	2.18	0.75	1.8	0.4	1.97	2.37	1.23	1.94	1.76	1.22	1.62
Ghir_A13G015090	0.8	2.2	1.15	1.46	1.19	2.28	1.32	1.93	1.26	1.49	1.8	1.06	2.4	0.87	1.97	2.11	1.77	1.79
Ghir_D02G019120	0.13	0.05	0	0	0	0.05	0.03	0	0.15	0	0	0.05	0	0.03	0.02	0	0.03	0.14
Ghir_D13G005450	0.03	0.06	0	0	0	0.06	0	0.08	0	0	0	0	0	0	0.06	0	0.03	0
Ghir_A06G004420	0.6	1.57	1.31	1.51	1.69	1.3	1.42	1.13	1.69	1.5	1.62	1.46	1.23	2.41	1.15	1.52	1.82	1.26
Ghir_A03G009370	0	0	0	0	0.09	0	0	0	0	0	0	0	0	0	0	0	0	0
Ghir_A13G024670	3.31	6.62	2.82	3.42	3.75	5.85	3.18	5.94	3.2	2.54	6.98	4.02	5.7	3.6	6.67	6.75	8.39	9.73
Ghir_Scaffold2227G000010	0	0	0	0	0	0	0	0	0	0	0	0	0	0.09	0	0	0	0
Ghir_D11G004150	1.35	2.31	2.25	1.82	2.05	2.25	1.76	2.36	1.82	1.73	2.75	1.33	1.51	1.69	1.86	2.47	2.47	2.79
Ghir_A08G002380	8.04	5.8	10.86	11.45	9.72	8.88	11.87	7.5	9.89	10.3	8.61	8.37	7.69	9.55	5.81	7.51	7.65	9.87
Ghir_D13G012870	0	0	0	0	0	0	0	0	0	0	0	0	0	0	0	0	0.04	0.05
MXLOC_049416	0.96	3.27	4.68	1.96	2.4	4.45	3.28	4.71	1.89	4.26	5.47	1.45	2.41	2.37	1.94	5	7.62	6.17
Ghir_D02G013280	5.43	7.38	7.09	6.08	6.34	6.6	7.13	6.96	5.58	7.55	7.74	5.32	7.28	5.97	6.73	6.7	6.85	7.34
Ghir_A13G023990	0	0	0	0	0	0	0	0.07	0.05	0.05	0.02	0.07	0.05	0.04	0	0.09	0	0
Ghir_D13G002760	11.76	6.51	10.71	12.3	12.24	7.49	11.88	7.1	12	10.17	4.72	13	6.02	12.64	5.79	8.41	5.79	5.52
Ghir_A10G004590	1.48	0.53	0.91	0.42	0.3	0.68	1.05	1.23	1.59	1.37	0.92	0.55	1.13	1.05	1.07	0.56	0.85	0.58
Ghir_D06G013560	0.03	0.09	0	0.2	0.38	0.19	0.28	0	0.12	0.06	0.35	0	0.21	0.29	0.24	0.09	0.11	0.27
Ghir_A01G008780	0	0	0	0	0	0.06	0	0	0	0	0	0	0	0	0	0.35	0	0
MXLOC_012222	0.48	2.21	1.17	0.94	0.67	1.55	1.18	1.84	0.45	0.79	2.62	1.46	0.87	0.61	0.76	2.53	2.01	2.85
Ghir_D10G018980	35.17	38.69	34.67	29.71	30.98	42.58	32.67	44.39	32.77	31.72	49.12	34.97	39.63	37.66	43.42	38.13	44.82	48.15
Ghir_D10G025770	0	0	0	0	0	0.12	0	0.07	0	0	0	0	0	0	0	0.02	0.11	0.02
MXLOC_038742	1.64	1.08	1.81	2.11	1.92	1.46	2.4	1.88	1.92	2.23	2.25	2.18	1.39	1.96	1.62	2.34	2.48	2.05
Ghir_A11G006510	0.28	0.69	0.33	0.71	0.39	0.46	0.57	0.67	0.02	0.47	0.56	0.15	0.51	0.07	0.66	0.7	0.45	0.18
Ghir_D02G011650	1.66	0.66	1.21	1.19	1.69	0.6	1.22	0.99	1.29	1.18	0.99	1.74	0.42	2.46	0.9	1.36	0.87	1.04
Ghir_A06G011640	3.74	3.47	5.01	3.85	3.9	4.2	3.57	3.19	3.9	3.3	2.66	4.27	3.37	3.74	3.37	3.71	3.33	2.76
MXLOC_022480	0.93	1	0.8	1.4	0.59	0.79	1.73	0.82	0.91	0.94	0.22	1.18	1.4	1	1.06	0.61	0.76	0.79
Ghir_D06G017550	25.57	40.77	48.79	40.96	41.33	71.13	42.11	72.86	41.89	44.24	45.13	23.51	46.77	23.77	43.09	69.38	46.78	46.79
Ghir_A11G013630	8.4	8.82	6.15	6.68	6.96	8.64	6.48	7.97	7.38	7.06	6.77	7.99	8.41	8.01	7.57	9.02	8.14	6.29
Ghir_D08G005460	17.51	21.88	16.86	11.82	12.35	25.9	17.17	22.38	15.6	18.69	22.14	17.32	23.76	17.03	22.12	24.59	23.23	23.95
MXLOC_071965	8.64	27.23	34.45	17.03	17.15	12.82	34.73	13.6	16.97	34.29	6.48	8.95	27.4	8.41	28.84	13.04	6.52	8.15
MXLOC_080189	5.45	0.22	1.19	2.95	3.21	0	0.59	1.06	4.63	1.5	0	7.85	0.1	6.05	0.33	0.52	0	0.21
Ghir_D12G006090	11.81	14.81	8.47	9.18	7.78	16.53	9.53	16.79	8.59	8.01	18.54	12.18	15.29	12.55	13.89	15.17	17.96	18.6
MXLOC_074605	1.01	2.64	0.97	0.88	0.85	2.38	1.07	1.69	0.97	1.43	1.95	0.32	3.05	0.36	2.55	2.22	1.86	2.25
Ghir_A05G039420	0.4	0.21	0.17	1.4	1.52	0.12	0.12	0.22	0.95	0.21	0.34	0.53	0.19	0.47	0.37	0.18	0.16	0.26
Ghir_A05G039630	4.27	3.4	7.5	5.33	6.45	3.38	8.56	4.05	6.72	7.59	2.19	3.4	3.07	4.42	3.08	3.69	3.79	4.04
Ghir_D08G018140	0	0.66	0.26	0.17	0	1.04	0	0	0.26	0.31	0	0.19	0	0.35	0	0.78	0	0
Ghir_D04G000790	5.13	4.53	49.87	44.18	38.23	8.53	56.33	9.6	45.41	59.56	28.31	5.65	4.73	5.07	6.99	9.82	25.46	24.4
Ghir_D06G010140	1.25	0.02	0.39	0.75	0.95	0.06	0.34	0.04	0.64	0.38	0.1	0.93	0.03	1.01	0	0.24	0.34	0.3
Ghir_D09G018850	0.75	0	0.15	0	0.36	0.06	0.14	0.18	0.29	0.14	0	0.62	0.93	0	0.44	0.25	0	0.12
MXLOC_105815	2.52	4.14	1.43	3.1	2.45	2.23	1.92	3.45	3.01	1.61	2.76	2.6	3.77	1.8	3.15	3.55	2.14	2.71
MXLOC_060279	0.54	0.63	0.19	0.19	0.47	0.85	1.3	1.07	0.28	0.9	0.18	1.12	0.37	1.27	0	0.79	0.2	0.97
Ghir_A05G016030	0	0	0	0	0	0	0	0	0	0	0	0	0	0	0	0	0	0.11
Ghir_A10G013660	1.43	1	1.12	0.95	1.06	0.43	1.22	0.64	1.24	1.38	0.87	0.85	0.55	0.76	0.82	0.45	0.43	0.96
Ghir_A02G007110	0	0	0	0	0	0	0	0	0	0	0.14	0	0	0	0	0	0	0
Ghir_A03G001340	0	0	0.11	0	0	0	0	0	0	0.08	0	0.03	0	0.07	0	0	0	0
Ghir_D09G023010	0.33	0.36	0.47	0.37	0.34	0.35	0.62	0.64	0.55	0.34	0.75	0.42	0.63	0.34	0.46	0.66	0.43	0.56
Ghir_A05G036030	0	0	0	0	0	0	0	0	0	0	0	0	0.03	0	0	0	0	0
Ghir_D01G019590	4.22	1.54	3.58	4.98	5.24	1.51	2.51	1.52	4.32	2.12	1.19	3.71	1.45	4.38	1.04	1.43	1.2	1.04
Ghir_D01G000050	12.36	12.75	13.34	9.51	11.42	9.86	11.22	10.08	8.42	11.57	10.12	13	12.07	12.57	11.62	10.73	10.23	9.82
Ghir_A07G019230	0.31	0.68	0.23	0	0.2	0.62	0.23	0.76	0.15	0.2	0.46	0.03	1.65	0.12	0.81	0.34	0.45	0.3
MXLOC_005384	1.13	0.91	0.96	1.66	1.08	1.21	1.31	0	0.58	0.75	1.02	0.73	0	0.4	1.09	1.1	0.57	0.63
Ghir_D08G010650	0	0	0	0.27	0	0	0.23	0	0.1	0	0	0	0	0	0	0	0	0
MXLOC_031061	0	0.13	0.85	0.93	0.28	0	1.09	0.18	0.61	1.19	0	0.06	0.02	0.16	0.1	0	0.12	0.23
Ghir_A09G021880	23.61	9.08	11.73	9.72	10.37	9.81	11.94	9.42	8.34	11.55	5.93	21.82	7.1	20.2	9.66	11.07	9.15	6.62
Ghir_D04G019530	0.2	0	0	0.12	0.04	0.1	0.03	0	0.21	0	0	0.2	0	0	0	0.16	0	0.06
MXLOC_066423	1.08	0.15	0.08	0.6	0.22	0.08	0.07	0	0.71	0.27	0	1.44	0	1.36	0	0	0.02	0.03
Ghir_A08G012030	3.27	3.49	3.3	5.26	3.33	4.13	4.91	7.1	4.22	6.82	4.3	2.14	5.68	4.59	3.66	4.96	4.51	4.43
Ghir_A02G000520	0	0	0.03	0	0	0	0.08	0	0	0	0	0	0	0	0	0	0	0
Ghir_D05G035950	0	0.13	0	0	0	0	0	0.38	0	0	2.5	0	0	0	0.33	0	1.61	1.03
MXLOC_067803	4.14	2.6	2.39	2.56	3.33	2.66	3.05	2.59	2.58	3.31	2.81	3.38	3.77	3.98	3.34	3.39	2.62	3
Ghir_D06G021290	0.43	1.09	0.77	0.88	0.56	1.16	0.8	0.66	0.58	0.86	0.77	0.75	0.75	0.68	0.77	1.01	0.87	0.44
Ghir_D09G011140	0.22	0.77	0.14	0.28	0.15	0.52	0.16	0.3	0.37	0.35	0.1	0.54	0.43	0.65	0.08	0.25	0.32	0.24
Ghir_D07G022610	0.21	0.08	0.49	0.19	0.26	0.21	0.56	0.09	0.52	0.45	0.8	0.18	0.2	0.13	0.12	0.25	1	1.01
Ghir_D10G005540	1.3	2.92	1.4	1.89	1.29	4.22	1.31	3.81	1.4	1.32	3.06	1.46	3.32	1.55	3.13	3.24	3.5	3.78
Ghir_D01G013000	3.48	3.39	1.2	2.19	2.35	3.72	2.47	3.25	2.77	1.81	1.15	2.26	3.2	2.89	3.71	4.09	1.59	2.32
Ghir_D11G001150	2.78	4.43	2.71	2.23	2.24	4.32	2.01	3.68	2.47	2.62	2.95	4.13	4.33	3.3	4.1	4.28	4.95	5.22
MXLOC_054272	0.43	0.25	1.42	1.19	0.81	0.64	0.98	0.55	0.55	1.41	0.45	0.41	0.52	0.2	0.36	0.6	0.5	0.3
Ghir_D09G018810	6.92	6.12	3.47	3.01	3.64	6.47	4.65	5.86	5.11	4.48	6.79	6.43	5.09	5.51	4.55	6.98	7.42	8.56
Ghir_A12G019560	0.53	1.23	0.42	1.14	1.1	1.88	0.84	0.73	0.49	0.02	1.74	1.08	0.39	1.1	2.36	0.97	1.31	1.39
Ghir_D01G001860	0.06	0	0.06	0.02	0.07	0.07	0.19	0.13	0.01	0.16	0.06	0.06	0	0	0.03	0.12	0.2	0
MXLOC_049235	1.83	2.5	2.58	1.64	0.97	0.85	2.04	2.45	2.31	2.17	3.33	2.42	2.51	1.29	0.82	2.72	3.09	2.31
MXLOC_017295	3.33	4.37	5.7	3.17	2.51	4.04	5	5.01	2.89	6.6	3.72	2.92	3.98	3.17	4.8	4.37	3.6	2.98
Ghir_A07G001650	0	0.01	0.02	0	0.09	0.09	0	0.04	0.03	0.04	0.04	0.01	0.08	0	0.01	0.03	0.05	0
Ghir_A09G012520	0.13	0.42	0.22	0.17	0.3	0.57	0.46	0.3	0.75	0.16	0.69	0.18	0.33	0.52	0.54	0.36	0.49	0.5
Ghir_A07G004020	5.09	4.91	4.53	4.9	4.56	4.01	3.52	4.22	5.07	3.7	4.3	4.51	5.02	5.37	5.48	3.98	3.93	3.47
Ghir_D12G011370	0.09	0.03	0	0.12	0	0.12	0	0	0	0	0.04	0.1	0	0	0	0.28	0	0
Ghir_A13G021230	2.56	4.63	1.82	2.69	2.2	2.09	1.86	4.06	2.84	1.8	2.77	2.27	4.86	2.23	4.06	2.79	3.33	2.9
MXLOC_079519	0.99	0.94	1.54	1.35	1.34	0.97	1.78	1.06	1.01	1.7	0.79	0.91	1.1	1.18	0.75	0.93	0.95	1.02
Ghir_D07G024360	4.9	5	4.63	4.61	4.2	4	4.98	4.03	5.25	3.93	4.06	6.37	4.33	6.01	4.05	5.17	4.96	4.59
Ghir_D06G010790	0.14	0.14	0	0	0	0.05	0	0.07	0.09	0.42	0.41	0.35	0.23	0.06	0.18	0.1	0.43	0.18
MXLOC_086732	0.27	1.59	0	0.08	0.01	3.46	0.06	3.8	0.09	0.09	2.61	0.16	0.9	0.22	0.95	3.9	2.3	2.02
Ghir_D12G007350	1.55	0.71	0.69	0.73	0.62	1.19	0.33	1.07	0.45	0.32	0.79	1.54	1.01	1.67	0.68	0.87	0.71	1.27
Ghir_A02G007620	17.07	12.89	4.34	8.19	8.87	9.15	4.1	11.83	9.51	4.47	6.24	15.13	11.97	16.17	12.45	9.93	7.46	7.52
MXLOC_055065	1.61	1.21	0.15	1.23	0.97	0.17	0.47	0.7	1.05	0.16	0.22	1.64	0.95	1.45	0.76	0.82	0.43	0.38
MXLOC_096266	8.65	2.25	7.82	13.34	14.44	2.47	7.3	2.48	13.29	7.31	3.56	8.75	2.12	8.94	3.2	2.94	2.28	2.61
Ghir_D07G001410	2.05	2.53	5.35	3.4	5.05	2.72	4.72	2.52	3.74	3.73	3.49	3.05	2.95	3.17	3.46	3.51	3.35	3.34
Ghir_A09G003250	0.94	1.87	0.69	0.44	0.54	2.11	0.55	1.57	0.62	0.56	1.28	0.7	2.47	0.46	2.54	1.6	1.08	1.52
Ghir_D11G034100	22.45	22.39	21.29	18.68	17.8	24.54	19.7	23.86	20.17	18.53	19.41	23.14	24.97	22.94	21.4	25.83	19.64	19.48
Ghir_A11G012960	1.85	0	0.55	2.1	2.35	0	0.53	0.02	1.8	0.55	0	1.34	0	1.29	0	0	0	0.05
Ghir_D01G011050	78.62	73.75	77.24	80.24	69.3	89.19	80.43	86.94	70.7	68.87	71.04	78.57	67.51	72.71	66.51	82.11	73.59	62.07
Ghir_D06G019080	0.39	1.95	0.39	0.12	0.57	1.11	0.5	1.31	0.57	0.22	1.57	0.35	1.35	0.36	1.3	0.94	1.46	1.44
Ghir_D03G016380	7.22	5.99	13.06	10.43	11.8	8.31	16.34	8.1	12.75	14.96	6.83	7.49	6.56	8.79	4.59	6.44	8.07	7.46
Ghir_A03G020530	1.03	1.75	2.57	1.49	2.85	1.03	0.87	1.44	2.95	1.82	1.26	1.23	1.28	1.56	0.37	1.34	1.48	0.89
MXLOC_029102	41.76	84.99	96.26	97.53	92.15	95.32	106.21	88.83	92.92	109.46	122.16	37.1	76.55	32.67	79.64	97.16	122.08	120.58
Ghir_D11G003320	0.08	0.15	0.5	0.45	0.1	0.08	0.54	0.11	0.11	0.61	0.32	0	0.24	0.22	0.09	0.02	0.2	0.44
Ghir_A07G000570	0.02	0.08	0	0.02	0.03	0	0	0	0	0	0	0.01	0.01	0.01	0.05	0	0.04	0
Ghir_A04G013040	0.08	0	0	0	0	0.19	0	0.07	0	0	0.1	0	0.03	0.03	0	0.16	0.19	0.08
MXLOC_024285	0.03	0.44	0.41	0	0.2	0.22	0.62	0.13	0.14	0	0	0	0	0.27	0.41	1.12	0.11	0.42
Ghir_A13G023770	1.14	1.44	1.32	0.42	0.43	1.58	1.02	0.86	0.98	0.33	0.96	0.84	1.49	0.96	1.88	1.36	1.16	1.01
Ghir_D13G020840	3.94	4.71	4.66	4.94	3.91	2.38	3.03	1.84	2.83	4.06	3.05	3.79	3.08	3.92	3.21	2.59	2.36	2.87
Ghir_D03G006800	0	0.34	0.17	0.06	0.16	0.48	0.18	0.22	0.2	0.16	0.66	0.05	0.16	0.21	0.17	0.57	0.57	0.45
Ghir_A05G021000	0.68	1.48	0.43	0.69	0.43	0.63	0.44	0.65	1.04	0.9	0.71	0.49	0.89	0.65	0.97	0.77	0.39	0.93
Ghir_D13G013960	9.05	10.87	9.6	8.85	8.58	11.52	9.48	11.28	9.28	11.49	11.38	8.29	12.66	8.08	12.33	13.43	10.16	11.11
Ghir_D05G029330	6.15	7.47	10.38	4.48	6.66	7.65	8.29	8.11	5.98	8.81	10.04	4.94	7.11	4.33	8.73	7.08	8.51	9.52
MXLOC_083758	0.93	1.03	13.55	9.8	10.76	1.63	13.93	0.9	10.3	12.18	1.76	1.32	0.98	1.34	0.53	1.27	2.28	2.39
Ghir_D06G019110	0.12	0	0	0.06	0.08	0.25	0	0.1	0	0	0.03	0	0	0.06	0	0.13	0.21	0.12
Ghir_D09G010160	0.06	0.06	0	0	0	0	0	0.08	0	0.06	0.58	0.24	0.17	0	0.23	0	0.2	0.17
Ghir_A08G004330	0	0.06	0	0	0	0	0.12	0	0	0.09	0.08	0	0	0	0.12	0.03	0.14	0.12
Ghir_A02G011620	0.95	0.72	0	0	0.36	0.45	0.59	0.37	0.67	0.58	0.21	0.2	0.29	0.42	0.66	0.6	0.66	0.25
MXLOC_104271	0.09	0.73	0.93	0.18	0.05	0.05	0.29	0.46	0	0.09	0	0.48	0.23	0	0.55	0.19	0.38	0
Ghir_A08G020220	0	0	0	0	0	0.74	0	0.13	0	0	1.24	0	0	0	0	0.58	6.23	4.02
Ghir_D02G019710	6.33	2.05	5.18	5.95	5.94	3.48	5.99	1.49	6.97	6.11	1.9	4.95	1.67	4.69	1.78	2.32	1.14	1.18
Ghir_D10G023830	0	0	0	0	0	0	0	0	0	0	0	0	0	0	0	0	0	0.11
Ghir_A09G019620	0	0.55	0	0.28	0.08	0.08	0.19	0	0	0.19	0.14	0.12	0.04	0.04	0.26	0.38	0.35	0.84
Ghir_D13G001660	7.49	16.02	10.85	8.93	9.62	18.87	11.95	18.13	9.03	10.93	19.36	6.32	16.45	7.04	14.98	19.33	20.31	20
Ghir_D05G012430	1.64	0.38	0.26	1.2	0.92	0.4	0.36	0	0.86	0.42	0.04	1.74	0.84	1.52	0.13	0.17	0.08	0.16
MXLOC_003901	0.15	0.23	0.16	0.09	0.14	0.46	0.08	1	0.13	0.34	2.9	0.11	0.66	0.18	0.31	0.74	3.15	3.04
Ghir_A11G027480	10.35	15.97	15.16	14.19	14.26	19.48	15.41	18.94	14.36	15.88	12.35	10.96	16.49	9.78	17.3	19.6	14.57	13.88
Ghir_A10G011340	2.17	2.85	2.81	2.17	1.7	4.09	1.71	2.47	2.21	1.72	3.16	2.64	2.05	1.32	2.59	2.47	3.2	4.61
Ghir_D10G023920	0	0.23	0	0	0	0	0.03	0.08	0	0	0.11	0.06	0.26	0	0.09	0.15	0.03	0.06
MXLOC_047264	0.65	0	0	0	0.65	0	0.18	0	0.23	0.06	0	0	0	0.52	0	0	0	0
MXLOC_030050	0.78	1.08	1.32	1.24	1.12	0.72	1.34	1.04	1.02	1.03	1.38	1	0.9	1.53	1.15	1	1.62	0.07
Ghir_D08G027410	15.69	19.68	12.18	11.62	11.07	17	11.14	18.41	11.28	10.26	14.52	11.08	16.48	14.06	17.61	15.73	16.94	16.13
MXLOC_079586	0.89	0	0	1.02	0.97	0.33	0	0.28	0.34	0	0	0.59	0.34	0.68	0	0.45	0	0
Ghir_D02G000750	4.72	5.67	9.2	7.08	8.58	5.04	9.2	6.6	7.7	8.99	5.94	5.38	5.92	5.36	5.8	6.94	6.33	5.83
Ghir_A09G024060	0.29	0	0	0	0	0	0	0	0	0	0	0.2	0.19	0.12	0	0	0.11	0
MXLOC_073843	0	0.09	0	0	0	0	0	0	0	0	0	0	0	0	0.25	0	0	0
MXLOC_084944	3.36	5.02	3.99	3.67	3.92	3.86	3.88	5.19	3.13	3.7	2.5	3.95	3.41	3.61	4.52	5.05	3.9	4.19
Ghir_A13G014180	9.92	9.56	8.45	7.97	8.75	8.02	10.58	7.93	9.58	9.6	6.58	8.93	8.45	11.61	8.91	9.7	6.62	7.69
MXLOC_005851	1.9	2.55	2.12	2.95	3.63	3	2.04	3.2	3.8	2.08	2.28	2.41	3.09	2.33	1.87	3.06	2.98	3.4
Ghir_D04G003790	3.04	3.92	4.64	3.04	3.23	3.29	4.57	3.46	2.82	5.06	2.32	3.05	3.59	1.77	3.69	4.41	2.99	2.99
MXLOC_036297	2.27	2.28	1.61	2.37	2.41	2.53	2.62	2.85	1.66	1.83	2.41	1.99	2.51	2.6	1.53	2.79	2.98	2.18
Ghir_D03G009140	0	0.06	0	0	0	0	0	0	0	0	0	0	0	0	0.06	0	0	0
Ghir_D09G001600	17.61	0.25	1.9	12.13	12.37	0.27	2.41	0.04	12.54	2.2	0.2	13.03	0.26	15.1	0.29	0.45	0.02	0.18
Ghir_D12G024910	0.38	1	0.22	0.43	0.49	0.2	0.59	0.47	0.54	0.68	0.39	0.43	1.53	0.61	0.65	0.64	0.57	0.47
Ghir_A04G008920	0.05	0.02	0.08	0	0.04	0.05	0.04	0.03	0.02	0.02	0.02	0.04	0.04	0	0.07	0.04	0.03	0.04
Ghir_D03G013040	0.01	0	0.04	0	0.02	0	0.01	0.01	0.03	0.01	0	0	0.01	0	0.07	0	0.01	0.05
Ghir_A13G020120	21.81	33.81	30.28	22.88	23.1	43.09	27.84	44.93	23.74	26.97	81.73	20.59	34.8	21.14	36.14	44.6	77.46	79.36
Ghir_D11G020680	0	0	0	0.07	0.07	0	0	0	0.2	0	0.08	0.03	0	0	0	0	0	0.06
Ghir_A13G017320	18.67	21.28	30.5	27.51	26.98	25.46	28.78	28.05	28.17	25.99	16.71	16.55	22.11	17.13	20.11	25.28	18.79	19.08
Ghir_D09G013830	0.17	0.06	0	0	0.78	0.02	0	0	1.48	0.43	0	0.95	0.14	0.53	0	0	0	0.11
MXLOC_045530	3.29	3.03	0.89	1.17	1.3	1.72	1.11	2.02	1.68	1.18	1.89	2.38	1.49	2.28	2.27	3.5	2.26	1.87
Ghir_A12G002350	10.08	5.16	12.16	10.82	10.05	5.2	12.32	4.1	10.09	9.54	6.33	8.65	4.57	10	4.18	5.2	7.75	8.01
MXLOC_014279	3.02	5.01	2.84	3.08	3.25	4.87	3.18	5.29	3.05	2.71	3.6	3.09	4.65	3.18	5.79	4.8	3.76	3.68
Ghir_D05G017580	0	0	0	0	0	0	0	0	0	0	0	0	0	0	0	0	0.14	0
Ghir_D08G005740	0.02	0	0	0	0	0	0	0	0	0	0	0	0	0	0	0	0	0
Ghir_D06G001100	0.92	1.64	1.9	1.22	1.42	1.15	2.14	0.98	1.8	2.22	0.38	0.8	1.75	1.23	2.06	1.48	0.37	0.73
Ghir_A01G009870	0.8	0.32	1.09	0.76	0.3	1.09	1.3	1.2	0.53	1.97	0.56	0.66	0.95	0.88	1.23	0	0.94	0.52
Ghir_A09G018430	6.41	6.24	5.11	7.39	5.67	4.89	5.65	4.17	7.04	5.16	3.28	6.37	5.08	7.13	5.49	4.34	3.15	4.19
Ghir_A13G008880	0	0	0	0	0	0	0	0	0	0	0.44	0	0	0	0	0	0	0
Ghir_A05G003950	0	0	8.96	0	0	0	5.5	0	0	6.16	0	0	0	0	0	0	0	0
Ghir_D11G001410	0.28	0.09	0	0.16	0.1	0.13	0	0.22	0.09	0	0.12	0.49	0.58	0.3	0.32	0.42	0.11	0.09
Ghir_D07G001760	6.06	7.07	8.22	5.5	5.73	8.02	6.75	7.93	5.72	7.73	7.84	6.26	5.43	5.72	6.32	7.95	8.32	7.39
Ghir_A12G013110	52.39	83.82	62.03	37.85	42.47	86.15	57.18	89.57	37.19	54.09	79.09	51.07	80.06	45.43	82.47	80.24	79.46	85.66
Ghir_A07G014480	9.84	13.26	15.34	9.01	9.64	16.85	14.33	17.43	9.63	14.82	12.36	8.35	12.5	9.66	13.43	17.28	12.71	14.53
Ghir_A01G003470	0	0	0	0	0	0.06	0.03	0	0.03	0	0	0	0	0	0	0	0	0
Ghir_A02G013320	1.38	1.54	1.35	0.69	0.86	2.03	2.26	1.64	2.18	1.28	0.82	1.16	1.27	1.82	1.57	1.49	0.96	1.09
Ghir_D05G031660	0.53	0.07	0.67	0.62	0.37	0	0.43	0	0.49	0.17	0	0.45	0.7	1.12	0.36	0	0	0.3
Ghir_A08G006000	0.02	0.3	0.15	0.17	0.06	0.43	0.14	0.08	0.17	0.08	0.05	0.06	0.31	0.14	0.27	0.04	0.11	0.11
Ghir_A09G026120	3.48	5.06	4.11	3.11	3.07	5.48	3.57	5.11	3.27	4.34	3.98	3.84	4.99	3.71	3.85	5.21	4.68	4.53
Ghir_A04G013060	2.94	1.4	0.75	3.92	1.46	2.33	1.75	2.95	2.16	1.44	2.33	5.07	2.68	3.99	2.39	2.57	3.13	3.2
Ghir_A05G004930	0	0	0.11	0.1	0.05	0.17	0	0.06	0	0.17	0.49	0.09	0.16	0.05	0.12	0.25	0.68	0.28
Ghir_D12G008750	3.37	4.61	2.64	2.75	2.46	5.31	3.78	6.02	3.05	3.45	3.48	3.78	4.99	2.94	4.74	4.45	3.71	4
Ghir_Scaffold423G000140	6.73	15.06	6.24	5.4	7.07	14.81	7.21	13.85	7.19	7.06	14.01	5.65	13.59	5.11	13.92	15.63	14.95	18.31
Ghir_A12G001640	0	0	0	0	0	0	0	0	0	0	0.34	0.07	0	0	0	0	0.39	0.19
Ghir_D06G001650	2.05	2.29	2.34	1.68	1.65	2.18	2.95	2.07	2.1	2.8	2.08	2.03	2.1	2.51	2.3	2.2	1.69	2.54
Ghir_D09G014680	3.86	5.51	3.73	3.64	4.07	6.39	3.62	6.02	4.8	3.69	6.66	3.76	5.51	3.12	7.73	6.48	6.57	6.09
MXLOC_062176	4.04	3.46	0.92	2.5	2.62	2.13	1.16	2.44	2.71	1.65	1.89	4.89	3.89	4.35	2.68	2.63	2.5	2.03
Ghir_D11G005330	4.28	3.92	5.08	4.14	4.67	3.87	4.78	5.12	4.6	4.93	3.55	5.89	4.81	4.58	4.33	4.32	4.79	3.43
Ghir_D13G016680	9.28	6.25	11.37	11.75	11.72	7.23	10.34	8.04	11.15	10.72	8.78	10.94	6.55	9.84	6.1	7.69	8.33	7.96
Ghir_D11G020690	0	0.03	0	0.04	0	0.06	0	0	0	0	0	0	0	0	0	0	0.07	0.03
Ghir_D11G005170	0	0.1	0	0.13	0	0	0	0	0.13	0	0.13	0	0	0	0	0	0	0.05
Ghir_A06G016960	0	0	0.27	0	0.08	0	0.47	0.02	0.05	0.53	0	0	0	0	0	0	0	0
Ghir_D05G002630	0.16	0.63	0.48	0.28	0.49	0.03	0.95	0.63	0.73	0.55	0.52	0.64	0.46	0.08	0.45	0.5	0.47	0.75
Ghir_D04G005350	0	0	0.08	0	0	0.2	0.07	0.5	0	0.16	0.04	0	0.19	0	0	0.4	0	0.38
Ghir_D06G009550	4.36	6.1	2.4	3.67	4.4	6.87	3.3	7.66	4.19	3.45	8.6	3.54	7.74	3.45	5.28	7.64	8.81	10.15
Ghir_D11G032490	0.11	0	0.01	0.03	0.03	0.09	0	0.06	0.02	0	0	0.04	0.04	0	0.09	0.05	0.1	0.07
Ghir_A09G010110	11.52	14.27	13.29	9.52	10.01	15.86	15.46	14.88	9.13	13.65	15.03	11.29	13.1	10.41	12.91	15.98	13.22	14.6
Ghir_A04G011370	5.34	6.14	6.05	5.81	5.15	7.87	6.66	7.64	6.79	5.54	4.49	5.21	6.82	4.88	5.32	9.13	7.1	5.79
Ghir_A05G032120	0.38	0.98	0.87	0.77	0.66	1.1	0.59	0.84	0.34	0.46	1.02	0.2	1.02	0.22	0.68	1.16	1.01	1.39
Ghir_A02G009390	0.24	0.11	0.54	0.61	0.23	0.2	0.36	0.16	0.29	0.36	0.31	0.26	0.39	0.29	1.51	0.37	0.19	0.12
Ghir_D11G023310	8.53	6.11	11.63	11.62	12.54	5.39	11.42	6.93	12.45	10.09	3.52	3.18	5.9	7.27	5.41	7.51	6.44	6.19
Ghir_A12G026290	0.97	1.39	1.37	0.97	1.3	1.65	0.76	0.6	0.88	1.23	0.71	1.03	0.76	0.89	0.8	0.71	0.76	0.57
MXLOC_032279	1.76	3.74	4.81	2.84	2.82	3.58	3.27	4.79	2.38	2.48	5.64	2.34	4.27	2.18	4.36	4.3	8.45	7.34
Ghir_D07G011590	0.68	0.85	1.35	1.22	1.14	1.71	1.48	0.77	1.26	1.15	1.68	0.58	1.12	1.31	0.84	1.18	1.07	1.52
Ghir_A12G012150	1.24	0.28	0.75	0.88	1.14	0.52	0.48	0.44	1.09	0.5	0.85	0.78	0.91	0.79	0.31	0.16	0.22	0.53
MXLOC_010918	2.75	3.56	2.2	3.96	2.76	5.11	2.46	3.84	3.63	2.69	3.23	6.62	2.56	3.26	3.55	5.37	1.99	2.59
Ghir_D02G011090	1.21	0.83	1.21	2.6	2.23	0.58	2.14	1.9	1.61	2.27	1.16	0.76	1.49	1.21	1.26	0.84	0.62	0.36
Ghir_D01G011020	8.13	14.06	6.88	8.5	6.92	13.1	6	14.68	8.31	6.41	8.19	8.7	12.22	9.39	13.38	12.57	10.12	8.11
Ghir_D01G000930	1.71	2.75	1.19	1.91	0.99	3.03	0.74	2.57	1.34	1.02	1.91	1.4	2.48	1.24	2.64	3.38	2.83	2.26
MXLOC_026836	0.24	0.17	0.18	0.12	0.16	0.58	0.67	0.27	0.41	0	0.19	0.05	0.33	0.45	0.55	0.96	0.84	0.51
MXLOC_076950	22.83	32.25	27.05	25.82	23.15	32.03	24.22	33	25.04	23.4	28.02	22.4	32.7	23.81	31.9	33.56	29.71	28.8
Ghir_D02G020480	3.46	2.27	3.5	3.08	2.48	1.98	2.98	2.71	3.2	2.86	1.65	3.67	2.52	3.97	3.65	2.28	2.01	2.03
Ghir_D12G013780	3.45	18.73	7.51	6.59	5.41	20.05	7.72	21.99	6.34	7.27	24.15	3.67	18.15	2.66	18.51	21.63	24.04	26.26
Ghir_A08G003280	17.13	15.55	16.51	8.4	9.85	19	15.78	18.62	12.12	13.8	6.47	16.73	14.59	17.38	15.49	17.28	5.85	6.15
MXLOC_049038	2.34	1.41	1.46	1.89	1.74	0.94	0.76	1.07	1.53	1.01	0.85	2.27	1.71	1.62	1.47	1.24	2.34	1.28
Ghir_D07G022890	0.72	0.53	0.03	0.71	0.11	0.37	1.26	1.22	0.96	0.63	0.95	0.35	0.36	0.44	0.49	0.36	0.88	1.86
Ghir_D11G036160	3.83	11.78	5.95	3.52	4.49	10.41	4.96	10.74	3.87	5.23	5.83	4.52	14.56	3.52	13.39	9.76	6.57	8.32
Ghir_D13G003790	0.04	0.08	3.15	0.03	0	0.24	2.4	0.18	0.04	2.66	0.19	0.05	0.04	0.1	0	0.17	0.09	0.13
Ghir_D09G011340	3.29	4.27	3.46	3.33	2.77	5.28	3.46	4.56	3.05	3.39	5.28	3.3	4.4	3.14	4.61	6.06	5.57	5.8
Ghir_D05G005650	0	0.05	0	0.08	0.01	0	0	0	0.03	0	0	0	0	0	0	0	0.01	0
MXLOC_100020	14.5	12.52	16.04	11.15	12.93	12.71	14.4	13.09	11.83	15.19	16.46	15.15	13.35	14.11	10.89	13.42	14.91	16.99
Ghir_D02G000760	3.17	2.6	4.91	3.85	3.34	2.89	5.16	3.38	3.82	6.65	4.11	3.4	1.9	2.83	2.05	3.36	4.05	3.83
MXLOC_033754	0.48	0.34	0.68	0.57	0.5	0.53	0.64	0.74	0.59	0.67	0.51	0.35	0.57	0.41	0.61	0.72	0.78	0.49
Ghir_D04G005640	0.26	1.04	0.03	0.14	0.15	1.01	0.07	0.56	0.11	0.09	0.58	0.57	0.66	0.59	0.64	1.05	0.77	0.55
Ghir_D03G009800	7.21	6.45	8.76	8.25	8.13	7	9.14	6.13	7.4	9.32	5.26	6.99	6.2	5.9	6.45	6.28	5.62	5.73
Ghir_D12G004610	7.89	16.01	11.59	7.29	10.58	17.39	12.25	16.31	9.36	11.21	16.47	8.56	14.95	9.02	14.51	17.29	16.38	17.46
Ghir_A08G003580	2.21	5.4	1.14	0.88	1.7	1.36	1.4	1.37	2.15	1.04	0.72	2.47	5.52	2.26	5.62	1.3	0.35	0.98
Ghir_D03G002860	6.71	6.54	9.01	8.16	7.76	8.3	7.8	7.91	7.34	7.44	10.33	5.38	6.64	6.53	7.06	8.23	10.53	10.25
Ghir_D05G039570	0	0	0	0	0.04	0	0	0	0	0	0	0	0	0	0	0	0	0
Ghir_D13G009880	0	0.22	0	0	0	0	0	0.16	0	0	0	0	0	0	0	0.36	0	0.11
Ghir_A12G008960	0.06	0.06	0.53	0.14	0.07	0.03	0.32	0.08	0.17	0.08	0	0.04	0.01	0.06	0.11	0.06	0.01	0
Ghir_A12G005890	9.57	2.03	0.34	2.64	3.73	2.49	0.38	2.97	3.26	0.17	2.17	9.52	2.58	10.68	3.26	3.59	3.05	3.63
Ghir_A05G004670	18.49	20.72	14	15.43	16.65	17.9	15.22	16.83	15.65	14.76	15.17	19.16	19.52	19.81	23.75	17.32	17.76	16.58
Ghir_A13G000640	0	0	0	0	0	0	0	0.16	0	0	0	0	0	0	0.07	0	0	0
MXLOC_041956	0	0	0	0.14	0	0	0	0.31	1.65	0	0	0	0.11	0.8	0	0.59	0	0.21
Ghir_D08G007650	1.91	1.89	0.07	0.62	0.7	1.37	0.11	1.38	0.64	0.22	1.29	1.44	0.97	2.1	0.81	1.29	1.14	1.12
Ghir_D09G014390	0	0	0	0	0	0	0	0	0	0	0	0	0	0	0	0.07	0	0
Ghir_D13G016640	14.91	16.81	32.77	12.52	10.64	19.73	33.94	20.44	12.51	34.86	19.38	14.99	17.12	15.72	16.85	21.33	20.11	19.46
Ghir_D10G020590	2.26	1.54	4.21	3.47	2.55	3.33	4.47	2.14	2.71	3.71	3.42	2.42	1.72	2.32	2.33	2.77	3.32	2.49
Ghir_A12G004950	0.69	2.6	0.54	0.29	0.68	2.24	0.5	2.6	0.12	0.31	2.12	0.46	2.15	0.72	1.5	2	2.59	2.19
Ghir_A12G014460	2.06	1.7	2.48	1.33	2.33	2.54	3.03	1.87	2.72	2.61	1.49	2.02	2.33	2.08	1.26	2.92	1.27	2.45
Ghir_D06G003180	11.07	7.44	7.46	7.02	6.89	7.53	7.02	8.39	7.03	7.21	5.1	9.9	7.55	9.09	7.38	8.36	4.16	4.71
MXLOC_081293	9.32	13.58	6.83	9.45	8.19	12.13	6.69	12.52	8.76	5.74	11.36	8.94	13.08	10.06	15.13	13.67	13.39	15.17
Ghir_A10G013920	7.21	5.3	6.1	7.26	8.53	5.12	6.44	5.27	7.83	5.74	4.17	6.7	4.49	5.77	4.29	4.8	4.22	4.23
MXLOC_041624	2.65	0.89	0.81	1.73	1.68	1.04	1.11	0.98	1.61	0.9	0.72	2.62	1.22	1.97	1.75	1.17	0.55	0.7
Ghir_D12G000090	22.1	22.14	18.21	17.39	13.77	16.01	13.36	20.2	18.08	15.97	16.22	23.05	22.47	19.06	19.14	17.7	15.09	20.2
Ghir_D13G005220	0.19	0.64	0.46	0.21	0.2	1.11	0.38	1.2	0.2	0.21	1.19	0.33	0.88	0.39	0.89	1.28	1.14	1.19
MXLOC_064834	0.38	0.38	0	0.29	0.91	0	0.3	0	0	0	0	0.61	0.69	0.69	0.39	0.78	0	0
Ghir_D05G015490	0.57	1.11	0.28	0.2	0.15	0.24	0.35	0.58	0.18	0.3	0.09	0.47	1.32	0.43	0.91	0.43	0.12	0.03
Ghir_A07G011180	1.94	3.15	1.95	2.13	2.42	3.82	1.8	3.89	3.29	1.88	2.1	2.19	3.81	2.17	2.91	4.19	2.68	2.94
Ghir_D04G013180	0.7	1.04	1.33	0.29	0.8	2.45	0.66	1.95	0.49	1.27	1.54	0.22	1.05	0.48	1.03	1.33	2.17	1.06
Ghir_A10G002220	0.17	1.62	0	0.23	0.15	0.37	0.07	0.33	0.12	0.06	0.82	0.52	1.18	0.44	1.13	0.63	0.18	0.26
MXLOC_071094	0	0.15	2.68	0.54	0.39	0	1.99	0	1.05	2.6	0	0.04	0.34	0.05	0.19	0.14	0	0.25
Ghir_A04G008080	2.76	4.41	3.25	3.41	3.58	5.94	3.13	5.87	3.33	2.7	5.61	2.19	4.74	2.18	4.89	5.86	5.26	5.73
Ghir_A13G017040	0	0.07	0.13	0	0	0	0	0	0	0	0	0	0	0	0	0.14	0	0.16
Ghir_A01G020920	1.88	1.45	1.47	1.46	1.5	2.1	1.3	1.78	1.12	1.38	1.44	1.38	1.81	1.54	1.44	1.87	1.32	1.34
MXLOC_086416	1.25	1.83	1.24	1.72	2	1.63	1.13	2	1.1	1.04	1.36	1.5	1.61	1.67	1.59	1.76	2.2	1.85
MXLOC_062384	1.02	0	0	0	0	0	0.03	0	0.05	0.07	0	0.54	0	0.99	0	0	0.07	0
Ghir_A05G008100	0.01	0.09	0.02	0.11	0.03	0.1	0.01	0.21	0	0	0.18	0	0.06	0	0.02	0.15	0.2	0.27
Ghir_D05G000070	1.48	0	0	0	0	0	0	0	0	0	0	0	0.29	0	0	0	0	0.92
Ghir_A13G010110	0.63	0.19	0.28	0.36	0.3	0.27	0.3	0.16	0.43	0.05	0.12	0.57	0.43	1.26	0.4	0.18	0.23	0
Ghir_D12G019140	0.06	0	0.08	0	0	0	0.06	0	0	0.12	0.08	0	0.42	0.59	0	0.32	0.35	0.18
MXLOC_028561	4.87	4.8	2.66	3.2	3.69	6.78	2.95	4.51	4.04	2.78	4.26	5.33	2.94	4.97	4.91	4.86	4.4	5.27
Ghir_A09G001320	7.85	12.11	9.32	7.06	7.97	13.11	8.5	12.6	7.75	7.73	11.31	8.73	14.6	9.04	12.83	13.19	12.07	10.58
Ghir_A12G014040	0	0	0	0.59	0	0	0	0	1.24	0.43	0	0.03	0	0.98	0	0	0	0.21
Ghir_D12G011840	70.75	64.55	16.67	39.68	39.96	35.32	16.27	39.18	40.21	13.34	55.67	69.42	61.65	62.19	61.13	37.61	55.1	49.5
Ghir_A09G019710	0	0	0	0	0	0	0	0	0	0	0.08	0	0.06	0	0	0.09	0	0.14
Ghir_D13G024640	0	0	0.96	0	0	0	0	0	0.21	0.29	0	0	0	0	0	0	0	0
Ghir_A09G021540	3.54	18	7.87	6.49	6.9	14.86	7.56	18.6	6.77	7.5	24.06	4.53	16.89	3.49	18.1	16	23.09	24.44
Ghir_D11G003490	6.74	9.23	5.41	5.46	3.77	10.44	4.04	12.91	4.9	7.33	10.29	5.69	7.12	7.61	7.8	11.56	10.28	8.69
Ghir_D09G025080	2.07	0.59	4.33	3.04	4.19	1.81	3.09	2.4	3.71	3.53	0.78	2.01	1.02	1.12	1.42	1.15	1.41	0.91
Ghir_D08G026670	0.62	0.7	0.59	0.73	0.77	0.37	0.55	0.66	0.74	0.96	0.39	0.72	0.9	1.13	0.64	0.35	0.27	0.28
Ghir_A02G004350	7.68	8.95	8.04	9.71	9.73	8.84	8.24	9.76	9.78	7.57	8.53	8.42	8.88	7.93	9.05	9.92	8.46	8.09
Ghir_D02G000010	1.72	1.65	1.89	1.27	1.59	1.75	1.81	1.83	1.82	1.31	1.67	1.61	1.58	1.58	1.69	2.22	2.2	1.91
Ghir_D11G001810	4.66	12.08	7.99	5.39	6.02	11.55	7.37	13.49	5.52	6.81	11.66	5.2	13.27	4.77	14.49	13.34	11.49	11.68
Ghir_A05G035950	7	6.35	6.31	4.99	5.41	6.99	7.14	6.95	4.99	6.84	6.93	5.7	6.74	5.6	7.3	6.84	5.04	6.46
Ghir_A05G007420	1.42	1.2	1.08	0.98	1.07	1.07	1.12	1.22	1.05	1.24	1.06	1.11	1.25	1.12	1	1.45	1.18	1
Ghir_D04G002420	0	0.04	0.08	0.05	0.12	0.08	0.08	0.16	0.1	0.12	0.05	0.04	0	0.09	0	0.14	0.09	0.29
Ghir_A05G028400	4.92	0.39	14.78	12.43	11.93	0.67	14.75	0.49	13.65	14.73	1.92	5.26	0.22	4.91	0.26	0.97	2.33	1.5
Ghir_A09G013010	0.8	3.1	0.86	0.68	0.94	2.95	0.98	2.79	0.66	0.68	2.03	0.56	1.8	0.78	1.85	2.93	2.78	3.44
Ghir_D05G010920	0.34	0.31	0.27	0.12	0.25	0.58	0.32	0.45	0.42	0.14	0.49	0.1	0.35	0.25	0.21	0.43	0.75	0.47
Ghir_D10G019760	23.78	38.57	34.93	23.96	22.25	43.9	33.39	47.56	23.34	31.07	47.61	26.04	48.25	21.04	45.01	44.7	48.55	48.52
Ghir_D05G029240	7.28	8.26	11.41	8.28	8.79	7.72	9.08	9.25	6.92	10	9.5	6.65	7.7	7.95	7.08	8.24	8.27	7.91
Ghir_D11G018800	0	0.02	0	0	0.05	0	0	0	0	0	0	0	0.02	0.05	0	0	0	0
Ghir_D07G014330	0.93	3.39	1.32	1.3	0.73	3.56	0.6	3.09	0.79	0.6	3.05	1.33	2.3	1.45	2.22	3.73	2.98	2.81
Ghir_D11G021420	1.03	1.63	1.28	1.19	1.25	1.35	1.42	1.22	1.15	0.8	1.21	1.15	2.03	0.6	1.36	1.09	0.77	1.02
Ghir_A03G012860	0.52	0.12	0.29	0.13	0.39	0.07	0.21	0.12	0.49	0.19	0	0.36	0.13	0.33	0.12	0.26	0.46	0.04
Ghir_A07G005490	38.41	49.74	38.25	31.11	32.43	48.89	37.06	53.3	28.51	35.06	48.47	38.31	54.28	33.56	52.48	51.52	50.84	52.85
Ghir_D10G012860	1.08	0	2.5	1.31	0.62	1.07	4.12	2.25	0	2.47	0.57	3.46	2.07	3.2	1.66	0.64	4.27	0.45
Ghir_D09G003240	4.53	7.27	5.55	5.16	2.65	7.56	4.93	7.05	3.62	3.97	6.07	4.41	6.73	4.14	8.18	6.9	5.91	6.8
Ghir_A13G009820	4.31	4.7	3.7	3.03	4.24	5.35	2.72	4.38	3.38	3.15	3.18	5.16	5.32	4.5	5.9	6.1	4.12	3.63
Ghir_A11G035030	28.87	23.5	22.56	24.43	23.96	25.97	22.66	26.53	25.16	21.71	22.33	28.76	24.52	28.35	22.11	27.43	21.49	21.85
Ghir_A11G025830	0	0	0	0	0	0	0	0	0	0	0	0	0	0	0	0	0.04	0
MXLOC_036013	1.78	0.46	1.07	0	1.43	1.05	0.76	0.35	0.6	0.72	0	0.53	0.15	0.24	0.42	1.19	0.96	0.31
Ghir_D11G023610	2.05	1.75	1.52	1.63	2.16	1.1	2.5	0.95	1.05	0.79	1.4	1.33	1.27	1.4	1.4	2.64	1.92	1.45
Ghir_Scaffold1878G000010	2.1	23.06	2.87	2.03	1.09	15.66	1.95	17.59	1.64	1.69	13.88	1.63	24.42	1.82	22.46	13.79	11.03	13.21
MXLOC_093669	0.46	0.81	0.58	1.47	0.2	1.24	0.35	1.97	0.88	0.22	1.82	0.37	0.84	0.56	0.76	1.53	2.41	1.57
MXLOC_104101	1.54	0.87	1.12	1.07	1.07	1.16	1.6	1.18	1.14	1.11	1.27	0.95	1.1	1.55	0.77	1.47	0.95	1.35
Ghir_D08G025620	0.91	0.98	0.89	1.19	1.73	0.81	1.06	0.96	1.47	1.02	0.71	0.74	1.31	0.84	0.72	0.64	0.64	0.74
Ghir_A13G016120	0.09	0.49	0.34	0	0.39	0.09	0.03	0.47	0	0	0	0	0.83	0	0	0.2	0.16	0.27
Ghir_A09G002830	0.14	0	0.12	0.03	0	0.12	0	0.03	0	0.05	0	0.05	0	0	0	0.07	0.08	0.11
Ghir_A07G000860	0.22	0.43	0.13	0.13	0.17	0.61	0.26	0.47	0.29	0.26	0.34	0.41	0.52	0.55	0.55	0.48	0.37	0.33
Ghir_A09G014130	2.28	0.78	1.63	2.34	2.27	1.18	1.8	1.11	2.01	1.25	1.54	2.89	1.4	2.16	1.7	1.06	1.76	2.06
Ghir_A12G002690	0.66	1.74	0.48	0.5	0.3	1.85	0.32	1.74	0	0.23	0.51	0.52	1.61	0.39	1.3	1.1	0.59	1.16
Ghir_D10G022280	0	0	0	0	0	0	0	0	0.25	0	0	0	0	0.35	0	0	0	0
MXLOC_052769	2.72	3.71	2.02	1.04	2.41	4.04	1.99	4.64	1.93	1.33	4.18	2.64	4.01	2.99	3.67	3.98	2.73	4.54
Ghir_D06G023010	0.06	0.23	0	0.05	0.08	0.05	0	0	0.14	0	0	0.04	0.32	0.09	0.14	0.04	0	0.02
Ghir_D01G019030	14.9	14.56	14.8	13.17	15.27	16.16	15.07	16.65	13.76	15.38	14.86	14.31	16.34	15.05	16.2	16.34	14.58	13.66
Ghir_A01G004210	0	0	0	0	0	0.08	0	0.03	0	0	0.02	0	0	0	0	0	0	0
Ghir_D05G023370	2.13	4.5	2.41	2.78	0	0	3.56	7.75	0	2.15	6.34	2.71	5.01	2.33	0	0.04	5.22	5.96
MXLOC_071591	2.45	1.93	1.89	1.33	3.86	2.82	2.19	3.7	2.6	1.16	2.63	3.59	1.51	3.64	2.08	3.1	2.03	2.94
Ghir_D01G016880	0.41	0.4	0.63	0.36	0.34	0.4	0.36	0.42	0.37	0.93	0.22	0.1	0.2	0.11	0.04	0.47	0.24	0.46
Ghir_D10G000560	7.66	11.84	7.35	8.05	8.29	8.9	7.51	10.2	7.11	7.28	10.61	8.36	10.08	7.94	9.85	9.77	11.06	12.14
Ghir_A12G003790	0.03	0.38	0.02	0.13	0.03	0.08	0.08	0.18	0.2	0.11	0.41	0.12	0.31	0	0.13	0.15	0.06	0.2
Ghir_D13G007870	1.22	9.87	0.6	0.67	0.44	10.06	0.9	11.34	0.39	0.76	5.39	1.13	9.54	1.53	11.08	8.04	5.83	6.16
Ghir_D11G015310	3.67	5.52	2.49	2.3	2.21	4.14	2.24	4.98	2.31	2.27	3.87	2.82	4.7	2.92	4.45	4.43	4	3.84
Ghir_D02G018930	1.34	0.77	0.78	0.41	0.53	1	0.58	1.02	0.41	1.25	0.03	1.12	1.24	1.37	0.46	1.09	0.28	0.2
Ghir_A08G016300	3.36	2.56	3.32	2.78	2.87	3.56	3.11	4.1	2.42	3.23	2.84	2.42	2.7	2.85	3	3.3	2.03	2.39
Ghir_A13G008580	2.29	2.6	2.87	2.52	2.86	1.86	2.55	2.17	2.02	2.07	2.58	2.19	3	1.99	3.36	2.3	2.85	1.26
Ghir_D04G004770	3.05	2.97	0.59	1.47	2.64	2.99	1.3	5.15	1.48	1.5	1.17	3.3	3.77	3.17	2.58	4.27	1.45	0.95
Ghir_A05G001520	15.31	16.68	20.65	16.88	26.21	15.45	23.88	20.21	16.47	17.41	44.02	17.34	14.36	6.66	16.47	17.99	32.83	41.96
Ghir_D08G024210	0.25	0.47	0.49	0.23	0.28	0.35	0.31	0.19	0.17	0.07	0.25	0.26	0.45	0.2	0.65	0.69	0.17	0.9
Ghir_A06G009130	5.52	6.49	3.17	6	4.86	5.89	4.46	5.85	5.13	4.24	6.03	4.8	6.23	5.75	6.23	5.3	6.89	7.03
Ghir_A07G005880	0.03	0.02	0.15	0.04	0.02	0.16	0	0.1	0.03	0	0.21	0	0.13	0	0.07	0.03	0	0
Ghir_D10G008720	12.65	15.29	9.37	5.62	5.06	18.95	9.43	15.99	6.86	7.84	19.9	11.49	16.84	13.23	19.09	20.5	18.5	21.11
Ghir_A13G022680	0	0	0	0	0	0	0	0	0.03	0	0	0	0	0	0	0	0	0
MXLOC_061666	1.89	0.49	3.6	1.16	1.3	4.19	1.2	0.31	1.31	4.67	0.37	0.3	3.7	3.95	5.85	3.28	3.05	0.66
MXLOC_097660	5	0.1	0	1.32	2.17	0.27	0	0.09	0.6	0.05	0	5.83	0.07	4.46	0	0.07	0	0.37
Ghir_D05G026730	20.91	9.45	15.9	17.49	18.21	13.74	12.79	13.27	16.23	12.27	18.67	20.23	9.04	20.74	8.94	14.85	20.03	19.79
MXLOC_069017	0	0	0	0	0	0	0	0	0	0.25	0	0.32	0.41	0	0	0	0	0.22
Ghir_A03G001490	3.99	6.55	5.51	3.8	4.33	5.58	3.89	6.8	4.78	4.95	6.2	3.46	4.97	4.25	4.33	6.61	6.38	4.43
Ghir_A06G014510	0.5	0.88	0.53	0.58	1.44	0.43	0.52	0.8	1.21	0.4	0.4	0.92	1.32	0.35	0.8	0.84	1.03	0.35
Ghir_D06G008030	2.05	2.55	1.56	1.33	1.5	3.17	1.77	4.25	1.34	1.28	2.65	1.86	2.19	1.97	2.93	3.71	3.18	2.9
MXLOC_002839	1.03	2.26	1.67	1.16	1.59	2.92	2.06	2.75	1.21	1.22	2.61	1.05	2.37	0.78	2.65	3.79	2.59	2.87
Ghir_D08G015500	0.41	0.28	0.22	0.15	0.23	0.04	0.17	0.4	0.28	0.29	0.41	0.51	0.28	0.19	0.4	0.46	0.24	0.2
Ghir_A09G019400	0.42	1.33	0.85	0.71	0.75	1.27	1.4	0.98	0.47	1.3	1.4	0.57	1.59	0.56	1.66	1.37	1.68	1.5
Ghir_D01G003240	0.03	0.04	0.05	0.02	0.05	0.05	0.02	0.01	0.01	0.01	0.03	0.08	0.13	0.15	0.11	0.01	0.15	0.15
Ghir_D11G000910	0.07	0.12	0	0	0	0.15	0.07	0	0.14	0	0	0	0.02	0	0	0.15	0.14	0.05
Ghir_D12G002300	0	0	0	0	0	0	0	0	0	0.22	0	0	0	0	0.14	0	0	0
Ghir_A05G041550	36.15	36.4	4.03	17.34	17.52	16.58	3.28	18	17.76	4.6	14.73	33.82	33.66	37.92	33.31	19.11	15.31	12.07
Ghir_A11G018280	1.72	2.28	1.21	1.3	1.86	1.17	1.88	1.01	1.49	0.79	1.45	1.24	2.27	2.2	1.31	1.73	1.22	0.77
Ghir_A05G013220	1.7	1.33	0.84	0.71	0.64	1.08	0.57	0.8	0.45	0.51	0.59	1.59	0.97	1.29	0.84	0.98	0.45	0.61
Ghir_A12G021950	5.41	6.25	3.64	3.18	2.89	5.6	3.23	4.97	2.5	3.5	4.57	5.71	5.75	4.92	6.73	5.42	4.41	4.79
Ghir_D04G001950	0.33	0.56	0.72	0.78	0.39	1.32	0.34	0	0	0.73	0	0.75	1.29	0.84	0	0.35	1.06	0.62
Ghir_A07G001340	0.64	0.47	0.46	0.4	0.54	1.9	1.41	0.22	1.42	1.34	0	0	0	0	0	0.17	0	0.88
Ghir_D06G002650	0	0	0	0	0	0	0	0	0	0	0	0	0	0	0	0	0.11	0
Ghir_D07G008200	10.23	10.66	12.85	11.05	11.5	11.99	11.74	10.58	11.75	11.62	7.38	10.1	10.18	11.18	9.53	10.21	8.29	8.05
Ghir_A05G027810	0.33	0	0.04	0.79	1.44	0.67	0	0.75	0.62	0	0.97	0.6	0	0	0.83	1.14	1.18	0.63
Ghir_A04G010710	42.95	58.55	46.45	41.61	44.75	56.66	49.75	56.52	42.57	55.49	59.04	44.42	64.17	41.42	64.38	55.97	61.68	64.28
Ghir_D04G001150	5.4	5.05	6.85	4.07	4.24	5.34	5.81	5.77	4.95	6.4	4.45	4.84	5.88	3.85	5.61	5.31	6.2	4.72
Ghir_A02G016540	0.42	0.37	0.9	1.16	1.46	0.19	0.81	0.37	1.2	0.92	0.19	0.56	0.3	0.45	0.34	0.39	0.53	0.19
MXLOC_079389	1.37	2.42	2.23	1.76	1.19	1.95	1.08	2.08	1.12	1.46	1.64	1.41	2.16	1.54	1.95	2.51	2.29	1.59
Ghir_A11G004210	0.64	0.29	0.79	0.23	0.29	0	0.41	0.71	1.16	0.54	0.38	0.47	1.1	0.42	0.58	0.29	0.68	0
Ghir_D02G010360	0	0	0	0	0	0	0.15	0	0	0	0	0	0	0	0	0	0	0
Ghir_D07G005040	4.5	4.07	7.14	7.04	6.99	5.77	7.01	6.53	5.74	7.66	3.35	4.42	6.15	4.98	5.78	5.05	5.19	5.35
MXLOC_071171	5.81	9.06	5.64	5.46	4.3	7.7	5.65	7.89	5.71	5.72	7.92	4.96	7.18	3.99	7.68	9.36	9.97	9.62
Ghir_D04G017050	3.5	3.63	4.54	3.8	3.73	3.93	3.4	3.14	2.77	2.19	2.9	3.14	3.54	3.14	2.81	3.51	3.06	2.23
Ghir_D01G010250	0.27	0.14	0	0	0	0	0.29	0.19	0	0	0.13	0	0.26	0.48	0.13	0.14	0.44	0.37
Ghir_D13G002840	2.57	4.96	4.1	3.14	2.87	6.04	2.53	5.05	2.87	3.05	4.15	2.53	4.48	2.97	4.14	5.19	4.93	4.19
Ghir_D03G016140	6.12	6.26	6.79	7.1	6.18	7.14	7.67	6.25	5.62	5.43	6.41	5.95	6.13	6.4	5.62	6.82	6.45	6.27
Ghir_A01G008490	0	0	0	0	0	0	0	0.13	0	0	0	0	0	0	0	0	0	0
MXLOC_086654	7.13	3.95	1.01	1.82	2.1	3.94	1.18	2.84	3.17	1.09	0.66	6.26	3.41	5.32	2.1	3.97	1.85	2.59
MXLOC_065229	0.23	0.34	0.44	0.23	0.26	2.39	0.69	1.78	0.33	0.42	0.77	0.24	0.51	0.41	0.48	2.55	0.67	0.92
MXLOC_105697	5.22	4.52	6	4.74	4.43	5.01	4.1	5.44	5.13	5.03	3.98	4.7	4.06	4.44	5.49	5.06	3.82	4.68
MXLOC_037563	0	0.29	0.21	0	0	0	0	0	0	0	0	0	0	0	0	0	0.16	0
MXLOC_083588	1.41	2.26	2.15	1.83	2.11	2.29	2.68	2.29	3.21	2.51	1.05	1.34	1.82	0.98	1.86	2.52	1.05	1.32
Ghir_A10G001790	3.28	9.02	6.01	3.87	3.89	8.18	4.99	8.42	3.71	5.9	6.9	3.57	7.71	2.97	8.72	8.01	7.72	8.59
Ghir_D08G005020	1.3	2.57	3.21	2.45	3.14	2.53	3.54	2.96	2.6	3.15	3.36	0.97	2.53	1.15	3.11	3.48	2.66	3.03
MXLOC_004503	0	0.17	0.2	0.18	0.38	0.63	0	0.18	0	0	0	0	0	0	0	0	1.06	0
Ghir_D02G024580	15.75	14.19	1.9	10.01	9.56	4.73	2.68	4.12	7.81	2.48	3.54	15.62	13.45	14.17	13.5	5.02	4.21	3.99
MXLOC_040327	0.87	0.76	1.95	0.89	0.71	1.3	1.53	1.08	0.67	1.35	0.58	0.69	0.34	0.47	0.53	1.14	0.72	1.26
Ghir_D12G018910	10.31	22.36	4.63	5.75	5.46	16.34	4.92	13.5	6.47	5.12	9.83	9.9	20.87	8.17	20.97	12.23	7.98	11.09
MXLOC_106536	0.69	2.68	0.75	0.92	0.23	0.63	1.4	0.96	0.71	0.64	0	0.83	1.71	0.14	2.22	0.81	1.23	0
MXLOC_097160	2.26	1.13	2.12	2.35	1.19	1.2	1.98	1.39	2.23	1.77	0.99	1.44	1.58	2.28	0.97	2.59	1.23	1.73
MXLOC_035893	0	0	0	0.09	0.07	0	0.36	0	0.21	0.11	1.85	0.22	0.81	0	0.47	0	0.8	0
MXLOC_059254	0	0	0	0.22	0	1.06	0	0	0	0	1	0	0	0	0	0	0	0
Ghir_D10G001740	0	0.73	0.25	0.47	0.33	0.91	0.35	0.68	0	0	0.74	0	0.48	0.07	0.88	0.38	0.34	0.55
Ghir_D13G000130	17.48	12.01	7.95	11.92	11.59	11.99	9.9	8.97	12.82	7.97	7.63	14.48	12.99	13.65	14.97	10.08	7.57	9.65
Ghir_D05G005140	15.36	16.49	15.77	14.78	15.71	15.11	14.72	18.7	16.32	16.07	14.84	15.27	17.81	12.97	14.59	17.61	15.91	15.75
Ghir_D12G018670	6.35	4.24	8.97	5.87	6.81	4.58	8.7	3.57	6.96	6.59	3.37	6.57	3.3	5.01	4.23	4.55	3	2.33
Ghir_D06G001220	0.48	1.54	0.42	0.25	0.72	1.79	0.37	1.12	0.32	0.44	0.59	0.66	0.89	0.42	1.48	1.54	0.38	0.44
Ghir_A04G015250	0.15	0	0.52	0.48	0.61	0	1.29	0	0.3	1.41	0.1	0	0	0	0	0.08	0.09	0
MXLOC_025020	1.1	1.5	1.3	0.91	1.7	2.33	0.18	1.74	0.97	0.51	1.71	1.55	0.66	1.34	0.8	0.35	0.83	1.27
Ghir_A09G006970	0.33	0	0.31	0.18	0.16	0.19	0.14	0.27	0.21	0.24	0.09	0.2	0.21	0.28	0.07	0.24	0.08	0.19
Ghir_A08G015930	1.18	0.68	0.56	0.82	0.49	0.73	1.01	0.84	1.17	0.69	0.59	0.6	0.38	0.94	0.74	0.49	0.74	0.84
Ghir_D03G017520	0.87	0.3	2.1	1.55	2.3	0.62	3.67	0.29	2	1.9	0.32	2.31	0.3	1.58	0.3	0.58	0.3	0
Ghir_D05G012480	0	0	0	0	0	0	0	0	0	0.76	0.67	0	0	0	0	0	0	0.92
Ghir_D08G021000	12.23	11.74	10.97	12.17	10.56	9.59	10.97	10.7	11.54	13.26	10.72	11.97	9.81	12.29	13.84	11.6	11.81	10.01
MXLOC_103392	1.09	0.86	0.8	0.47	1.21	0.22	0.48	0.4	1.49	0.42	1.36	0.69	0.56	0.17	0.49	1.2	0.95	0.88
Ghir_A05G007440	0	0.08	0	0	0	0.71	0	0.17	0	0	0.11	0	0	0	0	0.34	0.58	0.2
MXLOC_065012	1.95	2.22	3.25	2.7	3.35	2.44	3.83	1.6	2.04	3.32	1.77	2.31	1.97	2.05	3.04	2.74	1.59	1.62
Ghir_A13G015440	24.41	8.28	38.58	36.07	34.54	11.28	41.44	10.24	31.29	37.34	7.69	22.73	7.62	22.62	10.03	12	6.3	7.88
Ghir_D02G011150	0	0.14	0	0.04	0	0.01	0	0.08	0	0	0	0	0.06	0.03	0.04	0.03	0.03	0.04
Ghir_A13G022310	0.86	0.88	1.36	1.27	0.68	0.96	1.54	1.11	1.04	1.6	1	0.81	0.69	1.39	1.82	1.4	1.18	0.74
Ghir_D03G019050	0.16	0.12	0.03	0.04	0.02	0.07	0	0.05	0.07	0.07	0	0.14	0.09	0.17	0	0.06	0.03	0.05
MXLOC_090506	0.95	0.86	1.42	1.05	0.84	1.4	1.45	1.02	1.18	1.37	0.87	0.66	1.13	0.29	1.22	1.35	0.9	1.54
MXLOC_086251	0.91	0.8	0.01	0.65	0.28	0.8	0.32	0.9	0.52	1	1.04	0.95	0.39	0.92	1.03	0.87	0.75	0.75
Ghir_A07G015170	1.04	1.21	1.67	1.26	1.33	1.37	2.14	1.28	2.1	1.74	0.86	1.68	1.75	1.86	1.09	0.72	1.13	0.86
Ghir_A05G000340	22.95	36.75	22.21	16.3	15.33	31.32	19.43	33.87	15.26	19.2	40.64	21.82	41.25	20.8	42.14	31.51	41.77	41.13
Ghir_A09G025030	0.65	0.26	0.73	0.49	0.75	0	0.67	0.36	0.46	0.64	0.3	0.81	0.29	0.28	1.46	0	0	0
Ghir_A04G002050	0	0.06	0	0	0	0	0	0.18	0	0	0	0.07	0	0	0	0.03	0	0
Ghir_D08G027180	0.02	0.04	2.61	0.1	0	0.04	2.45	0.03	0.06	2.77	0	0.04	0	0.07	0.04	0.02	0	0.13
Ghir_A06G006650	4.17	5.85	6.57	2.62	5.05	4.54	5.83	4.86	4.48	4.72	5.51	4.53	5.36	4.41	6.05	3.51	8.94	7.41
Ghir_D10G023930	0.93	0.78	0.49	0.06	0.21	0.28	0.29	1.5	0.36	0.14	2.29	0.97	0.5	0.5	0.83	0.62	1.57	0.99
Ghir_D08G010700	1.17	4.74	0.87	0.89	1.17	4.58	0.73	4.4	0.92	0.67	3.39	1.81	4.34	1.41	4.62	4.68	2.86	3.52
Ghir_A04G008700	0	0	0.99	0	0	0	0.56	0	0	1.15	0	0	0	0	0	0	0.23	0
MXLOC_056591	0	0.14	0.35	0.17	0	0.29	0.24	0.49	0.21	0	0.18	0	0.52	0.28	0.67	0.46	0.37	0.34
MXLOC_077918	0.98	1.14	1.24	1.05	0.9	1.81	1.22	1.43	0.64	0.96	0.91	1.17	1.24	1.15	1.42	1.64	1.28	1.85
Ghir_A10G023330	3.96	1.96	2.64	2.78	3.43	1.94	2.4	2.62	3.16	3.01	1.84	3.07	2.13	3.44	2.1	3	1.6	2.04
MXLOC_105424	0.03	0	0	0	0.17	0.05	0.14	0.1	0.19	0	0	0.03	0.07	0.17	0.05	0.14	0.44	0.14
Ghir_D13G023610	3.8	2.6	2.77	2.86	3.18	3.06	2.74	2.96	2.79	2.56	2.28	3.89	3.04	4.09	2.8	3.58	2.12	2.36
Ghir_A03G018100	7.14	7.84	11.68	9.24	10.26	8.15	11.86	8.22	9.57	10.38	9.03	8.74	8.28	8.63	8.29	7.95	9.05	7.98
Ghir_D13G001950	3.34	1.33	2.92	3.12	3.42	1.5	3.97	1.84	3.82	3.06	1.64	3.19	2.58	4.17	3.09	2.85	3.01	2.76
MXLOC_105947	3.53	2.4	5.61	5.25	4.85	3.33	6.17	2.79	4.82	4.96	2.72	3.86	2.82	4.39	2.38	4.32	3.69	3.62
MXLOC_001948	0.92	0.92	1.28	0.46	0.34	1.37	1.16	0.87	1.07	0.51	0.98	1.25	2.37	1.04	0.77	0.7	1.39	1.18
Ghir_A03G009610	0	0.87	0	0	0.02	0	1.07	0	0.93	0	0.26	0.6	0.67	0.23	0	0.64	1.16	0.12
Ghir_D11G004750	0.12	0.19	0.45	0.2	0.15	1.72	0.46	2.08	0.22	0.28	7.33	0.06	0.08	0.11	0.04	2.01	7.06	7.85
MXLOC_038760	0.11	0.06	0.4	0.08	0.26	0.06	1.15	0	0.25	1.02	0	0.15	0.17	0.24	0.16	0	0	0
MXLOC_100959	1.89	2.14	1.02	2.21	1.46	2.58	1.48	2.71	1.71	1.62	1.93	1.58	2.06	2.08	1.55	2.34	1.7	1.66
Ghir_D02G023250	2.74	5.73	5.17	4.58	2.58	8.11	5.49	3.55	1.65	4.56	3.34	1.73	1.54	2.15	3.55	7.16	8.18	7.43
MXLOC_108051	8.72	0	2.42	0.88	1.82	1.41	0.37	2.85	0.12	0.1	1.8	9.7	3.79	0	2.68	0.35	0	0
MXLOC_076170	4.02	3.19	1.8	1.94	1.67	4	0.14	2.31	3.41	0.88	1.48	1.16	3.29	1.3	1.35	3.23	1.92	2.58
Ghir_D10G007440	4.52	5.66	3.5	4.02	4.23	5.03	4.74	5.65	4.32	4.28	5.47	3.54	4.86	3.57	5.94	5.73	6.63	6.12
MXLOC_031614	6.25	7.02	4.99	5.2	3.82	6.67	5.07	5.54	4.49	3.87	3.99	4.91	5.69	5.51	8.27	7.61	6.27	6.6
Ghir_D01G016320	2.05	5.22	3.42	3.52	2.85	4.67	4.09	5.51	2.74	2.99	5.72	3.14	5.75	2.28	4.61	5.75	6.19	6.65
Ghir_D09G012110	2.78	2.78	3.39	1.36	1.87	3.37	2.49	2.82	1.99	4.01	3.15	2.29	3.75	1.4	4.1	4.62	2.66	3.05
Ghir_A13G022920	13.89	15.74	23.46	22.46	23.63	15.51	20.44	14.82	26.61	19.77	13.01	14.46	14.97	15.31	13.07	15.21	13.6	13.63
Ghir_A11G001530	6.84	3.82	6.41	5.19	5.38	5.53	6.13	3.98	5.71	2.79	6.57	5.7	4.74	4.36	4.62	4.34	5.25	6.05
Ghir_D06G019160	2.16	1.79	2.41	3.1	1.67	2.5	2.47	0.67	3.11	3.08	1.9	3.07	2.32	2.65	2.49	2.12	1.68	2.37
Ghir_A06G006070	34.03	54.66	36.51	31.73	31.71	46.65	39.88	47.93	30.57	42.32	68.27	34.72	49.83	31.25	51.64	45.49	60.97	60.04
MXLOC_092061	0	0.71	0.72	0	0	0.39	0.21	0.56	0.36	0.77	0.53	0.32	1.03	0	0.18	0.3	0.39	1.62
Ghir_A11G013890	1.04	1.26	0.36	0.86	0.43	0.8	0.66	0.47	0.91	0.41	0.74	1.11	1.05	0.95	0.66	0.78	0.26	0.53
Ghir_D01G008110	20.45	1.81	2.56	3.08	3.52	4.14	2.98	3.33	2.92	2.39	5.94	19.07	1.74	17.7	1.45	4.61	5.65	4.44
Ghir_A09G010810	1.9	1.1	0.36	1.66	1.1	0.34	0.1	0.18	1.61	0.12	0.39	1.58	0.64	1.47	1.35	0.53	0.72	0.66
Ghir_D11G019910	0	0	2.74	0.11	0	0	3.22	0.12	0	3.56	0	0	0	0	0	0	0	0
MXLOC_091500	0.32	0.28	1.69	0.81	0.32	0.24	0.89	0.44	0.57	0.55	0.29	0.57	0.15	0.52	0.19	0.36	0.21	0.4
Ghir_A01G019550	0.09	0.1	0	0	0	0.02	0	0	0	0	0	0.22	0	0.05	0.19	0	0	0
MXLOC_039089	0.45	0.23	0.72	0.36	0.78	0.53	0.36	0.59	0.36	0.42	0.16	0.5	0.48	0.45	0.52	0.77	0.36	0.51
MXLOC_016751	0.48	0.56	0.3	0.4	0	0.74	0.45	0.36	0.32	0.51	0.52	0.29	0.49	0.5	0.07	0.63	0.51	0.58
MXLOC_049437	0.13	1.61	0.44	0	0.43	1.61	0	1.95	0.96	0.04	1.43	0.58	1.2	0.45	1.15	2.25	1.38	1.92
Ghir_A10G021390	4.59	5.81	4.62	5.8	5.28	7.08	4.68	5.96	4.55	4.11	4.8	5.26	5.01	4.39	5.9	6.67	4.53	4.85
Ghir_D13G016370	20.96	23.76	20.06	19.5	19.49	18.99	18.92	22.99	19.56	16.67	22.52	20.41	23.51	19.05	25.41	23.07	19	20.55
Ghir_D12G001660	0	0	0	0	0.15	0	0	0	0.06	0	0	0	0	0	0	0.27	0.3	0.19
MXLOC_063369	3.78	1.48	0.55	2.71	2.3	0.98	0.76	1.1	2.8	0.69	0.19	3.66	1.57	3.23	1.01	0.71	0.43	0.21
Ghir_A09G010150	16.35	32.84	4.04	8.72	7.18	34.3	3.45	33.44	7.65	4.34	24.34	17.12	32.65	16.5	31.07	30.99	26.58	28.04
Ghir_D09G007500	0.98	1.32	0.39	0.3	0.76	0.61	0.63	0.82	0.48	0.74	0.21	0.59	1.17	1.08	1.19	1.13	0.25	0.25
Ghir_A03G017500	0	0.75	0	0.15	0.02	0.9	0.08	0.7	0.21	0	0.72	0.08	0.63	0.39	0.62	1.06	0.48	0.72
MXLOC_104958	0.87	0.81	1.52	0.36	1.16	0.23	0.87	1.52	0.37	1.34	0.42	0.35	0.67	0.8	0.89	1.06	1.37	0.87
Ghir_D05G017910	4.98	5.98	6.57	5.77	5.44	6.35	6.26	6.14	6.1	7.33	6.25	4.07	5.31	3.83	5.69	6.8	6.7	7.36
MXLOC_090765	2.19	0.03	0	0.1	0	0	0	0	0.03	0	0	2.08	0	1.05	0	0	0.06	0
MXLOC_019353	0.89	0.1	5.81	8.28	8.08	0.02	5.74	0	7.3	5.95	0	1.04	0	1.25	0	0	0.14	0.09
Ghir_A05G037050	8.12	8.4	9.85	9.57	9.75	9.52	10.07	8.93	8.76	8.78	6.14	7.44	9.59	6.86	8.24	9.72	7.17	8.21
Ghir_A08G022620	1.56	9.12	1.77	1.67	1	9.14	2.54	7.14	1.52	2.7	9.23	1.51	10.06	1.96	9.11	7.37	12.1	10.56
Ghir_D13G017110	4.62	5.45	2.66	3.4	3.74	4.84	4.05	5.32	4.09	3.31	5.54	3.68	5.49	3.24	5.88	5.05	5.9	4.48
Ghir_A13G005960	3.02	3.51	4.18	3.81	3.4	4.05	2.93	4.23	2.41	3.61	4.49	2.43	2.8	3.87	4.78	4.61	5.23	4.53
Ghir_A11G019870	3.42	2.62	0.54	2.18	3.09	2.61	1.59	1.9	3.18	1.36	1.3	3.8	3.84	3.38	2.72	1.6	1.34	1.16
MXLOC_007782	0	0	0.98	0.81	0	0	0	0	0.53	0	0	0.08	0.01	0	1.06	0	0.53	1
Ghir_D08G027460	4.43	7.52	3.1	3.45	4.81	8.61	5.07	6.47	3.8	3.65	7.28	3.69	7.02	4.22	7.98	9	9.37	8.31
Ghir_A01G012270	0.33	0.2	0.69	0.12	0.08	0.15	0	0	0.12	0	0.24	0	0	0	0.05	0.09	0.2	0.23
Ghir_A02G005130	2.71	4.24	1.58	2.67	2.2	3.09	1.79	3.57	2.12	1.63	1.47	2.22	4.85	3.07	5.1	3.24	2.67	2.44
Ghir_A01G005280	0.31	0.43	0.06	0.11	0.1	0.48	0.13	0.12	0.09	0.22	0	0.14	0.21	0.36	0.17	0.13	0.05	0
Ghir_A05G043470	55.68	59.63	53.09	42.11	40.62	57.9	53.81	60.36	42.22	52.97	56.95	56.67	59.16	52.82	62.14	57.66	56.76	60.36
MXLOC_044007	0.73	0.32	0.3	0.51	0.56	0	0.32	0.09	0.65	0.26	0	0.41	0.22	0.43	0.52	0.14	0	0.04
Ghir_D05G011000	0.53	0.23	0.25	0.43	0.5	0.15	0.31	0.25	0.45	0.25	0.1	0.42	0.11	0.36	0.42	0.32	0.02	0.14
Ghir_D08G015450	3.39	4.49	3.43	3.25	3.22	5.79	3.89	4.52	3.39	3.53	3.48	3.21	4.22	3.97	4.43	5.6	3.99	3.2
Ghir_A13G021540	0	0	0	0	0	0	0	0	0	0	0.27	0	0	0	0	0	0.05	0
Ghir_A07G021300	2.3	4.32	0.65	1.49	1.06	3.57	0.98	2.97	1.61	0.41	4.29	2.09	4.75	1.51	4.29	3.8	4.29	4.08
Ghir_D05G022900	1.02	0.39	0.09	0.75	0.3	0.6	0.1	0.83	0.74	0.23	0.25	1	0.42	0.47	0.62	0.6	0	0.16
Ghir_A06G000680	0	0	0	0	0	0.19	0	0	0	0	0	0	0	0	0	0	0	0
Ghir_A02G004290	2.28	3.31	2.19	2.29	2.49	4.24	2.15	3.15	2.28	2.64	2.27	3.06	2.4	4	3.2	2.95	3.41	3.2
Ghir_A03G021220	0	0.14	1.07	0	0	1.01	1.07	1.53	0	0.77	0.9	0	0.05	0	0.56	1.81	0.72	0.32
Ghir_A05G013300	9.93	12.54	6.66	8.09	8.78	13.18	6.88	13.17	7.42	7.23	9.37	9.07	14.18	9.09	13.37	14.5	10.84	9.44
Ghir_A02G009050	3.02	2.67	2.81	1.38	1.57	2.1	2.31	2.11	2.31	2.92	2.44	2.27	1.58	2.58	1.98	2.15	1.68	2.14
Ghir_A02G003950	0	0	0	0	0	0	0	0	0	0	0.12	0	0.1	0	0	0	0.04	0
MXLOC_093874	1.81	1.64	2.23	1.36	1.04	2.34	1.64	1.82	1.51	1.92	1.6	1.26	1.17	1.34	1.88	1.92	1.51	2.76
Ghir_D13G004150	7.29	20.22	5.52	5.45	6.64	19.66	6.71	24.03	4.92	5.12	27.35	5.78	21.2	6.43	18.49	22.5	23.49	24.81
Ghir_D10G011070	3.78	6.61	4.47	6.78	4.94	6.76	5.86	6.73	5.7	4.8	6.55	5.12	7.24	5.26	7.14	5.4	5.67	7.04
Ghir_D07G024000	6.35	6.2	7.82	7.56	8.87	6.31	8.79	6.26	9.31	8.16	4.55	6.4	6.27	6.86	5.37	6.63	4.52	3.85
Ghir_D01G011730	1.6	1.09	1.44	0.88	1.18	1.57	1.26	1.75	1.73	0.84	2.39	1.36	1.66	1.4	1.94	0.98	1.67	2.5
Ghir_A06G001020	4.03	5.19	6.1	4.83	5.4	4.8	5.66	5.86	5.35	4.83	3.79	4.97	4.09	4.43	4.81	5.1	4.49	4.43
Ghir_D10G014020	0.45	1.15	1.36	1.36	0.39	0.46	1.65	1.02	0.34	0.48	0.79	0.72	1.09	0.49	0.79	1.06	1.1	0.98
MXLOC_037163	2.96	2.27	7.13	4.42	5.3	2.12	7.02	2.42	5.15	6.96	2.19	2.39	2.12	2.65	1.78	2.24	1.65	2.57
Ghir_D03G014840	0	0	0	0	0	0	0	0	0	0	1.27	0	0	0	0	0	0	0
Ghir_D07G022140	4.39	8.92	7.57	5.05	5.05	6.76	5.62	7.13	1.91	4.58	6.18	3.3	7.5	3.16	7.28	6.68	6.57	7.1
MXLOC_055996	1.71	1.96	1.39	1.24	0.7	1.55	1.75	1.4	1.01	1.2	1.54	1.32	1.19	1.54	1	1.63	1.91	1.18
Ghir_A07G004550	0	0.14	0.01	0	0.03	0.09	0.1	0.06	0	0.05	0.08	0	0.04	0	0.28	0.15	0.11	0.1
Ghir_A03G014800	0	0	0	0	0.03	0	0	0	0	0	0	0	0	0.08	0	0	0	0
Ghir_A06G013990	0.63	0.46	0.56	0.48	0.33	0.72	0.5	1.05	0.61	0.4	0.79	0.74	0.92	0.6	1	0.7	0.49	0.58
Ghir_A05G015160	2.88	2.79	2.98	3.76	3.06	3.42	2.74	2.06	3.2	2.52	2.7	1.97	2.47	2.37	2.95	2.81	4.32	3.13
Ghir_A06G002420	0.19	0.38	0.52	0.08	0	0.06	0.13	0	0.44	0.32	0.72	0	0	0	0.13	0.73	0.74	0.62
Ghir_D11G002970	16.53	7.11	6.19	9.08	10.95	8.48	5.73	6.76	9.87	4.49	5.76	19.76	8.36	20.65	5.79	8.6	5.58	6.83
Ghir_A03G002050	0.31	0.02	0.3	0.1	0.02	0.22	0.12	0.41	0.02	0.02	0.1	0.18	0.1	0.07	0	0.02	0.11	0.15
MXLOC_002782	1.06	0.23	0	0.19	0.31	0.44	0.24	0	0.56	0.16	0	1.05	0.25	0.38	0.39	0.4	0.29	0.26
Ghir_D03G003650	0	0	0	0.04	0	0	0	0	0	0	0	0	0	0	0	0	0	0
Ghir_A09G017160	6.85	8.61	6.89	7.53	8.42	9.36	8.79	8.66	6.74	8.49	9.36	6.51	8.69	5.77	8.42	9.54	10.96	9.8
Ghir_D01G002190	63.26	15.07	17.35	44.54	45.59	12.32	15.41	15.86	43.87	13.27	12.19	60.53	17.15	59.56	16.02	13.43	11.06	11.09
Ghir_A03G023740	2.34	1.89	1.39	1.56	2.02	1.85	1.84	0.76	2.73	1.87	0.73	2.33	1.56	2.52	1.01	1.8	1.09	1.11
Ghir_A06G020710	5.74	4.37	4.52	6.78	8.04	5.13	6.99	5.99	5.66	2.91	4.15	5.84	3.16	4.16	4.32	5.1	6.38	5.56
Ghir_D02G011400	0.39	0.3	0.42	0.63	1.03	0.74	0.82	0.98	0.75	0.83	0.5	0.53	0.45	0.92	0.21	0.43	0.69	0.49
Ghir_A01G021010	2.95	1.49	5.42	5.94	4.53	4.61	6.25	3.54	2.8	2.62	0.93	3.66	1.78	1.78	2.43	2.94	3.6	4.05
Ghir_D12G019020	13.43	8.98	10.95	12.64	11.79	9.49	10.36	9.85	11.27	9.27	7.98	12.78	9.34	11.85	8.76	9.59	7.46	7.55
Ghir_D07G002180	1.41	1.44	0.64	0.96	0.81	0	0.47	0.92	0.42	0.44	0.74	0.66	0.57	0	0.54	0.49	0.81	0
Ghir_A07G019590	6.92	7.32	9.84	9.05	9.04	7.58	9.79	8.44	7.08	10.2	6.03	7.55	7.57	8.6	6.79	7.39	5.91	8.17
Ghir_A08G001710	0	0	0	0	0.09	0	0.04	0	0	0	0	0	0	0	0	0	0	0
MXLOC_083000	1.83	1.03	1.08	1.65	1.77	0.83	1.56	1.75	1.2	1.34	1.7	1.65	1.43	0.98	1.4	1.05	0.62	1.39
Ghir_D03G019280	0	0	0	0	0	0	0	0	0	0	0	0	0	0	0	0.04	0	0
Ghir_D10G014320	1.46	0.47	0.56	0.81	0.86	0.9	1.21	0.9	0.89	1.03	1.24	0.97	0.56	0.97	0.51	0.55	1	1.06
MXLOC_061115	0	0	0	0	0	0	0	0	0.1	0.42	0	0	0	0	0	0.13	0	0
Ghir_D03G011680	0	0	0	0	0	0	0	0	0	0	0	0	0.05	0	0	0.1	0	0
Ghir_D12G006530	5.22	11	5.24	7.93	6.8	9.01	5.83	10.82	5.5	5.41	9.74	4.9	10.49	5.24	11.51	10.79	9.77	8.41
Ghir_A01G012340	0.03	0.13	0.13	0	0	0	0	0	0	0	0	0	0	0.04	0	0	0	0
Ghir_A11G027750	0	0	0	0	0	0	0	0	0	0	0	0	0	0	0	0.08	0	0
Ghir_A09G004570	2.1	1.44	0.89	1.16	0.67	2.71	1.12	1.64	1.58	1.33	1.55	1.24	1.11	1.67	1.18	0.81	0.88	1.62
MXLOC_061490	1.01	1.17	1.09	0.72	0.83	1.3	0.98	0.94	0.74	0.85	0.76	0.87	0.8	1.4	0.99	1.15	0.96	0.81
Ghir_D09G013330	13.13	10.12	8.63	11.45	10.46	9.4	11.25	10.04	9.88	9.92	9.6	11.84	10.07	11	10.34	10.47	9.43	9.51
MXLOC_021831	1.36	0.22	0.15	0.21	0.38	0.18	0.31	0.1	0.3	0.17	0	0.96	0.32	0.66	0.04	0.25	0.04	0
Ghir_D02G005320	1.65	4.55	0.87	0.99	0.77	3.53	0.87	3.09	0.95	0.9	2.49	1.36	5.21	1.24	4.61	3.36	2.38	2.49
Ghir_D08G001220	0.59	1.33	0.2	1.05	0.37	0.72	0.34	0.88	0.75	0.28	0.26	0.48	0.58	0.74	0.19	0.49	0.48	0.19
Ghir_A08G024510	0.07	0.5	0.1	0.17	0	0.72	0.41	0.61	0.14	0.15	0.7	0.27	0.56	0.39	0.58	0.59	1.03	0.62
Ghir_A05G006140	2.92	5.94	1.97	2.49	2.2	5.13	2.65	4.39	2.08	2.06	3.99	2.66	5.62	2.83	4.69	5.07	3.64	3.44
Ghir_D06G005270	1.06	3.16	0.72	0.66	0.65	2.12	0.6	1.33	1.27	0.87	0.68	1.51	2.38	1.79	2.17	2.32	1.3	1.57
MXLOC_078078	0	0	0.28	0	0	0	0	0	0	0.04	0	0.18	0	0.05	0	0.08	0.33	0
Ghir_A12G024780	3.26	0	0	1.93	2.47	0.07	0.28	0	3.79	0.07	0	1.37	0.26	1.35	0	0	0	0.38
Ghir_A03G016010	0.82	0.77	0.31	0.83	0.52	0.71	0.59	0.87	0.36	0.52	0.11	0.77	0.73	0.63	1.11	0.62	0.39	0.18
Ghir_D07G024280	3.09	2.04	4.05	2.2	2.75	3.29	2.38	2.6	2.64	2.11	2.93	4.02	2.82	3.9	3.68	3.17	1.7	2.46
Ghir_D04G004150	0	0	0.15	0	0	0	0	0	0	0	0	0	0	0	0.08	0	0	0
Ghir_A09G001410	0.16	2.29	2.21	0.14	2.17	1.75	1.39	1.16	0.6	1.93	0.4	0.43	2.24	1	1.96	1.15	1.74	2.15
Ghir_D02G014160	3.17	3.06	4.4	3.64	2.45	2.91	2.63	2.85	2.61	2.76	2.78	3.4	3.32	3.05	3.57	3	2.4	3.65
Ghir_D10G003110	0	0.07	0	0	0	0	0	0	0	0.03	0	0	0	0	0	0	0	0
Ghir_D11G034010	0.09	1.47	0.23	0.56	0.52	1.19	0.16	1.24	0.69	0.09	0.57	0.21	2.05	0.37	2.07	1.3	0.26	0.15
Ghir_A03G018010	1.3	2.48	1.8	1.93	2.47	3.26	1.99	3.2	1.95	2.04	2.59	0.9	2.24	1.18	2.76	2.79	3.37	3.46
Ghir_D06G008910	4.54	4.76	4.63	3.64	4.52	5.71	4.09	5.14	3.38	2.34	4.35	4.46	5.63	3.73	5.08	4.03	4	3.99
Ghir_A03G001130	0	0	0.15	0	0	0	0	0	0	0.03	0	0	0.03	0	0	0.12	0	0
Ghir_D04G020350	0.39	0	0	0	0	0	0	0	0	0	0	0	0	0	0	0	0	0
Ghir_A05G026720	6	2.21	3.78	5.44	4.71	6.88	3.7	6.62	5.04	3.57	10.58	4.14	2.08	5.86	1.99	5.44	11.09	11.69
MXLOC_088244	2.03	2.45	1.15	1.65	1.5	2.31	1.61	1.32	2.18	0.29	0	2.52	1.54	2.01	0.89	3.05	2.32	1.67
Ghir_D10G008290	0.13	0.26	0.18	0.42	0.68	0.54	0.35	0.19	0	0.14	0.5	0.27	0.72	0.8	0.13	0.07	0.77	0.06
Ghir_D08G028040	0	0	0	0	0	0	0	0	0	0.22	0.27	0	0	0	0	0	0.25	0
Ghir_D10G010890	0.06	0.14	0.51	0.1	0.1	0.09	0.31	0.08	0.26	0.42	0.4	0.19	0.28	0.08	0.15	0.2	0.25	0.18
Ghir_D04G004950	0.65	0.69	0.59	0.65	0.69	0.27	0.63	0.82	0.7	0.71	0.27	0.42	1.06	0.15	0.85	0.52	0.78	0.84
Ghir_D01G004970	0.01	0	0	0.02	0	0	0	0	0	0.01	0.04	0	0	0.01	0	0	0	0
Ghir_A03G004390	1.9	4.05	2.15	1.44	1.16	3.74	1.93	3.77	1.01	1.9	2.91	1.82	3.45	1.78	3.46	4.08	2.59	2.3
Ghir_A02G018310	10.55	2.7	18.92	26.5	28.85	3.09	16.75	1.17	32.1	16	1.06	8.1	2.65	13.74	2.47	3.12	2.07	2.38
Ghir_D01G011560	2.27	2.08	2.72	3.1	1.97	3	2.26	3.81	2.25	1.68	3.61	2.31	2.43	1.49	3.89	4.44	3.77	3.22
Ghir_A12G003030	0.04	0.08	0	0.05	0	0.13	0.04	0.06	0.12	0	0.11	0	0.08	0	0.08	0.17	0.2	0.49
MXLOC_016652	4.21	5.58	4.26	3.86	4.83	5.38	4.92	6.06	4.34	4.04	6.31	4.25	6.86	5.19	7.03	5.3	8.06	5.39
Ghir_A12G006980	0.25	0.26	0.52	0.26	0.13	1.25	0.38	1.54	0.15	0.36	1.93	0.19	0.22	0.24	0.49	1.52	2.3	2.15
MXLOC_043166	3.6	2.84	2.69	1.18	3.89	3.23	2.29	2.16	2.79	3.27	2.13	4.2	4.72	3.87	3.76	2.86	1.41	2.91
Ghir_D06G020130	1.34	1.03	0.83	1.08	0.59	0.92	0.69	1.36	0.67	0.42	0.74	1.4	1.33	0.78	0.94	1.59	1.12	1.21
Ghir_A09G008340	0.35	0.08	0.15	0.1	0.04	0.08	0.16	0.22	0.08	0.19	0.54	0.48	0.04	0	0	0.2	0.18	0.19
Ghir_D12G025690	3.1	3.84	4.06	3.2	3.37	4.04	3.67	4.38	3.56	3.37	3.21	3.57	4.23	3.3	3.64	3.58	4.1	3.84
Ghir_D07G023060	2.55	5.04	4.28	3.71	3.78	4.61	3.08	4.13	3.54	3.58	4.03	2.53	4.86	3.06	5.53	3.9	5.01	4.74
Ghir_D04G008620	0.35	0.99	0.16	0.51	0.4	0.67	0.21	0.81	0.49	0.33	0.21	0.63	1.07	0.51	0.9	0.89	0.6	0.39
Ghir_A03G008420	1.46	1.42	1.06	0.67	1.42	1.25	1.08	1.2	1.16	1.11	0.89	1.56	1.92	2.13	1.6	1.47	0.78	1.06
MXLOC_073984	1.67	0.9	0.21	1.23	0.93	0.84	0.26	1.19	0.52	0.75	0.2	0.63	1.1	0.72	1.1	0.98	0.35	0.34
Ghir_A10G001810	0.12	1.19	0.93	0.79	0.44	0.91	0.28	0.66	0.54	0.24	0.81	0.08	1.29	0	0.67	0.76	0.28	0.75
Ghir_D08G026860	9.15	6.85	7.69	8.24	9.34	7.75	6.86	8.29	7.74	8.93	6.12	6.49	8.04	7.04	6.84	7.36	7.09	6.18
Ghir_D10G024320	0	0.01	0	0	0	0	0	0	0	0	0	0	0	0	0	0	0	0
Ghir_A02G013060	0	0.07	0	0	0.11	0.07	0	0.09	0	0.03	0	0	0.03	0	0	0.1	0.08	0
Ghir_D11G015740	2.39	3.31	11.7	5.81	4.82	3.8	10.31	5.47	5.21	9.13	4.41	2.45	2.54	1.63	2.24	4.71	6.15	5.82
Ghir_A11G023760	3.08	4.04	3.31	2.31	3.39	2.52	3.17	3.84	2.86	3.17	2.36	2.95	2.98	1.98	4.02	3.72	2.51	1.7
Ghir_A05G013860	0.14	0	0	0	0	0	0	0	0	0	0	0.04	0	0	0	0	0	0
MXLOC_050587	0.64	1.66	0.22	0.24	0.31	1.19	0.28	0.92	0	0.23	0.69	0.64	2.52	0.23	1.43	0.79	0.56	0.99
Ghir_D13G016030	1.48	1.49	1.41	0.77	2.21	1.78	1.42	1.83	1.46	1.81	0.88	1.72	1.87	1.61	1.36	1.85	0.88	1.15
Ghir_A13G009940	4.39	1.15	8.04	7.56	2.82	1.08	4.99	5.24	5.01	5.93	3.82	2.52	2.21	2.5	2.38	3.24	1.96	2.11
MXLOC_037010	4.83	2.44	0.8	2.88	3.16	1.51	0.3	1.99	3.51	0.23	0.81	4.42	3.06	4.91	2.78	1.93	1.63	1.74
Ghir_D04G000280	7.58	7.17	6.99	8.73	8.67	7.08	8.16	5.43	8.34	7.25	4.89	8.79	5.65	7.1	6.81	7.4	4.86	4.54
Ghir_D06G001710	0	0	0	0	0	0.19	0.06	0	0	0	0.31	0	0	0	0	0	0	0.12
Ghir_A06G006410	0	0	0	0	0	0	0	0.05	0.1	0	0	0	0	0	0	0	0	0
Ghir_A07G003480	0	0.77	0	0.9	0	0.45	0	0.17	0.21	0.5	0	0	0	0.19	0	0.59	0.54	0
Ghir_D06G014530	0.62	1.42	1.18	1.35	0.73	0.79	0.89	0.62	1.04	1.29	1.72	0.49	0.77	0.74	1.99	1.23	1.25	1.34
MXLOC_001203	1.09	0.98	4	2.24	1.41	2.59	1.28	2.41	1.23	2.24	1.23	1.67	2.02	0.54	0.79	1.29	1.52	0.74
Ghir_D01G007590	0.54	0.41	0.56	0.38	1.35	0.3	0.19	0.42	1	1.21	1.2	0.43	0.24	0.43	1.13	0.31	0.21	1.21
Ghir_A07G021980	0	0	0	0	0	0	0	0	0	0	0	0	0	0.53	0	0	0	0
Ghir_A06G000760	0	0	0	0	0	0.03	0	0	0	0	0	0	0	0	0	0	0	0
Ghir_D05G004740	0.99	2.39	1.57	1.1	0.87	3.29	1.5	3.5	0.9	1.32	2.75	1.61	2.23	1.22	1.52	2.37	4	2.98
Ghir_D08G015370	1.93	2.98	2.41	2.73	3.17	2.79	2.37	2.58	3.2	2.16	2.93	3.03	3.15	2.29	3.31	2.85	3.11	3.33
Ghir_D05G026790	1.41	4.69	1.05	1.53	1.66	3.34	1.51	2.35	1.32	1.32	1.7	1.47	4.49	1.68	4.66	2.94	1.65	1.68
Ghir_A10G014110	2.09	1.69	2.41	2.44	2.26	1.83	3.3	0.72	2.64	4.32	0.99	1.92	1.3	3.95	0.92	0.94	0.33	0.27
Ghir_A04G013630	0	0.06	0	0	0	0	0	0	0	0	0	0.06	0	0	0	0	0	0
MXLOC_104664	0	0.3	9.5	0	0	2.18	10.81	2.3	0.11	9.49	1.41	0	0	0	0	2.94	1.39	1.01
Ghir_A07G002740	3.62	2.2	3.55	4.56	3.38	2.32	3.67	2.58	4.37	3.03	0.62	4.92	1.74	3.36	2.51	2.43	0.63	0.55
Ghir_D11G007030	1.96	2.31	2.08	1.51	2.1	2.87	2.06	2.68	1.59	1.64	2.05	2.39	2.91	2.05	2.54	2.87	2.74	2.19
Ghir_A08G017560	0.48	0.57	0.63	1.31	1.01	1.23	1.37	1.27	0.27	1.12	0.42	0.37	1.12	0.41	1.53	0.68	0.88	0.53
Ghir_A05G002890	21.78	22.38	34.84	20.49	22.54	26.29	26.84	27.89	21.24	32.2	31.19	23.63	24.17	23.29	26.72	23.37	27.59	28.91
Ghir_D01G011200	4.97	3.14	2	2.45	2.92	4.14	2.38	2.89	3.42	1.3	3.36	3.95	3.79	5.18	3.26	5.23	4.58	3
MXLOC_018908	0.66	0.96	0.12	0.3	0.73	0.87	0.42	0.87	0.26	0.15	0.23	0.78	0.56	0.21	1.11	0.94	0.28	0.03
Ghir_D07G000140	10.41	9.11	11.66	12.4	12.88	9.35	11.51	8.41	11.82	11.33	7.17	9.8	8.95	12.03	8.81	9.98	8.3	8.36
Ghir_A12G010710	1.81	1.45	0.87	1.35	1.87	1.48	0.67	2.01	1.11	0.76	1.04	2.45	1.71	2.07	1.28	1.15	1.31	1.22
Ghir_D05G008970	2.62	4.73	1.38	1.57	1.35	3.06	2.1	4.54	1.56	2.19	2.39	1.45	4.23	1.31	4.58	4.88	2.66	3.09
Ghir_D01G003720	48.25	20.18	10.15	28.35	29.78	13.22	10.08	15.57	28.93	12.18	5.43	46.26	19.89	49.06	16.25	17.73	4.5	6.36
Ghir_A02G014660	5.94	3.01	9.05	4.77	6.92	6.03	6.46	5.49	6.36	7.57	11.37	4.67	3.59	4.76	4.54	6.11	11.77	11.52
MXLOC_069874	0.97	1.51	0.96	0.75	0.68	1.3	0.97	0.86	0.62	0.83	1.46	1.08	1.58	1.24	1.43	1.73	0.91	0.79
Ghir_D08G017620	4.06	4.2	6.14	6.33	5.68	3.52	5.58	4.2	6.5	5.6	4.4	3.64	5.42	4.4	4.83	4.57	5.36	5.09
Ghir_D05G014790	4.1	4.27	3.23	3.39	3.74	4.82	3.66	3.69	2.9	3.13	3.78	4.25	3.62	3.57	3.83	4.23	3.94	3.83
Ghir_D05G029970	0.34	0.9	0.22	0.3	0.12	0.61	0.09	0.78	0.4	0.19	0.06	0.4	0.68	0.53	0.99	0.61	0.1	0.15
Ghir_A02G014810	0	0.04	0	0.11	0	0	0	0	0	0	0	0	0	0	0	0	0	0.13
MXLOC_100896	2.48	2.58	1.81	2.69	2.6	1.44	3	2.4	3.1	1.99	2.65	1.95	2.6	2.54	1.23	1.23	3.32	3.1
Ghir_D08G009630	0.05	0.13	1.09	0	0.14	0	0.48	0	0	0.56	0	0	0.1	0	0	0	0	0
Ghir_D08G017830	0	0	0	0	0.13	0	0	0	0	0	0	0	0	0	0	0	0	0
Ghir_D09G025410	6.09	5.05	6.88	6.86	6.41	6.55	5.03	7.61	6.73	6.34	7.31	4.72	5.3	3.76	8.14	6.36	5.49	7.31
Ghir_A07G000340	0.81	2.98	0.25	0.43	0.55	1.21	0.89	1.83	0.49	0.31	1.27	0.91	3.06	0.67	3.02	2.06	1.31	1.45
Ghir_A05G036670	0.14	0.07	0.24	0.07	0.12	0.33	0.12	0.43	0.14	0.07	0.44	0.13	0.07	0.29	0.15	0.33	0.56	0.36
Ghir_D05G024920	0	0	0	0	0	0	0	0	0	0	0	0	0.04	0	0	0	0	0
Ghir_D02G001960	0	0	0	0	0	0	0	0	0	0	0.05	0	0	0	0	0	0.07	0.07
MXLOC_015574	7.69	5.14	8.72	8.22	7.6	5.5	6.19	5.96	8.71	6.74	4.33	7.34	5.33	7.23	4.5	5.86	4.66	4.61
Ghir_D07G002510	6.73	14.33	3.62	4.19	3.6	9.63	2.13	8.87	3.68	3.46	7.9	6.54	12.89	5.87	13.55	10.43	7.76	9.38
Ghir_A12G022290	0	0	0.66	0	0	0	0.63	0	0.28	0.37	0	0	0	0	0	0	0	0
Ghir_D03G017130	0.09	0	0	0	0	0	0	0	0	0	0.23	0	0.02	0	0	0.05	0	0
MXLOC_075592	0	0.47	2.48	1.21	0.6	0.86	2.63	0.45	1.62	1.56	3.35	0.5	1.36	0.95	1.11	0.49	2.77	2.37
Ghir_A05G016250	0	0	0	0	0	0.02	0	0	0	0	0	0	0	0	0	0	0	0
Ghir_A04G007860	0	0.09	0	0	0	0	0	0	0.19	0	0	0	0	0	0	0	0	0
Ghir_A08G007780	0.94	0.54	0.72	0.41	0.58	0.62	0.95	0.27	1.17	1.1	0.62	0.61	0.41	0.54	0.42	0.66	0.42	0.73
Ghir_D10G009130	6.64	10.75	7.3	5.49	5.4	9.44	7.77	10.05	5.24	6.37	9.15	4.93	11.21	5.7	10.37	11.52	9.86	11
Ghir_A06G009830	0	0	0	0.26	0	0.45	0	0.24	0	0	0	0.17	0	0	0	0	0.45	0
Ghir_D04G008690	0	0	0	0	0	0	0	0	0	0	0.05	0	0	0	0	0	0	0
Ghir_A04G004270	0	0.21	0	0	0	0	0.27	0	0	0.05	0	0	0	0	0	0	0	0
Ghir_A09G026420	11.1	14.79	12.78	11.47	11.59	15.71	13.33	14.25	11.54	11.83	12.45	10.04	13.92	10.57	15.02	15.67	14.27	15.24
Ghir_D03G018040	20.44	24.6	3.35	10.39	12.11	11.53	3.42	10.68	14.68	3.35	12.5	19.86	22.74	18.26	23.73	11.84	12.82	12.97
Ghir_A08G011000	0.25	0.9	1.03	0.87	0.29	1.86	0.55	1.28	0.63	0.7	0.15	0.67	0.4	0.56	0.53	1.68	1.57	0.84
Ghir_D11G018230	2.16	1.53	1.6	2.65	2.31	2.53	2.55	1.6	2.36	1.91	3.61	2.04	2.19	2.2	2.31	2.93	5.85	5.55
MXLOC_076431	0.25	0.1	0.35	0.12	0.19	0	0.16	0	0.14	0.23	0	0.34	0	0.19	0	0	0	0
Ghir_D11G015170	0.44	0.19	0	0.37	0.19	0	0.34	0	0.41	0	0	0.06	0.52	0.25	0.06	0.52	0	0.16
MXLOC_033357	1.5	0.62	1.26	0.73	1.23	0.56	0.54	0.72	0.67	0.77	1.76	0.63	1.25	1.46	0.25	0.57	0.67	1.58
Ghir_D11G024930	0.04	0.07	0.09	0.05	0	0	0	0	0	0	0	0.04	0	0	0	0	0	0
MXLOC_056585	1.27	0.82	0.02	1.09	0.85	0.87	0	0.85	0.79	0	0.77	1.12	1.14	1.11	1.01	0.56	0.53	0.48
Ghir_D11G023050	8.27	4.55	4.16	8.15	7.4	4.17	4.53	4.05	8.71	4.67	2.99	7.75	5.41	8.27	5.68	3.67	4.01	3.99
MXLOC_029467	0.39	2.33	1.16	0.66	0.63	2.78	0.64	1.46	0.6	1.02	2.9	0.18	1.47	0.36	1.93	3.07	3.08	3.08
Ghir_D11G018450	1.5	1.66	1.36	1.71	1.37	1.61	1.66	1.39	1.1	1.75	0.9	1.83	1.94	1.24	1.35	1.51	1.65	1.57
Ghir_D13G015000	3.05	2.05	6.79	2.81	4.06	2.02	1.78	5.7	2.53	3.84	7.18	4.42	6.16	3.03	6.66	2	2.94	5.01
Ghir_D09G001480	3.86	3.79	2.67	3.05	3.79	4.49	3.09	4.91	3.32	2.21	3.85	3.9	3.59	4.17	3.56	4.65	3.97	3.32
Ghir_A07G009730	0	0.39	0	0	0.02	0	0	0.21	0	0	0.31	0	0	0	0	0.21	0.12	0.39
MXLOC_044039	2.16	1.94	1.2	0.92	1.14	1.45	1.29	1.25	1.48	1.48	1.51	1.93	1.16	2.69	1.51	1.37	1.59	1.49
MXLOC_091184	0.11	0.58	0.63	0.94	0.11	0.38	0.1	0.93	0.22	0.3	0.8	0	0.46	0.84	0.41	1.4	1.26	1.46
Ghir_A05G029270	4.75	6.7	4.35	3.15	5.83	7.53	7.1	4.72	4.7	6.76	6.08	4.59	6.52	7.45	7.58	6.84	5.6	8.66
Ghir_D10G002880	2.44	1.39	3.41	2.08	4.1	0.54	2.1	0.75	1.55	2.63	0	2.25	1.29	3.14	0	0	0	0
Ghir_D12G014510	5.78	7.95	8.59	8.89	7.72	8.89	7.89	8.03	8.32	7.51	6.67	7.49	8.98	6.36	8.71	7.31	7.47	8.91
Ghir_D09G019920	0	0	2.05	3.23	0	0	3.58	0.59	3.6	1.4	0.49	0.18	0	1.86	0	0.55	2.05	0.67
Ghir_D08G024940	2.2	3.18	4.22	2.31	3.46	3.55	2.47	2.2	2.76	2.99	2.17	4.07	2.15	3.13	2.84	2.42	2.36	2.97
Ghir_A05G042150	0.06	0.13	0.09	0.03	0.13	0.12	0.11	0.15	0.09	0.04	0.04	0.09	0.19	0.04	0.03	0.12	0.13	0.17
Ghir_D01G015650	19.97	29.99	15.47	22.08	19.15	28.29	15.11	31.79	16.31	15.27	25.79	20.47	31.39	20.87	30.26	32.14	25.92	26.29
MXLOC_056516	0	1.48	0.27	0.12	0	0.92	0	1.43	0.25	0.26	1.24	0.29	0.9	0	0.92	1.59	1.71	1.47
Ghir_A02G008440	0	0.04	0	0	0.18	0	0	0.22	0.04	0	0	0	0.12	0	0	0.04	0	0
Ghir_D10G012230	0	0	0	0	0	0	0	0.13	0	0.49	1.65	0	0	0	0	0	0	0
Ghir_A04G009560	2.19	1.86	2.94	0	1.22	1.47	0	2.33	3.11	0.69	5.5	0	5.88	4.09	2.76	0.96	0	5
Ghir_A08G013380	0.47	0.96	0.26	0.48	0	0	0.05	1.24	0	0.63	0.58	0	1.06	0	0.68	0	1.05	0
Ghir_A08G002200	8.05	6.06	25.42	23.71	20.43	9.16	23.15	8.78	24.11	21.33	10.06	6.81	6.33	7.67	5.47	7.74	13.68	12.22
Ghir_D07G025260	0	0.22	0.42	0.17	0.21	0	0.37	0.13	0.09	0	0	0.14	0.44	0.16	0.41	0.61	0.16	0.09
MXLOC_011202	3.32	2.96	1.53	2.01	2.31	3.52	1.21	3.39	2.43	1.35	2.23	3.16	3.29	2.69	3.24	3.77	2.57	2.54
Ghir_A06G006380	0.5	1.42	0.48	1.16	0.9	1.32	1.19	0.79	0.53	1.08	0.79	0.68	1.65	0.82	2.65	1.97	1.21	1.36
Ghir_D05G035480	7.15	17.07	8.29	7.7	7.33	18.17	9.19	17.52	8.52	8.54	16.45	8.68	19.06	6.89	18.7	18.4	14.29	17.45
Ghir_D08G013160	0.6	1.29	1.45	1.86	0.67	1.12	1.21	1.05	1.26	0.93	0.8	0.82	1.66	0.71	1.12	1.49	1.73	1.59
MXLOC_067237	2.49	3.06	2.27	2.19	1.9	2.59	2.68	2.67	1.94	1.78	1.61	2.17	2.97	2.13	2.43	3.13	2.16	1.98
MXLOC_042163	3.84	4.89	1.25	1.94	1.44	4.87	1.12	4.4	1.91	1.03	1.82	3.6	4.84	2.88	4.54	4.34	1.76	2.34
Ghir_D05G030270	24.23	53.04	3.07	7.07	7.21	40.91	2.86	39.64	6.36	2.73	46.08	22.9	51.15	22	49.48	40.08	44.61	43
Ghir_D01G014390	0.1	0	0.04	0	0	0.03	0.03	0	0	0.03	0	0	0.24	0	0	0.07	0.16	0.2
Ghir_A12G021810	2.78	2.92	4.61	3.37	3.3	3.03	4.37	2.84	4.2	4.8	2.45	2.91	2.93	2.76	3.2	2.6	2.46	2.84
Ghir_A03G017210	8.57	8.04	9.21	7.74	9.24	7.97	9.61	10.03	8.68	9.9	6.05	8.63	8.05	6.81	8.38	9.05	5.91	6.51
Ghir_D12G012430	0	0	0	0	0	0.1	0.06	0.08	0	0	0.1	0	0.15	0.05	0	0.26	0.14	0.17
Ghir_A07G013890	0	0	0.03	0	0	0	0.02	0	0	0	0	0	0.01	0.01	0.03	0	0	0
Ghir_A05G009050	2.72	1.6	1.96	1.43	1.22	2.01	0.89	2.33	1	0.21	1.58	1.49	2.14	1.73	2.96	1.91	1.45	1.68
MXLOC_024768	0	0.03	0	0	0	0	0	0	0	0	0	0	0	0	0	0	0	0
Ghir_D11G018760	0.21	0.41	0.06	0.09	0.23	0.28	0.14	0.06	0	0.02	0.45	0.02	0.07	0.19	0.34	0.05	0.25	0.2
Ghir_D13G019410	0	0	0	0	0.03	0	0	0	0.03	0	0.24	0.2	0.03	0.06	0.11	0.11	0	0.13
Ghir_D13G018080	0	0.03	0	0	0	0	0	0	0	0	0	0.04	0	0.04	0	0	0	0
Ghir_A07G006060	12.71	19.68	24.67	23.64	18.04	18.06	22.73	18.3	17.36	19.5	9.78	14.33	19.02	14.51	16.78	19.32	9.64	8.27
MXLOC_073527	0.73	1.3	1.23	0.48	0.03	1.68	1.23	2.29	0.49	1.23	1.73	0.5	1.13	0.56	1.51	2.99	1.95	2.27
Ghir_D06G007330	11.16	19	6.59	6.45	7.28	15.56	6.54	18.36	6.76	7.12	25.4	10.28	19.48	9.62	19.45	19.38	25.28	20.52
Ghir_D01G011260	3.02	0.55	0.28	0.42	0.65	0.38	0.28	0.68	0.83	0.17	0.33	3	0.55	2.91	0.8	0.65	0.37	0.4
MXLOC_086306	1.54	1.28	4.07	2.13	2.2	3.3	3.4	4.18	2.16	3.28	2.17	0.87	1.42	1.43	1.64	2.66	3.67	2.47
MXLOC_080448	2.76	2.35	1.47	2.64	0.63	1.28	2.12	3.76	0.7	1.22	0.56	1.3	1.05	1.2	3.35	2.09	2.6	2.4
MXLOC_048518	3.9	3.74	7.28	7.84	7.67	5.27	7.84	6.12	7.97	6.86	4.58	4.01	3.66	4.2	4.96	5.36	4.67	6.09
Ghir_A01G012660	4.5	3.58	5.29	6.51	5.02	4.08	4.76	3.92	6.02	4.63	3.58	4.22	4	4.55	3.84	4.37	5	3.7
MXLOC_048735	1.19	1.3	0.17	0.47	0.76	0.3	0.24	0.98	0.46	0.76	0.17	0.22	0.42	0.41	0.66	0.4	0.53	0.59
Ghir_D11G018930	14.77	16.95	11.02	11.98	12.23	16.28	11.27	15.91	11.07	12.78	13.6	12.92	17.38	13.22	17.16	14.52	14.13	11.5
Ghir_D01G019560	0	0	0	0.36	0	0.14	0.16	0	0	0	0	0	0	0	0.86	0.15	0	0
Ghir_D13G001210	3.04	4.17	3.29	2.5	2.72	2.38	3.09	3.01	2.78	4.39	2.17	2.82	2.9	4.18	2.51	3.01	2.17	1.99
Ghir_D01G015940	0.3	0.87	1.49	1.36	1.58	1.11	1.51	0.45	1.3	1.65	0.42	0.29	1.04	0.37	0.99	0.7	0.73	0.24
Ghir_D05G039730	0.07	0.13	0.3	0.42	0.16	0.25	0.22	0.16	0.19	0.17	0.07	0.14	0.29	0.13	0.32	0.23	0.08	0.16
Ghir_A10G008180	0.28	0.56	0.19	0.72	0.84	0.47	0.52	1.21	0.08	0.22	0.46	0.26	0.42	0.5	0.21	1	1.8	0.5
Ghir_A02G015110	1.72	0.79	0.87	1.61	1.26	2.25	1.09	0.67	0.95	0.73	0.4	1.31	2.04	1.82	0.8	0.92	0.64	1.45
MXLOC_044309	2.45	2.89	2.38	2.42	1.4	3.56	2.52	2.17	2.14	1.8	2.37	2.62	2.57	4.09	2.64	3.71	2.17	3.34
Ghir_D09G018120	9.18	12.13	11.46	9.76	10.49	12.69	11.51	12.93	10.62	11.68	10.98	9.08	12.44	9.52	12.52	13.1	13.17	13.02
Ghir_D11G015090	2.65	3.15	0.38	0.99	1.55	2.63	0.33	3.11	0.62	0.35	1.6	2.44	4.19	2.96	3.67	2.49	1.65	1.84
MXLOC_049188	3.6	3.24	4	3.27	3.58	3.78	3.85	3.91	3.06	3.57	1.68	3.67	3.63	4.35	3.38	4.5	1.93	2.8
Ghir_D07G002270	0	0.21	0.18	0.04	0	0.11	0.11	0	0.03	0.07	0.49	0	0.21	0	0	0.18	0.2	0.1
Ghir_D05G037100	0.28	0.16	0.06	0.25	0.26	0.33	0.21	0.23	0.34	0.11	0.34	0.36	0.2	0.2	0.27	0.37	0.26	0.33
Ghir_D02G001460	0	0.14	0	0.12	0.06	0	0	0	0.19	0	0	0.15	0	0.18	0.05	0.1	0	0
Ghir_D06G009870	0.09	0.08	0.22	0.29	0.39	0.12	0.23	0	0.42	0.2	0	0.06	0.14	0.2	0.03	0.09	0	0
Ghir_D10G013090	1.05	3.88	0.4	0.7	0.62	5.21	0.41	6.05	1.03	0.35	4.23	2.86	3.5	1.02	3.52	5.51	4.19	5.29
Ghir_D03G012090	0.83	0.95	2.86	1.16	1.08	1.48	1.55	0.77	0.95	1.57	1.34	1.34	1.36	0.38	0.5	1.18	1.18	1.78
Ghir_A03G019250	0.07	0.53	0.39	0.5	0.39	0.3	0.15	0.45	0.29	0.3	0.29	0.05	0.51	0.32	0.22	0.55	0.5	0.44
Ghir_D02G002720	0	0	0	0	0	0.05	0	0.31	0	0.04	0.45	0	0.04	0	0.4	0.28	0.21	0.48
Ghir_D02G021030	0	0	0	0	0	0.02	0	0	0	0	0	0	0	0	0	0	0	0
Ghir_D02G004390	5.6	5.5	6.06	5.53	6.53	6.35	6.84	4.35	6.75	6.05	3.79	6.11	4.74	7.86	5.69	6.23	4.36	3.53
Ghir_D06G003770	4.96	0.17	0.5	1.36	0	0.1	0.83	1.05	1.19	1.1	0.65	5.08	0.18	3.18	0.17	0	0.68	0.22
Ghir_A07G000560	0.65	1.22	0.95	0.86	0.66	2.09	1.03	1.28	0.78	0.52	1.39	0.46	1.07	0.78	1.18	1.61	0.99	1.23
Ghir_D10G013980	0	0	0	0	0	0	0	0	0	0	0	0	0	0.2	0	0	0	0
Ghir_D06G020920	0.07	0.18	0.09	0.1	0.23	0.27	0.21	0.2	0.06	0.29	0.47	0.09	0	0.24	0.11	0.27	0.67	0.54
Ghir_A05G029920	0.39	1.08	0.99	0.4	0.73	1.14	0.5	0.72	0.82	0.89	0.94	0.49	1.11	1.18	0.9	0.69	0.71	0.72
Ghir_D05G036610	0	0	0	0	0	0	0	0	0	0	0	0	0	0	0	0.02	0	0
MXLOC_103694	10.94	11.94	11.41	8.88	11.14	12.62	9.15	9.83	8.89	9.2	11.34	10.22	10.08	8.49	8.55	8.91	9.33	8.26
Ghir_A13G004430	2.68	5.18	2.96	3.07	3.85	4.71	3.66	4.14	2.43	2.97	4.66	3.38	5.91	2.95	5.77	3.86	4.58	4.78
Ghir_D04G011000	0	3.17	0	0	0	1.39	0	1.09	0.13	0	0.6	0	1.82	0	4.17	0.79	0.2	0.29
Ghir_A01G017210	0.08	0	0.04	0.07	0.13	0.11	0	0.04	0.03	0.06	0	0.03	0.08	0.13	0	0.03	0.1	0
Ghir_A11G008890	0	0.06	8.03	0.03	0.02	0.17	7.71	0.41	0.04	6.96	0.22	0	0.1	0	0.02	0.29	0.29	0.11
Ghir_D12G028120	0.27	0.19	0.06	0.25	0.2	0.3	0.02	0.19	0.28	0.11	0.06	0.31	0.36	0.19	0.04	0.2	0.42	0.22
MXLOC_058426	0.05	0	0.15	0	0.05	0.13	0.18	0.65	0.18	0.09	0	0	0.31	0.46	0	0.59	0	0
Ghir_D06G018200	1.71	8.34	1.34	1.23	1.23	5.82	1.59	5.54	1.21	1.34	4.31	1.62	9.94	1.55	8.71	6.11	4.21	3.62
Ghir_D06G008990	0	0	0	0	0	0.05	0	0	0	0	0	0	0	0	0	0	0	0
Ghir_D05G005400	0	0.36	6.44	0	0	0.41	6.03	0.5	0	4.7	0	0.04	0.66	0.1	0.13	0	0.18	0
MXLOC_013509	1.93	1.18	1.68	1.39	1.1	1.26	1.98	1.56	1.86	1.39	1.06	1.85	1.93	1.21	0.76	1.42	1.99	2.1
Ghir_D06G005070	0.34	0.19	0.18	0.47	0.07	0.16	0.31	0.32	0.33	0.4	0.71	0.45	0.46	0.29	0.37	0.91	0.18	0.21
Ghir_D11G032740	6.54	11.54	8.67	6.52	7.74	9.07	7.29	10.94	6.22	7.31	11.42	5.92	11.65	6.66	12.26	9.43	9.69	9.09
Ghir_A13G020250	1.36	0.35	0.51	0.3	0.53	0.31	0.21	0.45	0.39	0.11	0.31	1.48	0.25	1.19	0.23	0.51	0.36	0.22
Ghir_D07G015710	0	0	1.05	1.45	1.6	0	0	0.12	0.6	1.38	2.4	3.07	0	0	1.98	0	0	0.08
MXLOC_079574	0.19	0.53	0.67	0.54	0.2	0.48	0.03	0.71	0.17	0.37	2.08	0.65	0.43	0.17	0.43	0.91	1.78	1.46
Ghir_A13G015210	3.54	4.41	14.46	8.9	9.95	6.16	11.28	3.76	9.69	9.82	5.35	4.76	3.51	3.55	4.03	4.08	5.59	6.86
Ghir_D07G007790	0.03	0	0	0	0.15	0	0	0	0.03	0.08	0	0	0	0.1	0.08	0	0	0
Ghir_A05G013900	11.1	8.18	18.94	14.56	16.24	9.77	16.95	7.88	16.15	16.11	7.65	13.55	6.91	11.71	8.31	9.17	7.06	6.46
Ghir_D11G010810	15.35	13.73	21.79	20.99	20.27	14.11	21.47	13.74	19.18	22.31	12.13	13.92	15.68	15.02	15	14.59	12.07	11.5
Ghir_A13G022760	14.59	19.32	14.48	12.77	12.67	18.41	14.89	17.66	12.3	13.98	17.3	14.68	17.95	14	18.86	19.58	20.11	20.35
Ghir_D05G031040	1.48	2.46	1.27	1.34	1.12	2.95	1.7	2.46	1.01	1.28	3.21	1.48	1.97	1.43	3.24	3.18	3.91	4.68
Ghir_A01G019590	0.2	0.04	0.05	0.41	0.09	0.16	0	0.11	0.04	0.16	0	0.13	0.24	0.24	0.12	0.25	0.05	0.12
Ghir_D10G010760	0	0.45	0.1	0.05	0.21	0.38	0.12	0.27	0.04	0.08	0.48	0	0.45	0.32	0.22	0.39	0.09	0.07
Ghir_D13G013000	1.27	1.45	1.17	1.67	1	1.32	1.32	1.06	0.86	1.58	1.56	1.59	1.43	1.86	1.04	1.52	1.26	1.89
MXLOC_058180	4.96	6.3	6.69	5.75	6.5	6.03	5.4	7.48	5.56	5.38	5.8	5.83	6.73	6.04	6.88	3.13	5.15	5.68
MXLOC_009416	25.97	28.39	8.91	10.69	10.46	31.58	8.89	32.73	9.97	8.6	17.05	23.35	23.69	25.02	24.76	33.09	19.62	15.46
Ghir_D08G013410	0	0	0	0	0	0.05	0	0	0.05	0	0	0	0	0.24	0	0	0.06	0
Ghir_A07G009940	50.32	60.43	73.73	69.8	69.9	57.04	71.48	55.18	69.21	68.28	50.84	49.25	55.17	47.57	54.71	61.57	54.17	50.81
MXLOC_022576	5.12	8.09	4.1	4.73	4.54	5.86	3.54	6.74	4.33	3.8	6.64	6.2	8.45	5.81	8.78	8.09	7.71	8
Ghir_D03G018840	0.05	0	0	0	0	0	0	0	0	0	0	0	0	0	0	0	0	0
Ghir_D02G022150	0.05	0	0	0	0	0.16	0	0	0	0	0	0	0	0.25	0	0.11	0.24	0
Ghir_A03G012590	0	0	0	0	0	0	0	0	0	0	0	0	0	0	0	0.04	0	0.04
Ghir_A11G025560	3.16	1.82	1.92	2.78	1.68	1.83	1.95	1.84	2.22	2.34	1.29	2.57	1.4	3.01	1.5	1.41	1.4	1.09
Ghir_D11G032960	0	0.2	0	0	0	0	0	0	0	0	0	0.2	0	0	0.2	0	0.15	0.13
Ghir_D09G000140	0.07	0.07	0	0.35	0	0	0	0	0.07	0	0	0.49	0	0	0	0	0.31	0
MXLOC_012641	0.77	0.59	1.05	1.29	1.23	0.4	0.87	0.62	2.84	1.37	0.63	1.78	0.46	0.86	1.12	0.93	2.16	0.99
Ghir_D09G012440	0.65	0.6	1.16	0.81	0.38	0.34	0.9	0.92	0.92	0.38	1.83	0.18	0.57	0.56	0.8	1.06	1.7	0.61
Ghir_D12G016730	10.55	2.88	4.23	3.32	4.3	3.59	5.31	3.22	2.48	4.86	2.82	10.4	3.12	10.28	3.33	3.98	3.52	2.71
Ghir_D10G000060	0.68	0	2.22	0.59	0.27	0	0.84	0.43	0.4	1.48	0.3	0.21	0.21	0.23	0.05	0.44	0.03	0
Ghir_D02G013960	0.35	0.21	0.17	0.11	0.15	0.21	0.21	0.14	0.29	0.14	0.09	0.42	0.24	0.44	0.19	0.19	0.12	0.13
Ghir_A08G009340	0.94	0	0.52	0.43	0.34	0.3	0.63	1	0	0.67	1.08	0.97	1.01	0.72	0	0.33	0.56	0.51
Ghir_A05G040340	2.02	1.2	1.81	4.01	3.41	1.22	1.36	2.1	4.51	2.26	1.56	1.65	2.01	1.88	1.25	1.81	1.65	0.86
Ghir_A03G005640	0.54	2.79	1.82	0.66	1.48	2.52	1.18	0.85	0.92	2.59	1.3	1.61	2.17	0.95	3.95	4.3	4.74	4.17
Ghir_D12G021100	0	0	0.41	0	0	0.08	0	0	0.07	0	0	0.54	0	0	0	0	0	0
Ghir_A12G016700	0.58	0.34	1.65	5.92	5.3	0.46	1.4	0.45	5.7	1.79	0.25	0.45	0.16	0.26	0.45	0.52	0.49	0.65
Ghir_A10G018220	0.75	0.3	0.22	0	0.51	0.15	0.33	0	0.3	0	0.36	0	0.44	1.98	1.66	0	0.83	0.56
Ghir_A11G008090	0.15	0.89	0.32	0.34	0.36	0.41	0.53	1.57	0.8	0.14	0.52	0	0.57	0.47	0.55	0.75	1.06	1.02
Ghir_D07G005640	18.41	26.3	22.89	21.45	20.23	18.78	19.33	22.04	17.64	21.49	20.44	18.53	26.76	18.64	26.39	21.67	22.4	24.82
Ghir_A05G010530	0.35	1.16	0.13	1.19	0.96	2.99	0.79	0.85	0.14	0.68	2.03	1.57	1.52	0.19	1.29	1.49	1.46	1.24
Ghir_D11G015000	0	0	0	0	0.37	0.8	0	0.1	0	0.59	0.78	0	0	0.71	0.05	0.76	0.31	0
Ghir_D11G029930	0.48	0.67	0.27	0.48	0.19	0.21	0.14	0.19	0.17	0.44	0.17	1.07	0.2	0.73	0.44	0.66	0.28	0.07
Ghir_D11G030270	10.68	5.67	8.29	10.58	10.34	4.7	7.61	4.23	9.83	7.95	1.64	9.81	5.79	10.21	5.46	5.04	2.56	2.66
Ghir_A08G026410	0	0.1	0.97	0.41	0.72	0	0.41	0	0.76	1.77	0.19	0.11	0.1	0	0	0	0	0
Ghir_A13G001230	0.78	0.1	5.94	2.77	1.31	0.96	4.84	1.49	1.49	5.9	3.87	0.37	0.45	0.72	0.17	0.9	3.06	3.82
Ghir_D02G021990	4.46	13.1	6.81	4.59	5.6	11.03	6.72	12.55	5.33	5.22	10.77	4.46	14.27	4.97	13.77	12.33	10.07	10.2
Ghir_A12G004680	12.88	16.78	12.96	10.74	11.46	18.12	12.66	17.47	11.49	11.82	17.58	12.56	16.26	13.3	16.1	17.3	18.15	16.85
Ghir_A05G018800	0.03	0	0	0	0	0	0	0	0	0	0.04	0	0	0	0	0.03	0.12	0.03
Ghir_A13G014550	6.54	5.58	5.88	5.6	5.42	5.75	4.95	5.97	4.97	5.32	4.84	6.53	6.45	7.7	5.38	5.25	3.88	4.52
Ghir_D04G013720	12.3	13.73	9.09	8.5	8.6	11.57	10.81	13.05	7.93	8.74	8.22	11.67	13.6	12.22	13.84	12.78	8.69	8.95
Ghir_D04G010430	30.5	22.29	30.03	27.23	28.26	28.4	30.7	27.79	26.59	24.9	15.84	26.21	24.2	25.37	24.15	26.66	19.09	20.45
Ghir_D11G036880	0.66	3.1	2.95	3.05	3.03	2.79	2.15	3.44	2.68	2.29	3.92	1.17	2.54	1.66	2.91	3.42	4.5	3.29
Ghir_A01G008230	6.47	12.45	8.92	6.39	6.47	10.46	8.35	8.83	6.81	9	9.03	5.42	10.59	5.41	12.22	10.35	8.37	9.89
Ghir_D05G005670	2.51	2.58	4	2.43	2.75	2.41	3.58	2.78	2.76	3.12	3.19	2.53	2.68	2.03	3.43	3.15	2.79	2.79
Ghir_D05G013320	4.57	4.66	4.09	4.47	5.15	4.34	4.54	3.84	5.57	4.38	3.63	4.43	3.74	5.89	3.75	3.69	2.55	2.72
Ghir_D01G014580	2.86	3.16	3.69	3.51	3.86	2.61	2.22	3.62	3.51	3.37	3.31	2.72	2.3	3.32	2.56	2.71	3.52	3.28
Ghir_A12G009400	5.81	6.74	6.4	5.12	5.6	7.58	6.7	7.02	5.04	6	5.47	5.15	5.95	6.08	6.18	6.88	5.24	6.17
Ghir_D10G019460	68.96	74.2	53.41	58.13	57.95	65.91	57.05	67.35	56.96	59.36	24.63	66.43	67.83	66.15	65.01	72.71	27.33	29.53
Ghir_D04G016800	69.43	51.28	51.98	41.44	44.14	62.94	56.72	59.94	50.39	55.96	62.69	78.22	50.35	65.2	48.78	61.45	66.45	68.56
Ghir_D12G019210	3.89	4.69	3.53	2.99	3.89	5.11	3.15	4.77	3.86	3.7	3.46	4.26	4.14	4.72	2.88	4.49	4.33	4.48
Ghir_A08G021270	8.27	9.54	6.14	3.58	4.61	10.05	5.34	11.11	3.25	4.83	9.92	6.26	12.46	7	8.89	9.77	8.49	10.19
Ghir_D04G019610	1.06	1.38	1.68	1.24	1.42	1.91	0.96	1.64	1.64	1.14	1.72	2.23	1.23	1.68	1.49	1.41	1.35	1.29
Ghir_A12G010100	0.98	1.8	0.44	1.15	1.03	3.02	1.76	2.66	0.96	0.73	1.22	0.34	1.73	0.78	2.07	3.18	1.65	1.51
Ghir_A05G001860	2.43	2.58	4.59	4.11	3.1	3.35	3.12	3.17	2.23	3.64	2.49	2.03	3.65	3.75	4.22	3.67	3.02	3.13
MXLOC_025095	1.16	2	0.66	2.33	1.49	2.87	2.95	1.72	1.53	1.77	1.47	0.57	2.5	1.77	0.92	4.06	1.08	2.95
Ghir_D07G023330	2.01	3.09	2.97	4.49	4.79	4.76	2.88	5.58	3.21	2.47	2.87	2.17	4.33	2.34	4.25	5.99	3.14	3.49
Ghir_D07G009430	1.36	0.6	0.52	1.83	1.54	1.29	1.01	2.33	0.61	1.6	2.08	1.45	2.42	0.79	1.28	2.55	2.08	1.76
Ghir_A08G025400	17.94	12.96	18.17	14.53	16.49	13.45	13.27	15.47	17.69	16.46	18.7	13.26	15.97	16.67	16.88	17.29	13.27	14.26
Ghir_A12G019240	0	0	0.03	0	0.03	0	0.1	0.03	0.15	0.07	0.03	0	0	0	0	0	0.13	0.09
Ghir_A13G019300	2.51	4.52	1.59	2.2	2.67	3.69	2.45	3.8	3.25	2.67	5.67	2.85	4.69	2.79	3.51	3.46	3.98	3.88
Ghir_A06G019670	6.1	7.45	5.45	5.39	5.95	9.67	6.15	8.6	5.42	5.95	7.99	6.74	7.98	6.76	8.21	10.45	8.66	7.85
MXLOC_020666	0	0	0	0	0	0.03	0	0	0.53	0.21	0	0	0	0	0	1.23	0	0
Ghir_A03G023540	1.84	0.69	2.18	1.58	1.45	0.98	1.89	0.73	1.42	1.93	0.31	1.74	0.47	2.58	0.61	0.85	0.31	0.22
Ghir_A09G017230	1.38	1.38	3.63	2.11	2.17	2.84	3.86	1.59	2.21	4.47	2.75	1.25	2	1.33	1.12	2.15	3.26	2.46
MXLOC_030047	2.77	3.58	3.45	3.73	2.95	3.57	3.25	4.27	3.75	3.41	3.83	3.4	3.5	3.96	3.73	4.35	3.9	4.05
Ghir_A07G012440	0.1	0	0	0	0	0.06	0	0	0	0	0	0.09	0	0.19	0	0	0	0.04
Ghir_A06G021130	0.18	0.18	0.19	0.38	0.26	0.17	0.41	0.13	0.31	0.22	0.16	0.1	0.24	0	0.18	0.27	0.33	0.16
Ghir_D10G015410	0.39	0.27	0	0.45	1.52	0.67	0	1.19	0	0	1	0	0	0	0	0.91	0	0
Ghir_D11G015190	0.25	0.78	0.27	0.42	0.39	0.72	0.46	0.63	0.38	0.21	0.66	0.14	0.85	0.31	0.57	0.61	0.82	0.7
Ghir_D07G013340	0.4	0.33	0.4	0.41	0.3	0.55	0.42	0.49	0.62	0.47	0.41	0.27	0.43	0.45	0.28	0.7	0.53	0.49
Ghir_A12G000490	0.29	0.9	0.09	0.06	0.03	1.16	0.18	0.88	0.02	0.25	1.35	0.26	0.66	0.03	0.53	0.79	1.11	0.99
Ghir_A12G027190	0.19	0.86	0.64	0.1	0	1.97	0.64	1.92	0.05	0.71	0.35	0.2	0.7	0.1	0.54	1.81	0.29	0.8
Ghir_D10G016490	68.04	110.31	55.41	86.67	87.85	268.72	59.68	278.56	83.11	58.82	361.11	64.32	118.55	62.08	121.33	289.85	374.29	367.26
Ghir_A11G030120	1.78	1.94	1.96	1.76	1.84	2.47	2.3	1.81	1.49	1.63	1.45	1.43	1.76	1.56	1.7	1.95	1.73	1.66
Ghir_D02G009110	2.03	1.02	0.89	1.19	0.66	0.96	0.74	0.72	0.9	0.5	0.85	1.53	0.7	1.28	0.95	0.89	0.9	0.7
Ghir_D08G012940	0.11	1.58	0.5	0.11	0.18	0.71	0.11	0.73	0.35	0.45	0.61	0.26	2.03	0.73	1.4	0.64	0.43	0.46
Ghir_A11G016370	2.73	7.75	2.56	2.74	2.38	11.32	3.92	10.22	2.25	3.67	9.23	1.77	8.14	2.28	10.76	9.74	10.3	9.11
Ghir_D05G012450	0.79	1.53	0.3	0.71	0.86	0.98	0.49	1.15	1.12	0.15	0.39	0.75	1.69	0.49	1.28	0.78	0.9	0.42
Ghir_A11G010100	0.52	1.31	0.25	0.57	0.26	1.41	0.34	0.62	0.31	0.19	0.47	0.32	1.25	0.51	1.14	1.11	0.48	0.22
Ghir_D09G016140	3.15	3.42	3.27	3.11	2.26	3.84	2.99	3.97	2.67	2.85	5.05	3.11	3.7	2.99	3.28	5.15	6.44	6.26
Ghir_A11G020290	2.1	1.38	0.29	1.12	0.9	1.95	2.36	1.74	1.77	1.85	0.75	1.18	1.71	1.77	1.01	1.05	1.19	1.55
MXLOC_049103	0.37	0.21	0	0.64	0.4	0.81	0	0	0.27	0.84	0	0.07	0	0.28	0.13	0.59	0.3	0
Ghir_A12G023190	0.77	0.08	0	0	0.03	0	0.03	0	0	0	0.18	0.48	0.22	0.23	0.13	0	0	0
Ghir_A11G021120	9.22	30.48	1.11	2.79	2.58	12.87	1.03	13.63	2.93	1.54	3.59	10.43	33.11	12.3	31.45	12.57	3.79	4.61
Ghir_A07G015350	4.73	2.71	3.65	7.7	7.54	6.02	11.63	2.77	5.33	7.44	6.15	4	7.35	5.85	4.39	4.73	4.93	6.73
Ghir_D12G014460	7.43	7.12	6.74	7.29	5.94	8.71	9.12	6.22	6.38	7.8	7.93	5.81	7.26	6.3	6.67	7.09	6.96	6.77
Ghir_A05G007450	29.18	32.06	33.59	22.18	22.79	32.13	33.03	33.85	20.85	31.58	39.39	24.47	31.74	25.6	32.79	35.75	40.61	35.28
Ghir_A05G001470	2.03	3.5	2.45	1.12	1.88	3.18	1.64	3.77	1.98	1.85	4.34	1.91	2.5	1.84	2.73	3.44	4.19	3.16
MXLOC_031637	5.35	4.33	7.5	6.39	6.63	4.94	6.76	3.25	5.9	7.3	3.69	6.18	4.08	6.16	5.13	5.65	4.06	4.65
Ghir_D12G019120	0.64	2.99	2.05	1.6	0.86	1.92	0.66	2.85	0.44	1.93	2.14	0.46	1.56	0	2.64	4.34	2.63	2.2
Ghir_D06G012850	5.22	4.53	9.51	9.79	7.45	6.59	9.1	5.58	7.49	8.48	5.85	5.42	5.02	6.14	5.67	6.48	5.71	5.77
Ghir_A11G000060	0.02	0.32	0.18	0	0.07	0.48	0.08	0.55	0.1	0.15	0.78	0	0.15	0.12	0.1	0.55	0.83	0.58
Ghir_A05G005120	1.43	1.48	1.82	1.04	1.25	1.52	1.57	1.04	1.73	1.31	0.96	1.7	1.3	1.39	1.11	1.1	1.84	1.35
Ghir_D07G019390	24.88	14.93	28.11	27.66	27.26	12.13	32.09	11.54	28.37	28.38	8.16	22.06	13.87	23.23	15.38	13.53	8.16	7.95
Ghir_D09G015340	1.73	1.46	2.06	2.61	2.43	1.8	3.21	1.81	2.38	2.98	0.82	1.73	1.57	1.68	1.7	1.86	1.78	1.5
MXLOC_026860	11.59	7.16	9.3	9.63	10.69	6.38	8.52	4.94	10.82	9.33	3.55	12.03	5.95	12.45	6.41	6.21	3.05	3.18
Ghir_A03G022800	3.48	4.21	3.59	3.26	2.11	3.66	4.03	4.21	3.06	3.26	3.04	3.34	4.34	2.26	5.09	5.25	3.53	2.72
Ghir_D11G013830	0.22	0	0	0.06	0.14	0.28	0.19	0.12	0.15	0.3	0.29	0.09	0	0.36	0	0.05	0.11	0.1
Ghir_A10G006830	13.81	16.26	12.86	11.53	9.15	13.6	9.74	12.06	9.82	9.61	11.63	10.89	13.72	11.84	13.36	13.97	13.44	13.66
Ghir_A03G012670	0.44	0.45	0.12	0.45	0.2	0.25	0.09	0.29	0.29	0.15	0.08	0.26	0.12	0.47	0.06	0.47	0.57	0.21
MXLOC_071449	0.36	0.58	0.51	0.27	0.14	1.34	0.84	2.22	0	0.98	0.91	0.26	1.06	0.08	0.88	1.23	0.97	1.33
Ghir_A07G004490	0.31	0	0.4	0	0.34	0.63	0.29	0	1.71	0	0	1.65	0	0	0.3	0.31	0	2.45
MXLOC_079998	2.5	2.23	2.98	2.42	1.95	2.47	2.94	2.36	2.16	2.41	2.57	2.81	2.26	2.76	2.81	2.94	3.17	3.54
Ghir_D05G012820	1.25	1.01	3.21	1.49	2.08	1.15	2.07	0.63	1.73	2.04	0.99	1.28	0.81	1.18	0.94	1.13	1.47	1.14
Ghir_A12G001530	13.11	5.02	21.49	19.06	20.4	5.76	22.23	5.43	19.95	22.74	2.46	13.48	5.16	13.28	4.95	5.3	3.61	2.94
MXLOC_100816	0.78	1.29	1.31	1.23	1.27	1.83	1.35	1.74	1.35	1.22	1.87	1.02	1.32	1	1.11	1.92	1.76	2.11
Ghir_D12G009300	9.76	11.17	15.15	21.79	23.92	11.88	12.91	15.08	22.51	14.51	11.75	9.75	10.94	9.04	12.53	13.37	11.23	12.29
Ghir_A12G004640	6.91	9.75	8.15	6.39	7.29	10.14	6.65	9.42	5.91	6.68	10.13	5.07	8.87	5.75	8.62	10.01	8.81	9.02
Ghir_D09G004680	0	0	0	0	0	0	0	0	0.02	0	0	0	0	0	0	0	0	0
MXLOC_016476	0.15	0.2	0.51	0.07	0.16	0.7	0.19	0.58	0	0.37	1.82	0.12	0.35	0.25	0.05	0.83	1.11	0.83
MXLOC_108767	1.17	1.27	0.74	0.77	2.17	1.85	1.13	1.3	0.46	1.78	1.01	0.92	2.6	1.46	1.79	0.84	0.8	0.68
Ghir_D09G003750	6.01	11.7	6.37	6.7	7	11.98	6.17	11.57	6.99	5.78	9.28	6.28	10.31	6.48	10.91	10.89	10.95	11.33
Ghir_D05G009240	0.04	0.04	0	0	0	0.08	0.02	0	0	0.07	0	0	0	0.04	0.02	0	0	0.02
Ghir_A10G004240	2.46	8.35	2.92	3.08	3.1	5.47	3.58	5.98	2.6	3.1	4.07	2.94	7.18	3.01	8.28	5.71	5.38	5.42
Ghir_A03G005180	2.99	3.91	3.42	7.98	8.08	3.34	3.82	3.97	6.86	2.92	2.64	3.87	4.23	2.82	3.84	3.91	1.78	2.5
MXLOC_035132	2.75	2.37	2.37	2.07	2.03	2.09	2.52	2.59	2.34	2.06	3.05	2.76	2.37	3.15	2.97	2.4	1.87	2.25
MXLOC_024168	0.07	0.31	0.26	0.22	0.41	0	0	0	0.22	0	0	0	0.34	0	0.63	0.05	0.12	0.48
MXLOC_014533	1.05	0	0.34	0.11	0.56	0	0.28	0.47	0.58	0.8	0	1.59	0.28	0.24	0.22	0	0.17	0.68
Ghir_A05G014690	0.08	0.35	0.36	0.26	0.14	0.36	0.29	0.13	0.33	0.26	0.16	0.11	0.2	0.06	0.09	0.34	0.09	0.21
Ghir_D04G006270	1.85	2.07	1.68	1.8	1.66	1.56	1.9	1.48	1.83	1.59	0.92	1.91	1.4	1.52	1.03	1.65	1.26	1.05
Ghir_Scaffold1124G000010	0	0.31	0.96	0.2	0.18	0.63	0	0.33	0.54	0.4	0.49	0.08	0.15	0	0.34	0.57	0.09	0.15
Ghir_D12G006760	6.22	6.87	5.43	4.86	5.7	8.07	4.59	7.44	5.5	4.14	7.11	6.66	6.8	6.6	7.17	8.18	7.14	6.17
Ghir_A05G018160	14.25	10.73	13.14	11.64	9.68	16.54	11.93	14.58	11.58	14.46	22.49	18.02	16.76	14.66	13.47	12.04	19.27	17.49
Ghir_A01G013460	8.79	13.69	16.23	10.23	9.02	15.16	17.79	16.72	10.37	15.51	15.54	7.47	14.4	8.08	15.39	16.35	12.88	13.31
MXLOC_040706	0.46	0.62	0.52	0.74	0.34	0.6	0.47	0.65	0.38	0.43	0.13	0.8	0.24	0.65	0.37	0.51	0.71	0.7
Ghir_A11G034920	0	0	0	0	0	0	0	0	0	0	0	0	0.14	0	0.14	0	0	0
MXLOC_049499	0.44	0.53	0.45	0.51	0.16	0.95	1.01	0.72	0.68	0	0.98	0.37	0.68	0.16	0	0.17	0.84	1.2
Ghir_D10G001250	0	0.15	0.15	0	0.04	0.45	0.19	0.57	0.29	0.07	0.14	0.16	0.11	0	0	0.42	0.22	0.43
Ghir_D07G011010	6.35	16.75	1.93	2.14	1.93	12.29	1.35	12.73	2.13	1.04	8.28	6.14	17.35	5	16.41	15.25	8.38	8.32
Ghir_D06G006860	0	0.32	0.03	0.08	0.02	0.14	0.32	0.42	0.22	0.02	0.08	0.03	0.2	0.07	0.16	0.12	0.12	0.28
Ghir_D04G007410	0.54	0.45	4.52	0.36	0.06	0.87	4.97	0.08	0.23	4.45	0.22	0.18	0.39	0.68	0.79	0.47	0.26	0.17
MXLOC_073163	6.8	6.9	8.63	6.96	8.28	7.69	9.63	8.64	11.29	9.54	7.98	6.61	5.88	6.37	7.69	6.63	5.15	7.92
Ghir_D10G021310	9.5	8.61	6.75	5.96	6.1	7.34	8.56	7.16	4.55	6.91	6.48	9.97	7.24	11.28	8.34	6.23	7.36	6.08
MXLOC_089732	0	0	0.63	0.56	0.34	0.46	1.45	0.25	0.65	1.52	1.2	0	0.75	0.72	0	0	1.49	0.3
Ghir_D07G009920	0.16	0.3	0.16	0.05	0.1	0.18	0.03	0.08	0.23	0.22	0.04	0.2	0.07	0.06	0.07	0.07	0.53	0.18
MXLOC_061293	4.63	3.02	3.31	3.44	3.08	3.85	3.48	3.65	3.71	3.07	4.03	4.19	3.48	3.69	3.52	3.68	1.56	2.54
Ghir_D12G027870	8.61	2.81	12.75	14.28	12.55	2.32	13.81	3.97	13.47	12.58	1.46	8.55	3.14	8.28	3.18	3.25	1.89	1.74
Ghir_A04G008240	0.31	0.31	0	0.26	0.24	2.08	0	1.9	0.21	0	2.02	1.58	0	1.19	0.62	1.75	0.7	0.3
MXLOC_108225	0.69	0.97	0.48	0.83	0.24	0.43	0.45	0.7	0.88	0.2	0.93	0.27	0.48	0.47	0.85	0.8	0.72	0.77
Ghir_D01G017130	8.08	10.18	8.73	8.91	9.06	8.76	9.94	9.26	9.63	10.08	8.14	8.33	9.72	9.49	8.21	8.51	9.74	8.47
Ghir_A06G020570	0.12	0	0	0.11	0	0	0	0	0	0	0	0	0	0.7	0	0	0	0
Ghir_D05G017200	0	0	0.44	0.1	0.03	0	0.58	0	0.18	0.49	0.03	0.11	0	0	0	0	0.03	0.05
Ghir_D06G022300	1.8	1.97	1.46	1.64	1.46	1.78	1.6	1.6	1.4	1.38	1.79	0.8	1.69	0.86	2.14	1.81	2.01	1.81
Ghir_D05G036350	0.92	0.97	0.5	1.03	0.66	2.63	1.18	2.87	0.89	0.8	7.25	0.76	0.69	0.72	0.87	3.05	9.01	7.73
Ghir_A04G002820	5.77	5	2.69	4.23	4.27	4.05	2.23	4.61	5.1	3.31	4.13	6.25	5.02	6.49	4.72	4.34	5.78	4.55
Ghir_A05G022850	130.59	104.06	72.64	91.25	94.3	76.63	72.14	80.11	87.13	71.12	43.15	122.87	102.21	122.2	107.82	84.52	45.24	47.21
Ghir_A06G002220	1.13	1.16	0.73	0.49	0.26	1.16	0.68	0.38	0.35	0.7	0.9	1.08	1.03	0.89	1.59	1.59	0.29	1.2
Ghir_D07G020110	0	0	0	0	0	0	0	0	0	0	0	0	0	0	0.06	0	0	0
MXLOC_020159	1.1	1.23	1.18	1.42	1.4	1.57	1.57	1.55	1.25	1.33	1.43	0.48	1.31	1.23	1.01	1.5	1.75	1.68
Ghir_A12G008640	0.94	0.84	0.71	0.52	0.51	0.65	0.55	0.51	0.71	0.65	0.5	0.55	0.48	0.82	0.47	0.63	0.45	0.51
Ghir_D13G022640	4.44	6.86	3.18	2.61	3.44	5.87	3.05	5.51	2.8	3.29	3.01	3.96	6.97	4.24	6.69	5.73	4.43	4.61
Ghir_D08G010860	0.8	0.48	0	0.14	0.35	0.07	0	0.67	0.25	0.09	0.67	0.1	0	0.34	0.65	0	0	0.11
Ghir_A07G007770	9.15	12.34	9.34	8.26	7.53	10.52	10.54	11.09	9.13	8.91	11.56	9.13	11.03	7.74	12.34	9.85	10.92	12.16
Ghir_A13G008780	3.28	5.37	4.32	4.7	4.94	3.49	4.51	4.28	5.04	4.69	5.38	4.43	4.14	4.73	5.43	5.09	6.88	9.38
Ghir_D07G014490	2.95	4.39	1.44	0.35	0.98	3.36	1.51	3.44	1.22	2.04	1.19	2.92	4.36	3.4	3.47	3.78	1.23	1.28
Ghir_D09G001090	1.69	0.94	1.06	0.84	0.87	0.94	1.69	1.65	0.98	1.12	1.51	1.26	1.09	1.18	0.71	1.99	1.3	1.4
Ghir_A02G014490	1.65	4.91	1.99	1.39	1.92	5.66	1.99	4.44	2.12	1.77	4.63	2.16	4.85	1.67	4.74	5.31	5.44	5.24
Ghir_D12G009860	7.55	5.76	6.74	7.19	7.01	6.88	6.02	7.18	6.88	7.38	3.63	5.53	6.09	6.19	5.11	6.55	4.35	5.93
Ghir_D02G023910	0.06	0.18	0.11	0.16	0.11	0.19	0	0.06	0	0.04	0.16	0.19	0.21	0.17	0.27	0.12	0.14	0.38
MXLOC_106431	0.21	0.41	0.39	0.08	0.24	0.79	0.6	0.54	0.03	0.42	1.3	0.44	0.18	0.39	0.41	0.64	1.22	0.5
Ghir_A06G020200	1.02	2.45	1.13	0.66	0.77	1.8	1.17	2.05	0.88	1.01	1.43	0.98	2.36	0.74	1.94	1.93	1.58	1.19
Ghir_A05G021780	2.24	3.11	3.45	4.55	4.36	2.66	3.24	4.16	5.15	3.32	2.57	2.43	3.14	2.45	2.6	2.41	3.53	3.5
Ghir_D04G002250	0	0	0	0	0	0.11	0	0	0	0.02	0.05	0	0	0	0	0.04	0	0.04
Ghir_D05G014780	0	0	0.08	0	0	0.42	0	0.08	0	0.06	0.52	0.18	0	0	0	0.24	0	0.34
Ghir_A06G014170	0.2	1.05	0.41	0.2	0.05	0.77	0.13	0.97	0.15	0.18	0.8	0.14	1.12	0.21	0.37	1.36	0.79	0.68
Ghir_A07G008080	0.49	0.96	0.22	0.21	0.46	0.5	0.29	0.77	0.08	0.21	0.31	0.88	0.65	0.32	0.78	0.55	0.95	1.23
Ghir_D09G012190	0.51	0.29	0.73	0.81	0.82	0.4	0.6	0.76	0.47	0.41	0.89	0.69	0.46	1.34	0.82	1.05	0.77	1.7
Ghir_A06G013940	0.19	0.35	0.45	0.1	0	0.35	0.17	0.15	0.07	0	0.47	0.52	0.06	0.08	0	0.32	0.3	0
Ghir_A12G016040	0	0	0	0	0	0.04	0	0	0.13	0	0	0	0	0	0	0	0	0.02
Ghir_D10G016860	3.27	3.28	1.76	3.82	1.54	2.33	1.72	2.55	3.01	1.41	2.27	4.43	2.64	4.62	2.43	2.88	1.4	0.96
Ghir_A02G008110	5.48	4.98	7.45	6.38	7.84	5.14	5.97	4.24	7.35	6.03	6.4	4.64	4.74	4.4	4.75	4.12	4.76	4.43
MXLOC_080382	1.03	1.31	1.2	0.4	0.92	2.01	0.88	1.35	0.93	0.85	0.51	1.17	1.53	0.56	1.22	0.81	0.75	0.82
MXLOC_076620	0.86	0.75	0.48	0.68	0.39	1.89	0.83	1.2	0.73	0.82	1.26	1.16	0.56	1	0.97	2.05	1.83	1.46
Ghir_A12G023820	3.39	4.22	0	1.89	2.51	0.77	0.03	0.7	1.88	0.13	0.04	3.69	4.9	3.95	3.74	0.51	0.58	0.81
Ghir_D13G022470	61.76	62.17	134.21	85.26	85.22	102.13	142.22	102.37	84.2	132.75	162.91	61.32	59.57	57.92	61.3	105.06	165.28	170.22
Ghir_D10G017690	8.72	8.84	10.21	8.23	9.37	9.72	9.67	10.33	9.54	8.79	6.19	7.44	9.16	8.99	9.64	11.01	7.52	7.23
Ghir_D04G014190	0.93	1.89	0.28	0.7	0.33	1.02	0.35	1.33	0.57	0.32	0.17	1.05	1.33	1.63	0.94	0.67	0.25	0.36
MXLOC_084887	1.77	1.04	0.61	2.22	1.42	1.36	0.98	1.17	1.38	0.96	0.76	1.6	0.6	1.7	0.87	1.36	0.57	0.51
Ghir_A12G023880	12.82	11.21	11.47	14.54	14.28	10.78	11.48	10.39	14.11	11.46	9.48	13.48	10.22	12.25	11.66	10.8	9.91	10.95
Ghir_D08G000060	0	0.23	0	0	0	0.05	0	0	0	0	0	0	0	0	0	0.05	0.12	0
MXLOC_011001	1.41	0.22	0	0.95	1.89	0.21	0	0	0.7	0	0	0.53	1.65	1.35	2.05	0.19	0	1.17
Ghir_A05G016320	5.87	4.08	1.19	2.55	5.15	1.53	2.49	2.48	1.6	4.95	4.58	5.76	3.67	4.68	1.9	2.94	2.3	3.25
Ghir_A03G010620	3.68	4.07	5.25	4.42	4.86	4.99	6.06	4.96	4.68	5.44	3.81	4.59	3.93	4.32	4.29	5.58	3.35	3.54
Ghir_A03G003080	83.36	84.56	33.2	51.77	52.88	66.55	29.85	65.29	53.71	30.53	57.44	82.48	83.51	80.04	81.49	70.31	55.9	57.09
Ghir_D12G028500	0.02	0	0	0	0	0	0	0	0	0	0	0	0	0	0	0	0	0
MXLOC_093863	4.57	3.11	0	1.24	0.86	0.6	0.25	0.99	1.77	0.83	0	5.16	2.8	4.43	2.82	0.79	0.07	0.09
MXLOC_010830	0.2	0.48	0.06	0.77	0.27	0.25	0.03	0	0.1	0.04	0.07	0.29	0.19	0.09	0.26	0.07	0.79	0.1
Ghir_A07G021240	0.25	5.8	1.06	1.53	1.04	12	1.6	12.64	0.36	1.69	12.19	0.31	5.4	0.59	8.12	12.17	9.07	10.17
Ghir_A05G008750	6.21	6.98	6.33	6.06	4.95	7.26	6.04	7.24	5.93	6.19	6.07	6.38	6.94	6.48	5.9	6.8	6.28	5.47
Ghir_D05G011060	10.4	12.75	10.41	10.49	11.93	13.06	11.88	12.78	9.54	10.3	9.76	10.33	10.85	10.01	12.64	13.63	10.01	11.32
MXLOC_003365	1.18	1.04	1.7	1.95	2.48	1.19	2.02	0.99	1.73	2.19	0.78	2.4	1.02	1.93	1.01	1.31	1.17	0.42
Ghir_A10G017260	0.19	0.04	0.1	0.14	0	0	0.3	0	0.11	0.19	0	0.08	0.04	0	0	0.04	0.41	0.11
Ghir_A06G018740	0	0.17	0	0	0	0	0	0	0	0	0	0	0	0	0	0	0	0
Ghir_A08G007070	22.14	18.96	29.45	23.94	22.83	19.69	30.06	18.6	23.59	27.69	16.26	19.53	18.97	18.07	20.54	22.05	16.99	19.28
MXLOC_040272	0.11	0.72	0.71	0.8	0.76	0.71	0.21	0.11	0.98	0.19	0	1.42	0.44	0.28	0.51	0.57	0.22	0
Ghir_D05G013120	34.6	26.5	24.74	32.51	24.06	28.61	29.1	27.97	33.59	31.16	23.66	26.18	21.59	23.85	24.28	25.5	24	30.05
Ghir_A12G019960	0.14	0.07	0.18	0	0	0	0.07	0.09	0	0	0	0.16	0.07	0.09	0	0.2	0	0.02
Ghir_A01G018570	3.16	0.84	5.74	4.49	4.64	1.53	5.92	1.2	3.91	4.18	1.52	2.15	1.25	2.81	1	1.31	1.73	1.95
Ghir_A13G015120	0.75	0.19	9.38	0.32	0.79	0.02	9.74	0.13	0.93	8.51	0.15	0.22	0.24	0.61	0.11	0.15	0.09	0.17
MXLOC_096960	1.34	2.66	3.57	2.3	1.84	3.34	2.54	3.17	2.49	2.74	3.66	2.58	1.64	2.04	2.03	2.82	4.1	3.84
MXLOC_105479	2.18	2.69	2.22	1.51	2.12	2.17	2.76	2.01	1.62	2.56	2.36	1.88	2.39	2.1	2.09	2.63	3.19	3.13
MXLOC_020927	2.44	10.41	1.25	1.24	1.56	13.44	1.02	11.96	1.27	0.65	7.79	2.4	8.24	2.25	9.43	12.14	7.77	7.56
MXLOC_098368	0.83	1.55	0.78	0.6	0.73	2.24	0.86	2.52	0.82	0.98	1.81	0.59	1.42	0.94	2.57	1.87	2.09	1.87
Ghir_A03G018460	0	0	0.68	0.54	0	0	1.65	0	0	0	0	0	0	0	0	0	0	0
Ghir_D11G020050	0.03	0.05	0.1	0.2	0.3	0.24	0.08	0.22	0.08	0.08	0	0.19	0.63	0.28	0.05	0.46	0.12	0.31
Ghir_D10G016820	0.08	0	0.63	0.12	0.28	0.03	0.52	0.02	0.08	0.56	0.18	0.14	0.04	0.05	0	0.01	0.15	0.01
Ghir_A05G028460	0.09	0	0	0	0	0	0.05	0	0	0	0	0.1	0	0	0	0	0.11	0
Ghir_D05G038150	8.44	10.15	13.74	9.74	11.26	9.4	13.03	9.49	12.19	11.81	9.88	9.6	9.8	8.95	7.76	11.03	9.64	9.38
Ghir_A01G012590	0	0	0	0.13	0	0.13	0.42	0.06	0	0	0	0	0	0	0	0	0	0
MXLOC_037116	3.3	3.01	4.17	4.7	2.75	4.56	4.52	4.46	4.95	3.85	4.32	2.76	2.82	3.59	3.16	5.31	3.92	4.81
Ghir_A08G020860	32.52	34.83	34.84	35.75	35.4	35.54	39.7	33.83	36.17	36.59	18.06	33.08	31.39	32.08	30.69	35.75	17.62	18.6
Ghir_D06G023390	4.98	3.53	3.65	4.01	4.13	2.98	4.69	2.71	3.48	3.86	2.46	4	4.05	3.69	2.88	4.42	2.3	2.32
Ghir_A05G014540	0	0.17	0.33	0.07	0	0.06	0.79	0.17	0.35	1.02	0	0	0.06	0.14	0	0.31	0.07	0.17
Ghir_D05G003910	1.75	3.07	1.56	1.86	2.01	4.15	2.15	2.89	1.33	1.73	3.86	2.1	4.06	1.61	4.67	4.08	4.25	3.86
Ghir_A01G022110	11.25	5.55	8.15	19.75	17.89	2.61	7.05	3.02	17.82	6.19	0.49	8.44	5.08	8.34	4.94	2.53	0.55	0.3
Ghir_D02G006230	0	0	0	0.11	0	0	0	0	0	0.15	0	0.15	0.52	0	0	0	0	0
Ghir_D05G033930	0	0	0.57	0	0	0.08	0.88	0.23	0.16	0.17	0	0	0	0	0	0.09	0	0.16
Ghir_D05G032530	0.01	0	0	0.05	0	0.38	0.04	0.7	0.08	0	0	0	0	0.07	0.07	0	0	0
Ghir_A11G012610	0.66	0.37	0.43	0.39	0.34	1.16	0.59	0.82	0.32	0.46	1.56	0.35	0.98	0.36	0.6	1.6	1.05	1.14
Ghir_D05G026720	5.7	26.6	7.13	5.69	7.24	26.53	6.33	31.33	6.26	6.69	26.28	4.72	26.26	3.69	25.97	34.21	30.62	27.38
Ghir_D01G002950	4.42	6.08	4.44	3.67	3.65	4.16	4.62	5.78	3.76	4.29	5.07	6.78	4.2	6.12	4.6	5.67	5.12	5.4
MXLOC_035028	1.16	1.02	1.01	1.49	1.93	1.21	1.68	0.86	1.93	0.81	1.36	1.21	1.44	1.16	1.49	1.19	1.97	1.65
MXLOC_040038	0.16	0.13	0.11	0.21	0.13	0.74	0	0.42	0	0.1	0.59	0.55	0	0.14	0.6	0.27	0.45	0
Ghir_D08G003770	3.52	6.12	1.58	2.75	2.31	3.11	2.55	2.85	2.18	1.58	1.18	3.35	6.34	3.07	7.39	2.52	1.37	1.24
Ghir_A11G020580	0.57	0.88	0	0.62	0.49	0.25	0.11	0.54	0.94	0.32	0.74	1.07	0.68	0.44	0.39	0.56	0.74	0.56
Ghir_D08G018810	5.12	29.06	4.93	3.78	4.34	34.32	5.63	42.31	4.39	5.66	48.99	6.05	32.74	4.6	33.14	38.22	49.2	50.07
Ghir_A04G010230	8.82	15.07	13.16	7.59	7.07	12.33	13.05	15.8	7.47	12.69	16.08	8.02	14.01	7.62	15.48	14.79	16.52	16.39
Ghir_A12G015250	2.93	3.69	3.18	2.43	2.85	5.8	4.72	5.04	2.26	2.59	4.23	3.25	4.31	3.38	3.95	5.54	4.7	4.69
Ghir_A09G007390	0	0	0	0.13	0	0	0	0	0	0	0	0	0	0	0	0	0	0
Ghir_A13G000980	10.86	11.11	14.14	10.33	13.62	9.98	13.5	9.83	11.67	12.31	7.15	12.17	8.74	12.83	9.32	10.83	7.87	7.97
Ghir_D01G000770	0.24	0.35	0.24	0.07	0.21	0.26	0.09	0.44	0.32	0.37	0.35	0.09	0.19	0.16	0.34	0.35	0.26	0.12
Ghir_A11G028620	6.91	7.09	5.75	6.03	5.47	5.2	5.56	7.64	5.18	5.38	3.85	5.21	7.61	6.03	7.94	6.83	4.53	3.73
MXLOC_088201	2.36	1.47	0.54	1.71	0.72	1.18	0.45	0.95	0.58	0.75	0.33	3.18	1	1.98	1.33	1.05	0.67	1
MXLOC_084837	0	0	0.07	0	0	0	0	0.31	0	0	0	0.06	0.1	0	0.18	0.06	0.27	0.58
MXLOC_017280	3.19	7.75	1.87	1.94	2.15	5.2	1.75	6.39	1.75	1.85	3.75	2.55	8.16	2.9	8.7	5.31	3.48	3.59
Ghir_D01G015280	15.68	16.56	17.37	16.03	16.34	16.79	16.77	17.05	16.29	15.14	16.08	13.86	16.83	14.38	16.02	17.27	16.46	16.88
Ghir_D03G002590	11.84	11.45	15.52	13.12	13.76	12.18	14.72	15.2	12.19	14.78	14.41	10.63	10.65	10.63	13.36	11.78	12.98	11.96
Ghir_D04G013670	0.05	0.97	0	0.18	0	0.57	0.23	1.11	0.03	0.09	0.73	0.15	0.86	0.04	0.68	0.73	1.11	0.62
Ghir_A07G015430	3.82	2.78	1.68	4.14	3.83	2.19	2.43	2.69	3.94	1.56	1.97	3.73	2.64	3.27	3.38	2.39	1.91	1.39
Ghir_A11G003560	7.3	12.95	15.79	16.05	18.93	11.64	18.18	11.92	16.77	18.1	8.01	8.88	12.03	10.49	10.35	12.54	9.19	10.29
Ghir_A12G009320	0.76	0	0.06	0.59	0.19	0.39	0.25	0.29	0.44	0	0.56	0	0.5	0.26	0.5	0.14	0.23	0.6
Ghir_A06G015760	138.73	223.33	190.29	187.35	167.95	252.35	181.86	260.44	186.91	185.32	226.88	141.75	230.57	119.89	225.38	242.28	218.1	231.7
Ghir_D13G007240	6.51	2.7	7.44	7.6	11.91	2.13	7.82	1.94	11.48	8.16	1.59	6.66	2.15	8.43	2.82	1.89	1.44	1.6
Ghir_A07G021780	15.41	19.99	18.32	15.84	17.71	19.49	17.3	17.81	17.65	18.24	16.02	16.35	20	16.57	21.17	19.25	18.47	16.77
Ghir_D11G007720	3.93	3.3	2.58	2.06	1.82	4.74	2.01	4.49	1.95	2.55	2.86	3.06	3.97	2.87	3.79	4.88	4.32	5.82
Ghir_D04G016120	1.21	1	1.89	1.48	1.57	1.18	1.42	0.33	1.12	1.14	1.13	1.6	1.78	0.98	0.83	1.15	1.76	0.82
Ghir_D12G012880	0.8	1.94	1.72	1.46	1.44	4.23	1.35	4.35	1.35	2.56	4.24	1.05	2	1.41	3.03	4.46	4.86	5.04
Ghir_D06G001810	0	0	0.08	0.16	0.07	0.09	0.06	0	0.03	0.21	0.08	0.06	0	0.15	0	0.06	0.14	0.18
MXLOC_106381	1.54	2.2	0.75	0.86	1.45	2.01	0.45	2.27	1.01	0.65	1.65	1.46	2.15	1.42	2.41	1.95	1.69	1.28
Ghir_A06G022810	0	0	0	0.11	0	0.26	0	0	0	0	0.84	0	0	0	0	0.09	1.46	1.47
Ghir_D11G001180	52.25	65.38	52.69	43.14	43.76	73.05	49.04	75.11	43.26	48.97	60.96	53.11	69.28	55.23	69.12	72.83	61.81	60.39
Ghir_D09G020130	0.03	0.07	0	0	0.08	0	0	0.14	0.2	0	0.13	0	0.07	0	0	0	0.04	0.03
Ghir_A01G009520	0	0	0	0	0	0	0	0	0	0	0.05	0	0	0	0	0	0	0.08
MXLOC_032749	0	0.28	0.61	0	0	0	0.49	0.47	0.65	0.57	1.9	0	0.12	0.86	1.43	0.64	1.53	0.36
MXLOC_011052	0.97	0	0.58	0.85	0.34	0	0.45	0	0.6	0.18	0	0.18	0	0.36	0	0	0	0.04
Ghir_D06G021390	3.97	3.76	3.42	3.46	3.03	2.21	3.69	2.41	2.19	3.35	2.07	3.45	3.39	4.29	1.92	2.98	2.67	1.25
Ghir_A12G022180	8.13	4.86	2.27	5.38	4.19	4.97	2.14	4.76	4.64	2.69	3.83	8.73	5.94	7.32	4.66	4.56	3.87	3.09
Ghir_A12G019040	18.58	0.43	10.5	39.38	39.81	0.75	10.8	0.72	39.69	9.3	0.2	19.17	0.42	17.11	0.38	0.37	0.44	0.42
Ghir_D06G012490	30.51	39.49	36.26	23.81	26.21	39.74	31.56	38.27	26.57	30.34	44.41	26.91	37.83	26.37	42.34	40.62	47.85	47.31
MXLOC_077068	1.38	0.06	0	0	0	0.07	0	0	0	0	0	0.67	0.03	1.03	0.06	0.2	0.15	0
Ghir_A03G023090	2.7	2.44	4.71	3.07	2.49	2.66	4.51	3.11	2.61	3.57	2.76	3.38	2.44	2.92	2.05	2.64	2.25	3.23
Ghir_D12G001640	5.33	4.56	12.15	5.51	5.66	6.4	12.12	6.09	4.81	13.48	7.14	6.22	5	4.6	5.14	6.24	8.47	7.78
Ghir_D04G004220	0	0.07	0	0	0	0	0	0	0.2	0	0	0	0	0	0	0	0	0
Ghir_D12G016630	0.31	0.95	0.35	0.19	1.29	0	0	0	0	0.14	0	0	0.07	0.45	0	0	0	0
Ghir_A12G007060	0.03	0.22	0.04	0	0.07	0.33	0	0.27	0	0	0.12	0.14	0.29	0.08	0.19	0.46	0.42	0.32
Ghir_A09G005210	302.7	240.12	226.6	236.37	291.38	249.88	286.59	222.03	266.43	277.4	178.67	324.1	216.99	307.68	187.17	244.58	192.42	183.12
Ghir_D05G018700	0.4	0.13	0.07	0.03	0.54	0.19	0.3	0.13	0.35	0.4	0.25	0.25	0.33	1.08	0.16	0.49	0.41	0.37
MXLOC_107174	6.56	3.73	7.54	4.72	5.19	2.39	6.33	2.48	5.08	6.24	0.65	5.78	3.54	5.63	3.36	3.04	0.86	0.94
Ghir_D05G005210	0.57	0.07	1.03	0.45	0.51	0.34	0.71	0.2	0.79	0.54	0.32	0.45	0.49	0.42	0.28	0.16	0	0.09
Ghir_D09G016200	0	0	0	0	0.22	0	0	0	0	0	0	0	0	0	0	0	0	0
Ghir_D04G001330	0	7.21	0	0	0	7.97	0	7.23	0	0.2	2.96	0	10.81	2.7	13.86	6.44	8.06	5.89
Ghir_D01G020340	0.06	0	0.23	0.08	0.04	0.14	0.12	0.11	0.04	0.08	0.54	0.06	0.04	0.02	0.04	0.18	0.8	0.57
Ghir_D05G010340	3.25	0.7	4	2.28	3.32	2.16	5.67	0.87	2.28	3.75	1.24	1.75	1.13	2.27	1.93	2.31	1.96	1.81
Ghir_D05G005860	0.16	0.55	1.51	0.28	0.62	0.38	1.38	0.63	0.61	1.59	0.2	0.14	0.71	0.34	0.6	0.38	0.75	0.5
Ghir_A07G003970	3.84	9.86	3.59	3.99	3.12	10.26	3.54	10.91	3.53	2.91	5.42	3.74	7.83	4.14	8.65	11.71	6.25	7.33
Ghir_A03G001010	0.12	0	0.02	0.02	0	0.04	0	0	0	0.06	0	0.04	0	0.1	0.15	0.15	0	0.03
Ghir_D09G011890	6.86	8.73	8.49	9.79	8.65	10.34	8.49	8.61	10.64	10.92	9.7	9.01	9.66	9.09	8.68	8.72	10.66	11
Ghir_D11G021100	0.49	0.77	0.96	1.1	0.59	0.73	0.81	1.35	1.13	2.44	0.96	0.33	0.47	0.77	0.2	0.64	0.85	1.03
Ghir_D12G029510	15.07	0	4.28	9.72	8.52	0.08	6	0.52	8.87	4.49	1.06	17.74	0.78	14.87	0	0	0	0.74
Ghir_D04G009620	1.79	2.74	3.35	1.27	1.19	2.65	2.37	2.35	1.72	3.3	3.19	2.05	2.53	1.96	2.85	2.84	3.38	3.29
Ghir_D04G003830	1.01	1.33	1.05	0.68	1.26	0.94	0.91	0.85	1.39	0.75	0.3	0.84	0.48	1.05	0.96	1.03	1.04	0.68
MXLOC_009543	0.57	0.31	1.1	0.75	0.3	1	0.52	1.46	0.93	0.45	2.36	0.57	1.12	0.9	1.98	1.51	1.96	1.31
Ghir_A13G018930	5.15	6.33	2.45	2.45	3.08	6.94	2.87	4.28	2.63	2.96	2.62	5.02	6.13	7.7	4.26	5.16	6.18	4.27
Ghir_D12G015520	0	0	0	0	1.28	0	0	0	0	0	2.27	0	0	0	0	0	0	0.36
Ghir_D11G004930	0	0.44	0	0.26	0	0.01	0.05	0	0	0.24	0.04	0	0.33	0.16	0	0	0.41	0
Ghir_D11G000010	0.75	0.82	0.65	0.26	0.43	0.35	0.4	0.64	0.23	0.79	1.5	0.74	0.22	0.16	0.14	0.61	1.03	1.92
MXLOC_070451	1.74	1.45	1.39	2.31	1.29	1.67	1.62	2.31	1.18	1.47	2.48	1.14	2.05	0.81	1.76	2.19	3.26	3.31
MXLOC_098838	28.8	26.21	1.68	24.14	19.71	5.98	4.06	11.33	24.35	3.43	7.77	29.67	23.76	28.71	27.51	10.41	5.48	4.58
MXLOC_057928	2.83	2.74	3.07	3.42	2.95	3.28	2.48	1.57	2.91	3.55	3.49	2.67	2.42	2.7	2.27	2.78	2.7	2.65
Ghir_A07G005040	1.37	1.35	0.88	1.72	0.83	1.1	0.87	0.77	1.98	0.75	0.9	1.12	1.34	0.76	1.91	0.38	1.65	1.22
Ghir_A06G021940	11.45	8.47	12.18	12.03	12.33	10.18	12.35	11.79	11.98	13.35	6.06	10.2	8.54	11.42	8.73	11.04	6.59	6.62
Ghir_A09G018300	0	0.06	0.09	0	0	0	0.1	0	0.1	0.07	0.04	0.07	0.16	0.04	0.13	0	0.08	0.1
Ghir_A05G009190	0.01	0.15	0.06	0.06	0.18	0.08	0.04	0	0.06	0.11	0.03	0.1	0.11	0.03	0.07	0.08	0.02	0.03
Ghir_D07G003050	0	0	0	0	0	0.09	0	0.12	0	0	0	0	0	0	0	0	0	0
MXLOC_096045	3.06	2.92	3.75	3.14	3.28	3.15	2.87	3.93	3.2	3.01	3.67	2.94	3.71	2.81	3.52	4.12	3.73	2.98
Ghir_A08G014030	0	0.56	0.04	0	0.25	0.01	0.25	1.07	0.1	0.26	1.34	0.08	0	0	0.27	0.18	0.25	0
Ghir_A05G025700	0.25	0.29	0.63	0.53	0.52	0.53	0.39	0.5	0.39	0.52	0.18	0.45	0.6	0.44	0.62	0.36	0.55	0.51
Ghir_A13G000750	0.69	0.62	0.63	0.51	0.38	0.4	0.53	0.75	0.72	0.69	0.53	0.49	0.54	0.6	0.39	0.41	0.59	0.91
Ghir_A08G017640	0.4	0	0	0	0	0	0	0	0.16	0	0	0	0.71	0.33	0	0	0	0.14
Ghir_A02G016240	14.3	11.06	14.79	15.72	15.53	11.13	14.29	11.05	16.54	13.43	10.83	15.35	9.43	15.71	11.28	11.38	11.11	10.92
Ghir_A03G015190	0	0	0	0	0	0	0	0	0	0	0	0	0	0	0	0	0	0.03
Ghir_D13G011710	0.41	0	0	0	0	0.05	0	0	0	0.21	0	0	0.39	0	0	0	0	0
Ghir_D04G006320	1.47	1.67	1.46	1.31	1.04	2.19	1.81	0.99	1.39	2.24	1.79	1.52	1.7	2.16	1.25	1.24	1.73	2.32
MXLOC_099203	12.08	9.12	21.34	20.37	18.93	13.32	21.03	12.75	18.96	21.74	17.45	9.11	9.87	10.24	7.98	12.94	19.78	16.16
MXLOC_031843	1.33	0	2.49	5.75	5.21	0.19	1.38	0	6.18	1.26	0	0	0	0.44	0.14	0	0.06	0.06
Ghir_A13G017550	1.04	1	0.96	0.97	0.97	0.73	1.01	0.74	0.83	1	0.76	1.08	0.9	1.54	1.03	1.13	0.59	0.58
Ghir_A07G018050	5.56	8.2	5.56	3.03	4.07	9.2	7.11	9.79	5.3	8.05	8.34	4.59	7.27	5.17	6.05	7.28	8.86	8.92
Ghir_A01G013350	0.08	0	0.06	0.08	0.02	0.06	0	0	0.06	0.06	0.08	0.27	0	0.3	0	0	0.05	0.1
Ghir_D02G012510	65.7	56.58	66.77	50.07	48.21	60.72	64.5	61.63	49.52	64.74	49.65	68.78	54.08	62.44	53.58	66.63	55.84	57.4
Ghir_A01G003020	10.12	13.77	13.58	11.15	9.65	13.2	12.97	13.12	11.51	12.05	14.1	9.98	11.32	9.38	14.19	13.35	9.45	10.87
Ghir_D03G013620	1.56	0	0	0	2.09	0	0	1.14	0	2.68	0	0	0	0	0	0	0	0
Ghir_A09G021250	2.3	1.92	3.24	2.16	2.53	2.42	2.63	2.22	2.22	2.5	1.36	2.63	2.35	2.54	1.6	2.37	1.46	1.6
Ghir_A08G002370	17.92	20.91	19.29	14.94	14.46	19.39	20.23	18.02	14.55	19.2	17.85	16.81	19.84	18.33	19.69	19.95	17.92	17.95
Ghir_A03G003290	61.09	52.05	45.54	50.59	53.07	53.08	41.51	58.51	50.57	43.05	44.22	58.78	55.03	59.07	55.42	52.13	43.44	46.1
Ghir_A05G001610	0.03	0.06	0.08	0	0.22	0.19	0.13	0.05	0	0.08	0	0.1	0.36	0.08	0.13	0.4	0.16	0.16
Ghir_A02G019520	1.39	2.15	0.43	0.42	0.13	1.68	0	1.51	0.27	0.27	0.95	1.7	2.14	1.09	0.98	1.54	0.32	0.33
Ghir_D05G003560	0	0	0	0.16	0.08	0.3	0.02	0.17	0	0	0.32	0	0	0	0.02	0.13	0.24	0.22
Ghir_D06G011770	1.18	0.81	0.94	1.03	1.4	1.55	1.44	0.71	1.41	1.86	1.12	0.51	0.45	1.38	0.91	0.71	0.99	0.64
Ghir_D05G024120	39.23	83.72	31.95	40.54	40.74	96.58	32	101.84	40.5	30.73	54.09	35.24	85.22	33.31	89.65	107.24	56.49	56.54
Ghir_A05G021690	0	0	0	0	0.33	0	0	0	0	0	0	0.14	0	0	0	0.16	0	0
MXLOC_096286	2.17	0	0	0.13	0.36	0	0.1	0	0	0.06	0	1.61	0	1.4	0	0	0	0
Ghir_A05G007830	0.2	0	0	0	0	0	0	0	0	0	0	0	0.19	0.23	0	0	0	0
Ghir_D12G021060	2.23	1.93	2.63	2.24	1.76	1.53	2.26	2.07	2.1	2.05	2	2.35	2.03	2.13	2.4	2.26	1.78	0.9
Ghir_A10G000080	0	0	0	0	0	0	0.02	0	0	0.32	0	0.02	0	0	0	0	0	0
Ghir_A05G004110	1.07	1.03	1.8	1.29	0.61	0.8	2.67	0.84	0.97	2.22	0.49	0.95	0.83	1.27	0.57	1.15	0.47	1.14
Ghir_A10G007730	2.15	0	0	1.71	0	0	0	0	0.61	0	0	2.2	0.85	0.15	0	0	0	0
MXLOC_056784	1.77	0.39	0.68	1.27	1.09	0	1.56	0.2	1.35	0.54	0.11	1.55	0.18	1.08	0.47	0.53	0.59	0.38
Ghir_D07G017800	0.22	0	0	0	0.08	0	0	0	0	0	0	0.15	0	0.09	0	0	0	0
Ghir_A10G009930	1.28	0.72	0.82	0.46	1.58	1.41	1.26	1.29	1.38	1.39	0.99	1.38	0.84	1.6	0.6	1.14	0.49	0.18
Ghir_D07G008420	0	0.11	0	0.1	0	0.15	0	0.11	0.3	0	0.24	0.12	0.04	0.05	0.04	0	0.27	0.15
MXLOC_098351	5.15	2.56	2.59	3.91	3.48	1.99	1.64	2.58	4.72	1.7	1.19	5.94	1.24	5.18	2.65	3.09	1.19	2.13
Ghir_D13G004620	9.48	13.87	8.55	9.32	9.13	15.78	9.23	14.81	10.38	9.26	13.12	9.63	14.87	11	14.22	16.21	12.82	12.58
Ghir_D05G006020	6.76	4.96	5.02	4.64	5.9	3.38	5.16	5.13	5.59	5.62	2.5	6.78	4.31	6.49	5.62	4.11	5.78	2.42
Ghir_A01G007230	0.26	0.61	0.13	0	0.17	0.76	0.19	0.36	0.36	0.32	0.55	0.11	0.56	0.38	0.62	0.38	0	0.11
Ghir_D04G006900	1.72	2.26	7.77	5.02	5.43	2.37	6.65	1.98	6	8.59	2.74	3.45	1.23	2.53	1.4	2.21	4.56	3.43
MXLOC_005291	0.26	0.14	0.49	0	0.09	0.07	0.4	0.39	0.18	0.46	0.16	0.29	0.22	0.04	0.62	0.31	0.17	0.11
Ghir_D04G002490	5.32	4.13	7.45	6.21	5.78	5.85	7.7	5.59	6.51	7.77	5.06	5.17	4.82	3.31	4.15	5.41	6.32	5.19
Ghir_D07G005770	0.08	0.04	0	0.05	0	0.39	0	0.11	0	0.04	0.15	0	0.16	0.05	0	0.41	0	0
Ghir_D08G013330	2.01	2.74	2.02	1.9	2.49	3.24	2.1	2.82	2.02	2.47	3.08	2.17	3.25	1.43	2.73	3.11	3.7	2.51
Ghir_A09G025910	0.71	0.67	0.1	0.92	0.88	0.6	0.37	0.92	0.47	0.31	0.48	0.64	0.51	1.06	0.23	0.91	0.29	0.18
Ghir_A04G011480	1.1	0.62	0	0.59	0	0	0	0	0.78	0	0.19	1.25	0	1.69	0.16	0.17	0.34	1.45
Ghir_A08G017160	0	0.1	0.25	0.12	0	0.03	0.1	0.09	0	0.03	0	0	0	0	0	0.1	0	0.03
Ghir_A06G008200	0.01	0.08	0.03	0	0.11	0.2	0.17	0.13	0.11	0	0.31	0.03	0.21	0.14	0.06	0.25	0.13	0.06
MXLOC_058299	3.78	1.04	3.31	4.72	3.85	1.34	3.33	1.32	3.46	2.91	1.85	3.57	1.47	3.31	1.3	1.21	1.32	1.58
MXLOC_021926	0	0	0	0	0	0	0	0	0	0	0	0	0.49	0	0	0	0	0
Ghir_A12G003970	1.32	2.39	2.58	2.25	2.21	2.78	2.44	3.06	1.52	2.52	2.46	1.81	2.13	1.55	2.33	2.87	2.29	2.47
Ghir_A12G020860	0.23	0	0.04	0	0.04	0	0.03	0	0.13	0	0.08	0.24	0.03	0.08	0.06	0.03	0.04	0
Ghir_D04G020870	9.65	9.5	6.67	5.13	5.95	11.07	8.76	11.55	6.08	6.02	8.97	9.83	11.92	9.57	11.23	10.96	9.32	7.89
Ghir_A11G021990	7.11	6.86	3.59	3.81	5.54	4.6	3.9	6.01	5.65	2.96	6.54	4.73	7.16	4.34	6.58	5.01	5.81	6.41
MXLOC_053536	10.55	10.57	37.26	18.19	18.21	11.65	30.91	13.7	18.65	30.71	27.71	10.19	12.59	9.69	10.39	13.65	24.15	27.08
Ghir_A05G001630	1.69	0.74	4.21	3.56	3.79	0.31	3.68	0.43	3.97	3.31	0.47	1.44	0.71	1.5	0.63	0.59	0.46	0.45
MXLOC_105849	0	1.42	0.25	0	0.52	0.39	0	0.19	0	0.11	0.5	0.42	0.56	0.08	1.51	0	0.32	0.75
Ghir_A01G017250	0.28	0.24	0	0.02	0	0	0	0.07	0.46	0.18	0.38	0.37	0.41	0	0	0	0	0.01
MXLOC_071373	0.08	0.29	0.08	0.11	0	0.2	0.08	0.48	0	0.26	0.21	0	0.14	0	0.04	0.32	0.49	0.75
Ghir_D06G012370	0.59	0.3	0.39	0.37	0.75	0.23	1.1	0.39	0.27	0.45	0.43	0.15	0.42	0.31	0.35	0.52	0.44	0.15
MXLOC_100634	9.66	13.61	12.49	10.38	7.73	14.04	12.41	13.66	7.99	11.94	14.16	9.01	14.3	9.56	13.04	12.66	15.78	15.13
MXLOC_105034	0.13	0	0	0	0.04	0	0	0	0	0	0	0	0	0	0	0	0	0.13
Ghir_D02G018170	0.03	0	0.35	0	0	0	0.5	0.11	0	0.02	0	0	0.36	0	0	0.25	0	0
Ghir_A04G009980	0	0.07	0	0	0.07	0	0	0	0	0	0	0.27	0.06	0	0.45	0.14	0	0.06
Ghir_D06G018470	3.18	3.27	2.74	2.47	2.52	4.39	2.58	3.58	2.36	2.07	2.17	3.1	2.96	2.99	3.35	4.13	1.9	1.97
Ghir_A03G018170	1.63	2.26	2.04	2.19	2.13	2.07	2.65	2.01	1.9	2.07	1.69	1.88	2.58	1.71	2.31	2.14	1.33	1.63
Ghir_D01G009810	1.1	2.11	2.95	0.53	0.65	1.59	2.91	2.29	0.52	2.71	2.95	0.95	2.2	0.84	1.82	2.54	2.2	2.18
Ghir_A11G006830	0.17	0.17	0.74	0	0	0	0.38	0	0.34	0.18	0	0	0.5	0	0	0.93	0.93	0
Ghir_A10G007020	6.08	8.67	3.86	3.02	3.89	7.06	7.85	8.44	3.22	4.42	8.94	4.97	6.96	4.71	6.82	5.66	7.86	7.34
Ghir_A12G028260	0.62	2.09	1.26	1.1	0.21	1.76	1.31	1.42	1.08	1.53	2.15	0.43	1.69	1.05	0.81	1.72	2.32	1.96
Ghir_D10G007810	4.42	10.51	3.59	3.02	3.25	9.44	3.23	9.19	3.31	3.51	7.29	4.06	9.35	3.53	9.92	8.88	8.97	8.12
MXLOC_002395	0.71	0.8	2.17	1.77	2.38	1.73	1.96	0.98	2.13	2.85	2.1	1.19	1.71	0.97	1.21	1.17	2.15	1.76
Ghir_A08G015310	3.13	1.69	3.34	3.61	3.59	2.14	3.36	2.31	4.36	4.16	1.96	2.87	1.44	2.9	1.96	2.03	3.58	1.91
Ghir_A10G002830	2.22	10.07	1.92	1.47	1.89	7.23	1.92	7.95	2.14	1.84	5.61	2.09	9.9	2.11	10.01	7.73	5.33	5.82
Ghir_A02G015930	11.54	5.86	11.54	8.42	10.26	7.16	12.99	8.89	11.03	13.28	7.78	11.11	5.18	10.66	6.33	9.4	8.75	9.82
Ghir_D07G017540	0	0.41	0	0.3	0	0.39	0.03	0.95	0	0	0.3	0.03	0.17	0	0.12	0.21	0.07	0.2
MXLOC_100475	4.07	7.17	4.38	3.02	2.99	5.01	4.51	4.98	2.96	4.39	4.77	4.15	5.95	5.1	6.47	5.9	3.58	4.33
MXLOC_055711	0.01	0.92	0.17	0.05	0.18	0.58	0.11	0.37	0.05	0.21	0.38	0.03	0.7	0.05	0.84	0.49	0.25	0.36
Ghir_A03G016250	0.61	3.42	2.41	0.8	0.64	3.41	1.59	2.97	0.6	2.13	1.66	0.41	2.32	0.43	2.07	2.6	2.99	2.39
Ghir_D05G011100	1.62	1.19	0.62	0.94	0.71	1.23	1.15	1	1.26	0.57	0.4	1.41	1.03	1.41	1.38	1.25	0.71	0.66
Ghir_D01G001090	1.32	0.05	4.72	2.46	2.56	0.23	3.63	0.27	2.12	3.36	0.05	1.76	0.03	1.7	0.05	0.11	0.02	0.21
Ghir_A05G009780	0.38	0.39	0.2	0.21	0.35	0.46	0.15	0.49	0.44	0.21	0.2	0.58	0.73	0.22	0.83	0.41	0.25	0.2
Ghir_A04G011150	0.03	0.16	0.11	0.06	0.1	0.41	0.12	0.62	0.08	0.06	1.05	0.04	0.21	0.01	0.2	0.56	1.28	0.9
Ghir_A11G005520	0.43	0.26	0.35	0.4	0.3	0.5	0.77	0.22	0.33	0.31	0.41	0.54	0.31	0.35	0.33	0.34	1.33	0.68
Ghir_A02G010700	1.82	0.32	0.09	0.06	0.19	0.47	0.15	0.17	0.05	0.25	0.22	1.27	0.12	1.78	0.22	0.26	0	0.06
MXLOC_049555	3.78	3.21	4.01	2.91	3.15	3.12	3.12	2.49	2.88	3.27	1.77	2.64	3.25	2.83	2.87	3.07	2.11	1.49
Ghir_D02G015720	10.35	9.43	11.71	11.6	11.86	10.02	12.29	7.41	12.66	12.16	8.93	10.85	6.94	9.54	7.37	10.66	8.67	8.39
Ghir_A12G018180	2.25	0.63	1.83	2.16	2.28	0.58	2.86	0.74	2.03	2.45	0.83	1.53	0.2	0.73	1.03	0.95	0.82	0.97
Ghir_A06G015970	5.18	1.42	2.76	3.72	4.23	1.89	3.62	1.97	3.64	3.95	1.56	3.2	2.37	3.92	2.1	1.81	1.55	1.6
Ghir_D12G021630	9.85	27.01	5.48	6.39	6.93	32.18	5.7	28.73	5.99	4.6	25.6	9.71	27.12	10.06	27.83	29.4	25.15	25.9
Ghir_D05G033560	7.48	5.29	9.44	6.77	3.94	5.26	8.18	5.14	5.9	8.38	4.46	7.13	5.54	7.09	6.34	6.61	4.46	5.03
Ghir_A04G004440	0.26	0.66	0.03	0.39	0.42	0.22	0.05	0	0.04	0.13	1.29	0.18	0.54	0.28	0.56	0.55	0.41	0.34
Ghir_A13G018110	0	0	0	0	0	0	0	0	0	0	0.3	0	0	0	0.35	0	0	0
Ghir_A13G021060	0	0.11	0.21	0	0.04	0.04	0.04	0	0.12	0	0	0.04	0.04	0.04	0	0.07	0	0.39
Ghir_D04G018670	1.34	0	0	0	0	0.39	0	0	0.16	0	0	0.63	0.32	0	1.32	0	0	0
Ghir_D11G009310	2.81	1.35	1.76	2.69	3.21	1.26	1.49	2.22	3.09	2.14	2.06	2.01	2.05	2.54	2.01	2.39	3.43	1.88
Ghir_A07G006130	3.64	2.98	3.52	4.8	4.05	6.77	4.78	6.36	2.9	3.76	1.89	3.79	1.41	6.13	5.1	2.51	7.08	5.58
Ghir_D04G009280	3.96	1.94	2.85	3.52	3.93	2.75	1.76	2.54	2.51	3.16	4.34	1.89	2.25	3.1	1.68	2.09	4.07	3.65
Ghir_D08G004860	1.1	0.65	0.75	0.56	0.56	1.32	0.73	0.65	0.57	0.5	0.75	0.8	1.36	1.08	0.76	0.75	1.04	0.42
MXLOC_058699	2.66	1.78	2.45	3.43	3.42	2.81	3.02	2.73	3.4	3.3	1.67	3.16	1.97	2.8	2.25	3.45	2.02	1.8
MXLOC_001928	0.32	0.72	0.9	0.75	0.43	0.62	0.82	0.32	0.55	0.55	0.21	0.25	0.18	0.46	0.31	0.64	0.8	0.41
MXLOC_036602	1.24	1.96	1.86	1.41	1.35	1.51	1.79	1.3	1.89	1.69	1.35	0.58	1.71	1.6	1.68	1.75	1.63	2.6
Ghir_D06G007450	0.75	1.56	0.67	0.78	0.48	0.61	1	1.7	0.31	1.27	1	1.03	1.06	0.48	0.64	1.09	1.64	1.25
Ghir_D12G012380	0.32	0.23	0.07	0.17	0	0.21	0	0	0.02	0.11	0	0	0.39	0.58	0.26	0	0.08	0
Ghir_D11G009950	2.25	3.8	1.79	2.74	3.44	5.66	2.71	5.07	3	1.75	5.37	2.47	2.64	2.33	2.91	6.22	4.87	4.17
Ghir_D09G006040	0	0.02	0.08	0	0	0.02	0.08	0.03	0	0.02	0	0	0	0	0	0.02	0.02	0
MXLOC_060218	1.42	2.63	0.96	1.01	1.07	2.9	0.95	2.85	0.78	0.91	3.43	1.33	3.09	1.14	2.91	3.18	3.66	3.77
MXLOC_102148	3.69	3.12	5.35	4.45	4.02	2.2	4.53	2.46	3.83	4.83	2.1	3.51	3.09	3.32	2.47	2.13	2.07	2.28
Ghir_D07G019190	1.3	4.22	1.73	1.76	1.21	3.84	1.68	3.43	1.32	1.73	2.53	1.7	3.92	1.56	3.61	3.47	2.22	2.18
Ghir_A07G009760	51.03	69.91	51.86	53.82	54.75	68.83	52.79	71.86	52.47	53.28	57.27	46.93	68.68	48.6	67.13	73.92	59.42	56.65
MXLOC_027712	1.94	1.66	1.72	2.15	1.74	1.44	1.49	1.7	1.41	1.4	1.25	2.36	1.37	1.67	1.78	1.62	1.76	2.05
Ghir_A08G021250	0.15	0.4	0	0.09	0.04	0.37	0	0.41	0.18	0.22	1.03	0.23	0.69	0.18	0.37	0.3	0.65	0.58
Ghir_A05G035330	0	0	0.09	0.02	0	0	0.2	0	0	0.16	0	0	0	0	0	0.04	0	0
MXLOC_044148	3.1	4.27	7.65	4.27	3.87	4.23	2.72	5.05	3.52	4.44	4.36	3	4.31	3.59	5.5	4.16	4.95	4.29
Ghir_D05G035640	0.73	0.74	1.12	1.5	1.41	1.09	0.5	1.37	1.21	0.89	1.11	0.56	0.48	0.84	0.74	1.23	1.26	1.04
MXLOC_050505	0.87	4.02	0.46	0.93	0.88	3.73	0.88	3.18	0.84	0.55	1.6	0.96	3.82	1.38	4.81	3.34	3.06	2.11
Ghir_D08G002790	0	0	0	0	0	0	0	0	0	0	0	0	0	0	0	0	0.09	0
MXLOC_014773	0	0	0.13	0.13	0.03	0	0.05	0	0.17	0.44	0.01	0	0	0.07	0	0	0.3	0.1
Ghir_A13G012540	7.13	10.23	11.17	9.16	10.69	11.75	9.44	9.41	9.38	8.59	11.25	7.87	10.13	8.93	11.06	9.89	12.86	10.93
Ghir_A08G001070	14.84	18.9	12.18	11.06	9.55	14.26	12.59	15.3	11.37	12.85	18.96	11.91	15.96	10.47	18.26	18.66	20.05	20.47
Ghir_D05G025910	0.03	1.31	0	0	0	1.28	0	0.81	0	0	0.61	0	1.12	0.24	0.98	0.16	0.55	0.65
MXLOC_004653	0.17	0.25	1.17	0.65	1.33	0	1.4	1.1	1.34	0.56	0.69	0.71	1	0.7	1.06	1.38	1.53	1.84
Ghir_A12G009730	8.72	7.5	8.25	7.53	8.23	7.17	7.9	6.94	7.38	8.03	7.01	8.27	6.98	7	7.33	7.67	6.92	5.52
MXLOC_106754	0.34	1.06	0.77	1	2.58	1.43	1.51	3.07	0.48	0.98	0.99	0.72	1.49	0.57	1.16	2.54	0.46	0.09
MXLOC_069538	0.9	0.78	1.37	0.84	0.56	2.33	0.32	1.83	0.45	0.61	2.13	1.02	1.89	0.78	0.82	1.96	0.97	1.43
MXLOC_090886	0	0.06	0	0.11	0	0.04	0	0	0	0	0	0	0.06	0	0	0.1	0	0.13
Ghir_A05G011700	0	0.1	0.03	0.03	0.05	0.09	0.23	0	0.12	0.1	0.08	0	0	0.05	0	0.04	0.1	0.1
Ghir_D02G018990	0.05	0.14	0	0.02	0	0	0	0.02	0.07	0.05	0	0.02	0.18	0.16	0.15	0	0	0.02
Ghir_D11G028640	0.6	2.37	0.17	0.3	0.69	0.18	0.12	0	0.44	0.15	0.17	0.97	2.38	0.62	1.71	0.38	0	0
Ghir_A02G011300	3.46	3.27	4.92	4.18	4.15	4.36	6	5.55	4.44	5.03	4.96	3.44	3.46	3.38	4.24	4.47	5.79	6
Ghir_D01G016870	0	0.13	0	0	0	0	0	0	0	0	0	0	0.03	0	0	0	0	0
MXLOC_062317	5.54	3.87	1.92	2.31	2.41	3.17	5.44	7.89	1.22	4.4	5.15	5.27	0.92	4.55	5.61	0	5.65	4.11
MXLOC_055595	0.12	0.05	0.23	0.54	0.05	0.46	0.28	0	0	0.14	0	0	0.13	0.22	0.04	0	0.17	0.21
MXLOC_085359	2.22	1.13	1.34	1.67	1.43	1.96	1.54	1.06	1.41	1.41	1.17	2.01	0.97	1.53	1.18	1.85	2.37	1.45
Ghir_A07G005820	1.62	2.42	2.12	1.71	2.33	2.82	1.65	2.28	1.98	1.63	2.27	1.4	2.52	1.21	1.93	3.27	1.89	2.41
MXLOC_036786	0	0.16	0	0	0	0.07	0.07	0.35	0	0	0	0	0.07	0.1	0.25	0	0.09	0
Ghir_D05G007080	2.37	0.34	1.58	2.46	2.84	2.13	0.23	1.17	1.89	1.25	1.04	0.94	1.37	1.63	0.9	0.6	0.57	0
Ghir_D08G023360	0	0.05	0	0	0	0.05	0	0	0	0	0	0	0	0	0	0.21	0	0.15
Ghir_D11G031390	3.62	2.91	3.06	2.94	2.85	2.42	3.63	2.77	2.17	3.41	2.15	2.86	2.84	2.71	2.04	3.05	2.97	2.11
Ghir_D02G018060	13.37	6.89	13.22	11.59	10.83	8.64	9.23	9.31	13.14	11.44	8.2	14.07	8.87	13.67	7.5	9.02	9.02	9.4
Ghir_A03G018750	3.48	3.58	6.51	3.21	2.7	2.94	3.51	4.2	4.22	4	2.03	3.92	2.59	3.76	2.9	4.1	3.08	2.81
Ghir_A13G018670	0.34	0	0	0.46	1.6	0	1.93	1.85	2.68	2.63	1.46	0.33	0.16	2.07	1.02	0.57	0.25	0.95
Ghir_A11G023300	0	0	2.83	0	0	0	1.74	0	0	1.28	0	0	0	0	0	0	0	0
MXLOC_047466	0	0	0	0	0	0	0	0	0.21	0	0	0.21	0.08	0	0	0	0	0
Ghir_D10G013000	2.1	4.25	2.33	1.69	2.53	3.68	1.87	4.01	2.15	2.25	3.27	2.74	3.64	1.38	4.35	6.17	5.4	5.43
MXLOC_046320	1.1	1.96	1.85	1.39	1.88	2.29	1.67	2.27	1.3	1.41	1.39	0.86	1.21	0.91	1.42	1.55	1.56	1.4
Ghir_D05G013290	7.61	10.39	5.52	4.49	4.77	5.77	5.61	6.54	5.25	5.39	5.55	7.74	11.14	6.85	10.89	6.61	5.06	5.11
Ghir_A12G003740	9.21	0	1.82	4.69	6.52	0	0.65	0	5.89	2.18	0	11.49	0	8.23	0	0	0	0
Ghir_A08G001840	2.95	2.53	2.82	4.96	1.09	2.14	1.94	4.09	2.49	2.6	2.43	2.03	2.11	2.17	2.9	3.81	2.22	1.97
Ghir_A10G010040	0	0	0	0	0	0.37	0	0	0	0.23	0	0.15	0	0	0	0	0	0
Ghir_D02G011530	0	1.07	0	0	0	0	0.33	1.78	0	0	0	0	0.12	0	1.39	0	0.16	0
Ghir_A05G002000	0.29	0.04	0.11	0.32	0	0.8	0.09	0.47	0.16	0.13	0.37	0.39	0.12	0.05	0.12	0.13	0.58	0.08
Ghir_D07G021560	5.51	6.02	3.32	3.97	3.45	8.05	3.52	8.16	4.29	3.4	4.97	4.6	7.84	4.91	6.85	6.66	4.7	5.14
Ghir_A03G014900	0.3	0.07	0.26	0.84	0.45	0.4	0.3	0.23	0.32	0.27	0.25	0.69	0.07	0.79	0.36	0.17	0.04	0.1
Ghir_D04G010700	0	0	0	0	0	0.37	0	0.58	0	0	0.39	0	0	0	0	0.37	0.57	0.28
Ghir_A12G012960	14.94	10.49	11.85	14.17	14.03	10.62	12.23	9.13	12.72	11.93	8.2	16.18	10.35	15.59	9.68	10.83	8.54	8.3
Ghir_A04G004590	6.85	13.3	7.77	8.99	8.78	15.85	8.47	13.82	9.71	7.69	12.16	6.67	13.4	7.95	11.8	15.07	13.92	11.35
Ghir_A04G001560	0	0	0.1	0	0	0	0	0	0	0	0	0	0	0	0	0	0	0
Ghir_A07G009780	0.18	0	0	0	0	0.4	0	0	0.44	0.19	0	0.33	0.43	0.08	0.45	0.2	0.15	0.24
Ghir_A09G009790	4.9	6.1	3.94	5.1	4.17	6.81	3.95	6.7	4.29	4.04	4.86	4.26	5.56	4.29	5.8	6.88	4.93	5.76
Ghir_D07G013490	0	0.26	0	0	0	0	0.09	0	0	0	0.24	0	0	0	0	0	0.12	0.28
MXLOC_092624	3.37	3.85	4.01	3.96	5.34	3.25	4.65	4	5.4	5.64	4.27	5.29	3.38	4.71	4.91	4.25	6.04	3.26
MXLOC_017161	1.16	2.04	2.47	1.58	1.38	3.18	1.66	1.28	1.67	1.41	1.51	1.48	1.27	2.21	1.41	1.66	0.99	0.99
Ghir_D10G026360	7.71	6.13	8.45	8.27	8.9	6.34	7.88	7.06	8.26	8.86	3.71	7.59	6.27	8.3	5.53	7.97	4.66	5.18
Ghir_D10G025360	0.03	0.1	0.02	0	0	0	0	0	0.03	0.03	0.06	0.02	0	0	0.03	0.03	0.04	0.02
Ghir_D09G019900	0	0	0	0	0.12	0	0	0.5	0.34	0.38	0.21	0.14	0	0	0	0	0.34	0
Ghir_A08G004390	0	0	0	0	0	0	0	0	0	0	0.15	0	0	0	0	0	0.1	0.15
Ghir_D11G029040	0.31	0.67	0.67	0.63	0.63	0.81	0.13	0.78	0.3	0.44	0.23	0.45	0.18	0.37	1.05	0.64	0.36	0.6
MXLOC_069051	3.85	8.76	2.6	2.77	3.41	6.51	2.47	8.09	2.85	3.07	3.33	3.77	6.56	3.27	7.69	6.51	3.92	4.41
MXLOC_038604	0.96	1.75	2.01	1.19	1.97	1.61	1.5	2.27	1.35	1.59	0.79	1.41	0.88	2.07	1.02	2.68	1.37	1.22
MXLOC_047457	21.46	0	1.82	28.18	26.87	0	2.24	0	26.86	2.51	0	22.04	0	21.03	0	0	0	0
Ghir_D12G015730	0	0.01	0.11	0.03	0.02	0.34	0.04	0.23	0.01	0.04	0.1	0	0	0	0	0.27	0.05	0.09
Ghir_D10G015190	8.09	7.54	9.06	7.54	7.3	8.84	7.45	7.6	6.7	6.52	5.33	7.76	8.55	8.1	7.44	9.86	5.82	6.64
MXLOC_006726	1.95	1.54	1.74	0.85	1.85	2.02	2.26	1.69	1.71	1.05	1.11	1.53	1.53	2.1	2.28	1.16	2.43	2.16
Ghir_D05G016990	1.51	1.35	1.21	0.98	0.69	0.64	1.16	0.78	1.01	0.99	0.56	1.29	1.06	1.06	1.37	0.61	0.31	0.64
Ghir_D11G012300	0.37	0.41	0.41	0.34	0.29	0.47	0.32	0.14	0.33	0.22	0.7	0.12	0.25	0.13	0.51	0.38	0.23	0.66
Ghir_A02G019070	1.75	0.72	1.28	1.96	1.64	1.25	0.21	1.96	2.45	0.39	1.09	0.32	0.93	1.35	0.54	0.05	2.02	0.1
Ghir_A09G020410	0	0.03	0.1	0	0.07	0.34	0	0.34	0	0	0.31	0	0	0	0	0.29	0.47	0.21
Ghir_D09G017290	2.57	2.23	2.46	1.71	2.19	1.75	2.24	1.63	1.42	2	1.9	2.27	2.61	1.92	1.89	1.73	2.12	1.77
Ghir_A01G021160	2.12	2.16	1.38	1.49	1.61	1.71	1.56	1.84	2.4	1.36	1.49	2.05	2.26	1.81	1.64	2.06	1.3	1.36
Ghir_D02G011670	1.93	2.07	2.09	1.7	1.74	2.52	2.47	2.64	1.78	1.71	2.7	1.71	1.94	1.63	2.25	2.49	2.04	2.61
MXLOC_063304	13.85	11.9	14.7	13.77	13.93	13.32	10.91	12.9	13.1	12.88	10.9	15.54	11.53	14.18	11.95	12.54	11.48	10.8
Ghir_A13G009960	10.37	10.13	14.29	10.51	11.1	12.11	14.7	12.59	10.33	13.4	11.24	11.08	12.84	9.31	12.84	14.08	13.04	15.73
Ghir_D06G014600	0	0	0	0	0	0	0.03	0	0	0.1	0	0	0	0	0	0	0.08	0
Ghir_D07G006140	0	0.07	0	0	0	0	0	0	0	0	0	0	0	0	0	0	0.08	0
MXLOC_040761	0.71	1.46	0.3	0.2	0.53	0.81	0.17	1.32	0.42	0.37	0.49	0.51	1.51	0.49	0.52	1.22	0.5	1.14
Ghir_D07G008680	2.85	0.2	5.15	6.03	6.1	0.84	5.99	1.17	4.98	5.49	1.38	2.92	1.29	2.4	0.96	0.79	0.95	2.4
MXLOC_102875	2.86	1.04	3.61	2.94	3.14	2.8	2.11	2.19	2.81	1.96	0.84	3.13	2.23	2.15	3.22	3.15	1.28	2.51
Ghir_A03G001920	3.53	7.75	2.54	3.86	3.24	7.02	3.6	7.51	4.07	3.62	9.46	3.98	8.66	3.85	8.24	8.62	8.33	7.43
MXLOC_107406	0.21	0.17	0.05	0.16	0.2	3.23	0.04	3.76	0.18	0.19	1.88	0.22	0.16	0.12	0.23	3.62	2.22	2.2
Ghir_D07G015720	14.52	0.09	1.01	1.37	1.05	2.25	1.73	2.41	0.71	1.01	3.11	13.79	0.05	14.72	0.02	2.77	4.11	3.72
MXLOC_086930	2.04	2.45	1.78	1.39	2.12	3.14	1.73	3.58	1.42	2.15	2.47	2.59	2.24	2.24	2.13	2.99	2.17	2.36
Ghir_D08G015290	0	0	0.18	0	0	0	0	0	0	0	0	0	0	0	0	0	0	0
MXLOC_088465	3.52	2.16	5.56	3.98	4.5	3.52	4.8	3.81	3.51	4.98	2.31	1.84	1.58	2.38	2.56	3.35	4.79	4.19
MXLOC_026130	0.55	0.93	0.38	0.22	0.51	0.26	0.24	0.89	0.46	0.51	0.12	0.69	1.09	0.86	0.83	0.66	0.26	0.77
Ghir_D03G000890	0.1	0	0.87	0.17	0.63	0	0.36	0.09	0.83	0.82	0.23	0.16	0	0.29	0.02	0	0.03	0.17
Ghir_A06G017590	0.29	1.53	0.27	0.67	0.37	1.12	0.25	1.44	0.28	0.78	1.35	0.51	1.21	0.93	0.89	1.13	0.62	1
MXLOC_009435	1.17	0.94	1.09	0.97	1.15	1.4	1.33	1.02	0.98	0.93	0.99	1.04	0.91	1.14	1.38	1.37	1.19	1.33
Ghir_A09G016840	0.01	0.91	0.38	0.41	0.31	0.73	0	1.03	0.53	0	0.48	0.16	1	0.02	1.04	1.68	1.78	1.16
Ghir_D03G007080	0	0	0	0	0	0	0	0	0	0.14	0	0	0	0	0	0	0	0
Ghir_A01G003270	0.11	0.01	0	0.11	0.08	0.06	0.06	0.02	0	0	0.1	0.17	0.06	0.12	0.04	0.06	0.15	0.03
Ghir_D05G021050	3.22	6.19	3.26	3.47	2.77	6.4	3.38	6.64	2.57	2.43	5.39	2.91	6.29	2.88	5.65	6.26	5.56	5.99
Ghir_D01G016930	1.18	3.66	0.47	0.58	0.99	2.84	0.57	3.02	0.77	0.51	1.8	0.48	4.57	0.55	4.13	2.58	2.24	2.49
Ghir_D06G015320	2.13	2.79	2.21	2.93	1.65	2.38	2.2	2.26	1.89	1.71	1.64	2.53	2.68	2.95	2.63	2.89	1.39	2.57
Ghir_A07G008150	0	0	0	0	0	0	0	0	0	0	0.03	0	0	0	0	0	0	0
Ghir_D11G015410	0.69	0.53	0.85	0.84	1.05	0.75	0.68	0.95	0.66	0.93	1.23	0.76	1.02	1.05	0.8	0.91	0.89	0.52
Ghir_A07G023920	0.2	0.33	1.53	0.84	0.15	0.61	0.41	0.66	0.53	1.37	0.5	1.03	0.95	0.31	1.19	0.82	1.69	0.4
MXLOC_004203	2.06	1.54	1.53	0.92	1.68	2.87	0.52	3.04	1.98	0	3.75	2.59	2.58	4.51	3.4	3.59	4.9	1.31
Ghir_D11G018690	5.72	2.3	0.45	3.68	3.3	1.51	1.43	1.95	3.07	1.21	1.85	7.88	3.65	6.55	3.93	1.28	1.86	2.02
Ghir_D05G005290	0.56	1.32	1.57	1.63	2.11	1.89	2.13	2.14	0.64	2.65	1.96	0.17	1.43	1.74	0.88	1.46	2.74	1.36
MXLOC_027072	0	0	0	0.33	0.1	0.1	0	0.11	0	0	0	0	0	0	0	0.13	0.11	0
Ghir_D11G011170	4.94	1.41	4.01	7.21	6.85	1.49	3.86	1.69	7.03	3.23	1.72	5.99	1.64	6.27	0.95	1.65	1.95	2.43
Ghir_D08G004820	5.64	10.96	9.83	6.43	6.94	11.2	8.29	11.66	4.83	9.81	10.91	6.59	11.43	6.74	10.05	10.84	10.56	12.54
Ghir_A01G003670	0	0	0	0	0	0	0.03	0	0	0	0	0	0	0	0	0	0	0
MXLOC_106522	0.11	0.15	0.21	0	0.03	0	0.03	0	0.36	0.18	0.31	0.05	0.03	0.04	0.19	0.13	0.31	0.14
Ghir_D08G023740	1.71	1.7	1.88	1.5	2.32	0.78	1.32	1.33	1.84	2.38	1.07	1.62	2.33	1.93	1.95	2.04	0.88	2.19
Ghir_A06G004810	0.17	0.16	0.07	0	0	0.28	0.06	0.15	0.38	0.11	0	0	0.11	0.07	0	0	0.19	0.21
MXLOC_105044	1.52	1.56	2.63	2.92	2.8	1.52	2.97	1.64	2.65	2.39	2.24	2.15	1.67	1.41	1.47	2.12	2.41	1.7
MXLOC_081509	4.83	7.55	6.62	5.58	5.79	9.69	5.16	8.56	5.79	5.13	10.46	5.15	8.08	5.76	6.78	9.11	9.78	9.61
Ghir_D13G013320	0	0	0	0	0	0	0	0	0	0	0.08	0	0	0	0	0	0	0
MXLOC_093029	3.79	4.41	4.4	3.64	3.44	5.02	4.35	4.48	3.67	4.04	3.28	3.64	3.98	3.05	3.87	4.95	4.45	4.36
Ghir_D05G014940	0.28	0.27	0	0.07	0.06	0.45	0.06	0.16	0.22	0	0	0.64	0.16	0.33	0.22	0.46	0.32	0.16
MXLOC_069109	1.09	0.57	2.44	1.2	1.93	0.94	2.22	1.81	1.77	1.89	1.41	1.72	1	1.2	1.11	1.55	1.85	1.45
Ghir_D07G013070	0.07	0	0	0.17	0	0.13	0.07	0.1	0.24	0	0.25	0.14	0	0	0.14	0.27	0	0
Ghir_A07G009890	0.11	0.14	0.07	0.21	0	0.22	0.17	0	0.22	0.11	0.14	0.06	0.16	0	0.19	0.23	0.29	0.16
Ghir_A12G007830	0.12	0.16	0.04	0.09	0.07	0.12	0.13	0.04	0.13	0	0.1	0.09	0.12	0.14	0.17	0.13	0.29	0.14
Ghir_D10G025910	5.58	5.68	3.2	3.25	4.57	5.71	2.44	5.29	5.65	2.99	4.51	4.63	5.33	4.76	4.32	5.93	5.23	4.48
Ghir_A13G009670	0.06	0	0	0.01	0	0	0	0.01	0	0	0.09	0.02	0.01	0	0	0.02	0.01	0.02
Ghir_D01G004340	0	0.05	0	0	0	0.05	0	0.02	0	0.01	0.09	0	0.07	0	0.06	0.05	0.03	0
Ghir_D13G025350	6.3	14.08	8.48	6.2	7.64	10.13	10.15	13.55	6.66	10.12	12.63	5.7	11.29	6.41	12.53	13.77	14.57	12.96
Ghir_A02G013530	0.03	0.03	0.25	0	0	0.16	0.86	0	0	0.67	0	0	0.13	0.03	0.08	0.03	0.06	0
MXLOC_083024	3.51	7.97	13.47	7.3	7.11	5.47	11.98	6.68	8.83	7.01	8.57	4.74	5.75	5.41	5.69	8.51	7.54	5.24
Ghir_D05G025390	7.36	7.06	6.4	6.24	6.38	8.44	7.21	6.39	6.5	6.49	4.74	7.05	6.68	7.02	7.3	7.69	3.88	4.96
Ghir_D04G011380	0	0.4	0	0	0	0.04	0	0	0	0	0.45	0	0.03	0	0.04	0	0.18	0.06
Ghir_D04G020530	1.71	1.16	1.33	1.49	1.04	1.78	1.47	1.1	1.78	1.82	1.25	1.71	3.51	1.91	1.75	1.69	2.18	3.1
Ghir_A02G004390	0.3	0.23	0.51	0.29	0.65	0.09	0.39	0.29	0.23	0.53	0.18	0.22	0.3	0.27	0.18	0.35	0.41	0.36
Ghir_D12G022190	1.68	3.87	0.83	0.96	0.82	3.45	0.95	3.43	1.31	0.96	1.39	0.79	3.69	1.32	3.06	2.38	1.14	1.4
Ghir_D10G011140	2.86	6.91	4.46	4.01	4.96	5.33	4.06	5.24	3.72	3.2	4.13	4.91	4.85	4.5	6.03	4.75	4.04	5.17
Ghir_A06G007000	1.2	2.81	2.92	2.08	3.05	3.84	2.38	1.82	2.63	1.6	1.65	1.16	2.92	2.33	1.89	2.78	1.89	2.36
MXLOC_083676	17.59	22.25	18.85	20.39	17.69	23.53	16.74	23.86	18.32	14.92	19.93	13.98	21.43	18.36	18.92	25.16	26.66	24.28
MXLOC_068357	1.86	2.93	2.52	2.19	2.49	4.05	2.93	2.81	1.64	2.36	2.77	1.73	2.92	2.01	3	3.57	4.3	3.85
Ghir_D11G017550	4.53	5.18	0.77	3.62	2.01	3.76	0.63	2.59	2.37	1.72	3.42	4.26	4.85	4.61	4.66	2.87	2.8	4.17
Ghir_D02G002290	0	0	0	0	0	0	0	0	0	0	0	0	0	0.06	0	0	0	0
Ghir_D02G024780	4.73	5.81	2.38	6.25	4.84	2.86	2.74	5.79	3.86	2.36	3.12	5.53	5.54	5.57	5.54	4.13	2.04	3.52
Ghir_D09G023450	0.12	0.87	0.57	0.59	0.31	1.21	1.16	1.22	0.87	0.55	0.86	0.18	0.49	0.52	0.6	1.13	1.96	0.86
Ghir_A09G025860	0	0.11	0	0	0	0	0	0	0	0	0	0	0	0	0.11	0	0	0
Ghir_A05G013950	0.77	0.2	1.01	0.36	0.27	0.37	0.12	0.62	0.43	0.16	1.02	0.29	0.24	0.14	0.32	0.83	0.24	0.78
Ghir_D05G025320	1.13	1.33	1.14	0.91	0.71	1.33	1.18	1.13	0.74	0.74	0.9	0.92	1.34	1.23	1.08	1.46	0.91	0.88
MXLOC_022907	1.32	0.78	2.16	0.95	1.27	0.3	2.38	0.43	1.3	2.29	0.51	1.23	0.44	1.25	0.86	0.62	0.44	0.45
MXLOC_070741	0.35	0.41	0.14	0.19	0.31	0.79	0.06	0.76	0.18	0.07	0.37	0.25	0.42	0.19	0.3	0.49	0.81	0.66
Ghir_A09G001080	1.77	4.57	2.76	2.96	3.22	5.24	3.6	4.81	2.85	3.49	3.88	1.57	4.27	2.22	4.19	5.38	3.4	3.56
MXLOC_077367	0.65	1.17	2	1.04	1.78	0.33	0.64	1	1.59	1.55	0	0.34	0.64	0.58	0.79	0.95	1.37	0.63
Ghir_D11G007770	2.01	3.14	2.27	2.46	2.57	2.32	2.59	3.37	2.25	2.52	2.54	2.8	2.76	1.98	3.15	2.7	3.39	2.97
Ghir_D02G011660	2.08	9.73	4.06	3.95	4.66	8.87	2.79	9.62	4.29	5.9	6.27	3.61	7.93	1.73	8.54	7.5	7.29	6.64
MXLOC_080603	1.49	2.37	2.82	1.13	0.51	0.8	1.92	1.24	1.48	1	2.21	0.66	1.9	1.08	2.01	2.6	1.73	2.93
Ghir_D06G001510	1.86	1.66	2.47	1.93	1.33	2.13	1.5	1.07	0.69	1.5	1.36	1.68	1.05	1.45	0.63	1.37	1.36	1.19
Ghir_A07G012590	0.13	0.19	0.11	0.19	0	0.16	0.09	0.06	0.02	0.15	0.03	0	0.02	0.1	0.11	0.07	0.03	0.02
Ghir_D03G009670	35.73	5.29	8.86	49.76	55.08	2.86	7.08	2.13	55.04	7.34	1.47	33.78	4.26	34.34	5.3	2.61	1.66	1.24
Ghir_A08G024390	1.48	1.41	2.39	0	1.06	1.29	2.16	1.41	0.76	2.21	1.85	1.52	1.2	0.88	1.8	2.53	2	2.17
Ghir_A07G000660	0	0.82	0.22	0.98	0.47	0.29	1.44	0.92	0.09	0.6	0.16	0.59	0.9	0.5	0.07	0.34	1.07	0.48
MXLOC_010277	0.99	2.65	0	0.75	0.46	0.94	0.77	1.48	0.26	0.7	1.09	0.97	1.57	0.48	1.26	1.01	0.67	0.41
Ghir_D07G006720	0	0	0.48	0.25	0.94	0.02	0.03	0	0	0.86	0	1.16	0.42	0.85	0	0	0	0
Ghir_A13G004120	2.41	3.63	1.61	1.66	1.56	3.96	1.46	3.88	1.53	1.37	2.57	1.99	3.89	2.68	4.25	4.45	3.79	2.74
Ghir_A08G018830	1.51	2.01	2.1	2.02	2.27	2.8	2.03	1.8	1.14	1.44	2.71	1.42	1.5	0.92	1.81	1.92	2.33	2.26
Ghir_A02G007540	2.03	1.19	0.95	1.27	1.55	1.89	1.49	0	1.69	1.1	0.78	1.11	1.09	1.84	1.04	1.03	0.8	0.34
Ghir_D01G006840	0	0	0	0	0	0	0	0	0	0	0.14	0	0.05	0	0	0.06	0	0
Ghir_A02G000710	23.23	27.29	27.34	20.7	20.63	21.07	24.02	27.82	21.33	21.56	21.73	22.43	24.98	23.58	27.73	24.19	20.47	17.2
Ghir_A04G010340	0	0	0	0	0	0	0	0	0	0.03	0	0	0	0	0	0.03	0	0
Ghir_D12G012910	0	0	0	0	0	0.28	0	0	0	0.23	0	0	0	0	0	0	0	0
MXLOC_050858	0.35	2.37	4.74	1.02	1.69	2.46	4.06	2.42	1.6	2.9	2.22	0.39	1.72	0.53	2.01	2.45	2.74	2.85
Ghir_D13G000560	0.17	0.11	0.04	0	0.07	1.25	0.1	1.88	0	0.12	3.46	0.07	0	0.08	0	1.5	4.55	4.06
Ghir_D06G015620	11.69	10.81	11.5	12.35	12.19	10.7	13.57	10.79	12.97	11.95	8.94	11.27	11.23	11.65	11.26	12.03	9.67	10.54
Ghir_D01G013600	0.92	1.75	1.09	0.99	0.52	1.25	0.7	1.57	1.07	0.66	2.03	0.75	2.87	0.48	2.56	2.14	1.32	2.78
MXLOC_104740	0.51	0.59	0.94	0.61	0.72	0.49	0.69	0.96	0.35	0.36	0.59	0.13	0.72	0.35	0	0.78	0	0.83
Ghir_A06G000650	6.34	8.31	8.88	7.34	6.47	8.54	7.94	9.41	9.15	8.23	5.77	6.71	6.69	6.18	6.73	8.44	6.14	6.26
MXLOC_008540	0.8	0.41	2.12	2.01	1.35	0.41	2.63	0.49	1.67	2.24	0.61	1.01	0.47	1.05	0.37	0.73	0.61	0.97
Ghir_A08G011940	0.98	2.24	2.1	1.5	1.4	1.32	1.71	1.81	0.51	1.49	1.81	0.93	1.02	2.24	2.55	2.81	1.48	1.57
Ghir_A13G009100	3.38	7.5	6.44	4.06	3	4.93	7.78	5.97	2.97	5.78	6.1	4.78	7.22	3.18	6.07	5.77	6.52	3.86
MXLOC_018628	1.04	0.38	1.36	1.87	1.19	0.51	1.37	1.47	1.11	0.38	0.93	0.66	0.69	1.14	0.17	1.26	0.63	1.11
Ghir_A12G009540	1.61	2.09	1.37	2.06	1.99	2.11	1.99	2.2	1.49	1.61	1.41	1.39	1.36	1.45	1.71	2.04	2.71	2.04
MXLOC_060143	1.53	2.13	1.27	1.48	1.71	2.07	1.02	1.91	1.34	1.02	3.02	1.44	1.76	1.41	2.19	2.16	2.38	2.1
Ghir_D05G035160	0.02	0.04	0.04	0.04	0.01	0.03	0.09	0	0.04	0.08	0	0	0.01	0	0.01	0	0	0
Ghir_A01G001870	1.94	2.8	3.56	3.74	3	4.57	3.12	4.61	3.34	2.93	4.22	2.44	2.43	2.66	3.07	4.43	5.1	4.24
Ghir_D10G007470	0.24	0.05	0.08	0.17	0.23	0.24	0.01	0.24	0.22	0.11	0.2	0.11	0.38	0.22	0.12	0.23	0.1	0.08
Ghir_D07G001900	0.67	2.26	1.37	1.17	1.3	1.22	1.08	2.14	1.27	1.21	2.09	0.46	2.01	1.25	1.22	2.33	1.9	1.31
Ghir_D06G022400	1.19	3.35	0.97	1.34	1.33	1.82	1.32	3.25	0.68	1.41	2.11	1.19	3.27	1.13	2.34	1.78	2.58	3.12
MXLOC_038024	0.41	0.29	0.28	0.29	0.07	0.42	0.16	0.82	0.18	0.12	0.49	0.16	0.73	0.12	0.81	0.62	1.01	0.79
Ghir_A10G009140	0.31	2.87	0.77	0.94	0.95	2.26	0.31	2.41	1.08	0.96	2.99	0.5	2.86	0.74	2.62	1.98	3.35	4.43
Ghir_D07G001200	0.02	0.06	0	0	0	0.02	0	0.09	0	0	0.24	0	0.02	0.03	0.02	0.09	0.15	0.02
Ghir_D09G005540	0	0.23	0.05	0.05	0.22	0.27	0	0.6	0	0.15	0	0.08	0.72	0.09	0.69	0.47	0.14	0.11
Ghir_A04G009330	0	1	0	0	0	0	0	0.47	0	0	0.85	0	0	0	0.87	0	0	0
MXLOC_092086	0.1	0.18	0.59	0.13	0	0.24	0.37	0.23	0.05	0.15	0.58	0	0.07	0	0.41	0.1	0.28	0.46
Ghir_D12G026090	13.01	25.5	7.07	8.72	7.89	22.82	6.97	21.06	7.79	7.32	16.31	13.04	23.47	11.47	24.84	24.23	17.82	17.79
Ghir_D11G035370	2.46	1.41	1.44	0.77	2.63	1.47	1.22	0.93	1.09	0.89	1.32	1.89	1.52	1.64	1.15	0.97	1.51	1.78
MXLOC_062530	0.12	0.12	0	0	0	0.43	0.57	0.26	0.36	0	0	0	0.42	0	0.3	0	0.35	0
Ghir_A10G020110	5.29	7.62	5.18	4.45	4.75	5.37	5.53	6.34	4.02	5.6	4.57	4.84	7.62	4.34	9.41	7.98	6.2	6.14
Ghir_A01G013930	20.92	34.69	26.16	27.63	29.58	33.06	27.19	35.16	28.05	23.33	27.32	21.37	34.83	20.15	34.52	33.59	25.54	24.72
MXLOC_080101	0.04	0	0	0	0	0	0	0	0.08	0	0.03	0	0	0	0.04	0.04	0.15	0
MXLOC_075005	1.31	2.39	2.16	1.94	3.17	2.02	0.16	2.27	2.18	2.59	2.7	2.14	2.15	0.98	2.76	2.25	1.03	3.45
Ghir_D10G004890	0.08	0	0	0	0	0.17	0	0	0	0.04	0	0.17	0	0.3	0.04	0	0	0
Ghir_D02G004790	0.32	0.52	0.92	0.49	1.28	0.59	1.84	0.78	1.24	0.78	1.37	0.15	0.22	0.61	0.72	0.64	1.15	1.62
Ghir_D05G036890	0	0	0	0	0	0	0	0	0	0.17	0.11	0	0	0	0	0	0.03	0
MXLOC_083794	0.26	0.47	0.76	0.49	1.73	0.66	0.45	0.36	1.38	0.6	0.52	0.62	0.35	0.27	0.87	0.58	0.5	1.44
Ghir_D13G010790	4.81	7.28	5.83	5.13	6.91	7.67	5.59	7.01	4.85	6.59	5.79	5.63	7.35	5.21	8.37	7.03	3.18	5.64
MXLOC_089780	0	0	0	0	0	0	0	0	0	0	0	0	0.2	0	0	0.2	0.14	0.07
Ghir_D01G018010	30.73	35.92	9.7	16.23	16.3	31.39	8.6	38.56	15.42	7.77	26.03	30.76	41.74	27.25	36.33	34.34	24.33	25.08
MXLOC_083515	0.43	0.69	0.52	0.24	0.81	0.47	0.38	0.42	0.41	0.51	0.44	0.38	0.25	0.66	0.36	0.43	0.5	0.81
Ghir_A09G014280	0.35	0.05	0	0.16	0.08	0.11	0.12	0.22	0.6	0	0.29	0.58	0.03	0.15	0.12	0.2	0	0.27
Ghir_D07G018400	1.26	1.79	0.48	0.9	1.45	2.15	1.06	2.11	0.81	0.96	0.91	0.75	1.45	1.05	1.43	2.08	1.12	1.66
MXLOC_015185	9.1	10.05	10.39	10.5	10.53	8.74	10.31	9.64	9.68	11.03	7.94	8.55	11.48	8.43	10.76	10.28	8.34	7.19
Ghir_A04G004970	0.43	0.36	0.22	0.3	0.37	0.37	0.69	0.14	0.1	0.27	0.47	0.21	0.39	0.24	0.2	0.61	1.21	0.55
MXLOC_015451	12.04	12.2	9.72	8.11	9.54	11.16	10.72	8.5	8.3	10.01	8.46	13.55	12.21	12.46	10.34	8.88	7.88	10.26
Ghir_D05G016010	0	0	0	0	0	0.12	0	0	0	0	0	0	0	0	0	0.13	0	0
Ghir_D02G024810	0	0	0	0	0	0	0	0	0	0	0	0	0.17	0	0	0	0.64	0
Ghir_A12G012200	0.82	0.8	1.98	1.1	0.76	2.14	1.68	1.01	0.9	1.6	4.5	1.35	1.23	1.44	0.48	1.05	2.74	3.03
[truncated: 75,745 more rows]
