# Supplementary material for: Using Transcriptome Analysis to Screen for Key Genes and Pathways Related to Cytoplasmic Male Sterility in Cotton (Gossypium hirsutum L.)
Source: Int J Mol Sci. 2019 Oct 16;20(20):5120. doi: 10.3390/ijms20205120 (PMC6830320; doi:10.3390/ijms20205120)
Supplement: Supplementary file 1 [file ijms-20-05120-s001.zip › ijms-602343-final-supplymentary/Supplementary Table S2. DEGs at three stages.xlsx]

## Sheet: Table S2a_DEGs in MSPms-VS-MPms
Table S2a:The expression patterns of DEGs in MSPms-VS-MPms
GeneID	MSPms Readnum	MPms Readnum	log2Ratio(MSPms/MPms)	Down-Up-Regulation(MSPms/MPms)	p-value	q-value(Storey et al. 2003)	GO_annotation	KEGG_annotation	KOG_class	KOG_class_annotation	Pfam_annotation	Swissprot_annotation	TrEMBL_annotation	nr_annotation
Ghir_D02G015390.1	28	97155.9	-11.8962	Down	0	0	Biological Process: long-chain fatty acid metabolic process (GO:0001676);; Molecular Function: long-chain fatty acid-CoA ligase activity (GO:0004467);; Cellular Component: cytoplasm (GO:0005737);; Molecular Function: 4-coumarate-CoA ligase activity (GO:0016207);; Molecular Function: medium-chain fatty acid-CoA ligase activity (GO:0031956);; Biological Process: fatty-acyl-CoA biosynthetic process …	K01904|0|tcc:TCM_008770|AMP dependent CoA ligase, putative; K01904 4-coumarate--CoA ligase [EC:6.2.1.12] (A)	[I]	Lipid transport and metabolism	AMP-binding enzyme	4-coumarate--CoA ligase-like 1 GN=4CLL1 OS=Arabidopsis thaliana (Mouse-ear cress) PE=2 SV=1	AMP dependent CoA ligase, putative {ECO:0000313|EMBL:EOX99815.1} OS=Theobroma cacao (Cacao) PE=4 SV=1	AMP dependent CoA ligase, putative [Theobroma cacao]
Ghir_A02G014700.1	79504.4	10732.9	2.75346	Up	0	0	Molecular Function: inositol-3-phosphate synthase activity (GO:0004512);; Cellular Component: cytoplasm (GO:0005737);; Biological Process: inositol biosynthetic process (GO:0006021);; Biological Process: phospholipid biosynthetic process (GO:0008654);;	K01858|0|tcc:TCM_001164|Myo-inositol-1-phosphate synthase 2; K01858 myo-inositol-1-phosphate synthase [EC:5.5.1.4] (A)	[I]	Lipid transport and metabolism	Myo-inositol-1-phosphate synthase	Inositol-3-phosphate synthase OS=Nicotiana tabacum (Common tobacco) PE=2 SV=1	Myo-inositol-1-phosphate synthase {ECO:0000313|EMBL:ACJ11714.1} OS=Gossypium hirsutum (Upland cotton) PE=2 SV=1	Inositol-3-phosphate synthase [Gossypium arboreum]
Ghir_A02G006960.1	17959.3	82230	-2.33048	Down	0	0	Molecular Function: alcohol dehydrogenase (NAD) activity (GO:0004022);; Molecular Function: zinc ion binding (GO:0008270);; Biological Process: oxidation-reduction process (GO:0055114);;	K18857|0|tcc:TCM_035433|Alcohol dehydrogenase 1; K18857 alcohol dehydrogenase class-P [EC:1.1.1.1] (A)	[Q]	Secondary metabolites biosynthesis, transport and catabolism	Alcohol dehydrogenase GroES-like domain	Alcohol dehydrogenase class-P GN=F22K20.19 OS=Arabidopsis thaliana (Mouse-ear cress) PE=1 SV=2	Alcohol dehydrogenase 2a {ECO:0000313|EMBL:AAA91811.1} OS=Gossypium hirsutum (Upland cotton) PE=2 SV=1	Alcohol dehydrogenase class-P -like protein [Gossypium arboreum]
Ghir_A13G017290.1	56959.7	4334.97	3.58031	Up	0	0	Molecular Function: 5-methyltetrahydropteroyltriglutamate-homocysteine S-methyltransferase activity (GO:0003871);; Molecular Function: zinc ion binding (GO:0008270);; Biological Process: methionine biosynthetic process (GO:0009086);; Biological Process: methylation (GO:0032259);;	K00549|0|tcc:TCM_025862|Cobalamin-independent synthase family protein isoform 1; K00549 5-methyltetrahydropteroyltriglutamate--homocysteine methyltransferase [EC:2.1.1.14] (A)	[E]	Amino acid transport and metabolism	Cobalamin-independent synthase, Catalytic domain	5-methyltetrahydropteroyltriglutamate--homocysteine methyltransferase GN=METE OS=Catharanthus roseus (Madagascar periwinkle) PE=2 SV=1	Cobalamin-independent synthase family protein isoform 1 {ECO:0000313|EMBL:EOY10525.1} OS=Theobroma cacao (Cacao) PE=3 SV=1	5-methyltetrahydropteroyltriglutamate--homocysteine methyltransferase [Gossypium arboreum]
Ghir_D09G009410.1	3369.97	44654.6	-3.86354	Down	0	0	Molecular Function: asparagine synthase (glutamine-hydrolyzing) activity (GO:0004066);; Molecular Function: ATP binding (GO:0005524);; Biological Process: cellular amino acid catabolic process (GO:0009063);; Biological Process: response to absence of light (GO:0009646);; Biological Process: L-asparagine biosynthetic process (GO:0070981);;	K01953|0|tcc:TCM_041592|Glutamine-dependent asparagine synthase 1; K01953 asparagine synthase (glutamine-hydrolysing) [EC:6.3.5.4] (A)	[E]	Amino acid transport and metabolism	Asparagine synthase	Asparagine synthetase [glutamine-hydrolyzing] 1 GN=T21L8.90 OS=Arabidopsis thaliana (Mouse-ear cress) PE=2 SV=2	Asparagine synthetase {ECO:0000256|PIRNR:PIRNR001589} OS=Gossypium hirsutum (Upland cotton) PE=2 SV=1	asparagine synthetase [Gossypium hirsutum]
Ghir_A03G014030.1	11	75402.1	-12.8784	Down	0	0	Biological Process: long-chain fatty acid metabolic process (GO:0001676);; Molecular Function: long-chain fatty acid-CoA ligase activity (GO:0004467);; Cellular Component: cytoplasm (GO:0005737);; Molecular Function: 4-coumarate-CoA ligase activity (GO:0016207);; Molecular Function: medium-chain fatty acid-CoA ligase activity (GO:0031956);; Biological Process: fatty-acyl-CoA biosynthetic process …	K01904|0|tcc:TCM_008770|AMP dependent CoA ligase, putative; K01904 4-coumarate--CoA ligase [EC:6.2.1.12] (A)	[I]	Lipid transport and metabolism	AMP-binding enzyme	4-coumarate--CoA ligase-like 1 GN=4CLL1 OS=Arabidopsis thaliana (Mouse-ear cress) PE=2 SV=1	AMP dependent CoA ligase, putative {ECO:0000313|EMBL:EOX99815.1} OS=Theobroma cacao (Cacao) PE=4 SV=1	AMP dependent CoA ligase, putative [Theobroma cacao]
Ghir_D03G004680.1	757.53	30621.7	-5.47264	Down	0	0	Molecular Function: iron ion binding (GO:0005506);; Molecular Function: electron carrier activity (GO:0009055);; Biological Process: regulation of meristem growth (GO:0010075);; Biological Process: inflorescence development (GO:0010229);; Molecular Function: heme binding (GO:0020037);; Molecular Function: flavonoid 3',5'-hydroxylase activity (GO:0033772);; Biological Process: leaf development (GO…	K00517|0|tcc:TCM_001243|Cytochrome P450, family 78, subfamily A, polypeptide 7 (A)	[Q]	Secondary metabolites biosynthesis, transport and catabolism	Cytochrome P450	Cytochrome P450 78A7 GN=CYP78A7 OS=Arabidopsis thaliana (Mouse-ear cress) PE=2 SV=1	Cytochrome P450, family 78, subfamily A, polypeptide 7 {ECO:0000313|EMBL:EOX92273.1} OS=Theobroma cacao (Cacao) PE=3 SV=1	Cytochrome P450, family 78, subfamily A, polypeptide 7 [Theobroma cacao]
Ghir_D06G001750.1	8692.25	45426.4	-2.52127	Down	0	0	Molecular Function: serine-type endopeptidase activity (GO:0004252);; Molecular Function: ATP binding (GO:0005524);; Biological Process: proteolysis (GO:0006508);; Cellular Component: chloroplast stroma (GO:0009570);;	K01358|2.49172e-44|aly:ARALYDRAFT_475559|hypothetical protein; K01358 ATP-dependent Clp protease, protease subunit [EC:3.4.21.92] (A)	[O]	Posttranslational modification, protein turnover, chaperones	Clp protease	ATP-dependent Clp protease proteolytic subunit {ECO:0000255|HAMAP-Rule:MF_00444} OS=Gossypium hirsutum (Upland cotton) PE=3 SV=1	ATP-dependent Clp protease proteolytic subunit {ECO:0000256|HAMAP-Rule:MF_00444, ECO:0000256|RuleBase:RU003567} OS=Gossypium raimondii (New World cotton) PE=3 SV=1	ATP-dependent Clp protease proteolytic subunit (chloroplast) [Gossypium raimondii]
Ghir_A12G015390.1	264.66	25492.6	-6.72533	Down	0	0	Molecular Function: oxidoreductase activity, acting on the aldehyde or oxo group of donors, NAD or NADP as acceptor (GO:0016620);; Biological Process: oxidation-reduction process (GO:0055114);;	K00128|0|tcc:TCM_010250|Aldehyde dehydrogenase 2B4; K00128 aldehyde dehydrogenase (NAD+) [EC:1.2.1.3] (A)	[C]	Energy production and conversion	Aldehyde dehydrogenase family	Aldehyde dehydrogenase family 2 member B4, mitochondrial (Precursor) GN=T17F15.130 OS=Arabidopsis thaliana (Mouse-ear cress) PE=2 SV=1	Aldehyde dehydrogenase 2B4 {ECO:0000313|EMBL:EOY00383.1} OS=Theobroma cacao (Cacao) PE=3 SV=1	Aldehyde dehydrogenase family 2 member B4, mitochondrial [Gossypium arboreum]
Ghir_D02G007380.1	10279.2	46432.8	-2.31096	Down	0	0	Molecular Function: alcohol dehydrogenase (NAD) activity (GO:0004022);; Molecular Function: zinc ion binding (GO:0008270);; Biological Process: oxidation-reduction process (GO:0055114);;	K18857|0|tcc:TCM_035433|Alcohol dehydrogenase 1; K18857 alcohol dehydrogenase class-P [EC:1.1.1.1] (A)	[Q]	Secondary metabolites biosynthesis, transport and catabolism	Alcohol dehydrogenase GroES-like domain	Alcohol dehydrogenase class-P GN=F22K20.19 OS=Arabidopsis thaliana (Mouse-ear cress) PE=1 SV=2	Alcohol dehydrogenase 2a {ECO:0000313|EMBL:AAA91811.1} OS=Gossypium hirsutum (Upland cotton) PE=2 SV=1	Alcohol dehydrogenase class-P -like protein [Gossypium arboreum]
Ghir_D12G015670.1	434.85	21367.9	-5.75432	Down	0	0	Molecular Function: oxidoreductase activity, acting on the aldehyde or oxo group of donors, NAD or NADP as acceptor (GO:0016620);; Biological Process: oxidation-reduction process (GO:0055114);;	K00128|0|tcc:TCM_010250|Aldehyde dehydrogenase 2B4; K00128 aldehyde dehydrogenase (NAD+) [EC:1.2.1.3] (A)	[C]	Energy production and conversion	Aldehyde dehydrogenase family	Aldehyde dehydrogenase family 2 member B4, mitochondrial (Precursor) GN=T17F15.130 OS=Arabidopsis thaliana (Mouse-ear cress) PE=2 SV=1	Aldehyde dehydrogenase 2B4 {ECO:0000313|EMBL:EOY00383.1} OS=Theobroma cacao (Cacao) PE=3 SV=1	Aldehyde dehydrogenase family 2 member B4, mitochondrial [Gossypium arboreum]
Ghir_A08G003090.1	49367.8	10853.1	2.04993	Up	0	0	Molecular Function: ATP binding (GO:0005524);; Biological Process: protein folding (GO:0006457);; Biological Process: response to stress (GO:0006950);; Molecular Function: unfolded protein binding (GO:0051082);;	K04079|0|tcc:TCM_030579|Heat shock protein 81.4; K04079 molecular chaperone HtpG (A)	[O]	Posttranslational modification, protein turnover, chaperones	Hsp90 protein	Heat shock cognate protein 80 GN=HSC80 OS=Solanum lycopersicum (Tomato) PE=2 SV=1	Heat shock protein 90 {ECO:0000313|EMBL:AGA62462.1} OS=Gossypium hirsutum (Upland cotton) PE=2 SV=1	heat shock protein 90 [Gossypium hirsutum]
Ghir_D09G013360.1	64.63	24870.7	-8.72356	Down	0	0	Molecular Function: nucleotide binding (GO:0000166);; Biological Process: pollen exine formation (GO:0010584);; Molecular Function: oxidoreductase activity, acting on the CH-CH group of donors, NAD or NADP as acceptor (GO:0016628);; Biological Process: oxidation-reduction process (GO:0055114);; Molecular Function: fatty-acyl-CoA reductase (alcohol-forming) activity (GO:0080019);;	K13356|0|tcc:TCM_025021|Jojoba acyl CoA reductase-related male sterility protein; K13356 fatty acyl-CoA reductase [EC:1.2.1.-] (A)	[I]	Lipid transport and metabolism	Male sterility protein	Fatty acyl-CoA reductase 2 OS=Arabidopsis thaliana (Mouse-ear cress) PE=2 SV=2	Jojoba acyl CoA reductase-related male sterility protein {ECO:0000313|EMBL:EOY09603.1} OS=Theobroma cacao (Cacao) PE=4 SV=1	Fatty acyl-CoA reductase 2 [Gossypium arboreum]
Ghir_A02G014990.1	583.47	18505.3	-5.12268	Down	0	0	Molecular Function: iron ion binding (GO:0005506);; Molecular Function: electron carrier activity (GO:0009055);; Biological Process: regulation of meristem growth (GO:0010075);; Biological Process: inflorescence development (GO:0010229);; Molecular Function: heme binding (GO:0020037);; Molecular Function: flavonoid 3',5'-hydroxylase activity (GO:0033772);; Biological Process: leaf development (GO…	K00517|0|tcc:TCM_001243|Cytochrome P450, family 78, subfamily A, polypeptide 7 (A)	[Q]	Secondary metabolites biosynthesis, transport and catabolism	Cytochrome P450	Cytochrome P450 78A7 GN=CYP78A7 OS=Arabidopsis thaliana (Mouse-ear cress) PE=2 SV=1	Cytochrome P450, family 78, subfamily A, polypeptide 7 {ECO:0000313|EMBL:EOX92273.1} OS=Theobroma cacao (Cacao) PE=3 SV=1	Cytochrome P450, family 78, subfamily A, polypeptide 7 [Theobroma cacao]
Ghir_D11G023820.1	4883.35	25077.3	-2.49598	Down	0	0	Biological Process: glutathione metabolic process (GO:0006749);; Cellular Component: chloroplast (GO:0009507);; Biological Process: de-etiolation (GO:0009704);; Molecular Function: transferase activity (GO:0016740);; Biological Process: response to cadmium ion (GO:0046686);; Biological Process: lateral root development (GO:0048527);; Biological Process: response to growth hormone (GO:0060416);; B…	K00799|5.90923e-133|tcc:TCM_010044|Glutathione S-transferase family protein; K00799 glutathione S-transferase [EC:2.5.1.18] (A)	[O]	Posttranslational modification, protein turnover, chaperones	Glutathione S-transferase, N-terminal domain	Glutathione S-transferase U17 GN=At1g10370 OS=Arabidopsis thaliana (Mouse-ear cress) PE=2 SV=1	Glutathione S-transferase {ECO:0000313|EMBL:AAF29773.1} OS=Gossypium hirsutum (Upland cotton) PE=2 SV=1	glutathione S-transferase [Gossypium hirsutum]
Ghir_A07G002520.1	152.02	13132.2	-6.56825	Down	0	0	Molecular Function: 6-phosphofructokinase activity (GO:0003872);; Molecular Function: ATP binding (GO:0005524);; Cellular Component: 6-phosphofructokinase complex (GO:0005945);; Biological Process: fructose 6-phosphate metabolic process (GO:0006002);; Biological Process: glycolytic process (GO:0006096);; Biological Process: phosphorylation (GO:0016310);;	K00850|0|tcc:TCM_037235|Phosphofructokinase 3 isoform 1; K00850 6-phosphofructokinase 1 [EC:2.7.1.11] (A)	[G]	Carbohydrate transport and metabolism	Phosphofructokinase	ATP-dependent 6-phosphofructokinase 3 {ECO:0000255|HAMAP-Rule:MF_03186} GN=At4g26270 OS=Arabidopsis thaliana (Mouse-ear cress) PE=1 SV=1	Phosphofructokinase 3 isoform 1 {ECO:0000313|EMBL:EOY29818.1} OS=Theobroma cacao (Cacao) PE=4 SV=1	Phosphofructokinase 3 isoform 1 [Theobroma cacao]
Ghir_D05G039280.1	21	17866	-9.86815	Down	0	0	Molecular Function: chromatin binding (GO:0003682);; Molecular Function: transcription factor activity, sequence-specific DNA binding (GO:0003700);; Biological Process: regulation of transcription, DNA-templated (GO:0006355);; Biological Process: trichome morphogenesis (GO:0010090);; Molecular Function: sequence-specific DNA binding (GO:0043565);; Biological Process: anther wall tapetum developme…	K09422|0|tcc:TCM_030529|Myb domain protein 103; K09422 myb proto-oncogene protein, plant (A)	[K]	Transcription	Myb-like DNA-binding domain	Myb-related protein Zm38 OS=Zea mays (Maize) PE=2 SV=1	MYB80-1 {ECO:0000313|EMBL:AIT71168.1} OS=Gossypium hirsutum (Upland cotton) PE=4 SV=1	MYB80-1 [Gossypium hirsutum]
Ghir_A11G026960.1	157	12576.7	-6.45938	Down	0	0	Molecular Function: calcium-transporting ATPase activity (GO:0005388);; Molecular Function: ATP binding (GO:0005524);; Cellular Component: integral component of membrane (GO:0016021);; Molecular Function: metal ion binding (GO:0046872);; Biological Process: calcium ion transmembrane transport (GO:0070588);;	K01537|0|tcc:TCM_026361|Autoinhibited calcium ATPase; K01537 Ca2+-transporting ATPase [EC:3.6.3.8] (A)	[P]	Inorganic ion transport and metabolism	E1-E2 ATPase	Calcium-transporting ATPase 12, plasma membrane-type GN=ACA12 OS=Arabidopsis thaliana (Mouse-ear cress) PE=2 SV=1	Calcium-transporting ATPase {ECO:0000256|RuleBase:RU361146} OS=Theobroma cacao (Cacao) PE=3 SV=1	Autoinhibited calcium ATPase [Theobroma cacao]
Ghir_A12G025290.1	3307.65	19433.2	-2.69019	Down	0	0	Molecular Function: cystathionine gamma-synthase activity (GO:0003962);; Cellular Component: cytosol (GO:0005829);; Biological Process: metabolic process (GO:0008152);; Molecular Function: methionine gamma-lyase activity (GO:0018826);; Molecular Function: pyridoxal phosphate binding (GO:0030170);;	K01761|0|tcc:TCM_015649|Methionine gamma-lyase; K01761 methionine-gamma-lyase [EC:4.4.1.11] (A)	[E]	Amino acid transport and metabolism	Cys/Met metabolism PLP-dependent enzyme	Methionine gamma-lyase GN=MGL OS=Arabidopsis thaliana (Mouse-ear cress) PE=1 SV=1	Methionine gamma-lyase {ECO:0000313|EMBL:EOY23895.1} OS=Theobroma cacao (Cacao) PE=3 SV=1	Methionine gamma-lyase [Theobroma cacao]
Ghir_D13G017980.1	19629	2733.8	2.70847	Up	0	0	Molecular Function: 5-methyltetrahydropteroyltriglutamate-homocysteine S-methyltransferase activity (GO:0003871);; Molecular Function: zinc ion binding (GO:0008270);; Biological Process: methionine biosynthetic process (GO:0009086);; Biological Process: methylation (GO:0032259);;	K00549|0|tcc:TCM_025862|Cobalamin-independent synthase family protein isoform 1; K00549 5-methyltetrahydropteroyltriglutamate--homocysteine methyltransferase [EC:2.1.1.14] (A)	[E]	Amino acid transport and metabolism	Cobalamin-independent synthase, Catalytic domain	5-methyltetrahydropteroyltriglutamate--homocysteine methyltransferase GN=METE OS=Catharanthus roseus (Madagascar periwinkle) PE=2 SV=1	Cobalamin-independent synthase family protein isoform 1 {ECO:0000313|EMBL:EOY10525.1} OS=Theobroma cacao (Cacao) PE=3 SV=1	5-methyltetrahydropteroyltriglutamate--homocysteine methyltransferase [Gossypium arboreum]
Ghir_D07G002520.1	96.15	9582.77	-6.77455	Down	0	0	Molecular Function: 6-phosphofructokinase activity (GO:0003872);; Molecular Function: ATP binding (GO:0005524);; Cellular Component: 6-phosphofructokinase complex (GO:0005945);; Biological Process: fructose 6-phosphate metabolic process (GO:0006002);; Biological Process: glycolytic process (GO:0006096);; Biological Process: phosphorylation (GO:0016310);;	K00850|0|tcc:TCM_037235|Phosphofructokinase 3 isoform 1; K00850 6-phosphofructokinase 1 [EC:2.7.1.11] (A)	[G]	Carbohydrate transport and metabolism	Phosphofructokinase	ATP-dependent 6-phosphofructokinase 3 {ECO:0000255|HAMAP-Rule:MF_03186} GN=At4g26270 OS=Arabidopsis thaliana (Mouse-ear cress) PE=1 SV=1	Phosphofructokinase 3 isoform 1 {ECO:0000313|EMBL:EOY29818.1} OS=Theobroma cacao (Cacao) PE=4 SV=1	Phosphofructokinase 3 isoform 1 [Theobroma cacao]
Ghir_D11G027110.1	108	9147.34	-6.53979	Down	0	0	Molecular Function: calcium-transporting ATPase activity (GO:0005388);; Molecular Function: ATP binding (GO:0005524);; Cellular Component: integral component of membrane (GO:0016021);; Molecular Function: metal ion binding (GO:0046872);; Biological Process: calcium ion transmembrane transport (GO:0070588);;	K01537|0|tcc:TCM_026361|Autoinhibited calcium ATPase; K01537 Ca2+-transporting ATPase [EC:3.6.3.8] (A)	[P]	Inorganic ion transport and metabolism	E1-E2 ATPase	Calcium-transporting ATPase 12, plasma membrane-type GN=ACA12 OS=Arabidopsis thaliana (Mouse-ear cress) PE=2 SV=1	Calcium-transporting ATPase {ECO:0000256|RuleBase:RU361146} OS=Theobroma cacao (Cacao) PE=3 SV=1	Autoinhibited calcium ATPase [Theobroma cacao]
Ghir_A07G005410.1	38.07	10305.6	-8.21609	Down	0	0	Biological Process: transport (GO:0006810);; Cellular Component: membrane (GO:0016020);;	K15382|1.43851e-126|tcc:TCM_014710|Medicago truncatula MTN3, putative; K15382 solute carrier family 50 (sugar transporter) (A)	[R]	General function prediction only	Sugar efflux transporter for intercellular exchange	Bidirectional sugar transporter SWEET12 GN=MQM1.8 OS=Arabidopsis thaliana (Mouse-ear cress) PE=1 SV=1	Sugar transporter SWEET {ECO:0000256|RuleBase:RU910715} OS=Theobroma cacao (Cacao) PE=3 SV=1	Medicago truncatula MTN3, putative [Theobroma cacao]
Ghir_D01G006950.1	17170.4	3152.68	2.30973	Up	0	0	Cellular Component: mitochondrion (GO:0005739);; Cellular Component: cytosol (GO:0005829);; Biological Process: cellular response to DNA damage stimulus (GO:0006974);; Molecular Function: zinc ion binding (GO:0008270);; Biological Process: thiamine biosynthetic process (GO:0009228);; Biological Process: response to cold (GO:0009409);; Cellular Component: chloroplast stroma (GO:0009570);; Cellular…	K03146|0|tcc:TCM_031067|Thiazole biosynthetic enzyme, chloroplast (ARA6) (THI1) (THI4); K03146 thiamine thiazole synthase (A)	[R]	General function prediction only	Thi4 family	Thiamine thiazole synthase 1, chloroplastic {ECO:0000255|HAMAP-Rule:MF_03158} (Precursor) GN=VIT_19s0177g00140 OS=Vitis vinifera (Grape) PE=3 SV=1	Thiamine thiazole synthase, chloroplastic {ECO:0000256|HAMAP-Rule:MF_03158} OS=Gossypium hirsutum (Upland cotton) PE=2 SV=1	thiazole biosynthetic enzyme [Gossypium hirsutum]
Ghir_A03G022300.1	8410.1	600.54	3.67225	Up	0	0	Molecular Function: transporter activity (GO:0005215);; Cellular Component: nucleus (GO:0005634);; Cellular Component: vacuole (GO:0005773);; Biological Process: transport (GO:0006810);; Biological Process: response to abscisic acid (GO:0009737);; Cellular Component: integral component of membrane (GO:0016021);; Cellular Component: anchored component of plasma membrane (GO:0046658);;	K09872|0|tcc:TCM_006606|Plasma membrane intrinsic protein 2,8 isoform 1; K09872 aquaporin PIP (A)	[G]	Carbohydrate transport and metabolism	Major intrinsic protein	Probable aquaporin PIP2-8, N-terminally processed GN=F12A24.3 OS=Arabidopsis thaliana (Mouse-ear cress) PE=1 SV=1	PIP protein {ECO:0000313|EMBL:ACU87555.1} GN=PIP2 OS=Gossypium hirsutum (Upland cotton) PE=2 SV=1	putative aquaporin PIP2-8 -like protein [Gossypium arboreum]
Ghir_D02G021280.1	13025.7	2384.2	2.31424	Up	0	0	Molecular Function: GTPase activity (GO:0003924);; Molecular Function: structural constituent of cytoskeleton (GO:0005200);; Molecular Function: GTP binding (GO:0005525);; Cellular Component: cytoplasm (GO:0005737);; Cellular Component: microtubule (GO:0005874);; Biological Process: obsolete GTP catabolic process (GO:0006184);; Biological Process: microtubule-based process (GO:0007017);; Biologic…	K07374|0|tcc:TCM_007265|Tubulin alpha-2 chain; K07374 tubulin alpha (A)	[Z]	Cytoskeleton	Tubulin/FtsZ family, GTPase domain	Tubulin alpha-4 chain OS=Gossypium hirsutum (Upland cotton) PE=2 SV=1	Alpha-tubulin 6 {ECO:0000313|EMBL:ACM89778.1} OS=Gossypium hirsutum (Upland cotton) PE=2 SV=1	alpha-tubulin [Gossypium hirsutum]
Ghir_A01G018280.1	425.41	6820.62	-4.13851	Down	0	0	Molecular Function: dolichyl-diphosphooligosaccharide-protein glycotransferase activity (GO:0004579);; Cellular Component: endoplasmic reticulum (GO:0005783);; Biological Process: glycerol ether metabolic process (GO:0006662);; Molecular Function: electron carrier activity (GO:0009055);; Molecular Function: protein disulfide oxidoreductase activity (GO:0015035);; Molecular Function: isomerase act…	K09580|0|tcc:TCM_035146|PDI-like 1-1 isoform 1; K09580 protein disulfide-isomerase A1 [EC:5.3.4.1] (A)	[O]	Posttranslational modification, protein turnover, chaperones	Thioredoxin	Protein disulfide-isomerase (Precursor) OS=Ricinus communis (Castor bean) PE=2 SV=1	Protein disulfide-isomerase {ECO:0000256|RuleBase:RU361130} OS=Gossypium hirsutum (Upland cotton) PE=3 SV=1	putative protein disulfide isomerase [Gossypium hirsutum]
Ghir_A02G011160.1	607.87	6943.11	-3.64929	Down	0	0	Molecular Function: protein kinase activity (GO:0004672);; Biological Process: phosphorylation (GO:0016310);;	K04733|2.65198e-128|tcc:TCM_013888|Serine/threonine-protein kinase NAK, expressed, putative; K04733 interleukin-1 receptor-associated kinase 4 [EC:2.7.11.1] (A)	[T]	Signal transduction mechanisms	Protein tyrosine kinase	Protein kinase 2B, chloroplastic (Precursor) GN=APK2B OS=Arabidopsis thaliana (Mouse-ear cress) PE=2 SV=1	Serine/threonine-protein kinase NAK, expressed, putative {ECO:0000313|EMBL:EOY21781.1} OS=Theobroma cacao (Cacao) PE=3 SV=1	Serine/threonine-protein kinase NAK, expressed, putative [Theobroma cacao]
Ghir_D02G023760.1	10552.2	1650.74	2.54082	Up	0	0	Molecular Function: transporter activity (GO:0005215);; Cellular Component: nucleus (GO:0005634);; Cellular Component: vacuole (GO:0005773);; Biological Process: transport (GO:0006810);; Biological Process: response to abscisic acid (GO:0009737);; Cellular Component: integral component of membrane (GO:0016021);; Cellular Component: anchored component of plasma membrane (GO:0046658);;	K09872|0|tcc:TCM_006606|Plasma membrane intrinsic protein 2,8 isoform 1; K09872 aquaporin PIP (A)	[G]	Carbohydrate transport and metabolism	Major intrinsic protein	Probable aquaporin PIP2-8, N-terminally processed GN=F12A24.3 OS=Arabidopsis thaliana (Mouse-ear cress) PE=1 SV=1	PIP protein {ECO:0000313|EMBL:ACU87555.1} GN=PIP2 OS=Gossypium hirsutum (Upland cotton) PE=2 SV=1	putative aquaporin PIP2-8 -like protein [Gossypium arboreum]
Ghir_D13G002660.1	13145.1	2874.98	2.05736	Up	0	0	Molecular Function: calmodulin binding (GO:0005516);; Cellular Component: vacuole (GO:0005773);; Cellular Component: plasma membrane (GO:0005886);; Molecular Function: UDP-N-acetylmuramate dehydrogenase activity (GO:0008762);; Biological Process: response to light stimulus (GO:0009416);; Biological Process: unidimensional cell growth (GO:0009826);; Cellular Component: integral component of membra…	K09828|0|tcc:TCM_011314|Cell elongation protein / DWARF1 / DIMINUTO (DIM) isoform 1; K09828 delta24-sterol reductase [EC:1.3.1.72] (A)	[R]	General function prediction only	FAD binding domain	Delta(24)-sterol reductase GN=DIM OS=Pisum sativum (Garden pea) PE=1 SV=1	Ovule/fiber cell elongation protein Ghfe1 {ECO:0000313|EMBL:AAM47602.1} OS=Gossypium hirsutum (Upland cotton) PE=2 SV=1	ovule/fiber cell elongation protein Ghfe1 [Gossypium hirsutum]
Ghir_D02G003770.1	1923.19	9308.06	-2.41052	Down	0	0	Biological Process: response to stress (GO:0006950);;	K13993|8.01105e-81|rcu:RCOM_0977820|heat-shock protein, putative; K13993 HSP20 family protein (A)	[O]	Posttranslational modification, protein turnover, chaperones	Hsp20/alpha crystallin family	22.7 kDa class IV heat shock protein (Precursor) GN=HSP22.7 OS=Pisum sativum (Garden pea) PE=2 SV=1	Uncharacterized protein {ECO:0000313|EMBL:KDP40897.1} OS=Jatropha curcas (Barbados nut) PE=3 SV=1	hypothetical protein JCGZ_24896 [Jatropha curcas]
Ghir_A06G007860.1	7134.99	728.69	3.156	Up	0	0	Cellular Component: cytoplasm (GO:0005737);; Biological Process: L-phenylalanine catabolic process (GO:0006559);; Biological Process: cinnamic acid biosynthetic process (GO:0009800);; Molecular Function: phenylalanine ammonia-lyase activity (GO:0045548);;	K10775|0|vvi:100255939|phenylalanine ammonia-lyase-like; K10775 phenylalanine ammonia-lyase [EC:4.3.1.24] (A)	[Q]	Secondary metabolites biosynthesis, transport and catabolism	Aromatic amino acid lyase	Phenylalanine ammonia-lyase GN=PAL OS=Pinus taeda (Loblolly pine) PE=3 SV=1	Phenylalanine ammonia-lyase {ECO:0000256|RuleBase:RU003955} OS=Jatropha curcas (Barbados nut) PE=3 SV=1	hypothetical protein JCGZ_07452 [Jatropha curcas]
Ghir_D09G016060.1	8094.63	1098.57	2.7458	Up	0	0	Molecular Function: ATP binding (GO:0005524);; Biological Process: response to stress (GO:0006950);; Molecular Function: 2-alkenal reductase [NAD(P)] activity (GO:0032440);; Biological Process: oxidation-reduction process (GO:0055114);;	K03283|0|tcc:TCM_021961|Heat shock cognate protein 70-1 isoform 1; K03283 heat shock 70kDa protein 1/8 (A)	[O]	Posttranslational modification, protein turnover, chaperones	Hsp70 protein	Heat shock cognate 70 kDa protein GN=HSP70 OS=Petunia hybrida (Petunia) PE=2 SV=1	Heat shock cognate protein 70-1 isoform 1 {ECO:0000313|EMBL:EOY07554.1} OS=Theobroma cacao (Cacao) PE=3 SV=1	Heat shock cognate protein 70-1 isoform 1 [Theobroma cacao]
Ghir_A04G000280.1	14	5769.03	-8.8223	Down	0	0	Molecular Function: chromatin binding (GO:0003682);; Molecular Function: transcription factor activity, sequence-specific DNA binding (GO:0003700);; Biological Process: regulation of transcription, DNA-templated (GO:0006355);; Biological Process: trichome morphogenesis (GO:0010090);; Molecular Function: sequence-specific DNA binding (GO:0043565);; Biological Process: anther wall tapetum developme…	K09422|0|tcc:TCM_030529|Myb domain protein 103; K09422 myb proto-oncogene protein, plant (A)	[K]	Transcription	Myb-like DNA-binding domain	Myb-related protein Zm38 OS=Zea mays (Maize) PE=2 SV=1	MYB80-2 {ECO:0000313|EMBL:AIT71169.1} OS=Gossypium hirsutum (Upland cotton) PE=4 SV=1	MYB80-2 [Gossypium hirsutum]
Ghir_D08G021420.1	8291.12	1319.59	2.51594	Up	0	0	Molecular Function: copper ion binding (GO:0005507);; Cellular Component: extracellular region (GO:0005576);; Molecular Function: L-ascorbate oxidase activity (GO:0008447);; Biological Process: oxidation-reduction process (GO:0055114);;	K00423|0|tcc:TCM_042024|Plant L-ascorbate oxidase; K00423 L-ascorbate oxidase [EC:1.10.3.3] (A)	[Q]	Secondary metabolites biosynthesis, transport and catabolism	Multicopper oxidase	L-ascorbate oxidase (Precursor) GN=AAO OS=Nicotiana tabacum (Common tobacco) PE=2 SV=1	Plant L-ascorbate oxidase {ECO:0000313|EMBL:EOY34303.1} OS=Theobroma cacao (Cacao) PE=4 SV=1	Plant L-ascorbate oxidase [Theobroma cacao]
Ghir_A06G003910.1	445.28	5201.21	-3.6816	Down	0	0	Molecular Function: phosphoglycerate mutase activity (GO:0004619);; Biological Process: glycolytic process (GO:0006096);;	K01834|0|tcc:TCM_034951|Phosphoglycerate mutase family protein isoform 1; K01834 2,3-bisphosphoglycerate-dependent phosphoglycerate mutase [EC:5.4.2.11] (A)	[G]	Carbohydrate transport and metabolism	Histidine phosphatase superfamily (branch 1)	Phosphoglycerate mutase-like protein 4 {ECO:0000305} OS=Arabidopsis thaliana (Mouse-ear cress) PE=2 SV=1	Phosphoglycerate mutase family protein isoform 2 {ECO:0000313|EMBL:EOY16069.1} (Fragment) OS=Theobroma cacao (Cacao) PE=3 SV=1	2,3-bisphosphoglycerate-dependent phosphoglycerate mutase [Gossypium arboreum]
Ghir_D05G039860.1	129.8	4262.56	-5.1729	Down	0	0	Biological Process: response to stress (GO:0006950);;	K13993|1.34528e-98|tcc:TCM_041717|HSP20-like chaperones superfamily protein; K13993 HSP20 family protein (A)	[O]	Posttranslational modification, protein turnover, chaperones	Hsp20/alpha crystallin family	17.3 kDa class I heat shock protein GN=HSP17.3-B OS=Glycine max (Soybean) PE=3 SV=1	Low molecular weight heat shock protein {ECO:0000313|EMBL:AGA62461.1} OS=Gossypium hirsutum (Upland cotton) PE=2 SV=1	low molecular weight heat shock protein [Gossypium hirsutum]
Ghir_D03G012200.1	1753.96	7372.8	-2.20713	Down	0	0	Molecular Function: alpha-mannosidase activity (GO:0004559);; Biological Process: mannose metabolic process (GO:0006013);; Molecular Function: zinc ion binding (GO:0008270);; Molecular Function: carbohydrate binding (GO:0030246);;	K01191|0|tcc:TCM_014749|Glycosyl hydrolase family 38 protein isoform 1; K01191 alpha-mannosidase [EC:3.2.1.24] (A)	[G]	Carbohydrate transport and metabolism	Glycosyl hydrolases family 38 C-terminal domain	Alpha-mannosidase, light subunit {ECO:0000303|PubMed:24221485} OS=Canavalia ensiformis (Jack bean) PE=1 SV=1	Alpha-mannosidase {ECO:0000256|RuleBase:RU361199} OS=Theobroma cacao (Cacao) PE=3 SV=1	Lysosomal alpha-mannosidase [Gossypium arboreum]
Ghir_D09G001520.1	4207.75	286.76	3.7396	Up	0	0	Cellular Component: integral component of membrane (GO:0016021);;	K15015|0|tcc:TCM_018560|Amino acid transporter isoform 1; K15015 solute carrier family 32 (vesicular inhibitory amino acid transporter) (A)	[E]	Amino acid transport and metabolism	Transmembrane amino acid transporter protein	Lysine histidine transporter-like 3 GN=At1g61270 OS=Arabidopsis thaliana (Mouse-ear cress) PE=3 SV=2	Amino acid transporter isoform 3 {ECO:0000313|EMBL:EOY03471.1} OS=Theobroma cacao (Cacao) PE=4 SV=1	Amino acid transporter isoform 3 [Theobroma cacao]
Ghir_A09G016580.1	5676.37	834.43	2.63057	Up	0	0	Molecular Function: ATP binding (GO:0005524);; Biological Process: response to stress (GO:0006950);; Molecular Function: 2-alkenal reductase [NAD(P)] activity (GO:0032440);; Biological Process: oxidation-reduction process (GO:0055114);;	K03283|0|tcc:TCM_021961|Heat shock cognate protein 70-1 isoform 1; K03283 heat shock 70kDa protein 1/8 (A)	[O]	Posttranslational modification, protein turnover, chaperones	Hsp70 protein	Heat shock cognate 70 kDa protein GN=HSP70 OS=Petunia hybrida (Petunia) PE=2 SV=1	Heat shock cognate protein 70-1 isoform 1 {ECO:0000313|EMBL:EOY07554.1} OS=Theobroma cacao (Cacao) PE=3 SV=1	Heat shock cognate protein 70-1 isoform 1 [Theobroma cacao]
Ghir_A10G022310.1	586.27	4408.39	-3.04615	Down	0	0	Molecular Function: ATP binding (GO:0005524);; Cellular Component: cytoplasm (GO:0005737);; Cellular Component: cytoskeleton (GO:0005856);;	K10355|0|cit:102619732|actin-like; K10355 actin, other eukaryote (A)	[Z]	Cytoskeleton	Actin	Actin OS=Gossypium hirsutum (Upland cotton) PE=3 SV=1	Uncharacterized protein {ECO:0000313|EMBL:ESR49228.1} OS=Citrus clementina PE=3 SV=1	Actin [Gossypium arboreum]
Ghir_A05G019640.1	4968.37	639.19	2.82292	Up	0	0	Molecular Function: nucleotide binding (GO:0000166);; Biological Process: anthocyanin-containing compound biosynthetic process (GO:0009718);; Biological Process: cellular metabolic process (GO:0044237);; Molecular Function: dihydrokaempferol 4-reductase activity (GO:0045552);; Molecular Function: coenzyme binding (GO:0050662);; Biological Process: oxidation-reduction process (GO:0055114);;	K13082|0|pop:POPTR_0005s25110g|POPTRDRAFT_206006; dihydroflavonol reductase family protein; K13082 bifunctional dihydroflavonol 4-reductase/flavanone 4-reductase [EC:1.1.1.219 1.1.1.234] (A)	[V]	Defense mechanisms	NAD dependent epimerase/dehydratase family	Dihydroflavonol-4-reductase GN=DFR OS=Vitis vinifera (Grape) PE=1 SV=1	Dihydroflavonol 4-reductase {ECO:0000313|EMBL:ABM64800.1} OS=Gossypium hirsutum (Upland cotton) PE=2 SV=1	dihydroflavonol 4-reductase [Gossypium hirsutum]
Ghir_A09G017130.1	6078.96	1116.73	2.30901	Up	0	0	Molecular Function: GTPase activity (GO:0003924);; Molecular Function: structural constituent of cytoskeleton (GO:0005200);; Molecular Function: GTP binding (GO:0005525);; Cellular Component: cell wall (GO:0005618);; Cellular Component: nucleolus (GO:0005730);; Cellular Component: vacuole (GO:0005773);; Cellular Component: Golgi apparatus (GO:0005794);; Cellular Component: microtubule (GO:0005874…	K07375|0|tcc:TCM_021786|Tubulin beta 8; K07375 tubulin beta (A)	[Z]	Cytoskeleton	Tubulin/FtsZ family, GTPase domain	Tubulin beta-2 chain GN=OSJNBa0009C08.10 OS=Oryza sativa subsp. japonica (Rice) PE=2 SV=1	Beta-tubulin 16 {ECO:0000313|EMBL:ABY86662.1} OS=Gossypium hirsutum (Upland cotton) PE=2 SV=1	beta-tubulin 16 [Gossypium hirsutum]
Ghir_D09G015240.1	4666.86	602.35	2.81824	Up	0	0	Cellular Component: cytoplasm (GO:0005737);; Biological Process: L-phenylalanine catabolic process (GO:0006559);; Biological Process: cinnamic acid biosynthetic process (GO:0009800);; Molecular Function: phenylalanine ammonia-lyase activity (GO:0045548);;	K10775|0|tcc:TCM_022179|PHE ammonia lyase 1; K10775 phenylalanine ammonia-lyase [EC:4.3.1.24] (A)	[Q]	Secondary metabolites biosynthesis, transport and catabolism	Aromatic amino acid lyase	Phenylalanine ammonia-lyase GN=PAL OS=Populus trichocarpa (Western balsam poplar) PE=2 SV=1	Phenylalanine ammonia-lyase {ECO:0000256|RuleBase:RU003955} OS=Theobroma cacao (Cacao) PE=3 SV=1	Phenylalanine ammonia-lyase [Gossypium arboreum]
Ghir_D03G009670.1	660.25	4226.38	-2.81388	Down	0	0	Cellular Component: plasma membrane (GO:0005886);; Biological Process: carbohydrate transport (GO:0008643);; Cellular Component: chloroplast (GO:0009507);; Cellular Component: integral component of membrane (GO:0016021);;	K15382|4.43487e-143|tcc:TCM_016513|Nodulin MtN3 family protein isoform 1; K15382 solute carrier family 50 (sugar transporter) (A)	[R]	General function prediction only	Sugar efflux transporter for intercellular exchange	Bidirectional sugar transporter SWEET7 OS=Arabidopsis thaliana (Mouse-ear cress) PE=2 SV=1	Nodulin MtN3 family protein isoform 1 {ECO:0000313|EMBL:EOY25093.1} OS=Theobroma cacao (Cacao) PE=4 SV=1	Bidirectional sugar transporter SWEET7 -like protein [Gossypium arboreum]
Ghir_A06G017490.1	984	4882.15	-2.44632	Down	0	0	Molecular Function: kinase activity (GO:0016301);; Cellular Component: cell part (GO:0044464);;	K04733|4.4108e-85|pper:PRUPE_ppa006262mg|hypothetical protein; K04733 interleukin-1 receptor-associated kinase 4 [EC:2.7.11.1] (A)	[T]	Signal transduction mechanisms	Protein tyrosine kinase	Protein kinase 2B, chloroplastic (Precursor) GN=APK2B OS=Arabidopsis thaliana (Mouse-ear cress) PE=2 SV=1	Protein kinase 2B {ECO:0000313|EMBL:EXB63841.1} OS=Morus notabilis PE=3 SV=1	Protein kinase 2B [Morus notabilis]
Ghir_D10G024450.1	1120.73	5122.61	-2.32798	Down	0	0	Molecular Function: ATP binding (GO:0005524);; Cellular Component: cytoplasm (GO:0005737);; Cellular Component: cytoskeleton (GO:0005856);;	K10355|0|cit:102619732|actin-like; K10355 actin, other eukaryote (A)	[Z]	Cytoskeleton	Actin	Actin OS=Gossypium hirsutum (Upland cotton) PE=3 SV=1	Uncharacterized protein {ECO:0000313|EMBL:ESR49228.1} OS=Citrus clementina PE=3 SV=1	Actin [Gossypium arboreum]
Ghir_A08G002830.1	3166.77	132.84	4.43971	Up	0	0	Molecular Function: 1-deoxy-D-xylulose-5-phosphate synthase activity (GO:0008661);; Biological Process: terpenoid biosynthetic process (GO:0016114);;	K01662|0|tcc:TCM_038842|1-deoxy-D-xylulose-5-phosphate synthase; K01662 1-deoxy-D-xylulose-5-phosphate synthase [EC:2.2.1.7] (A)	[G]	Carbohydrate transport and metabolism	1-deoxy-D-xylulose-5-phosphate synthase	Probable 1-deoxy-D-xylulose-5-phosphate synthase 2, chloroplastic (Precursor) OS=Oryza sativa subsp. japonica (Rice) PE=2 SV=1	1-deoxy-D-xylulose-5-phosphate synthase {ECO:0000313|EMBL:EOY31729.1} OS=Theobroma cacao (Cacao) PE=3 SV=1	putative 1-deoxy-D-xylulose-5-phosphate synthase, chloroplastic [Gossypium arboreum]
Ghir_A07G012860.1	6100.21	1274.72	2.12314	Up	0	0	Molecular Function: iron ion binding (GO:0005506);; Molecular Function: electron carrier activity (GO:0009055);; Molecular Function: heme binding (GO:0020037);; Molecular Function: flavonoid 3',5'-hydroxylase activity (GO:0033772);; Biological Process: oxidation-reduction process (GO:0055114);;	K13083|0|tcc:TCM_040896|Flavonoid 3',5'-hydroxylase 2 isoform 1; K13083 flavonoid 3',5'-hydroxylase [EC:1.14.13.88] (A)	[Q]	Secondary metabolites biosynthesis, transport and catabolism	Cytochrome P450	Flavonoid 3&apos;,5&apos;-hydroxylase 2 GN=CYP75A3 OS=Petunia hybrida (Petunia) PE=2 SV=1	Flavonoid 3'5'-hydroxylase {ECO:0000313|EMBL:ACH56524.1} OS=Gossypium hirsutum (Upland cotton) PE=2 SV=1	flavonoid 3&apos;5&apos;-hydroxylase [Gossypium hirsutum]
Ghir_A02G003390.1	93.81	2670.94	-4.967	Down	0	0	Biological Process: response to stress (GO:0006950);;	K13993|4.3765e-81|rcu:RCOM_0977820|heat-shock protein, putative; K13993 HSP20 family protein (A)	[O]	Posttranslational modification, protein turnover, chaperones	Hsp20/alpha crystallin family	22.7 kDa class IV heat shock protein (Precursor) GN=HSP22.7 OS=Pisum sativum (Garden pea) PE=2 SV=1	Uncharacterized protein {ECO:0000313|EMBL:KDP40897.1} OS=Jatropha curcas (Barbados nut) PE=3 SV=1	hypothetical protein JCGZ_24896 [Jatropha curcas]
Ghir_D10G023710.1	390.93	3419.92	-3.26452	Down	0	0	Biological Process: DNA-templated transcription, elongation (GO:0006354);; Molecular Function: lipid binding (GO:0008289);; Cellular Component: chloroplast thylakoid membrane (GO:0009535);; Biological Process: photosystem II assembly (GO:0010207);; Molecular Function: hydrogen ion transmembrane transporter activity (GO:0015078);; Biological Process: ATP synthesis coupled proton transport (GO:0015…	K02110|2.31956e-41|mtr:MetrCp053|atpH; ATP synthase CF0 C subunit; K02110 F-type H+-transporting ATPase subunit c (A)	[C]	Energy production and conversion	ATP synthase subunit C	ATP synthase subunit c, chloroplastic {ECO:0000255|HAMAP-Rule:MF_01396} OS=Pisum sativum (Garden pea) PE=1 SV=1	BnaA01g34190D protein {ECO:0000313|EMBL:CDY21188.1} OS=Brassica napus (Rape) PE=3 SV=1	BnaA01g34190D [Brassica napus]
Ghir_A05G042880.1	1144.13	5008.09	-2.26555	Down	0	0	Biological Process: primary metabolic process (GO:0044238);; Biological Process: cellular macromolecule metabolic process (GO:0044260);; Biological Process: single-organism cellular process (GO:0044763);; Biological Process: regulation of cellular process (GO:0050794);; Biological Process: response to stimulus (GO:0050896);;	K12130|0|tcc:TCM_015513|Pseudo-response regulator 5, putative isoform 1; K12130 pseudo-response regulator 5 (A)	[K]	Transcription	CCT motif	Two-component response regulator-like APRR5 GN=APRR5 OS=Arabidopsis thaliana (Mouse-ear cress) PE=1 SV=2	Pseudo-response regulator 5, putative isoform 2 {ECO:0000313|EMBL:EOY23707.1} OS=Theobroma cacao (Cacao) PE=4 SV=1	Two-component response regulator-like APRR5 [Gossypium arboreum]
Ghir_A02G010270.1	9.75	3055.62	-8.42739	Down	0	0	Cellular Component: plasma membrane (GO:0005886);; Biological Process: carbohydrate transport (GO:0008643);; Cellular Component: chloroplast (GO:0009507);; Cellular Component: integral component of membrane (GO:0016021);;	K15382|6.57096e-143|tcc:TCM_016513|Nodulin MtN3 family protein isoform 1; K15382 solute carrier family 50 (sugar transporter) (A)	[R]	General function prediction only	Sugar efflux transporter for intercellular exchange	Bidirectional sugar transporter SWEET7 OS=Arabidopsis thaliana (Mouse-ear cress) PE=2 SV=1	Nodulin MtN3 family protein isoform 1 {ECO:0000313|EMBL:EOY25093.1} OS=Theobroma cacao (Cacao) PE=4 SV=1	Bidirectional sugar transporter SWEET7 -like protein [Gossypium arboreum]
Ghir_D05G004280.1	65	2554.72	-5.43212	Down	0	0	Biological Process: response to stress (GO:0006950);;	K13993|1.22713e-88|tcc:TCM_037347|17.6 kDa class II heat shock protein; K13993 HSP20 family protein (A)	[O]	Posttranslational modification, protein turnover, chaperones	Hsp20/alpha crystallin family	17.6 kDa class II heat shock protein GN=HSP17.6 OS=Arabidopsis thaliana (Mouse-ear cress) PE=2 SV=1	17.6 kDa class II heat shock protein {ECO:0000313|EMBL:EOY29992.1} OS=Theobroma cacao (Cacao) PE=3 SV=1	17.6 kDa class II heat shock protein [Theobroma cacao]
Ghir_D10G022620.1	543.33	3698.84	-2.90271	Down	0	0	Cellular Component: vacuolar membrane (GO:0005774);; Cellular Component: plasma membrane (GO:0005886);; Molecular Function: amino acid transmembrane transporter activity (GO:0015171);; Cellular Component: integral component of membrane (GO:0016021);;	K15015|0|tcc:TCM_043231|Transmembrane amino acid transporter family protein isoform 1; K15015 solute carrier family 32 (vesicular inhibitory amino acid transporter) (A)	[E]	Amino acid transport and metabolism	Transmembrane amino acid transporter protein	Lysine histidine transporter-like 3 GN=At1g61270 OS=Arabidopsis thaliana (Mouse-ear cress) PE=3 SV=2	Transmembrane amino acid transporter family protein isoform 3 {ECO:0000313|EMBL:EOY18730.1} OS=Theobroma cacao (Cacao) PE=4 SV=1	Vacuolar amino acid transporter 1 [Gossypium arboreum]
Ghir_D09G003600.1	720	4038.06	-2.62313	Down	0	0	Molecular Function: glucose-6-phosphate dehydrogenase activity (GO:0004345);; Biological Process: pentose-phosphate shunt (GO:0006098);; Molecular Function: NADP binding (GO:0050661);;	K00036|0|tcc:TCM_017076|Glucose-6-phosphate dehydrogenase 6; K00036 glucose-6-phosphate 1-dehydrogenase [EC:1.1.1.49] (A)	[G]	Carbohydrate transport and metabolism	Glucose-6-phosphate dehydrogenase, C-terminal domain	Glucose-6-phosphate 1-dehydrogenase, cytoplasmic isoform GN=G6PDH OS=Solanum tuberosum (Potato) PE=2 SV=1	Glucose-6-phosphate 1-dehydrogenase {ECO:0000256|RuleBase:RU000497} OS=Theobroma cacao (Cacao) PE=3 SV=1	Glucose-6-phosphate dehydrogenase 6 [Theobroma cacao]
Ghir_A07G005920.1	114.31	2546.46	-4.61301	Down	0	0	Molecular Function: malate synthase activity (GO:0004474);; Biological Process: glyoxylate cycle (GO:0006097);; Biological Process: tricarboxylic acid cycle (GO:0006099);; Cellular Component: glyoxysome (GO:0009514);;	K01638|0|tcc:TCM_014591|Malate synthase, glyoxysomal; K01638 malate synthase [EC:2.3.3.9] (A)	[C]	Energy production and conversion	Malate synthase	Malate synthase, glyoxysomal OS=Gossypium hirsutum (Upland cotton) PE=2 SV=1	Malate synthase {ECO:0000256|RuleBase:RU000555} OS=Theobroma cacao (Cacao) PE=3 SV=1	Malate synthase, glyoxysomal [Gossypium arboreum]
Ghir_D11G035400.1	4995.23	922.08	2.30205	Up	0	0	Molecular Function: xylan 1,4-beta-xylosidase activity (GO:0009044);; Cellular Component: plant-type cell wall (GO:0009505);; Cellular Component: chloroplast (GO:0009507);; Biological Process: xyloglucan metabolic process (GO:0010411);; Molecular Function: carbohydrate binding (GO:0030246);; Molecular Function: maltose alpha-glucosidase activity (GO:0032450);; Biological Process: xylan catabolic …	K15925|0|tcc:TCM_011813|Alpha-xylosidase 1; K15925 alpha-D-xyloside xylohydrolase [EC:3.2.1.177] (A)	[G]	Carbohydrate transport and metabolism	Glycosyl hydrolases family 31	Alpha-xylosidase 1 (Precursor) GN=At1g68560 OS=Arabidopsis thaliana (Mouse-ear cress) PE=1 SV=1	Alpha-xylosidase 1 {ECO:0000313|EMBL:EOY02076.1} OS=Theobroma cacao (Cacao) PE=3 SV=1	Alpha-xylosidase -like protein [Gossypium arboreum]
Ghir_D05G019910.1	4660	782	2.43955	Up	0	0	Molecular Function: dUTP diphosphatase activity (GO:0004170);; Biological Process: dUTP metabolic process (GO:0046080);;	K01520|2.54877e-115|tcc:TCM_034021|Dutp-pyrophosphatase-like 1; K01520 dUTP pyrophosphatase [EC:3.6.1.23] (A)	[F]	Nucleotide transport and metabolism	dUTPase	Deoxyuridine 5&apos;-triphosphate nucleotidohydrolase GN=T6H20.30 OS=Arabidopsis thaliana (Mouse-ear cress) PE=1 SV=1	Dutp-pyrophosphatase-like 1 {ECO:0000313|EMBL:EOY14734.1} OS=Theobroma cacao (Cacao) PE=4 SV=1	Deoxyuridine 5&apos;-triphosphate nucleotidohydrolase -like protein [Gossypium arboreum]
Ghir_A11G034930.1	199	2712	-3.90405	Down	0	0	Molecular Function: transporter activity (GO:0005215);; Biological Process: transport (GO:0006810);; Cellular Component: integral component of membrane (GO:0016021);;	K09873|8.11579e-156|cit:102630124|aquaporin TIP1-1-like; K09873 aquaporin TIP (A)	[G]	Carbohydrate transport and metabolism	Major intrinsic protein	Aquaporin TIP1-1, N-terminally processed GN=T1J8.1 OS=Arabidopsis thaliana (Mouse-ear cress) PE=1 SV=1	Aquaporin TIP14 {ECO:0000313|EMBL:DAA33867.1} GN=GhTIP1 OS=Gossypium hirsutum (Upland cotton) PE=2 SV=1	TPA: TPA_inf: aquaporin TIP1;4 [Gossypium hirsutum]
Ghir_D12G018660.1	136	2500.89	-4.3363	Down	0	0	Molecular Function: zinc ion binding (GO:0008270);; Molecular Function: oxidoreductase activity (GO:0016491);; Biological Process: oxidation-reduction process (GO:0055114);;	K07119|0|tcc:TCM_011906|NADP-dependent oxidoreductase P1 isoform 1; K07119 (A)	[R]	General function prediction only	Zinc-binding dehydrogenase	2-alkenal reductase (NADP(+)-dependent) GN=DBR OS=Nicotiana tabacum (Common tobacco) PE=1 SV=1	NADP-dependent oxidoreductase P1 isoform 3 {ECO:0000313|EMBL:EOY02205.1} OS=Theobroma cacao (Cacao) PE=4 SV=1	NADP-dependent oxidoreductase P1 isoform 3 [Theobroma cacao]
Ghir_A03G009750.1	690.7	3810.51	-2.59939	Down	0	0	Cellular Component: plasma membrane (GO:0005886);; Cellular Component: chloroplast thylakoid membrane (GO:0009535);; Cellular Component: integral component of membrane (GO:0016021);; Biological Process: plasma membrane ATP synthesis coupled proton transport (GO:0042777);; Cellular Component: proton-transporting ATP synthase complex, coupling factor F(o) (GO:0045263);; Molecular Function: proton-t…	K02108|4.87141e-94|tcc:ThcaC_p009|atpI; ATP synthase CF0 subunit IV; K02108 F-type H+-transporting ATPase subunit a (A)	[C]	Energy production and conversion	ATP synthase A chain	ATP synthase subunit a, chloroplastic {ECO:0000255|HAMAP-Rule:MF_01393} OS=Gossypium hirsutum (Upland cotton) PE=3 SV=1	ATP synthase subunit a, chloroplastic {ECO:0000256|HAMAP-Rule:MF_01393, ECO:0000256|RuleBase:RU004449} OS=Gossypium somalense PE=3 SV=1	ATP synthase CF0 A subunit [Gossypium hirsutum]
Ghir_D03G008250.1	646.72	3698.49	-2.65126	Down	0	0	Molecular Function: ATP binding (GO:0005524);; Cellular Component: chloroplast thylakoid membrane (GO:0009535);; Biological Process: plasma membrane ATP synthesis coupled proton transport (GO:0042777);; Cellular Component: proton-transporting ATP synthase complex, catalytic core F(1) (GO:0045261);; Molecular Function: proton-transporting ATP synthase activity, rotational mechanism (GO:0046933);; …	K02114|9.0105e-41|tcc:ThcaC_p026|atpE; ATP synthase CF1 epsilon subunit; K02114 F-type H+-transporting ATPase subunit epsilon (A)	[C]	Energy production and conversion	ATP synthase, Delta/Epsilon chain, long alpha-helix domain	ATP synthase epsilon chain, chloroplastic {ECO:0000255|HAMAP-Rule:MF_00530} OS=Gossypium hirsutum (Upland cotton) PE=3 SV=1	ATP synthase epsilon chain, chloroplastic {ECO:0000256|HAMAP-Rule:MF_00530, ECO:0000256|RuleBase:RU003655} OS=Gossypium robinsonii PE=3 SV=1	ATP synthase CF1 epsilon subunit (chloroplast) [Gossypium robinsonii]
Ghir_D13G012490.1	280	2854.65	-3.48535	Down	0	0	Cellular Component: cytoplasm (GO:0005737);; Biological Process: galactose metabolic process (GO:0006012);; Molecular Function: metal ion binding (GO:0046872);; Molecular Function: inositol 3-alpha-galactosyltransferase activity (GO:0047216);;	K18819|0|tcc:TCM_026798|Galactinol synthase 2; K18819 inositol 3-alpha-galactosyltransferase [EC:2.4.1.123] (A)	[G]	Carbohydrate transport and metabolism	Glycosyl transferase family 8	Galactinol synthase 2 GN=GOLS2 OS=Solanum lycopersicum (Tomato) PE=2 SV=1	Galactinol synthase 2 {ECO:0000313|EMBL:EOY11712.1} OS=Theobroma cacao (Cacao) PE=4 SV=1	Glycogenin-1 [Gossypium arboreum]
Ghir_D11G014470.1	564	3448.26	-2.74764	Down	0	0	Biological Process: response to stress (GO:0006950);;	K13993|1.73943e-87|tcc:TCM_017468|HSP20-like chaperones superfamily protein; K13993 HSP20 family protein (A)	[O]	Posttranslational modification, protein turnover, chaperones	Hsp20/alpha crystallin family	15.7 kDa heat shock protein, peroxisomal GN=HSP15.7 OS=Arabidopsis thaliana (Mouse-ear cress) PE=2 SV=1	HSP20-like chaperones superfamily protein {ECO:0000313|EMBL:EOY03047.1} OS=Theobroma cacao (Cacao) PE=3 SV=1	15.7 kDa heat shock, peroxisomal -like protein [Gossypium arboreum]
Ghir_D02G008290.1	911.01	4146.4	-2.32186	Down	0	0	Molecular Function: iron ion binding (GO:0005506);; Cellular Component: vacuole (GO:0005773);; Cellular Component: plasma membrane (GO:0005886);; Biological Process: nitric oxide biosynthetic process (GO:0006809);; Molecular Function: electron carrier activity (GO:0009055);; Biological Process: response to light stimulus (GO:0009416);; Biological Process: response to symbiotic fungus (GO:0009610)…	K10534|0|tcc:TCM_035019|Nitrate reductase 2; K10534 nitrate reductase (NAD(P)H) [EC:1.7.1.1 1.7.1.2 1.7.1.3] (A)	[C]	Energy production and conversion	Mo-co oxidoreductase dimerisation domain	Nitrate reductase [NADH] OS=Cucurbita maxima (Pumpkin) PE=2 SV=1	Nitrate reductase {ECO:0000256|PIRNR:PIRNR000233} OS=Theobroma cacao (Cacao) PE=3 SV=1	Nitrate reductase 2 [Theobroma cacao]
Ghir_D10G008700.1	81.18	2242.88	-4.92362	Down	0	0	Molecular Function: ATP binding (GO:0005524);; Cellular Component: plasma membrane (GO:0005886);; Biological Process: obsolete ATP catabolic process (GO:0006200);; Biological Process: ATP biosynthetic process (GO:0006754);; Biological Process: cation transport (GO:0006812);; Cellular Component: integral component of membrane (GO:0016021);; Molecular Function: cation-transporting ATPase activity (…	K01535|0|tcc:TCM_027391|H(+)-ATPase 9; K01535 H+-transporting ATPase [EC:3.6.3.6] (A)	[P]	Inorganic ion transport and metabolism	E1-E2 ATPase	Plasma membrane ATPase 4 GN=PMA4 OS=Nicotiana plumbaginifolia (Leadwort-leaved tobacco) PE=2 SV=1	H(+)-ATPase 9 {ECO:0000313|EMBL:EOY26003.1} OS=Theobroma cacao (Cacao) PE=3 SV=1	H(+)-ATPase 9 [Theobroma cacao]
Ghir_D01G019830.1	695.55	3686	-2.54137	Down	0	0	Molecular Function: protein disulfide isomerase activity (GO:0003756);; Molecular Function: dolichyl-diphosphooligosaccharide-protein glycotransferase activity (GO:0004579);; Cellular Component: endoplasmic reticulum lumen (GO:0005788);; Biological Process: protein folding (GO:0006457);; Biological Process: glycerol ether metabolic process (GO:0006662);; Molecular Function: electron carrier activ…	K09580|0|tcc:TCM_035146|PDI-like 1-1 isoform 1; K09580 protein disulfide-isomerase A1 [EC:5.3.4.1] (A)	[O]	Posttranslational modification, protein turnover, chaperones	Thioredoxin	Protein disulfide-isomerase (Precursor) OS=Ricinus communis (Castor bean) PE=2 SV=1	Protein disulfide-isomerase {ECO:0000256|RuleBase:RU361130} OS=Gossypium hirsutum (Upland cotton) PE=3 SV=1	putative protein disulfide isomerase [Gossypium hirsutum]
Ghir_D05G035470.1	181.29	2462.36	-3.89921	Down	0	0	Molecular Function: RNA binding (GO:0003723);; Molecular Function: ribonuclease III activity (GO:0004525);; Molecular Function: ATP binding (GO:0005524);; Biological Process: RNA processing (GO:0006396);; Molecular Function: ATP-dependent helicase activity (GO:0008026);;	K11592|0|tcc:TCM_025106|Dicer-like protein isoform 1; K11592 endoribonuclease Dicer [EC:3.1.26.-] (A)	[A]	RNA processing and modification	Ribonuclease III domain	Endoribonuclease Dicer homolog 2 GN=At3g03300 OS=Arabidopsis thaliana (Mouse-ear cress) PE=1 SV=2	Dicer-like protein isoform 1 {ECO:0000313|EMBL:EOY09710.1} OS=Theobroma cacao (Cacao) PE=4 SV=1	Dicer-like protein isoform 1 [Theobroma cacao]
Ghir_D05G014500.1	4410.69	836.48	2.26306	Up	0	0	Molecular Function: nucleotide binding (GO:0000166);; Biological Process: response to UV (GO:0009411);; Biological Process: response to wounding (GO:0009611);; Biological Process: response to fungus (GO:0009620);; Biological Process: phenylpropanoid biosynthetic process (GO:0009699);; Molecular Function: 4-coumarate-CoA ligase activity (GO:0016207);; Molecular Function: Photinus-luciferin 4-monoo…	K01904|0|tcc:TCM_029272|4-coumarate:CoA ligase 2 isoform 1; K01904 4-coumarate--CoA ligase [EC:6.2.1.12] (A)	[I]	Lipid transport and metabolism	AMP-binding enzyme	4-coumarate--CoA ligase 1 GN=4CL1 OS=Nicotiana tabacum (Common tobacco) PE=2 SV=1	4-coumarate:CoA ligase 2 isoform 1 {ECO:0000313|EMBL:EOY27424.1} OS=Theobroma cacao (Cacao) PE=4 SV=1	4-coumarate--CoA ligase 1 [Gossypium arboreum]
Ghir_A01G009150.1	66	2059.48	-5.09921	Down	0	0	Molecular Function: zinc ion transmembrane transporter activity (GO:0005385);; Molecular Function: zinc ion binding (GO:0008270);; Cellular Component: integral component of membrane (GO:0016021);; Cellular Component: cytoplasmic, membrane-bounded vesicle (GO:0016023);; Molecular Function: 2-alkenal reductase [NAD(P)] activity (GO:0032440);; Biological Process: oxidation-reduction process (GO:0055…	K14709|0|tcc:TCM_033575|Zinc transporter 1 precursor; K14709 solute carrier family 39 (zinc transporter), member 1/2/3 (A)	[P]	Inorganic ion transport and metabolism	ZIP Zinc transporter	Zinc transporter 1 (Precursor) GN=ZIP1 OS=Arabidopsis thaliana (Mouse-ear cress) PE=2 SV=1	Zinc transporter 1 {ECO:0000313|EMBL:EOY14264.1} OS=Theobroma cacao (Cacao) PE=4 SV=1	Zinc transporter 1 precursor [Theobroma cacao]
Ghir_A09G016270.1	19	2051.89	-6.89035	Down	0	0	Molecular Function: tropine dehydrogenase activity (GO:0050356);; Biological Process: oxidation-reduction process (GO:0055114);;	K08081|1.33497e-163|tcc:TCM_021874|NAD(P)-binding Rossmann-fold superfamily protein isoform 1; K08081 Tropinone reductase 1 [EC:1.1.1.206] (A)	[R]	General function prediction only	short chain dehydrogenase	Tropinone reductase homolog OS=Datura stramonium (Jimsonweed) PE=2 SV=1	NAD(P)-binding Rossmann-fold superfamily protein isoform 2 {ECO:0000313|EMBL:EOY07443.1} OS=Theobroma cacao (Cacao) PE=3 SV=1	Tropinone reductase [Gossypium arboreum]
Ghir_D10G019860.1	63.55	2001.8	-5.1128	Down	0	0	Molecular Function: phosphorelay response regulator activity (GO:0000156);; Biological Process: phosphorelay signal transduction system (GO:0000160);; Cellular Component: mitochondrion (GO:0005739);; Biological Process: regulation of transcription, DNA-templated (GO:0006355);; Cellular Component: plastid (GO:0009536);; Biological Process: response to cytokinin (GO:0009735);; Molecular Function: k…	K14492|6.58716e-83|tcc:TCM_045489|Two-component response regulator ARR17; K14492 two-component response regulator ARR-A family (A)	[K]	Transcription	Response regulator receiver domain	Two-component response regulator ARR17 GN=ARR17 OS=Arabidopsis thaliana (Mouse-ear cress) PE=2 SV=1	Two-component response regulator ARR17 {ECO:0000313|EMBL:EOY20089.1} OS=Theobroma cacao (Cacao) PE=4 SV=1	Two-component response regulator ARR17 [Theobroma cacao]
Ghir_D01G009550.1	24	1948.88	-6.479	Down	0	0	Molecular Function: zinc ion transmembrane transporter activity (GO:0005385);; Molecular Function: zinc ion binding (GO:0008270);; Cellular Component: integral component of membrane (GO:0016021);; Cellular Component: cytoplasmic, membrane-bounded vesicle (GO:0016023);; Molecular Function: 2-alkenal reductase [NAD(P)] activity (GO:0032440);; Biological Process: oxidation-reduction process (GO:0055…	K14709|0|tcc:TCM_033575|Zinc transporter 1 precursor; K14709 solute carrier family 39 (zinc transporter), member 1/2/3 (A)	[P]	Inorganic ion transport and metabolism	ZIP Zinc transporter	Zinc transporter 1 (Precursor) GN=ZIP1 OS=Arabidopsis thaliana (Mouse-ear cress) PE=2 SV=1	Zinc transporter 1 {ECO:0000313|EMBL:EOY14264.1} OS=Theobroma cacao (Cacao) PE=4 SV=1	Zinc transporter 1 precursor [Theobroma cacao]
Ghir_D07G005900.1	144.52	2152.19	-4.032	Down	0	0	Molecular Function: malate synthase activity (GO:0004474);; Biological Process: glyoxylate cycle (GO:0006097);; Biological Process: tricarboxylic acid cycle (GO:0006099);; Cellular Component: glyoxysome (GO:0009514);;	K01638|0|tcc:TCM_014591|Malate synthase, glyoxysomal; K01638 malate synthase [EC:2.3.3.9] (A)	[C]	Energy production and conversion	Malate synthase	Malate synthase, glyoxysomal OS=Gossypium hirsutum (Upland cotton) PE=2 SV=1	Malate synthase {ECO:0000256|RuleBase:RU000555} OS=Theobroma cacao (Cacao) PE=3 SV=1	RecName: Full=Malate synthase, glyoxysomal [Gossypium hirsutum]
Ghir_D02G012880.1	2413.47	152.12	3.85229	Up	0	0	Biological Process: lipid biosynthetic process (GO:0008610);; Cellular Component: membrane (GO:0016020);; Molecular Function: oxidoreductase activity (GO:0016491);; Cellular Component: intracellular membrane-bounded organelle (GO:0043231);; Biological Process: cellular biosynthetic process (GO:0044249);; Biological Process: cellular lipid metabolic process (GO:0044255);; Biological Process: small…	K04713|6.97178e-155|tcc:TCM_011725|Sphingoid base hydroxylase 2; K04713 sphinganine C4-monooxygenase [EC:1.14.13.169] (A)	[I]	Lipid transport and metabolism	Fatty acid hydroxylase superfamily	Sphinganine C(4)-monooxygenase 2 GN=SBH2 OS=Arabidopsis thaliana (Mouse-ear cress) PE=1 SV=1	Sphingoid base hydroxylase 2 {ECO:0000313|EMBL:EOY01947.1} OS=Theobroma cacao (Cacao) PE=4 SV=1	Sphingoid base hydroxylase 2 -like protein [Gossypium arboreum]
Ghir_A01G006660.1	4625.61	1042.32	2.01431	Up	0	0	Cellular Component: mitochondrion (GO:0005739);; Cellular Component: cytosol (GO:0005829);; Biological Process: cellular response to DNA damage stimulus (GO:0006974);; Molecular Function: zinc ion binding (GO:0008270);; Biological Process: thiamine biosynthetic process (GO:0009228);; Biological Process: response to cold (GO:0009409);; Cellular Component: chloroplast stroma (GO:0009570);; Cellular…	K03146|0|tcc:TCM_031067|Thiazole biosynthetic enzyme, chloroplast (ARA6) (THI1) (THI4); K03146 thiamine thiazole synthase (A)	[R]	General function prediction only	Thi4 family	Thiamine thiazole synthase 1, chloroplastic {ECO:0000255|HAMAP-Rule:MF_03158} (Precursor) GN=VIT_19s0177g00140 OS=Vitis vinifera (Grape) PE=3 SV=1	Thiamine thiazole synthase, chloroplastic {ECO:0000256|HAMAP-Rule:MF_03158} OS=Gossypium hirsutum (Upland cotton) PE=2 SV=1	Thiamine thiazole synthase 1, chloroplastic [Gossypium arboreum]
Ghir_D05G005540.1	3306.99	476.64	2.65901	Up	0	0	Molecular Function: hydrolase activity (GO:0016787);;	K11855|0|tcc:TCM_046914|Ubiquitin carboxyl-terminal hydrolase, putative; K11855 ubiquitin carboxyl-terminal hydrolase 36/42 [EC:3.4.19.12] (A)	[O]	Posttranslational modification, protein turnover, chaperones	Ubiquitin carboxyl-terminal hydrolase	Ubiquitin carboxyl-terminal hydrolase 23 GN=UBP23 OS=Arabidopsis thaliana (Mouse-ear cress) PE=2 SV=2	Ubiquitin carboxyl-terminal hydrolase {ECO:0000256|RuleBase:RU004435} OS=Theobroma cacao (Cacao) PE=3 SV=1	Ubiquitin carboxyl-terminal hydrolase 23 -like protein [Gossypium arboreum]
Ghir_D08G002730.1	8.42	2098.82	-8.09708	Down	0	0	Cellular Component: nucleosome (GO:0000786);; Molecular Function: DNA binding (GO:0003677);; Cellular Component: cell wall (GO:0005618);; Cellular Component: nucleolus (GO:0005730);; Biological Process: nucleosome assembly (GO:0006334);; Biological Process: DNA mediated transformation (GO:0009294);; Biological Process: response to wounding (GO:0009611);; Biological Process: response to bacterium …	K11251|5.3433e-87|tcc:TCM_031125|Histone H2A 10; K11251 histone H2A (A)	[B]	Chromatin structure and dynamics	Core histone H2A/H2B/H3/H4	Probable histone H2A.1 GN=At1g51060 OS=Arabidopsis thaliana (Mouse-ear cress) PE=1 SV=1	Histone H2A {ECO:0000256|RuleBase:RU003556} OS=Theobroma cacao (Cacao) PE=3 SV=1	hypothetical protein F383_34286 [Gossypium arboreum]
Ghir_A02G013940.1	18	1873.73	-6.83731	Down	0	0	Cellular Component: endoplasmic reticulum (GO:0005783);; Cellular Component: integral component of plasma membrane (GO:0005887);; Biological Process: carbohydrate transport (GO:0008643);; Molecular Function: sugar transmembrane transporter activity (GO:0051119);;	K15382|1.79792e-111|tcc:TCM_035405|Nodulin MtN3 family protein; K15382 solute carrier family 50 (sugar transporter) (A)	[R]	General function prediction only	Sugar efflux transporter for intercellular exchange	Bidirectional sugar transporter SWEET1 GN=SWEET1 OS=Arabidopsis thaliana (Mouse-ear cress) PE=1 SV=1	Nodulin MtN3 family protein {ECO:0000313|EMBL:EOY16590.1} OS=Theobroma cacao (Cacao) PE=4 SV=1	Bidirectional sugar transporter SWEET1 -like protein [Gossypium arboreum]
Ghir_D09G015320.1	3497.59	582.79	2.44978	Up	0	0	Molecular Function: transporter activity (GO:0005215);; Cellular Component: vacuole (GO:0005773);; Cellular Component: plasma membrane (GO:0005886);; Biological Process: water transport (GO:0006833);; Biological Process: response to osmotic stress (GO:0006970);; Biological Process: response to desiccation (GO:0009269);; Cellular Component: chloroplast (GO:0009507);; Biological Process: response t…	K09872|0|tcc:TCM_022154|Plasma membrane intrinsic protein 2; K09872 aquaporin PIP (A)	[G]	Carbohydrate transport and metabolism	Major intrinsic protein	Aquaporin PIP2-1, N-terminally processed GN=F4P12.120 OS=Arabidopsis thaliana (Mouse-ear cress) PE=1 SV=1	PIP2 protein {ECO:0000313|EMBL:ABK60195.2} GN=PIP2 OS=Gossypium hirsutum (Upland cotton) PE=2 SV=2	Aquaporin PIP2-1 -like protein [Gossypium arboreum]
Ghir_A13G001370.1	3490.02	588.54	2.43249	Up	0	0	Molecular Function: structural molecule activity (GO:0005198);; Cellular Component: vacuolar membrane (GO:0005774);; Biological Process: intracellular protein transport (GO:0006886);; Biological Process: endocytosis (GO:0006897);; Cellular Component: plasmodesma (GO:0009506);; Cellular Component: clathrin coat of trans-Golgi network vesicle (GO:0030130);; Cellular Component: clathrin coat of coat…	K04646|0|tcc:TCM_042478|Clathrin, heavy chain isoform 1; K04646 clathrin heavy chain (A)	[U]	Intracellular trafficking, secretion, and vesicular transport	Region in Clathrin and VPS	Clathrin heavy chain 1 GN=CHC1 OS=Arabidopsis thaliana (Mouse-ear cress) PE=1 SV=1	Clathrin heavy chain {ECO:0000256|PIRNR:PIRNR002290} OS=Theobroma cacao (Cacao) PE=3 SV=1	Clathrin, heavy chain isoform 1 [Theobroma cacao]
Ghir_D06G000680.1	3684.54	680.5	2.30128	Up	0	0	Biological Process: flavonoid biosynthetic process (GO:0009813);; Biological Process: cellular metabolic process (GO:0044237);; Molecular Function: dihydrokaempferol 4-reductase activity (GO:0045552);; Molecular Function: flavanone 4-reductase activity (GO:0047890);; Molecular Function: coenzyme binding (GO:0050662);; Biological Process: oxidation-reduction process (GO:0055114);;	K13082|1.87821e-122|tcc:TCM_034078|Dihydroflavonol-4-reductase; K13082 bifunctional dihydroflavonol 4-reductase/flavanone 4-reductase [EC:1.1.1.219 1.1.1.234] (A)	[V]	Defense mechanisms	3-beta hydroxysteroid dehydrogenase/isomerase family	Bifunctional dihydroflavonol 4-reductase/flavanone 4-reductase GN=DFR OS=Malus domestica (Apple) PE=1 SV=1	Dihydroflavonol-4-reductase {ECO:0000313|EMBL:EOY14811.1} OS=Theobroma cacao (Cacao) PE=4 SV=1	Dihydroflavonol-4-reductase [Theobroma cacao]
Ghir_D06G004410.1	206.58	2169.64	-3.52822	Down	0	0	Biological Process: carbohydrate metabolic process (GO:0005975);; Molecular Function: hydrolase activity (GO:0016787);;	K01057|1.03684e-137|tcc:TCM_035024|6-phosphogluconolactonase; K01057 6-phosphogluconolactonase [EC:3.1.1.31] (A)	[G]	Carbohydrate transport and metabolism	Glucosamine-6-phosphate isomerases/6-phosphogluconolactonase	Probable 6-phosphogluconolactonase 2 OS=Oryza sativa subsp. japonica (Rice) PE=2 SV=1	6-phosphogluconolactonase {ECO:0000313|EMBL:EOY16177.1} OS=Theobroma cacao (Cacao) PE=4 SV=1	6-phosphogluconolactonase [Theobroma cacao]
Ghir_A06G009660.1	3149.72	495.1	2.53389	Up	0	0	Biological Process: malate metabolic process (GO:0006108);; Molecular Function: malate dehydrogenase (decarboxylating) (NAD+) activity (GO:0016619);; Molecular Function: metal ion binding (GO:0046872);; Molecular Function: NAD binding (GO:0051287);; Biological Process: oxidation-reduction process (GO:0055114);;	K00029|0|tcc:TCM_037219|NADP-malic enzyme 4; K00029 malate dehydrogenase (oxaloacetate-decarboxylating)(NADP+) [EC:1.1.1.40] (A)	[C]	Energy production and conversion	Malic enzyme, NAD binding domain	NADP-dependent malic enzyme OS=Vitis vinifera (Grape) PE=2 SV=1	Malic enzyme {ECO:0000256|RuleBase:RU003426} OS=Theobroma cacao (Cacao) PE=3 SV=1	NADP-malic enzyme 4 [Theobroma cacao]
Ghir_A13G002840.1	3528.77	671.83	2.25746	Up	0	0	Biological Process: nuclear division (GO:0000280);; Biological Process: cytokinesis by cell plate formation (GO:0000911);; Molecular Function: DNA binding (GO:0003677);; Molecular Function: DNA helicase activity (GO:0003678);; Molecular Function: ATP binding (GO:0005524);; Cellular Component: nucleus (GO:0005634);; Cellular Component: cytosol (GO:0005829);; Biological Process: DNA unwinding invol…	K02212|0|tcc:TCM_006817|DNA replication licensing factor MCM4, putative; K02212 DNA replication licensing factor MCM4 [EC:3.6.4.12] (A)	[L]	Replication, recombination and repair	MCM2/3/5 family	DNA replication licensing factor MCM4 GN=MCM4 OS=Arabidopsis thaliana (Mouse-ear cress) PE=1 SV=1	DNA replication licensing factor MCM4, putative {ECO:0000313|EMBL:EOX97904.1} OS=Theobroma cacao (Cacao) PE=3 SV=1	DNA replication licensing factor mcm4 [Gossypium arboreum]
Ghir_D12G008570.1	930.33	3554.92	-2.06954	Down	0	0	Molecular Function: transcription factor activity, sequence-specific DNA binding (GO:0003700);; Cellular Component: nucleus (GO:0005634);; Biological Process: regulation of transcription, DNA-templated (GO:0006355);; Molecular Function: sequence-specific DNA binding (GO:0043565);;	K09338|2.43551e-166|tcc:TCM_000867|Homeodomain-leucine zipper protein HD4; K09338 homeobox-leucine zipper protein (A)	[K]	Transcription	Homeobox domain	Homeobox-leucine zipper protein HAT22 GN=HAT22 OS=Arabidopsis thaliana (Mouse-ear cress) PE=1 SV=1	Homeodomain-leucine zipper protein HD4 {ECO:0000313|EMBL:ADN88095.1} OS=Gossypium hirsutum (Upland cotton) PE=2 SV=1	homeodomain-leucine zipper protein HD4 [Gossypium hirsutum]
Ghir_A06G000790.1	3021.46	480.5	2.5171	Up	0	0	Biological Process: flavonoid biosynthetic process (GO:0009813);; Biological Process: cellular metabolic process (GO:0044237);; Molecular Function: dihydrokaempferol 4-reductase activity (GO:0045552);; Molecular Function: flavanone 4-reductase activity (GO:0047890);; Molecular Function: coenzyme binding (GO:0050662);; Biological Process: oxidation-reduction process (GO:0055114);;	K13082|0|tcc:TCM_034078|Dihydroflavonol-4-reductase; K13082 bifunctional dihydroflavonol 4-reductase/flavanone 4-reductase [EC:1.1.1.219 1.1.1.234] (A)	[V]	Defense mechanisms	NAD dependent epimerase/dehydratase family	Bifunctional dihydroflavonol 4-reductase/flavanone 4-reductase GN=DFR OS=Malus domestica (Apple) PE=1 SV=1	Dihydroflavonol-4-reductase {ECO:0000313|EMBL:EOY14811.1} OS=Theobroma cacao (Cacao) PE=4 SV=1	Dihydroflavonol-4-reductase [Theobroma cacao]
Ghir_A11G024410.1	20.21	1624.89	-6.46467	Down	0	0	Molecular Function: monooxygenase activity (GO:0004497);; Molecular Function: iron ion binding (GO:0005506);; Molecular Function: electron carrier activity (GO:0009055);; Molecular Function: oxidoreductase activity, acting on paired donors, with incorporation or reduction of molecular oxygen (GO:0016705);; Molecular Function: heme binding (GO:0020037);; Biological Process: oxidation-reduction pro…	K00487|0|tcc:TCM_039725|Trans-cinnamate 4-monooxygenase; K00487 trans-cinnamate 4-monooxygenase [EC:1.14.13.11] (A)	[Q]	Secondary metabolites biosynthesis, transport and catabolism	Cytochrome P450	Cytochrome P450 CYP73A100 OS=Panax ginseng (Korean ginseng) PE=2 SV=1	Trans-cinnamate 4-monooxygenase {ECO:0000313|EMBL:EOY32158.1} OS=Theobroma cacao (Cacao) PE=3 SV=1	Trans-cinnamate 4-monooxygenase [Theobroma cacao]
Ghir_D11G024890.1	2821.91	411.74	2.64133	Up	0	0	Biological Process: drug transmembrane transport (GO:0006855);; Molecular Function: drug transmembrane transporter activity (GO:0015238);; Molecular Function: antiporter activity (GO:0015297);; Cellular Component: membrane (GO:0016020);;	K03327|0|tcc:TCM_025766|Multidrug resistance pump, putative; K03327 multidrug resistance protein, MATE family (A)	[R]	General function prediction only	MatE	Protein TRANSPARENT TESTA 12 GN=F17J16_80 OS=Arabidopsis thaliana (Mouse-ear cress) PE=2 SV=1	MATE efflux family protein {ECO:0000256|RuleBase:RU004914} OS=Theobroma cacao (Cacao) PE=3 SV=1	Protein TRANSPARENT TESTA 12 -like protein [Gossypium arboreum]
Ghir_A05G009370.1	235.08	2073.94	-3.27669	Down	0	0	Biological Process: response to stress (GO:0006950);;	K13993|2.97138e-96|tcc:TCM_041717|HSP20-like chaperones superfamily protein; K13993 HSP20 family protein (A)	[O]	Posttranslational modification, protein turnover, chaperones	Hsp20/alpha crystallin family	18.5 kDa class I heat shock protein GN=HSP18.5-C OS=Glycine max (Soybean) PE=3 SV=1	Low molecular weight heat shock protein {ECO:0000313|EMBL:AGA62461.1} OS=Gossypium hirsutum (Upland cotton) PE=2 SV=1	low molecular weight heat shock protein [Gossypium hirsutum]
Ghir_A12G020810.1	366.51	2349.28	-2.81583	Down	0	0	Molecular Function: glutamate dehydrogenase (NAD+) activity (GO:0004352);; Molecular Function: glutamate dehydrogenase [NAD(P)+] activity (GO:0004353);; Molecular Function: copper ion binding (GO:0005507);; Molecular Function: ATP binding (GO:0005524);; Cellular Component: mitochondrion (GO:0005739);; Cellular Component: plasma membrane (GO:0005886);; Biological Process: cellular amino acid metab…	K00261|0|tcc:TCM_014809|Glutamate dehydrogenase 2; K00261 glutamate dehydrogenase (NAD(P)+) [EC:1.4.1.3] (A)	[E]	Amino acid transport and metabolism	Glutamate/Leucine/Phenylalanine/Valine dehydrogenase	Glutamate dehydrogenase 2 GN=GDH2 OS=Arabidopsis thaliana (Mouse-ear cress) PE=1 SV=1	Glutamate dehydrogenase {ECO:0000256|PIRNR:PIRNR000185} OS=Theobroma cacao (Cacao) PE=3 SV=1	Glutamate dehydrogenase 2 -like protein [Gossypium arboreum]
Ghir_D13G018580.1	875.86	3342.93	-2.06788	Down	0	0	Molecular Function: threonine aldolase activity (GO:0004793);; Biological Process: cellular amino acid metabolic process (GO:0006520);; Molecular Function: pyridoxal phosphate binding (GO:0030170);;	K01620|0|tcc:TCM_026193|L-allo-threonine aldolase isoform 4; K01620 threonine aldolase [EC:4.1.2.5] (A)	[E]	Amino acid transport and metabolism	Beta-eliminating lyase	Probable low-specificity L-threonine aldolase 1 GN=THA1 OS=Arabidopsis thaliana (Mouse-ear cress) PE=1 SV=1	Threonine aldolase 1 isoform 1 {ECO:0000313|EMBL:EOY10922.1} OS=Theobroma cacao (Cacao) PE=4 SV=1	Threonine aldolase 1 isoform 1 [Theobroma cacao]
Ghir_A12G009480.1	2581	350	2.74697	Up	0	0	Molecular Function: zinc ion binding (GO:0008270);; Biological Process: response to bacterium (GO:0009617);; Biological Process: plant-type hypersensitive response (GO:0009626);; Biological Process: lignin biosynthetic process (GO:0009809);; Molecular Function: aryl-alcohol dehydrogenase (NAD+) activity (GO:0018456);; Molecular Function: cinnamyl-alcohol dehydrogenase activity (GO:0045551);; Mole…	K00083|0|pop:POPTR_0016s06540g|POPTRDRAFT_735178; cinnamyl-alcohol dehydrogenase family protein; K00083 cinnamyl-alcohol dehydrogenase [EC:1.1.1.195] (A)	[Q]	Secondary metabolites biosynthesis, transport and catabolism	Alcohol dehydrogenase GroES-like domain	Probable mannitol dehydrogenase GN=CAD OS=Fragaria ananassa (Strawberry) PE=2 SV=1	Cinnamyl-alcohol dehydrogenase family protein {ECO:0000313|EMBL:EEF04522.2} OS=Populus trichocarpa (Western balsam poplar) PE=4 SV=2	putative mannitol dehydrogenase [Gossypium arboreum]
Ghir_A05G024240.1	2874.29	469.11	2.47967	Up	0	0	Biological Process: regulation of cyclin-dependent protein serine/threonine kinase activity (GO:0000079);; Cellular Component: nucleus (GO:0005634);; Cellular Component: cytoplasm (GO:0005737);; Biological Process: meiosis II (GO:0007135);; Biological Process: male meiosis (GO:0007140);; Biological Process: microsporogenesis (GO:0009556);; Molecular Function: protein kinase binding (GO:0019901);;…	K06627|0|tcc:TCM_035182|Cyclin A1,1 isoform 1; K06627 cyclin A (A)	[D]	Cell cycle control, cell division, chromosome partitioning	Cyclin, N-terminal domain	Cyclin-A1-1 GN=CYCA1-1 OS=Arabidopsis thaliana (Mouse-ear cress) PE=1 SV=1	Cyclin A1,1 isoform 1 {ECO:0000313|EMBL:EOY16382.1} OS=Theobroma cacao (Cacao) PE=3 SV=1	Cyclin-A1-1 -like protein [Gossypium arboreum]
Ghir_A12G024480.1	3683.93	827.92	2.01814	Up	0	0	Biological Process: MAPK cascade (GO:0000165);; Molecular Function: MAP kinase activity (GO:0004707);; Molecular Function: ATP binding (GO:0005524);; Biological Process: regulation of transcription, DNA-templated (GO:0006355);; Biological Process: protein phosphorylation (GO:0006468);; Biological Process: protein targeting to membrane (GO:0006612);; Biological Process: response to bacterium (GO:0…	K04371|0|tcc:TCM_016328|MAP kinase 4; K04371 mitogen-activated protein kinase 1/3 [EC:2.7.11.24] (A)	[T]	Signal transduction mechanisms	Protein kinase domain	Mitogen-activated protein kinase 2 GN=P0438H08.24 OS=Oryza sativa subsp. japonica (Rice) PE=2 SV=1	Mitogen-activated protein kinase 4 {ECO:0000313|EMBL:ADI52627.1} OS=Gossypium hirsutum (Upland cotton) PE=2 SV=1	Mitogen-activated protein kinase 2 [Gossypium arboreum]
Ghir_D13G003140.1	2539.68	354.87	2.70375	Up	0	0	Biological Process: nuclear division (GO:0000280);; Biological Process: cytokinesis by cell plate formation (GO:0000911);; Molecular Function: DNA binding (GO:0003677);; Molecular Function: DNA helicase activity (GO:0003678);; Molecular Function: ATP binding (GO:0005524);; Cellular Component: nucleus (GO:0005634);; Cellular Component: cytosol (GO:0005829);; Biological Process: DNA unwinding invol…	K02212|0|tcc:TCM_006817|DNA replication licensing factor MCM4, putative; K02212 DNA replication licensing factor MCM4 [EC:3.6.4.12] (A)	[L]	Replication, recombination and repair	MCM2/3/5 family	DNA replication licensing factor MCM4 GN=MCM4 OS=Arabidopsis thaliana (Mouse-ear cress) PE=1 SV=1	DNA replication licensing factor MCM4, putative {ECO:0000313|EMBL:EOX97904.1} OS=Theobroma cacao (Cacao) PE=3 SV=1	DNA replication licensing factor mcm4 [Gossypium arboreum]
Ghir_D08G005160.1	771.86	3043.39	-2.11481	Down	0	0	Biological Process: brassinosteroid mediated signaling pathway (GO:0009742);; Biological Process: unidimensional cell growth (GO:0009826);; Cellular Component: integral component of membrane (GO:0016021);;	K06890|2.55729e-165|tcc:TCM_004291|Bax inhibitor-1 family protein; K06890 (A)	[T]	Signal transduction mechanisms	Inhibitor of apoptosis-promoting Bax1	BI1-like protein GN=At4g15470 OS=Arabidopsis thaliana (Mouse-ear cress) PE=2 SV=1	Bax inhibitor-1 family protein {ECO:0000313|EMBL:EOX94672.1} OS=Theobroma cacao (Cacao) PE=4 SV=1	Bax inhibitor-1 family protein [Theobroma cacao]
Ghir_D01G008110.1	183.64	1812.42	-3.4385	Down	0	0	Molecular Function: protein kinase activity (GO:0004672);; Molecular Function: ATP binding (GO:0005524);; Biological Process: protein phosphorylation (GO:0006468);;	K08867|0|gmx:100782039|probable serine/threonine-protein kinase WNK11-like; K08867 WNK lysine deficient protein kinase [EC:2.7.11.1] (A)	[R]	General function prediction only	Protein kinase domain	Probable serine/threonine-protein kinase WNK11 GN=WNK11 OS=Arabidopsis thaliana (Mouse-ear cress) PE=2 SV=1	MAP kinase-like protein {ECO:0000313|EMBL:AAP36697.1} OS=Gossypium hirsutum (Upland cotton) PE=2 SV=1	MAP kinase-like protein [Gossypium hirsutum]
Ghir_D05G019650.1	2227.63	248.81	3.02686	Up	0	0	Molecular Function: nucleotide binding (GO:0000166);; Biological Process: anthocyanin-containing compound biosynthetic process (GO:0009718);; Biological Process: cellular metabolic process (GO:0044237);; Molecular Function: dihydrokaempferol 4-reductase activity (GO:0045552);; Molecular Function: coenzyme binding (GO:0050662);; Biological Process: oxidation-reduction process (GO:0055114);;	K13082|0|pop:POPTR_0005s25110g|POPTRDRAFT_206006; dihydroflavonol reductase family protein; K13082 bifunctional dihydroflavonol 4-reductase/flavanone 4-reductase [EC:1.1.1.219 1.1.1.234] (A)	[V]	Defense mechanisms	NAD dependent epimerase/dehydratase family	Dihydroflavonol-4-reductase GN=DFR OS=Vitis vinifera (Grape) PE=1 SV=1	Dihydroflavonol 4-reductase {ECO:0000313|EMBL:ABM64800.1} OS=Gossypium hirsutum (Upland cotton) PE=2 SV=1	dihydroflavonol 4-reductase [Gossypium hirsutum]
Ghir_D12G029510.1	25.61	1443.4	-5.95216	Down	0	0	Molecular Function: glutamate dehydrogenase (NAD+) activity (GO:0004352);; Molecular Function: glutamate dehydrogenase [NAD(P)+] activity (GO:0004353);; Molecular Function: copper ion binding (GO:0005507);; Molecular Function: ATP binding (GO:0005524);; Cellular Component: mitochondrion (GO:0005739);; Cellular Component: plasma membrane (GO:0005886);; Biological Process: cellular amino acid metab…	K00261|0|tcc:TCM_014809|Glutamate dehydrogenase 2; K00261 glutamate dehydrogenase (NAD(P)+) [EC:1.4.1.3] (A)	[E]	Amino acid transport and metabolism	Glutamate/Leucine/Phenylalanine/Valine dehydrogenase	Glutamate dehydrogenase 2 GN=GDH2 OS=Arabidopsis thaliana (Mouse-ear cress) PE=1 SV=1	Glutamate dehydrogenase {ECO:0000256|PIRNR:PIRNR000185} OS=Theobroma cacao (Cacao) PE=3 SV=1	Glutamate dehydrogenase 2 -like protein [Gossypium arboreum]
Ghir_A08G005010.1	538.14	2549.61	-2.37976	Down	0	0	Biological Process: brassinosteroid mediated signaling pathway (GO:0009742);; Biological Process: unidimensional cell growth (GO:0009826);; Cellular Component: integral component of membrane (GO:0016021);;	K06890|5.46693e-164|tcc:TCM_004291|Bax inhibitor-1 family protein; K06890 (A)	[T]	Signal transduction mechanisms	Inhibitor of apoptosis-promoting Bax1	BI1-like protein GN=At4g15470 OS=Arabidopsis thaliana (Mouse-ear cress) PE=2 SV=1	Bax inhibitor-1 family protein {ECO:0000313|EMBL:EOX94672.1} OS=Theobroma cacao (Cacao) PE=4 SV=1	Bax inhibitor-1 family protein [Theobroma cacao]
Ghir_D13G021540.1	289.51	2005.25	-2.92763	Down	0	0	Molecular Function: transporter activity (GO:0005215);; Cellular Component: mitochondrial inner membrane (GO:0005743);; Biological Process: mitochondrial transport (GO:0006839);; Cellular Component: integral component of membrane (GO:0016021);; Biological Process: transmembrane transport (GO:0055085);;	K15084|0|tcc:TCM_037695|Grave disease carrier protein, putative; K15084 solute carrier family 25 (mitochondrial carrier protein), member 16 (A)	[C]	Energy production and conversion	Mitochondrial carrier protein	Mitochondrial adenine nucleotide transporter ADNT1 OS=Arabidopsis thaliana (Mouse-ear cress) PE=2 SV=1	Grave disease carrier protein, putative {ECO:0000313|EMBL:EOY30509.1} OS=Theobroma cacao (Cacao) PE=3 SV=1	Grave disease carrier protein, putative [Theobroma cacao]
Ghir_D11G022190.1	74.81	1438.82	-4.40105	Down	0	0	Molecular Function: glycine hydroxymethyltransferase activity (GO:0004372);; Biological Process: glycine metabolic process (GO:0006544);; Biological Process: L-serine metabolic process (GO:0006563);; Molecular Function: methyltransferase activity (GO:0008168);; Molecular Function: pyridoxal phosphate binding (GO:0030170);; Biological Process: methylation (GO:0032259);; Biological Process: tetrahy…	K00600|0|tcc:TCM_000927|Serine transhydroxymethyltransferase 1 isoform 1; K00600 glycine hydroxymethyltransferase [EC:2.1.2.1] (A)	[E]	Amino acid transport and metabolism	Serine hydroxymethyltransferase	Serine hydroxymethyltransferase, mitochondrial (Precursor) OS=Solanum tuberosum (Potato) PE=2 SV=1	Serine hydroxymethyltransferase {ECO:0000256|RuleBase:RU000585} OS=Theobroma cacao (Cacao) PE=3 SV=1	Serine transhydroxymethyltransferase 1 isoform 1 [Theobroma cacao]
Ghir_D02G013720.1	661.66	2693.96	-2.1611	Down	0	0	Cellular Component: vacuolar membrane (GO:0005774);; Biological Process: drug transmembrane transport (GO:0006855);; Biological Process: response to symbiotic fungus (GO:0009610);; Molecular Function: drug transmembrane transporter activity (GO:0015238);; Molecular Function: antiporter activity (GO:0015297);; Biological Process: proline transport (GO:0015824);;	K03327|0|tcc:TCM_011340|MATE efflux family protein isoform 1; K03327 multidrug resistance protein, MATE family (A)	[R]	General function prediction only	MatE	Protein TRANSPARENT TESTA 12 GN=F17J16_80 OS=Arabidopsis thaliana (Mouse-ear cress) PE=2 SV=1	MATE efflux family protein {ECO:0000256|RuleBase:RU004914} OS=Theobroma cacao (Cacao) PE=3 SV=1	Protein TRANSPARENT TESTA 12 -like protein [Gossypium arboreum]
Ghir_D08G011870.1	2995.96	625	2.12555	Up	0	0	Molecular Function: oxidoreductase activity (GO:0016491);;	K13422|0|tcc:TCM_015640|Basic helix-loop-helix DNA-binding family protein, putative; K13422 transcription factor MYC2 (A)	--	--	bHLH-MYC and R2R3-MYB transcription factors N-terminal	Transcription factor bHLH14 OS=Arabidopsis thaliana (Mouse-ear cress) PE=2 SV=1	Basic helix-loop-helix DNA-binding family protein, putative {ECO:0000313|EMBL:EOY23885.1} OS=Theobroma cacao (Cacao) PE=4 SV=1	Basic helix-loop-helix DNA-binding family protein, putative [Theobroma cacao]
Ghir_D05G024100.1	2511.8	454.57	2.33061	Up	1.68e-305	3.51e-304	Biological Process: regulation of cyclin-dependent protein serine/threonine kinase activity (GO:0000079);; Cellular Component: nucleus (GO:0005634);; Cellular Component: cytoplasm (GO:0005737);; Biological Process: meiosis II (GO:0007135);; Biological Process: male meiosis (GO:0007140);; Biological Process: microsporogenesis (GO:0009556);; Molecular Function: protein kinase binding (GO:0019901);;…	K06627|0|tcc:TCM_035182|Cyclin A1,1 isoform 1; K06627 cyclin A (A)	[D]	Cell cycle control, cell division, chromosome partitioning	Cyclin, N-terminal domain	Cyclin-A1-1 GN=CYCA1-1 OS=Arabidopsis thaliana (Mouse-ear cress) PE=1 SV=1	Cyclin A1,1 isoform 1 {ECO:0000313|EMBL:EOY16382.1} OS=Theobroma cacao (Cacao) PE=3 SV=1	Cyclin-A1-1 -like protein [Gossypium arboreum]
Ghir_D05G000990.1	1928.94	223.83	2.9718	Up	1.9e-305	3.98e-304	Biological Process: polyamine biosynthetic process (GO:0006596);;	K01611|0|tcc:TCM_038451|S-adenosylmethionine decarboxylase proenzyme, putative; K01611 S-adenosylmethionine decarboxylase [EC:4.1.1.50] (A)	[T]	Signal transduction mechanisms	Adenosylmethionine decarboxylase	S-adenosylmethionine decarboxylase beta chain (Precursor) GN=SAMDC OS=Oryza sativa subsp. indica (Rice) PE=2 SV=2	S-adenosylmethionine decarboxylase proenzyme {ECO:0000256|PIRNR:PIRNR001355} OS=Theobroma cacao (Cacao) PE=3 SV=1	S-adenosylmethionine decarboxylase proenzyme, putative [Theobroma cacao]
Ghir_D12G021150.1	221.22	1689.93	-3.06895	Down	3.95e-303	8.16e-302	Molecular Function: trehalose-phosphatase activity (GO:0004805);; Biological Process: trehalose biosynthetic process (GO:0005992);;	K01087|0|tcc:TCM_014935|Haloacid dehalogenase-like hydrolase superfamily protein isoform 1; K01087 trehalose 6-phosphate phosphatase [EC:3.1.3.12] (A)	[G]	Carbohydrate transport and metabolism	Trehalose-phosphatase	Trehalose-phosphate phosphatase A GN=TPPA OS=Arabidopsis thaliana (Mouse-ear cress) PE=1 SV=1	Trehalose 6-phosphate phosphatase {ECO:0000256|RuleBase:RU361117} OS=Theobroma cacao (Cacao) PE=3 SV=1	Haloacid dehalogenase-like hydrolase superfamily protein isoform 1 [Theobroma cacao]
Ghir_A09G011680.1	2738.18	563.57	2.14501	Up	7.01e-301	1.44e-299	Biological Process: regulation of cell cycle (GO:0051726);;	K05868|0|tcc:TCM_040973|Cyclin B1, putative; K05868 cyclin B (A)	[D]	Cell cycle control, cell division, chromosome partitioning	Cyclin, N-terminal domain	G2/mitotic-specific cyclin S13-6 OS=Glycine max (Soybean) PE=2 SV=1	Cyclin B1, putative {ECO:0000313|EMBL:EOY32959.1} OS=Theobroma cacao (Cacao) PE=3 SV=1	G2/mitotic-specific cyclin S13-6 [Gossypium arboreum]
Ghir_D10G008440.1	2854.39	618.21	2.07148	Up	4.53e-300	9.3e-299	Molecular Function: ribonucleoside-diphosphate reductase activity, thioredoxin disulfide as acceptor (GO:0004748);; Cellular Component: ribonucleoside-diphosphate reductase complex (GO:0005971);; Biological Process: DNA-dependent DNA replication (GO:0006261);; Biological Process: DNA repair (GO:0006281);; Biological Process: multicellular organism development (GO:0007275);; Biological Process: nu…	K10808|0|tcc:TCM_017203|Ferritin/ribonucleotide reductase-like family protein; K10808 ribonucleoside-diphosphate reductase subunit M2 [EC:1.17.4.1] (A)	[F]	Nucleotide transport and metabolism	Ribonucleotide reductase, small chain	Ribonucleoside-diphosphate reductase small chain OS=Nicotiana tabacum (Common tobacco) PE=2 SV=1	Ferritin/ribonucleotide reductase-like family protein {ECO:0000313|EMBL:EOY02809.1} OS=Theobroma cacao (Cacao) PE=4 SV=1	Ferritin/ribonucleotide reductase-like family protein [Theobroma cacao]
Ghir_D05G000660.1	2130.04	312.57	2.63309	Up	7.99e-298	1.63e-296	Molecular Function: ATP binding (GO:0005524);; Cellular Component: plasma membrane (GO:0005886);; Biological Process: toxin catabolic process (GO:0009407);; Biological Process: response to cyclopentenone (GO:0010583);; Molecular Function: ATPase activity (GO:0016887);;	K08900|0|tcc:TCM_039248|P-loop containing nucleoside triphosphate hydrolases superfamily protein; K08900 mitochondrial chaperone BCS1 (A)	[O]	Posttranslational modification, protein turnover, chaperones	Domain associated at C-terminal with AAA	ATP-dependent zinc metalloprotease FtsH {ECO:0000255|HAMAP-Rule:MF_01458} OS=Cyanidium caldarium PE=3 SV=1	P-loop containing nucleoside triphosphate hydrolases superfamily protein {ECO:0000313|EMBL:EOY31903.1} OS=Theobroma cacao (Cacao) PE=4 SV=1	P-loop containing nucleoside triphosphate hydrolases superfamily protein [Theobroma cacao]
Ghir_A11G005500.1	116.99	1407.89	-3.72462	Down	2.07e-296	4.18e-295	Molecular Function: transcription factor activity, sequence-specific DNA binding (GO:0003700);; Cellular Component: nucleus (GO:0005634);; Biological Process: regulation of transcription, DNA-templated (GO:0006355);; Molecular Function: sequence-specific DNA binding (GO:0043565);;	K09338|1.2977e-141|tcc:TCM_000867|Homeodomain-leucine zipper protein HD4; K09338 homeobox-leucine zipper protein (A)	[K]	Transcription	Homeobox domain	Homeobox-leucine zipper protein HAT22 GN=HAT22 OS=Arabidopsis thaliana (Mouse-ear cress) PE=1 SV=1	Homeodomain-leucine zipper protein HD4 {ECO:0000313|EMBL:EOX91792.1} OS=Theobroma cacao (Cacao) PE=4 SV=1	Homeobox-leucine zipper HAT22 -like protein [Gossypium arboreum]
Ghir_A08G018030.1	1307.99	21.83	5.76936	Up	4.1e-296	8.27e-295	Molecular Function: cysteine-type endopeptidase activity (GO:0004197);; Biological Process: proteolysis (GO:0006508);;	K01369|0|tcc:TCM_016037|Beta vacuolar processing enzyme; K01369 legumain [EC:3.4.22.34] (A)	[O]	Posttranslational modification, protein turnover, chaperones	Peptidase C13 family	Vacuolar-processing enzyme (Precursor) OS=Ricinus communis (Castor bean) PE=1 SV=1	Beta vacuolar processing enzyme {ECO:0000313|EMBL:EOY24432.1} OS=Theobroma cacao (Cacao) PE=4 SV=1	Vacuolar-processing enzyme [Gossypium arboreum]
Ghir_A09G021540.1	2624.77	524.8	2.18681	Up	1.7e-295	3.42e-294	Molecular Function: glycine hydroxymethyltransferase activity (GO:0004372);; Cellular Component: plasma membrane (GO:0005886);; Biological Process: glycine metabolic process (GO:0006544);; Biological Process: L-serine metabolic process (GO:0006563);; Molecular Function: methyltransferase activity (GO:0008168);; Biological Process: pollen development (GO:0009555);; Biological Process: polar nucleu…	K00600|0|tcc:TCM_020228|Serine hydroxymethyltransferase 4 isoform 1; K00600 glycine hydroxymethyltransferase [EC:2.1.2.1] (A)	[E]	Amino acid transport and metabolism	Serine hydroxymethyltransferase	Serine hydroxymethyltransferase 4 OS=Arabidopsis thaliana (Mouse-ear cress) PE=1 SV=1	Serine hydroxymethyltransferase {ECO:0000256|RuleBase:RU000585} OS=Gossypium hirsutum (Upland cotton) PE=2 SV=1	Serine hydroxymethyltransferase 1 [Gossypium arboreum]
Ghir_A09G012050.1	1574	120	3.57779	Up	6.55e-293	1.3e-291	Molecular Function: O-methyltransferase activity (GO:0008171);; Biological Process: methylation (GO:0032259);; Molecular Function: protein dimerization activity (GO:0046983);;	K13066|0|tcc:TCM_040763|Caffeic acid 3-O-methyltransferase 1 isoform 1; K13066 caffeic acid 3-O-methyltransferase [EC:2.1.1.68] (A)	[R]	General function prediction only	O-methyltransferase	Caffeic acid 3-O-methyltransferase GN=COMT OS=Capsicum annuum (Bell pepper) PE=2 SV=2	Caffeic acid O-methyltransferase 3 {ECO:0000313|EMBL:ACZ06242.1} OS=Gossypium hirsutum (Upland cotton) PE=2 SV=1	caffeic acid O-methyltransferase 3 [Gossypium hirsutum]
Ghir_A05G014880.1	500.67	2220.95	-2.28478	Down	7.4e-290	1.46e-288	Molecular Function: structural constituent of ribosome (GO:0003735);; Cellular Component: mitochondrion (GO:0005739);; Cellular Component: ribosome (GO:0005840);; Biological Process: translation (GO:0006412);; Cellular Component: chloroplast (GO:0009507);; Molecular Function: rRNA binding (GO:0019843);;	K02878|7.52012e-48|tcc:ThcaC_p058|rpl16; ribosomal protein L16; K02878 large subunit ribosomal protein L16 (A)	[J]	Translation, ribosomal structure and biogenesis	Ribosomal protein L16p/L10e	50S ribosomal protein L16, chloroplastic {ECO:0000255|HAMAP-Rule:MF_01342} OS=Gossypium hirsutum (Upland cotton) PE=3 SV=1	50S ribosomal protein L16, chloroplastic {ECO:0000256|HAMAP-Rule:MF_01342, ECO:0000256|RuleBase:RU004415} OS=Gossypium darwinii (Darwin's cotton) PE=3 SV=1	ribosomal protein L16 [Theobroma cacao]
Ghir_A03G023640.1	2847.77	647.12	2.00219	Up	1.41e-286	2.73e-285	Molecular Function: DNA binding (GO:0003677);; Molecular Function: DNA helicase activity (GO:0003678);; Molecular Function: ATP binding (GO:0005524);; Cellular Component: nucleus (GO:0005634);; Biological Process: DNA replication initiation (GO:0006270);; Biological Process: DNA duplex unwinding (GO:0032508);; Cellular Component: MCM complex (GO:0042555);;	K02542|0|tcc:TCM_005965|Minichromosome maintenance (MCM2/3/5) family protein isoform 1; K02542 DNA replication licensing factor MCM6 [EC:3.6.4.12] (A)	[L]	Replication, recombination and repair	MCM2/3/5 family	DNA replication licensing factor MCM6 GN=MCM6 OS=Arabidopsis thaliana (Mouse-ear cress) PE=1 SV=1	Minichromosome maintenance (MCM2/3/5) family protein isoform 1 {ECO:0000313|EMBL:EOX96799.1} OS=Theobroma cacao (Cacao) PE=3 SV=1	DNA replication licensing factor mcm6 [Gossypium arboreum]
Ghir_A10G015110.1	7.21	1246.64	-7.56937	Down	4.73e-286	9.15e-285	Molecular Function: L-aspartate:2-oxoglutarate aminotransferase activity (GO:0004069);; Biological Process: cellular amino acid metabolic process (GO:0006520);; Biological Process: biosynthetic process (GO:0009058);; Molecular Function: pyridoxal phosphate binding (GO:0030170);; Molecular Function: L-phenylalanine:2-oxoglutarate aminotransferase activity (GO:0080130);;	K14455|0|tcc:TCM_019751|Aspartate aminotransferase isoform 1; K14455 aspartate aminotransferase, mitochondrial [EC:2.6.1.1] (A)	[E]	Amino acid transport and metabolism	Aminotransferase class I and II	Aspartate aminotransferase, mitochondrial (Precursor) GN=ASP1 OS=Arabidopsis thaliana (Mouse-ear cress) PE=1 SV=1	Aspartate aminotransferase {ECO:0000256|RuleBase:RU000480} OS=Theobroma cacao (Cacao) PE=3 SV=1	Aspartate aminotransferase isoform 1 [Theobroma cacao]
Ghir_A02G006900.1	241.61	1654.14	-2.91087	Down	4.1e-282	7.84e-281	Molecular Function: alcohol dehydrogenase (NAD) activity (GO:0004022);; Molecular Function: zinc ion binding (GO:0008270);; Biological Process: oxidation-reduction process (GO:0055114);;	K18857|0|tcc:TCM_035433|Alcohol dehydrogenase 1; K18857 alcohol dehydrogenase class-P [EC:1.1.1.1] (A)	[Q]	Secondary metabolites biosynthesis, transport and catabolism	Alcohol dehydrogenase GroES-like domain	Alcohol dehydrogenase class-P GN=F22K20.19 OS=Arabidopsis thaliana (Mouse-ear cress) PE=1 SV=2	Alcohol dehydrogenase 2b {ECO:0000313|EMBL:AAA97409.1} OS=Gossypium hirsutum (Upland cotton) PE=4 SV=1	alcohol dehydrogenase 2b [Gossypium hirsutum]
Ghir_D11G021920.1	306.63	1772.55	-2.66679	Down	3.51e-276	6.57e-275	Molecular Function: transcription factor activity, sequence-specific DNA binding (GO:0003700);; Cellular Component: nucleus (GO:0005634);; Biological Process: regulation of transcription, DNA-templated (GO:0006355);; Molecular Function: sequence-specific DNA binding (GO:0043565);;	K09338|1.40268e-176|tcc:TCM_000867|Homeodomain-leucine zipper protein HD4; K09338 homeobox-leucine zipper protein (A)	[K]	Transcription	Homeobox associated leucine zipper	Homeobox-leucine zipper protein HAT22 GN=HAT22 OS=Arabidopsis thaliana (Mouse-ear cress) PE=1 SV=1	Homeodomain-leucine zipper protein HD4 {ECO:0000313|EMBL:EOX91792.1} OS=Theobroma cacao (Cacao) PE=4 SV=1	Homeobox-leucine zipper HAT22 -like protein [Gossypium arboreum]
Ghir_A12G021160.1	1770.5	221	2.8665	Up	8.74e-271	1.6e-269	Molecular Function: sucrose alpha-glucosidase activity (GO:0004575);; Biological Process: carbohydrate metabolic process (GO:0005975);;	K01193|0|tcc:TCM_014931|Glycosyl hydrolases family 32 protein isoform 1; K01193 beta-fructofuranosidase [EC:3.2.1.26] (A)	[G]	Carbohydrate transport and metabolism	Glycosyl hydrolases family 32 N-terminal domain	Acid beta-fructofuranosidase (Precursor) GN=TIV1 OS=Solanum lycopersicum (Tomato) PE=2 SV=1	Vacuolar invertase {ECO:0000313|EMBL:ACQ82802.1} OS=Gossypium hirsutum (Upland cotton) PE=2 SV=1	vacuolar invertase [Gossypium hirsutum]
Ghir_A11G000890.1	16.86	1088.42	-6.14802	Down	9.15e-270	1.67e-268	Molecular Function: oxidoreductase activity, acting on CH-OH group of donors (GO:0016614);; Molecular Function: aldehyde-lyase activity (GO:0016832);; Biological Process: single-organism metabolic process (GO:0044710);;	K00108|0|tcc:TCM_015066|Glucose-methanol-choline (GMC) oxidoreductase family protein, putative (A)	[R]	General function prediction only	GMC oxidoreductase	Protein HOTHEAD (Precursor) GN=F3N23.17 OS=Arabidopsis thaliana (Mouse-ear cress) PE=1 SV=1	Glucose-methanol-choline (GMC) oxidoreductase family protein, putative {ECO:0000313|EMBL:EOY23058.1} OS=Theobroma cacao (Cacao) PE=3 SV=1	Glucose-methanol-choline (GMC) oxidoreductase family protein, putative [Theobroma cacao]
Ghir_A07G023720.1	143.95	1371.39	-3.38754	Down	1.24e-268	2.26e-267	Cellular Component: cytoplasm (GO:0005737);; Molecular Function: L-aspartate oxidase activity (GO:0008734);; Biological Process: NAD biosynthetic process (GO:0009435);; Molecular Function: L-aspartate:fumarate oxidoreductase activity (GO:0044318);; Biological Process: oxidation-reduction process (GO:0055114);;	K00278|0|tcc:TCM_016883|L-aspartate oxidase 1 isoform 3; K00278 L-aspartate oxidase [EC:1.4.3.16] (A)	[C]	Energy production and conversion	FAD binding domain	L-aspartate oxidase, chloroplastic (Precursor) GN=AO OS=Arabidopsis thaliana (Mouse-ear cress) PE=2 SV=1	L-aspartate oxidase isoform 1 {ECO:0000313|EMBL:EOY02391.1} OS=Theobroma cacao (Cacao) PE=4 SV=1	L-aspartate oxidase 1 [Gossypium arboreum]
Ghir_A10G018350.1	7	1127.13	-7.46662	Down	5.72e-261	1.01e-259	Molecular Function: phosphorelay response regulator activity (GO:0000156);; Biological Process: phosphorelay signal transduction system (GO:0000160);; Cellular Component: mitochondrion (GO:0005739);; Biological Process: regulation of transcription, DNA-templated (GO:0006355);; Cellular Component: plastid (GO:0009536);; Biological Process: response to cytokinin (GO:0009735);; Molecular Function: k…	K14492|3.96233e-82|tcc:TCM_045489|Two-component response regulator ARR17; K14492 two-component response regulator ARR-A family (A)	[K]	Transcription	Response regulator receiver domain	Two-component response regulator ARR16 GN=ARR16 OS=Arabidopsis thaliana (Mouse-ear cress) PE=1 SV=1	Two-component response regulator ARR17 {ECO:0000313|EMBL:EOY20089.1} OS=Theobroma cacao (Cacao) PE=4 SV=1	Two-component response regulator ARR17 [Theobroma cacao]
Ghir_A09G009700.1	48.14	1088.65	-4.6347	Down	3.67e-259	6.43e-258	Molecular Function: asparagine synthase (glutamine-hydrolyzing) activity (GO:0004066);; Molecular Function: ATP binding (GO:0005524);; Biological Process: cellular amino acid catabolic process (GO:0009063);; Biological Process: response to absence of light (GO:0009646);; Biological Process: L-asparagine biosynthetic process (GO:0070981);;	K01953|0|tcc:TCM_041592|Glutamine-dependent asparagine synthase 1; K01953 asparagine synthase (glutamine-hydrolysing) [EC:6.3.5.4] (A)	[E]	Amino acid transport and metabolism	Asparagine synthase	Asparagine synthetase [glutamine-hydrolyzing] 1 GN=T21L8.90 OS=Arabidopsis thaliana (Mouse-ear cress) PE=2 SV=2	Asparagine synthetase {ECO:0000256|PIRNR:PIRNR001589} OS=Gossypium hirsutum (Upland cotton) PE=2 SV=1	Asparagine synthetase [glutamine-hydrolyzing] -like protein [Gossypium arboreum]
Ghir_D05G026660.1	94	1194.56	-3.80321	Down	1.77e-255	3.06e-254	Molecular Function: DNA binding (GO:0003677);; Molecular Function: asparaginase activity (GO:0004067);; Biological Process: regulation of transcription, DNA-templated (GO:0006355);; Biological Process: glycoprotein catabolic process (GO:0006516);;	K13051|0|tcc:TCM_033762|N-terminal nucleophile aminohydrolases (Ntn hydrolases) superfamily protein; K13051 beta-aspartyl-peptidase (threonine type) [EC:3.4.19.5] (A)	[E]	Amino acid transport and metabolism	Asparaginase	Isoaspartyl peptidase/L-asparaginase 2 subunit beta (Precursor) GN=At3g16150 OS=Arabidopsis thaliana (Mouse-ear cress) PE=2 SV=2	N-terminal nucleophile aminohydrolases (Ntn hydrolases) superfamily protein {ECO:0000313|EMBL:EOY14363.1} OS=Theobroma cacao (Cacao) PE=4 SV=1	hypothetical protein F383_23830 [Gossypium arboreum]
Ghir_D11G036610.1	293.01	1658.11	-2.63606	Down	2.69e-255	4.63e-254	Molecular Function: transcription factor activity, sequence-specific DNA binding (GO:0003700);; Cellular Component: nucleus (GO:0005634);; Biological Process: regulation of transcription, DNA-templated (GO:0006355);; Molecular Function: sequence-specific DNA binding (GO:0043565);;	K09338|2.83117e-156|tcc:TCM_000867|Homeodomain-leucine zipper protein HD4; K09338 homeobox-leucine zipper protein (A)	[K]	Transcription	Homeobox domain	Homeobox-leucine zipper protein HAT22 GN=HAT22 OS=Arabidopsis thaliana (Mouse-ear cress) PE=1 SV=1	Homeodomain-leucine zipper protein HD4 {ECO:0000313|EMBL:EOX91792.1} OS=Theobroma cacao (Cacao) PE=4 SV=1	Homeobox-leucine zipper HAT22 -like protein [Gossypium arboreum]
Ghir_A13G011590.1	66.89	1099.94	-4.17503	Down	2.91e-249	4.84e-248	Molecular Function: nucleotide binding (GO:0000166);; Biological Process: cellular process (GO:0009987);; Cellular Component: microtubule cytoskeleton (GO:0015630);; Molecular Function: nucleoside-triphosphatase activity (GO:0017111);; Cellular Component: protein complex (GO:0043234);; Cellular Component: cytoskeletal part (GO:0044430);;	K10406|0|tcc:TCM_026726|Kinesin heavy chain, putative; K10406 kinesin family member C2/C3 (A)	[Z]	Cytoskeleton	Kinesin motor domain	Kinesin-4 GN=F2P16.12 OS=Arabidopsis thaliana (Mouse-ear cress) PE=1 SV=2	Kinesin-like protein {ECO:0000256|RuleBase:RU000394} OS=Theobroma cacao (Cacao) PE=3 SV=1	Kinesin-4 -like protein [Gossypium arboreum]
Ghir_D10G013430.1	41.01	1023.72	-4.77724	Down	1.5e-246	2.48e-245	Molecular Function: electron-transferring-flavoprotein dehydrogenase activity (GO:0004174);; Cellular Component: mitochondrial envelope (GO:0005740);; Biological Process: leucine catabolic process (GO:0006552);; Molecular Function: electron carrier activity (GO:0009055);; Biological Process: thiamine biosynthetic process (GO:0009228);; Biological Process: methylglyoxal catabolic process to D-lact…	K00311|0|tcc:TCM_020000|Electron-transfer flavoprotein:ubiquinone oxidoreductase; K00311 electron-transferring-flavoprotein dehydrogenase [EC:1.5.5.1] (A)	[C]	Energy production and conversion	Electron transfer flavoprotein-ubiquinone oxidoreductase	Electron transfer flavoprotein-ubiquinone oxidoreductase, mitochondrial (Precursor) GN=ETFQO OS=Arabidopsis thaliana (Mouse-ear cress) PE=2 SV=1	Electron-transfer flavoprotein:ubiquinone oxidoreductase {ECO:0000313|EMBL:EOY04831.1} OS=Theobroma cacao (Cacao) PE=4 SV=1	Electron transfer flavoprotein-ubiquinone oxidoreductase, mitochondrial [Gossypium arboreum]
Ghir_A09G000270.1	2038.72	373.15	2.3143	Up	2.61e-246	4.3e-245	Biological Process: cytokinesis by cell plate formation (GO:0000911);; Molecular Function: DNA binding (GO:0003677);; Molecular Function: DNA helicase activity (GO:0003678);; Molecular Function: ATP binding (GO:0005524);; Cellular Component: nucleus (GO:0005634);; Cellular Component: cytosol (GO:0005829);; Biological Process: acetyl-CoA metabolic process (GO:0006084);; Biological Process: DNA unw…	K02540|0|tcc:TCM_003529|Minichromosome maintenance (MCM2/3/5) family protein isoform 2; K02540 DNA replication licensing factor MCM2 [EC:3.6.4.12] (A)	[L]	Replication, recombination and repair	MCM2/3/5 family	DNA replication licensing factor MCM2 GN=OsI_36121 OS=Oryza sativa subsp. indica (Rice) PE=3 SV=1	Minichromosome maintenance family protein isoform 1 {ECO:0000313|EMBL:EOX94159.1} OS=Theobroma cacao (Cacao) PE=3 SV=1	DNA replication licensing factor mcm2 [Gossypium arboreum]
Ghir_D04G014760.1	1931.28	329.63	2.4151	Up	2.21e-245	3.63e-244	Biological Process: glutathione metabolic process (GO:0006749);; Cellular Component: chloroplast (GO:0009507);; Biological Process: de-etiolation (GO:0009704);; Molecular Function: transferase activity (GO:0016740);; Biological Process: response to cadmium ion (GO:0046686);; Biological Process: lateral root development (GO:0048527);; Biological Process: response to growth hormone (GO:0060416);; B…	K00799|5.9344e-102|tcc:TCM_010044|Glutathione S-transferase family protein; K00799 glutathione S-transferase [EC:2.5.1.18] (A)	[O]	Posttranslational modification, protein turnover, chaperones	Glutathione S-transferase, N-terminal domain	Glutathione S-transferase U18 GN=F14N23.24 OS=Arabidopsis thaliana (Mouse-ear cress) PE=2 SV=1	Glutathione S-transferase family protein {ECO:0000313|EMBL:EOY00233.1} OS=Theobroma cacao (Cacao) PE=3 SV=1	Glutathione S-transferase U17 -like protein [Gossypium arboreum]
Ghir_A06G007250.1	199.32	1409.29	-2.95735	Down	2.04e-244	3.34e-243	Molecular Function: gamma-glutamyltransferase activity (GO:0003840);; Cellular Component: vacuole (GO:0005773);; Biological Process: glutathione catabolic process (GO:0006751);; Molecular Function: glutathione gamma-glutamylcysteinyltransferase activity (GO:0016756);;	K18592|0|tcc:TCM_037741|Gamma-glutamyl transpeptidase 4; K18592 gamma-glutamyltranspeptidase / glutathione hydrolase / leukotriene-C4 hydrolase [EC:2.3.2.2 3.4.19.13 3.4.19.14] (A)	[E]	Amino acid transport and metabolism	Gamma-glutamyltranspeptidase	Gamma-glutamyltranspeptidase 3 GN=F17A13.30 OS=Arabidopsis thaliana (Mouse-ear cress) PE=2 SV=1	Gamma-glutamyl transpeptidase 4 {ECO:0000313|EMBL:EOY30584.1} OS=Theobroma cacao (Cacao) PE=4 SV=1	Gamma-glutamyltranspeptidase 1 [Gossypium arboreum]
Ghir_D04G005770.1	114	1190.72	-3.52027	Down	8.9e-241	1.43e-239	Cellular Component: plasma membrane (GO:0005886);; Biological Process: transport (GO:0006810);; Biological Process: pollen wall assembly (GO:0010208);; Cellular Component: integral component of membrane (GO:0016021);;	K15382|6.89417e-123|tcc:TCM_016866|Nodulin MtN3 family protein, putative; K15382 solute carrier family 50 (sugar transporter) (A)	[R]	General function prediction only	Sugar efflux transporter for intercellular exchange	Bidirectional sugar transporter SWEET6b OS=Oryza sativa subsp. japonica (Rice) PE=2 SV=1	Nodulin MtN3 family protein, putative {ECO:0000313|EMBL:EOY02361.1} OS=Theobroma cacao (Cacao) PE=4 SV=1	Nodulin MtN3 family protein, putative [Theobroma cacao]
Ghir_D12G002920.1	91.69	1106.04	-3.72803	Down	1.8e-233	2.81e-232	Molecular Function: ATP binding (GO:0005524);; Cellular Component: mitochondrion (GO:0005739);; Molecular Function: nucleoside-triphosphatase activity (GO:0017111);;	K08900|0|tcc:TCM_006845|Cytochrome BC1 synthesis; K08900 mitochondrial chaperone BCS1 (A)	[O]	Posttranslational modification, protein turnover, chaperones	Domain associated at C-terminal with AAA	ATP-dependent zinc metalloprotease FTSH 2, chloroplastic (Precursor) GN=F7F1.16 OS=Arabidopsis thaliana (Mouse-ear cress) PE=1 SV=1	Cytochrome BC1 synthesis {ECO:0000313|EMBL:EOX97966.1} OS=Theobroma cacao (Cacao) PE=3 SV=1	Cytochrome BC1 synthesis [Theobroma cacao]
Ghir_D01G000720.1	218.33	1405.77	-2.82232	Down	8.62e-233	1.34e-231	Molecular Function: nucleotide binding (GO:0000166);; Molecular Function: NADPH:quinone reductase activity (GO:0003960);; Cellular Component: mitochondrion (GO:0005739);; Cellular Component: peroxisome (GO:0005777);; Biological Process: fatty acid beta-oxidation (GO:0006635);; Molecular Function: zinc ion binding (GO:0008270);; Molecular Function: 15-hydroxyprostaglandin dehydrogenase (NAD+) acti…	K07119|0|tcc:TCM_007040|ARP protein (REF) isoform 1; K07119 (A)	[R]	General function prediction only	Zinc-binding dehydrogenase	(+)-pulegone reductase OS=Mentha piperita (Peppermint) PE=1 SV=1	ARP protein (REF) isoform 1 {ECO:0000313|EMBL:EOX98228.1} OS=Theobroma cacao (Cacao) PE=4 SV=1	Zinc-binding alcohol dehydrogenase domain-containing 2 [Gossypium arboreum]
Ghir_A10G006940.1	1773.61	291.79	2.46815	Up	3.41e-231	5.25e-230	Molecular Function: ribonucleoside-diphosphate reductase activity, thioredoxin disulfide as acceptor (GO:0004748);; Cellular Component: ribonucleoside-diphosphate reductase complex (GO:0005971);; Biological Process: DNA-dependent DNA replication (GO:0006261);; Biological Process: DNA repair (GO:0006281);; Biological Process: multicellular organism development (GO:0007275);; Biological Process: nu…	K10808|0|tcc:TCM_017203|Ferritin/ribonucleotide reductase-like family protein; K10808 ribonucleoside-diphosphate reductase subunit M2 [EC:1.17.4.1] (A)	[F]	Nucleotide transport and metabolism	Ribonucleotide reductase, small chain	Ribonucleoside-diphosphate reductase small chain OS=Nicotiana tabacum (Common tobacco) PE=2 SV=1	Ferritin/ribonucleotide reductase-like family protein {ECO:0000313|EMBL:EOY02809.1} OS=Theobroma cacao (Cacao) PE=4 SV=1	Ferritin/ribonucleotide reductase-like family protein [Theobroma cacao]
Ghir_A10G000420.1	1118.32	57.56	4.14458	Up	6.27e-230	9.61e-229	Cellular Component: plasma membrane (GO:0005886);; Biological Process: inositol biosynthetic process (GO:0006021);; Molecular Function: inositol monophosphate 1-phosphatase activity (GO:0008934);; Biological Process: response to cold (GO:0009409);; Molecular Function: L-galactose-1-phosphate phosphatase activity (GO:0010347);; Biological Process: L-ascorbic acid biosynthetic process (GO:0019853);…	K10047|3.63164e-173|tcc:TCM_030375|Inositol monophosphatase family protein isoform 1; K10047 inositol-phosphate phosphatase / L-galactose 1-phosphate phosphatase [EC:3.1.3.25 3.1.3.93] (A)	[G]	Carbohydrate transport and metabolism	Inositol monophosphatase family	Inositol monophosphatase 3 GN=IMP3 OS=Solanum lycopersicum (Tomato) PE=1 SV=1	Inositol monophosphatase family protein isoform 2 {ECO:0000313|EMBL:EOY28901.1} OS=Theobroma cacao (Cacao) PE=4 SV=1	Inositol monophosphatase 3 [Gossypium arboreum]
Ghir_A08G022210.1	284.51	1533.41	-2.56573	Down	2.1e-229	3.21e-228	Molecular Function: glutamate dehydrogenase [NAD(P)+] activity (GO:0004353);; Molecular Function: copper ion binding (GO:0005507);; Molecular Function: ATP binding (GO:0005524);; Cellular Component: mitochondrion (GO:0005739);; Biological Process: cellular amino acid metabolic process (GO:0006520);; Molecular Function: zinc ion binding (GO:0008270);; Biological Process: response to absence of lig…	K00261|0|rcu:RCOM_1121650|glutamate dehydrogenase, putative (EC:1.4.1.3); K00261 glutamate dehydrogenase (NAD(P)+) [EC:1.4.1.3] (A)	[E]	Amino acid transport and metabolism	Glutamate/Leucine/Phenylalanine/Valine dehydrogenase	Probable glutamate dehydrogenase 3 GN=GSH3 OS=Arabidopsis thaliana (Mouse-ear cress) PE=3 SV=1	Glutamate dehydrogenase {ECO:0000256|PIRNR:PIRNR000185} OS=Ricinus communis (Castor bean) PE=3 SV=1	glutamate dehydrogenase, putative [Ricinus communis]
Ghir_D07G011020.1	366.6	1668.26	-2.3216	Down	1.89e-222	2.79e-221	Biological Process: response to stress (GO:0006950);;	K13993|2.31704e-93|mtr:MTR_6g061850|18.2 kDa class I heat shock protein; K13993 HSP20 family protein (A)	[O]	Posttranslational modification, protein turnover, chaperones	Hsp20/alpha crystallin family	18.5 kDa class I heat shock protein GN=HSP18.5-C OS=Glycine max (Soybean) PE=3 SV=1	17.6 kDa class I heat shock protein {ECO:0000313|EMBL:AES75914.1} OS=Medicago truncatula (Barrel medic) PE=3 SV=1	18.2 kDa class I heat shock protein [Medicago truncatula]
Ghir_A11G022220.1	406.19	1739.18	-2.23372	Down	2.49e-221	3.64e-220	Molecular Function: glycine hydroxymethyltransferase activity (GO:0004372);; Biological Process: glycine metabolic process (GO:0006544);; Biological Process: L-serine metabolic process (GO:0006563);; Molecular Function: methyltransferase activity (GO:0008168);; Molecular Function: pyridoxal phosphate binding (GO:0030170);; Biological Process: methylation (GO:0032259);; Biological Process: tetrahy…	K00600|0|tcc:TCM_000927|Serine transhydroxymethyltransferase 1 isoform 1; K00600 glycine hydroxymethyltransferase [EC:2.1.2.1] (A)	[E]	Amino acid transport and metabolism	Serine hydroxymethyltransferase	Serine hydroxymethyltransferase, mitochondrial (Precursor) OS=Solanum tuberosum (Potato) PE=2 SV=1	Serine hydroxymethyltransferase {ECO:0000256|RuleBase:RU000585} OS=Theobroma cacao (Cacao) PE=3 SV=1	Serine transhydroxymethyltransferase 1 isoform 1 [Theobroma cacao]
Ghir_A02G018670.1	1372.83	164.05	2.92941	Up	5.41e-215	7.67e-214	Molecular Function: protein serine/threonine kinase activity (GO:0004674);; Molecular Function: calcium ion binding (GO:0005509);; Molecular Function: ATP binding (GO:0005524);; Biological Process: protein phosphorylation (GO:0006468);;	K13412|0|tcc:TCM_000206|Calcium dependent protein kinase 16; K13412 calcium-dependent protein kinase [EC:2.7.11.1] (A)	[T]	Signal transduction mechanisms	Protein kinase domain	Calcium-dependent protein kinase 28 GN=CPK28 OS=Arabidopsis thaliana (Mouse-ear cress) PE=1 SV=1	Calcium dependent protein kinase 16 {ECO:0000313|EMBL:EOX90851.1} OS=Theobroma cacao (Cacao) PE=3 SV=1	Calcium-dependent protein kinase 28 [Gossypium arboreum]
Ghir_D02G007330.1	357.68	1617.41	-2.31248	Down	9.95e-215	1.41e-213	Molecular Function: alcohol dehydrogenase (NAD) activity (GO:0004022);; Molecular Function: zinc ion binding (GO:0008270);; Biological Process: oxidation-reduction process (GO:0055114);;	K18857|0|tcc:TCM_035433|Alcohol dehydrogenase 1; K18857 alcohol dehydrogenase class-P [EC:1.1.1.1] (A)	[Q]	Secondary metabolites biosynthesis, transport and catabolism	Alcohol dehydrogenase GroES-like domain	Alcohol dehydrogenase class-P GN=F22K20.19 OS=Arabidopsis thaliana (Mouse-ear cress) PE=1 SV=2	Alcohol dehydrogenase 2b {ECO:0000313|EMBL:AAA97409.1} OS=Gossypium hirsutum (Upland cotton) PE=4 SV=1	alcohol dehydrogenase 2b [Gossypium hirsutum]
Ghir_A13G012630.1	20	852.85	-5.54976	Down	2.21e-212	3.08e-211	Cellular Component: endoplasmic reticulum (GO:0005783);; Biological Process: protein folding (GO:0006457);; Biological Process: response to heat (GO:0009408);; Cellular Component: chloroplast (GO:0009507);; Biological Process: response to high light intensity (GO:0009644);; Biological Process: response to hydrogen peroxide (GO:0042542);;	K13993|2.63941e-101|tcc:TCM_036433|HSP20-like chaperones superfamily protein; K13993 HSP20 family protein (A)	[O]	Posttranslational modification, protein turnover, chaperones	Hsp20/alpha crystallin family	22.0 kDa heat shock protein (Precursor) GN=HSP22.0 OS=Arabidopsis thaliana (Mouse-ear cress) PE=2 SV=1	HSP20-like chaperones superfamily protein {ECO:0000313|EMBL:EOY17282.1} OS=Theobroma cacao (Cacao) PE=3 SV=1	HSP20-like chaperones superfamily protein [Theobroma cacao]
Ghir_A03G013820.1	196	1245.58	-2.80343	Down	4.21e-205	5.67e-204	Molecular Function: DNA binding (GO:0003677);; Molecular Function: chromatin binding (GO:0003682);;	K09422|2.47022e-106|tcc:TCM_010839|R2R3 MYB C2 repressor motif-like1 protein; K09422 myb proto-oncogene protein, plant (A)	[K]	Transcription	Myb-like DNA-binding domain	Transcription repressor MYB4 GN=MYB4 OS=Arabidopsis thaliana (Mouse-ear cress) PE=1 SV=1	Putative uncharacterized protein {ECO:0000313|EMBL:CBI26917.3} OS=Vitis vinifera (Grape) PE=4 SV=1	Transcription repressor MYB4 -like protein [Gossypium arboreum]
Ghir_A09G015880.1	1617.41	281.21	2.38843	Up	3.2e-203	4.27e-202	Molecular Function: transporter activity (GO:0005215);; Cellular Component: vacuole (GO:0005773);; Cellular Component: plasma membrane (GO:0005886);; Biological Process: water transport (GO:0006833);; Biological Process: response to osmotic stress (GO:0006970);; Biological Process: response to desiccation (GO:0009269);; Cellular Component: chloroplast (GO:0009507);; Biological Process: response t…	K09872|0|tcc:TCM_022154|Plasma membrane intrinsic protein 2; K09872 aquaporin PIP (A)	[G]	Carbohydrate transport and metabolism	Major intrinsic protein	Aquaporin PIP2-2, N-terminally processed GN=T2N18.7 OS=Arabidopsis thaliana (Mouse-ear cress) PE=1 SV=2	PIP2 protein {ECO:0000313|EMBL:ABK60195.2} GN=PIP2 OS=Gossypium hirsutum (Upland cotton) PE=2 SV=2	Aquaporin PIP2-1 -like protein [Gossypium arboreum]
Ghir_A12G006370.1	1074.92	82.08	3.57552	Up	1.3e-200	1.71e-199	Molecular Function: ATP binding (GO:0005524);; Cellular Component: endoplasmic reticulum (GO:0005783);; Cellular Component: Golgi apparatus (GO:0005794);; Cellular Component: plasma membrane (GO:0005886);; Cellular Component: plasmodesma (GO:0009506);; Biological Process: response to abscisic acid (GO:0009737);; Molecular Function: ATPase activity (GO:0016887);;	K08900|0|tcc:TCM_000301|P-loop containing nucleoside triphosphate hydrolases superfamily protein; K08900 mitochondrial chaperone BCS1 (A)	[O]	Posttranslational modification, protein turnover, chaperones	ATPase family associated with various cellular activities (AAA)	Cell division cycle protein 48 homolog GN=CDC48 OS=Glycine max (Soybean) PE=1 SV=1	P-loop containing nucleoside triphosphate hydrolases superfamily protein {ECO:0000313|EMBL:EOX90981.1} OS=Theobroma cacao (Cacao) PE=3 SV=1	P-loop containing nucleoside triphosphate hydrolases superfamily protein [Theobroma cacao]
Ghir_A02G007010.1	294.59	1424.5	-2.40921	Down	1.16e-198	1.52e-197	Cellular Component: endoplasmic reticulum (GO:0005783);; Cellular Component: integral component of plasma membrane (GO:0005887);; Biological Process: carbohydrate transport (GO:0008643);; Molecular Function: sugar transmembrane transporter activity (GO:0051119);;	K15382|9.93811e-142|rcu:RCOM_0138900|hypothetical protein; K15382 solute carrier family 50 (sugar transporter) (A)	[R]	General function prediction only	Sugar efflux transporter for intercellular exchange	Bidirectional sugar transporter SWEET1 GN=SWEET1 OS=Arabidopsis thaliana (Mouse-ear cress) PE=1 SV=1	Putative uncharacterized protein {ECO:0000313|EMBL:EEF36254.1} OS=Ricinus communis (Castor bean) PE=4 SV=1	Bidirectional sugar transporter SWEET1 -like protein [Gossypium arboreum]
Ghir_A05G000520.1	1177.96	125.43	3.0958	Up	1.11e-194	1.42e-193	Molecular Function: ATP binding (GO:0005524);; Cellular Component: plasma membrane (GO:0005886);; Biological Process: toxin catabolic process (GO:0009407);; Biological Process: response to cyclopentenone (GO:0010583);; Molecular Function: ATPase activity (GO:0016887);;	K08900|0|tcc:TCM_039248|P-loop containing nucleoside triphosphate hydrolases superfamily protein; K08900 mitochondrial chaperone BCS1 (A)	[O]	Posttranslational modification, protein turnover, chaperones	Domain associated at C-terminal with AAA	Cell division control protein 48 homolog E GN=CDC48E OS=Arabidopsis thaliana (Mouse-ear cress) PE=1 SV=2	P-loop containing nucleoside triphosphate hydrolases superfamily protein {ECO:0000313|EMBL:EOY31903.1} OS=Theobroma cacao (Cacao) PE=4 SV=1	P-loop containing nucleoside triphosphate hydrolases superfamily protein [Theobroma cacao]
Ghir_A10G021060.1	1772	371	2.12035	Up	1.16e-192	1.46e-191	Molecular Function: chorismate synthase activity (GO:0004107);; Cellular Component: nucleolus (GO:0005730);; Biological Process: N-terminal protein myristoylation (GO:0006499);; Biological Process: amino acid transport (GO:0006865);; Biological Process: aromatic amino acid family biosynthetic process (GO:0009073);; Biological Process: chorismate biosynthetic process (GO:0009423);; Cellular Compon…	K01736|0|tcc:TCM_043128|Chorismate synthase / 5-enolpyruvylshikimate-3-phosphate phospholyas, putative isoform 1; K01736 chorismate synthase [EC:4.2.3.5] (A)	[E]	Amino acid transport and metabolism	Chorismate synthase	Chorismate synthase, chloroplastic (Precursor) GN=EMB1144 OS=Arabidopsis thaliana (Mouse-ear cress) PE=2 SV=2	Chorismate synthase {ECO:0000256|RuleBase:RU000605} OS=Theobroma cacao (Cacao) PE=3 SV=1	Chorismate synthase, chloroplastic -like protein [Gossypium arboreum]
Ghir_D06G014090.1	10.11	764.18	-6.3756	Down	7.12e-189	8.77e-188	Cellular Component: Golgi stack (GO:0005795);; Molecular Function: lactosylceramide 4-alpha-galactosyltransferase activity (GO:0050512);;	K01988|0|tcc:TCM_029915|Alpha 1,4-glycosyltransferase family protein, putative; K01988 lactosylceramide 4-alpha-galactosyltransferase [EC:2.4.1.228] (A)	[G]	Carbohydrate transport and metabolism	Alpha 1,4-glycosyltransferase conserved region	Uncharacterized protein At4g19900 GN=At4g19900 OS=Arabidopsis thaliana (Mouse-ear cress) PE=2 SV=1	Alpha 1,4-glycosyltransferase family protein, putative {ECO:0000313|EMBL:EOY28315.1} OS=Theobroma cacao (Cacao) PE=4 SV=1	Alpha 1,4-glycosyltransferase family protein, putative [Theobroma cacao]
Ghir_A06G007070.1	314.73	1416.01	-2.30518	Down	1.52e-187	1.85e-186	Molecular Function: hexokinase activity (GO:0004396);; Molecular Function: ATP binding (GO:0005524);; Biological Process: glycolytic process (GO:0006096);; Biological Process: phosphorylation (GO:0016310);;	K00844|0|tcc:TCM_037776|Hexokinase 1 isoform 1; K00844 hexokinase [EC:2.7.1.1] (A)	[G]	Carbohydrate transport and metabolism	Hexokinase	Hexokinase-1 GN=F19B15.160 OS=Arabidopsis thaliana (Mouse-ear cress) PE=1 SV=2	Hexokinase 1 isoform 2 {ECO:0000313|EMBL:EOY30640.1} OS=Theobroma cacao (Cacao) PE=3 SV=1	Hexokinase-1 -like protein [Gossypium arboreum]
Ghir_D10G005470.1	273	1330.05	-2.42005	Down	1.38e-186	1.67e-185	Molecular Function: ATP binding (GO:0005524);; Biological Process: phenylpropanoid metabolic process (GO:0009698);; Molecular Function: 4-coumarate-CoA ligase activity (GO:0016207);; Molecular Function: Photinus-luciferin 4-monooxygenase (ATP-hydrolyzing) activity (GO:0047077);; Biological Process: oxidation-reduction process (GO:0055114);;	K01904|0|tcc:TCM_029272|4-coumarate:CoA ligase 2 isoform 1; K01904 4-coumarate--CoA ligase [EC:6.2.1.12] (A)	[I]	Lipid transport and metabolism	AMP-binding enzyme	4-coumarate--CoA ligase 1 GN=4CL1 OS=Nicotiana tabacum (Common tobacco) PE=2 SV=1	4-coumarate:CoA ligase 2 isoform 1 {ECO:0000313|EMBL:EOY27424.1} OS=Theobroma cacao (Cacao) PE=4 SV=1	4-coumarate--CoA ligase 1 [Gossypium arboreum]
Ghir_D05G004890.1	29.3	756.26	-4.82545	Down	2.71e-183	3.21e-182	Biological Process: phosphorelay signal transduction system (GO:0000160);; Molecular Function: signal transducer activity (GO:0004871);; Biological Process: cytokinin-activated signaling pathway (GO:0009736);; Molecular Function: transferase activity, transferring phosphorus-containing groups (GO:0016772);; Molecular Function: 2-alkenal reductase [NAD(P)] activity (GO:0032440);; Cellular Componen…	K14490|3.6538e-77|tcc:TCM_037223|Histidine phosphotransfer protein isoform 1; K14490 histidine-containing phosphotransfer peotein (A)	[T]	Signal transduction mechanisms	Hpt domain	Histidine-containing phosphotransfer protein 4 GN=AHP4 OS=Arabidopsis thaliana (Mouse-ear cress) PE=1 SV=2	Histidine phosphotransfer protein isoform 1 {ECO:0000313|EMBL:EOY29792.1} OS=Theobroma cacao (Cacao) PE=4 SV=1	Histidine-containing phosphotransfer 4 -like protein [Gossypium arboreum]
Ghir_A13G020710.1	53.89	812.47	-4.04976	Down	1.69e-181	1.99e-180	Molecular Function: transporter activity (GO:0005215);; Cellular Component: mitochondrial inner membrane (GO:0005743);; Biological Process: mitochondrial transport (GO:0006839);; Cellular Component: integral component of membrane (GO:0016021);; Biological Process: transmembrane transport (GO:0055085);;	K15084|0|tcc:TCM_037695|Grave disease carrier protein, putative; K15084 solute carrier family 25 (mitochondrial carrier protein), member 16 (A)	[C]	Energy production and conversion	Mitochondrial carrier protein	Mitochondrial adenine nucleotide transporter ADNT1 OS=Arabidopsis thaliana (Mouse-ear cress) PE=2 SV=1	Grave disease carrier protein, putative {ECO:0000313|EMBL:EOY30509.1} OS=Theobroma cacao (Cacao) PE=3 SV=1	Grave disease carrier protein, putative [Theobroma cacao]
Ghir_D05G027700.1	250.31	1257.49	-2.4643	Down	3.32e-180	3.88e-179	Molecular Function: ethanolamine kinase activity (GO:0004305);; Biological Process: phosphorylation (GO:0016310);; Biological Process: glycerophospholipid biosynthetic process (GO:0046474);;	K14156|0|tcc:TCM_035745|Choline kinase 1 isoform 1; K14156 choline/ethanolamine kinase [EC:2.7.1.32 2.7.1.82] (A)	[M]	Cell wall/membrane/envelope biogenesis	Choline/ethanolamine kinase	Probable choline kinase 1 OS=Arabidopsis thaliana (Mouse-ear cress) PE=2 SV=1	Choline kinase 1 isoform 1 {ECO:0000313|EMBL:EOY16845.1} OS=Theobroma cacao (Cacao) PE=4 SV=1	Choline kinase alpha [Gossypium arboreum]
Ghir_D05G020370.1	1439.06	252.01	2.37804	Up	3.98e-180	4.65e-179	Molecular Function: transporter activity (GO:0005215);; Biological Process: transport (GO:0006810);; Cellular Component: membrane (GO:0016020);;	K14638|0|tcc:TCM_033922|Major facilitator superfamily protein; K14638 solute carrier family 15 (peptide/histidine transporter), member 3/4 (A)	[E]	Amino acid transport and metabolism	POT family	Protein NRT1/ PTR FAMILY 4.6 GN=At1g69850 OS=Arabidopsis thaliana (Mouse-ear cress) PE=1 SV=1	Major facilitator superfamily protein {ECO:0000313|EMBL:EOY14600.1} OS=Theobroma cacao (Cacao) PE=4 SV=1	Major facilitator superfamily protein [Theobroma cacao]
Ghir_D11G012660.1	363.18	1461.02	-2.14376	Down	4.22e-177	4.85e-176	Biological Process: MAPK cascade (GO:0000165);; Biological Process: response to superoxide (GO:0000303);; Biological Process: protein targeting to membrane (GO:0006612);; Biological Process: response to cold (GO:0009409);; Biological Process: response to water deprivation (GO:0009414);; Biological Process: response to auxin (GO:0009733);; Biological Process: abscisic acid-activated signaling path…	K14493|0|tcc:TCM_004494|Alpha/beta-Hydrolases superfamily protein isoform 1; K14493 gibberellin receptor GID1 [EC:3.-.-.-] (A)	[V]	Defense mechanisms	alpha/beta hydrolase fold	Gibberellin receptor GID1B GN=T20O10.110 OS=Arabidopsis thaliana (Mouse-ear cress) PE=1 SV=1	Gibberellic acid receptor-b {ECO:0000313|EMBL:ABQ96123.1} OS=Gossypium hirsutum (Upland cotton) PE=2 SV=1	Gibberellin receptor GID1B -like protein [Gossypium arboreum]
Ghir_D06G023110.1	1102.8	126	2.99414	Up	8.58e-177	9.84e-176	Molecular Function: lactoylglutathione lyase activity (GO:0004462);; Molecular Function: metal ion binding (GO:0046872);;	K01759|2.15318e-164|tcc:TCM_030243|Glyoxalase I isoform 1; K01759 lactoylglutathione lyase [EC:4.4.1.5] (A)	[G]	Carbohydrate transport and metabolism	Glyoxalase/Bleomycin resistance protein/Dioxygenase superfamily	Putative lactoylglutathione lyase OS=Brassica oleracea var. gemmifera (Brussel sprouts) PE=2 SV=1	Lactoylglutathione lyase {ECO:0000256|RuleBase:RU361179} OS=Gossypium hirsutum (Upland cotton) PE=2 SV=1	Putative lactoylglutathione lyase [Gossypium arboreum]
Ghir_D04G003640.1	19.69	710.03	-5.30788	Down	3.06e-176	3.49e-175	Molecular Function: 3-chloroallyl aldehyde dehydrogenase activity (GO:0004028);; Molecular Function: aldehyde dehydrogenase (NAD) activity (GO:0004029);; Molecular Function: aldehyde dehydrogenase [NAD(P)+] activity (GO:0004030);; Biological Process: cellular aldehyde metabolic process (GO:0006081);; Cellular Component: chloroplast envelope (GO:0009941);; Molecular Function: aldehyde dehydrogenas…	K00128|0|tcc:TCM_001598|Aldehyde dehydrogenase 3I1 isoform 1; K00128 aldehyde dehydrogenase (NAD+) [EC:1.2.1.3] (A)	[C]	Energy production and conversion	Aldehyde dehydrogenase family	Aldehyde dehydrogenase family 3 member I1, chloroplastic (Precursor) GN=F10M10.10 OS=Arabidopsis thaliana (Mouse-ear cress) PE=1 SV=2	Aldehyde dehydrogenase {ECO:0000256|PIRNR:PIRNR036492} OS=Theobroma cacao (Cacao) PE=3 SV=1	Aldehyde dehydrogenase 3I1 isoform 1 [Theobroma cacao]
Ghir_D12G017670.1	3.29	790.09	-8.04332	Down	1.59e-174	1.79e-173	Molecular Function: DNA binding (GO:0003677);; Molecular Function: chromatin binding (GO:0003682);;	K09422|3.12332e-86|tcc:TCM_011660|Myb domain protein 16, putative; K09422 myb proto-oncogene protein, plant (A)	[K]	Transcription	Myb-like DNA-binding domain	Transcription factor MYB76 GN=MBK20.16 OS=Arabidopsis thaliana (Mouse-ear cress) PE=1 SV=1	Myb domain protein 16, putative {ECO:0000313|EMBL:EOY01855.1} OS=Theobroma cacao (Cacao) PE=4 SV=1	Transcription factor MYB76 -like protein [Gossypium arboreum]
Ghir_D12G007900.1	75.4	840.96	-3.61494	Down	4.07e-174	4.58e-173	Molecular Function: 1-deoxy-D-xylulose-5-phosphate synthase activity (GO:0008661);; Biological Process: terpenoid biosynthetic process (GO:0016114);;	K01662|0|tcc:TCM_000964|Deoxyxylulose-5-phosphate synthase isoform 3; K01662 1-deoxy-D-xylulose-5-phosphate synthase [EC:2.2.1.7] (A)	[G]	Carbohydrate transport and metabolism	1-deoxy-D-xylulose-5-phosphate synthase	Probable 1-deoxy-D-xylulose-5-phosphate synthase 2, chloroplastic (Precursor) OS=Oryza sativa subsp. japonica (Rice) PE=2 SV=1	UDP-glucose pyrophosphorylase 3 isoform 1 {ECO:0000313|EMBL:EOX91906.1} OS=Theobroma cacao (Cacao) PE=3 SV=1	putative 1-deoxy-D-xylulose-5-phosphate synthase, chloroplastic [Gossypium arboreum]
Ghir_D11G007290.1	172	1065	-2.76591	Down	2.9e-173	3.25e-172	Molecular Function: organic cyclic compound binding (GO:0097159);; Molecular Function: heterocyclic compound binding (GO:1901363);;	K13192|0|tcc:TCM_016945|Zinc finger family protein / RNA recognition motif-containing protein, putative; K13192 RNA-binding protein 26 (A)	[R]	General function prediction only	RNA recognition motif (a.k.a. RRM, RBD, or RNP domain)	Zinc finger CCCH domain-containing protein 41 GN=At3g27700 OS=Arabidopsis thaliana (Mouse-ear cress) PE=1 SV=1	Zinc finger family protein / RNA recognition motif-containing protein, putative {ECO:0000313|EMBL:EOY02483.1} OS=Theobroma cacao (Cacao) PE=4 SV=1	Zinc finger family protein / RNA recognition motif-containing protein, putative [Theobroma cacao]
Ghir_A09G015530.1	1634.1	353.42	2.0735	Up	6.68e-173	7.46e-172	Molecular Function: calmodulin binding (GO:0005516);; Molecular Function: ATP binding (GO:0005524);; Biological Process: obsolete ATP catabolic process (GO:0006200);; Biological Process: cell adhesion (GO:0007155);; Biological Process: regulation of cell size (GO:0008361);; Molecular Function: xenobiotic-transporting ATPase activity (GO:0008559);; Cellular Component: plasmodesma (GO:0009506);; Bi…	K05658|0|tcc:TCM_022244|ATP binding cassette subfamily B1 isoform 1; K05658 ATP-binding cassette, subfamily B (MDR/TAP), member 1 [EC:3.6.3.44] (A)	[Q]	Secondary metabolites biosynthesis, transport and catabolism	ABC transporter transmembrane region	ABC transporter B family member 1 GN=T1J8.9 OS=Arabidopsis thaliana (Mouse-ear cress) PE=1 SV=1	ATP binding cassette subfamily B1 isoform 1 {ECO:0000313|EMBL:EOY07921.1} OS=Theobroma cacao (Cacao) PE=3 SV=1	ABC transporter B family member 1 [Gossypium arboreum]
Ghir_A10G003030.1	193	1103	-2.6503	Down	1.63e-171	1.81e-170	Cellular Component: plasma membrane (GO:0005886);; Biological Process: water transport (GO:0006833);; Biological Process: oligopeptide transport (GO:0006857);; Molecular Function: arsenite transmembrane transporter activity (GO:0015105);; Molecular Function: water channel activity (GO:0015250);; Biological Process: arsenite transport (GO:0015700);; Cellular Component: integral component of membra…	K09874|1.22412e-157|tcc:TCM_029622|NOD26-like intrinsic protein 1,2 isoform 1; K09874 aquaporin NIP (A)	[G]	Carbohydrate transport and metabolism	Major intrinsic protein	Aquaporin NIP1-2, N-terminally processed GN=F13C5.80 OS=Arabidopsis thaliana (Mouse-ear cress) PE=2 SV=2	Aquaporin NIP11 {ECO:0000313|EMBL:DAA33874.1} GN=GhNIP1 OS=Gossypium hirsutum (Upland cotton) PE=2 SV=1	Aquaporin NIP1-2 -like protein [Gossypium arboreum]
Ghir_A03G022620.1	1315.83	218.59	2.45414	Up	5.94e-171	6.55e-170	Biological Process: polysaccharide catabolic process (GO:0000272);; Molecular Function: chitinase activity (GO:0004568);; Biological Process: chitin catabolic process (GO:0006032);; Biological Process: defense response (GO:0006952);; Molecular Function: chitin binding (GO:0008061);; Biological Process: cell wall macromolecule catabolic process (GO:0016998);;	K01183|1.69413e-117|tcc:TCM_006498|Basic chitinase; K01183 chitinase [EC:3.2.1.14] (A)	[R]	General function prediction only	Chitinase class I	Endochitinase 1 (Precursor) GN=CHIA1 OS=Theobroma cacao (Cacao) PE=2 SV=1	Basic chitinase {ECO:0000313|EMBL:EOX97499.1} OS=Theobroma cacao (Cacao) PE=4 SV=1	Endochitinase 1 [Gossypium arboreum]
Ghir_D07G013600.1	1136.1	148.34	2.80157	Up	1.55e-170	1.7e-169	Molecular Function: microtubule motor activity (GO:0003777);; Molecular Function: ATP binding (GO:0005524);; Cellular Component: kinesin complex (GO:0005871);; Cellular Component: microtubule (GO:0005874);; Biological Process: microtubule-based movement (GO:0007018);; Molecular Function: microtubule binding (GO:0008017);;	K10406|0|tcc:TCM_004734|P-loop nucleoside triphosphate hydrolases superfamily protein with CH (Calponin ) domain isoform 1; K10406 kinesin family member C2/C3 (A)	[Z]	Cytoskeleton	Kinesin motor domain	Kinesin-4 GN=F2P16.12 OS=Arabidopsis thaliana (Mouse-ear cress) PE=1 SV=2	Kinesin-like protein {ECO:0000256|RuleBase:RU000394} OS=Gossypium hirsutum (Upland cotton) PE=2 SV=1	kinesin-related protein [Gossypium hirsutum]
Ghir_D01G023990.1	94.75	875.28	-3.34308	Down	2.39e-170	2.62e-169	Molecular Function: ubiquitin-protein transferase activity (GO:0004842);; Biological Process: ubiquitin-dependent protein catabolic process (GO:0006511);; Biological Process: toxin catabolic process (GO:0009407);; Biological Process: protein ubiquitination (GO:0016567);;	K10268|0|tcc:TCM_021580|RNI-like superfamily protein; K10268 F-box and leucine-rich repeat protein 2/20 (A)	[R]	General function prediction only	Leucine Rich repeat	F-box/LRR-repeat protein 3 GN=FBL3 OS=Arabidopsis thaliana (Mouse-ear cress) PE=2 SV=1	RNI-like superfamily protein {ECO:0000313|EMBL:EOY07049.1} OS=Theobroma cacao (Cacao) PE=4 SV=1	F-box/LRR-repeat 3 -like protein [Gossypium arboreum]
Ghir_D07G024600.1	69.02	803.88	-3.67743	Down	1.28e-168	1.39e-167	Cellular Component: mitochondrion (GO:0005739);; Cellular Component: peroxisome (GO:0005777);; Biological Process: sulfur compound metabolic process (GO:0006790);; Molecular Function: sulfite oxidase activity (GO:0008482);; Molecular Function: electron carrier activity (GO:0009055);; Biological Process: response to sulfur dioxide (GO:0010477);; Biological Process: chlorophyll metabolic process (G…	K00387|0|tcc:TCM_017184|Sulfite oxidase; K00387 sulfite oxidase [EC:1.8.3.1] (A)	[C]	Energy production and conversion	Oxidoreductase molybdopterin binding domain	Sulfite oxidase OS=Arabidopsis thaliana (Mouse-ear cress) PE=1 SV=1	Sulfite oxidase {ECO:0000313|EMBL:EOY02788.1} OS=Theobroma cacao (Cacao) PE=4 SV=1	Sulfite oxidase [Gossypium arboreum]
Ghir_D10G020370.1	385.53	1462.19	-2.05875	Down	1.87e-168	2.03e-167	Molecular Function: GTPase activator activity (GO:0008060);; Molecular Function: zinc ion binding (GO:0008270);; Biological Process: regulation of GTPase activity (GO:0032312);;	K12486|0|tcc:TCM_045263|Calcium-dependent ARF-type GTPase activating protein family isoform 1; K12486 stromal membrane-associated protein (A)	[R]	General function prediction only	Putative GTPase activating protein for Arf	Probable ADP-ribosylation factor GTPase-activating protein AGD11 GN=AGD11 OS=Arabidopsis thaliana (Mouse-ear cress) PE=2 SV=1	Calcium-dependent ARF-type GTPase activating protein family isoform 1 {ECO:0000313|EMBL:EOY19880.1} OS=Theobroma cacao (Cacao) PE=4 SV=1	hypothetical protein F383_28664 [Gossypium arboreum]
Ghir_D07G001000.1	82	832.92	-3.48002	Down	1.51e-167	1.63e-166	Biological Process: MAPK cascade (GO:0000165);; Molecular Function: nucleotide binding (GO:0000166);; Molecular Function: protein kinase activity (GO:0004672);; Biological Process: protein phosphorylation (GO:0006468);; Biological Process: positive regulation of cellular protein metabolic process (GO:0032270);; Biological Process: regulation of cellular macromolecule biosynthetic process (GO:2000…	K04368|9.16965e-156|tcc:TCM_037760|MAP kinase kinase 6 isoform 1; K04368 mitogen-activated protein kinase kinase 1 [EC:2.7.12.2] (A)	[T]	Signal transduction mechanisms	Protein kinase domain	Mitogen-activated protein kinase kinase 6 GN=MIK19.2 OS=Arabidopsis thaliana (Mouse-ear cress) PE=1 SV=1	MAP kinase kinase 6 isoform 1 {ECO:0000313|EMBL:EOY30614.1} OS=Theobroma cacao (Cacao) PE=4 SV=1	MAP kinase kinase 6 isoform 1 [Theobroma cacao]
Ghir_D06G009240.1	99	870	-3.27105	Down	2.99e-166	3.21e-165	Biological Process: response to stress (GO:0006950);;	K13993|5.22704e-87|tcc:TCM_037347|17.6 kDa class II heat shock protein; K13993 HSP20 family protein (A)	[O]	Posttranslational modification, protein turnover, chaperones	Hsp20/alpha crystallin family	17.6 kDa class II heat shock protein GN=HSP17.6 OS=Arabidopsis thaliana (Mouse-ear cress) PE=2 SV=1	17.6 kDa class II heat shock protein {ECO:0000313|EMBL:EOY29992.1} OS=Theobroma cacao (Cacao) PE=3 SV=1	17.6 kDa class II heat shock protein [Theobroma cacao]
Ghir_A05G028930.1	1367.74	253.89	2.29398	Up	3.33e-164	3.52e-163	Biological Process: G1/S transition of mitotic cell cycle (GO:0000082);; Biological Process: regulation of cell growth (GO:0001558);; Biological Process: cell fate specification (GO:0001708);; Molecular Function: DNA binding (GO:0003677);; Cellular Component: nucleus (GO:0005634);; Cellular Component: cytosol (GO:0005829);; Biological Process: regulation of gene expression by genetic imprinting (…	K04681|0|tcc:TCM_044781|Retinoblastoma-related 1; K04681 retinoblastoma-like protein 1 (A)	[D]	Cell cycle control, cell division, chromosome partitioning	Retinoblastoma-associated protein A domain	Retinoblastoma-related protein GN=RBR OS=Ricinus communis (Castor bean) PE=2 SV=1	Retinoblastoma-related 1 {ECO:0000313|EMBL:EOY19644.1} OS=Theobroma cacao (Cacao) PE=4 SV=1	Retinoblastoma-related 1 [Theobroma cacao]
Ghir_A11G005960.1	14	633.79	-5.63604	Down	1.64e-158	1.67e-157	Molecular Function: gamma-glutamyltransferase activity (GO:0003840);; Biological Process: glutathione catabolic process (GO:0006751);; Biological Process: response to oxidative stress (GO:0006979);; Cellular Component: plant-type cell wall (GO:0009505);; Molecular Function: glutathione gamma-glutamylcysteinyltransferase activity (GO:0016756);; Cellular Component: apoplast (GO:0048046);;	K18592|0|tcc:TCM_001215|Gamma-glutamyl transpeptidase 1 isoform 1; K18592 gamma-glutamyltranspeptidase / glutathione hydrolase / leukotriene-C4 hydrolase [EC:2.3.2.2 3.4.19.13 3.4.19.14] (A)	[E]	Amino acid transport and metabolism	Gamma-glutamyltranspeptidase	Gamma-glutamyltranspeptidase 1 (Precursor) GN=GGT1 OS=Arabidopsis thaliana (Mouse-ear cress) PE=2 SV=1	Gamma-glutamyl transpeptidase 1 isoform 1 {ECO:0000313|EMBL:EOX92238.1} OS=Theobroma cacao (Cacao) PE=4 SV=1	Gamma-glutamyltranspeptidase 1 [Gossypium arboreum]
Ghir_A11G022500.1	167.37	990.45	-2.70058	Down	2.54e-157	2.56e-156	Molecular Function: transcription factor activity, sequence-specific DNA binding (GO:0003700);; Cellular Component: nucleus (GO:0005634);; Biological Process: regulation of transcription, DNA-templated (GO:0006355);; Molecular Function: sequence-specific DNA binding (GO:0043565);;	K09338|2.38629e-177|tcc:TCM_000867|Homeodomain-leucine zipper protein HD4; K09338 homeobox-leucine zipper protein (A)	[K]	Transcription	Homeobox associated leucine zipper	Homeobox-leucine zipper protein HAT22 GN=HAT22 OS=Arabidopsis thaliana (Mouse-ear cress) PE=1 SV=1	Homeodomain-leucine zipper protein HD4 {ECO:0000313|EMBL:EOX91792.1} OS=Theobroma cacao (Cacao) PE=4 SV=1	Homeobox-leucine zipper HAT22 -like protein [Gossypium arboreum]
Ghir_D11G015990.1	173.36	998.51	-2.66154	Down	3.66e-156	3.65e-155	Molecular Function: protein kinase activity (GO:0004672);; Molecular Function: ATP binding (GO:0005524);; Biological Process: protein phosphorylation (GO:0006468);; Biological Process: animal organ senescence (GO:0010260);;	K08867|0|tcc:TCM_002311|Kinase superfamily protein; K08867 WNK lysine deficient protein kinase [EC:2.7.11.1] (A)	[R]	General function prediction only	Protein kinase domain	Probable serine/threonine-protein kinase WNK11 GN=WNK11 OS=Arabidopsis thaliana (Mouse-ear cress) PE=2 SV=1	Kinase superfamily protein {ECO:0000313|EMBL:EOX93435.1} OS=Theobroma cacao (Cacao) PE=4 SV=1	Kinase superfamily protein [Theobroma cacao]
Ghir_D08G019890.1	1414.54	293.88	2.1315	Up	3.18e-155	3.15e-154	Molecular Function: glutathione transferase activity (GO:0004364);;	K00799|3.70875e-126|pop:POPTR_0001s09230g|POPTRDRAFT_180407; glutathione S-transferase family protein; K00799 glutathione S-transferase [EC:2.5.1.18] (A)	[O]	Posttranslational modification, protein turnover, chaperones	Glutathione S-transferase, N-terminal domain	Glutathione S-transferase T1 GN=MEE6.28 OS=Arabidopsis thaliana (Mouse-ear cress) PE=2 SV=1	Glutathione S-transferase family protein {ECO:0000313|EMBL:EEE82845.2} OS=Populus trichocarpa (Western balsam poplar) PE=4 SV=2	Glutathione S-transferase T1 -like protein [Gossypium arboreum]
Ghir_D12G029060.1	312.21	1265.96	-2.15518	Down	9.6e-155	9.48e-154	Molecular Function: GTP binding (GO:0005525);; Cellular Component: intracellular (GO:0005622);; Biological Process: small GTPase mediated signal transduction (GO:0007264);; Cellular Component: membrane (GO:0016020);;	K04392|5.83392e-134|cam:101504276|rac-like GTP-binding protein ARAC10-like; K04392 Ras-related C3 botulinum toxin substrate 1 (A)	[R]	General function prediction only	Ras family	Rac-like GTP-binding protein 3 GN=P0585G03.19 OS=Oryza sativa subsp. japonica (Rice) PE=2 SV=1	Small GTPase RacA {ECO:0000313|EMBL:AEN71020.1} OS=Gossypium tomentosum (Hawaiian cotton) PE=3 SV=1	Rac2 [Gossypium hirsutum]
Ghir_A10G010460.1	13.3	600.99	-5.63338	Down	2.08e-150	1.99e-149	Molecular Function: sugar:proton symporter activity (GO:0005351);; Cellular Component: integral component of membrane (GO:0016021);; Biological Process: carbohydrate transmembrane transport (GO:0034219);;	K08145|0|tcc:TCM_046780|Major facilitator superfamily protein; K08145 MFS transporter, SP family, solute carrier family 2 (facilitated glucose transporter), member 8 (A)	[R]	General function prediction only	Sugar (and other) transporter	Sugar transporter ERD6-like 16 GN=At5g18840 OS=Arabidopsis thaliana (Mouse-ear cress) PE=2 SV=2	Major facilitator superfamily protein {ECO:0000313|EMBL:EOY06350.1} OS=Theobroma cacao (Cacao) PE=3 SV=1	Major facilitator superfamily protein [Theobroma cacao]
Ghir_A05G014680.1	839.81	76.82	3.31497	Up	5.33e-148	5e-147	Molecular Function: ATP binding (GO:0005524);; Biological Process: response to UV (GO:0009411);; Biological Process: response to wounding (GO:0009611);; Biological Process: response to fungus (GO:0009620);; Biological Process: phenylpropanoid biosynthetic process (GO:0009699);; Molecular Function: 4-coumarate-CoA ligase activity (GO:0016207);; Molecular Function: Photinus-luciferin 4-monooxygenas…	K01904|0|tcc:TCM_029272|4-coumarate:CoA ligase 2 isoform 1; K01904 4-coumarate--CoA ligase [EC:6.2.1.12] (A)	[I]	Lipid transport and metabolism	AMP-binding enzyme	4-coumarate--CoA ligase 1 GN=4CL1 OS=Nicotiana tabacum (Common tobacco) PE=2 SV=1	4-coumarate:CoA ligase 2 isoform 1 {ECO:0000313|EMBL:EOY27424.1} OS=Theobroma cacao (Cacao) PE=4 SV=1	4-coumarate--CoA ligase 1 [Gossypium arboreum]
Ghir_D10G009470.1	1173.02	204.91	2.38163	Up	1.84e-147	1.72e-146	Molecular Function: protein binding (GO:0005515);; Cellular Component: nucleus (GO:0005634);; Cellular Component: vacuole (GO:0005773);; Biological Process: water transport (GO:0006833);; Cellular Component: plasmodesma (GO:0009506);; Biological Process: response to abscisic acid (GO:0009737);; Molecular Function: water channel activity (GO:0015250);; Cellular Component: integral component of mem…	K09872|0|tcc:TCM_000148|Plasma membrane intrinsic protein 3 isoform 1; K09872 aquaporin PIP (A)	[G]	Carbohydrate transport and metabolism	Major intrinsic protein	Aquaporin PIP2-7, N-terminally processed GN=M4E13.150 OS=Arabidopsis thaliana (Mouse-ear cress) PE=1 SV=2	PIP protein {ECO:0000313|EMBL:ACU87557.1} GN=PIP2 OS=Gossypium hirsutum (Upland cotton) PE=2 SV=1	PIP protein [Gossypium hirsutum]
Ghir_D13G015260.1	927.96	110.01	2.94089	Up	1.52e-146	1.41e-145	Biological Process: tryptophan biosynthetic process (GO:0000162);; Molecular Function: tryptophan synthase activity (GO:0004834);; Cellular Component: chloroplast (GO:0009507);;	K01696|0|tcc:TCM_030977|Tryptophan synthase beta-subunit 2 isoform 1; K01696 tryptophan synthase beta chain [EC:4.2.1.20] (A)	[E]	Amino acid transport and metabolism	Pyridoxal-phosphate dependent enzyme	Tryptophan synthase beta chain 2, chloroplastic (Precursor) GN=TSB OS=Camptotheca acuminata (Happy tree) PE=2 SV=1	Tryptophan synthase beta-subunit 2 isoform 3 {ECO:0000313|EMBL:EOY12487.1} OS=Theobroma cacao (Cacao) PE=3 SV=1	Tryptophan synthase beta chain 2, chloroplastic [Gossypium arboreum]
Ghir_D07G018430.1	1145.02	201.86	2.36841	Up	4.61e-143	4.18e-142	Molecular Function: transporter activity (GO:0005215);; Biological Process: transport (GO:0006810);; Cellular Component: membrane (GO:0016020);;	K14638|0|tcc:TCM_002157|Major facilitator superfamily protein isoform 1; K14638 solute carrier family 15 (peptide/histidine transporter), member 3/4 (A)	[E]	Amino acid transport and metabolism	POT family	Protein NRT1/ PTR FAMILY 6.4 GN=MIL23.23 OS=Arabidopsis thaliana (Mouse-ear cress) PE=1 SV=1	Major facilitator superfamily protein isoform 1 {ECO:0000313|EMBL:EOX93315.1} OS=Theobroma cacao (Cacao) PE=4 SV=1	Nitrate transporter 1.3 -like protein [Gossypium arboreum]
Ghir_A08G020630.1	813.88	77.41	3.25869	Up	2.01e-141	1.8e-140	Molecular Function: copper ion binding (GO:0005507);; Cellular Component: extracellular region (GO:0005576);; Molecular Function: L-ascorbate oxidase activity (GO:0008447);; Biological Process: oxidation-reduction process (GO:0055114);;	K00423|0|tcc:TCM_042024|Plant L-ascorbate oxidase; K00423 L-ascorbate oxidase [EC:1.10.3.3] (A)	[Q]	Secondary metabolites biosynthesis, transport and catabolism	Multicopper oxidase	L-ascorbate oxidase (Precursor) GN=AAO OS=Nicotiana tabacum (Common tobacco) PE=2 SV=1	Plant L-ascorbate oxidase {ECO:0000313|EMBL:EOY34303.1} OS=Theobroma cacao (Cacao) PE=4 SV=1	Plant L-ascorbate oxidase [Theobroma cacao]
Ghir_D02G015000.1	144	875.42	-2.73944	Down	2.25e-141	2.01e-140	Molecular Function: DNA binding (GO:0003677);; Molecular Function: chromatin binding (GO:0003682);;	K09422|1.16058e-105|tcc:TCM_010839|R2R3 MYB C2 repressor motif-like1 protein; K09422 myb proto-oncogene protein, plant (A)	[K]	Transcription	Myb-like DNA-binding domain	Transcription repressor MYB4 GN=MYB4 OS=Arabidopsis thaliana (Mouse-ear cress) PE=1 SV=1	R2R3 MYB C2 repressor motif-like1 protein {ECO:0000313|EMBL:EOY00935.1} OS=Theobroma cacao (Cacao) PE=4 SV=1	Transcription repressor MYB4 -like protein [Gossypium arboreum]
Ghir_A08G016340.1	1303.42	275.8	2.10507	Up	5.62e-141	5.02e-140	Biological Process: maltose metabolic process (GO:0000023);; Molecular Function: trehalose-phosphatase activity (GO:0004805);; Biological Process: trehalose biosynthetic process (GO:0005992);; Molecular Function: transferase activity, transferring glycosyl groups (GO:0016757);; Biological Process: starch biosynthetic process (GO:0019252);; Biological Process: positive regulation of catalytic acti…	K16055|0|tcc:TCM_016556|Trehalose phosphatase/synthase 5 isoform 1; K16055 trehalose 6-phosphate synthase/phosphatase [EC:2.4.1.15 3.1.3.12] (A)	[G]	Carbohydrate transport and metabolism	Glycosyltransferase family 20	Alpha,alpha-trehalose-phosphate synthase [UDP-forming] 5 GN=TPS5 OS=Arabidopsis thaliana (Mouse-ear cress) PE=1 SV=2	Trehalose phosphatase/synthase 5 isoform 1 {ECO:0000313|EMBL:EOY25144.1} OS=Theobroma cacao (Cacao) PE=4 SV=1	Alpha,alpha-trehalose-phosphate synthase [UDP-forming] 5 -like protein [Gossypium arboreum]
Ghir_A05G020190.1	118.37	816.68	-2.92201	Down	7.35e-141	6.55e-140	Molecular Function: binding (GO:0005488);;	K11968|0|tcc:TCM_033966|IBR domain-containing protein, putative; K11968 ariadne-1 (A)	[O]	Posttranslational modification, protein turnover, chaperones	IBR domain	Probable E3 ubiquitin-protein ligase ARI8 GN=ARI8 OS=Arabidopsis thaliana (Mouse-ear cress) PE=2 SV=1	IBR domain-containing protein, putative {ECO:0000313|EMBL:EOY14655.1} OS=Theobroma cacao (Cacao) PE=4 SV=1	IBR domain-containing protein, putative [Theobroma cacao]
Ghir_A02G017330.1	1259.23	262.17	2.12843	Up	3.73e-138	3.25e-137	Molecular Function: transcription factor activity, sequence-specific DNA binding (GO:0003700);; Cellular Component: nucleus (GO:0005634);; Biological Process: toxin catabolic process (GO:0009407);; Biological Process: response to heat (GO:0009408);; Biological Process: response to water deprivation (GO:0009414);; Biological Process: response to abscisic acid (GO:0009737);; Biological Process: res…	K09419|1.40678e-175|tcc:TCM_000610|Heat shock factor 4; K09419 heat shock transcription factor, other eukaryote (A)	[K]	Transcription	HSF-type DNA-binding	Heat shock factor protein HSF24 GN=HSF24 OS=Solanum peruvianum (Peruvian tomato) PE=2 SV=1	Heat shock transcription factor {ECO:0000313|EMBL:AII99897.1} OS=Gossypium hirsutum (Upland cotton) PE=2 SV=1	heat shock transcription factor [Gossypium hirsutum]
Ghir_D10G015870.1	786.17	76.1	3.23334	Up	9.29e-136	7.92e-135	Molecular Function: methyltransferase activity (GO:0008168);; Cellular Component: viral envelope (GO:0019031);; Biological Process: methylation (GO:0032259);;	K12502|0|tcc:TCM_020733|S-adenosyl-L-methionine-dependent methyltransferases superfamily protein; K12502 MPBQ/MSBQ methyltransferase [EC:2.1.1.295] (A)	[H]	Coenzyme transport and metabolism	Methyltransferase domain	2-methyl-6-phytyl-1,4-hydroquinone methyltransferase, chloroplastic (Precursor) GN=MAA21.40 OS=Arabidopsis thaliana (Mouse-ear cress) PE=1 SV=1	S-adenosyl-L-methionine-dependent methyltransferases superfamily protein {ECO:0000313|EMBL:EOY05836.1} OS=Theobroma cacao (Cacao) PE=4 SV=1	37 kDa inner envelope membrane, chloroplastic [Gossypium arboreum]
Ghir_D12G007500.1	840.99	96.18	2.99274	Up	3.04e-135	2.58e-134	Biological Process: drug transmembrane transport (GO:0006855);; Cellular Component: plant-type vacuole membrane (GO:0009705);; Biological Process: proanthocyanidin biosynthetic process (GO:0010023);; Biological Process: maintenance of seed dormancy (GO:0010231);; Molecular Function: drug transmembrane transporter activity (GO:0015238);; Molecular Function: solute:proton antiporter activity (GO:00…	K03327|0|tcc:TCM_001905|TT12-2 MATE transporter; K03327 multidrug resistance protein, MATE family (A)	[R]	General function prediction only	MatE	Protein TRANSPARENT TESTA 12 GN=F17J16_80 OS=Arabidopsis thaliana (Mouse-ear cress) PE=2 SV=1	MATE efflux family protein {ECO:0000256|RuleBase:RU004914} OS=Gossypium arboreum (Tree cotton) PE=2 SV=1	Protein TRANSPARENT TESTA 12 -like protein [Gossypium arboreum]
Ghir_A05G019880.1	1071	188	2.37462	Up	2.37e-134	1.99e-133	Molecular Function: dUTP diphosphatase activity (GO:0004170);; Biological Process: dUTP metabolic process (GO:0046080);;	K01520|3.17033e-116|tcc:TCM_034021|Dutp-pyrophosphatase-like 1; K01520 dUTP pyrophosphatase [EC:3.6.1.23] (A)	[F]	Nucleotide transport and metabolism	dUTPase	Deoxyuridine 5&apos;-triphosphate nucleotidohydrolase GN=T6H20.30 OS=Arabidopsis thaliana (Mouse-ear cress) PE=1 SV=1	Dutp-pyrophosphatase-like 1 {ECO:0000313|EMBL:EOY14734.1} OS=Theobroma cacao (Cacao) PE=4 SV=1	Deoxyuridine 5&apos;-triphosphate nucleotidohydrolase -like protein [Gossypium arboreum]
Ghir_D13G007840.1	777.99	75.89	3.22223	Up	5.76e-134	4.83e-133	Molecular Function: binding (GO:0005488);;	K09422|0|tcc:TCM_011689|Myb domain protein 105; K09422 myb proto-oncogene protein, plant (A)	[K]	Transcription	Myb-like DNA-binding domain	Transcription factor MYB44 GN=K8K14.2 OS=Arabidopsis thaliana (Mouse-ear cress) PE=2 SV=1	Myb domain protein 105 {ECO:0000313|EMBL:EOY01897.1} OS=Theobroma cacao (Cacao) PE=4 SV=1	Transcription factor MYB44 -like protein [Gossypium arboreum]
Ghir_A07G012190.1	55.23	627.5	-3.64163	Down	3.87e-131	3.18e-130	Molecular Function: protein serine/threonine kinase activity (GO:0004674);; Molecular Function: ATP binding (GO:0005524);; Biological Process: protein phosphorylation (GO:0006468);; Cellular Component: chloroplast (GO:0009507);; Molecular Function: identical protein binding (GO:0042802);;	K08864|0|tcc:TCM_041170|Serine/threonine-protein kinase TOUSLED isoform 1; K08864 tousled-like kinase [EC:2.7.11.1] (A)	[T]	Signal transduction mechanisms	Protein kinase domain	Serine/threonine-protein kinase TOUSLED GN=F22D1.100 OS=Arabidopsis thaliana (Mouse-ear cress) PE=1 SV=1	Serine/threonine-protein kinase TOUSLED isoform 1 {ECO:0000313|EMBL:EOY33206.1} OS=Theobroma cacao (Cacao) PE=4 SV=1	Serine/threonine-protein kinase TOUSLED [Gossypium arboreum]
Ghir_D08G015300.1	207.67	955.77	-2.33791	Down	2.24e-129	1.81e-128	Cellular Component: autophagosome (GO:0005776);; Biological Process: autophagy (GO:0006914);; Biological Process: cellular response to starvation (GO:0009267);; Cellular Component: membrane (GO:0016020);; Biological Process: CVT pathway (GO:0032258);;	K08341|2.28285e-76|tcc:TCM_005569|Ubiquitin-like superfamily protein isoform 1; K08341 GABA(A) receptor-associated protein (A)	[Z]	Cytoskeleton	Autophagy protein Atg8 ubiquitin like	Autophagy-related protein 8f (Precursor) OS=Arabidopsis thaliana (Mouse-ear cress) PE=2 SV=1	Autophagy-related protein {ECO:0000256|RuleBase:RU004384} OS=Theobroma cacao (Cacao) PE=3 SV=1	Autophagy-related 8f -like protein [Gossypium arboreum]
Ghir_D02G018650.1	140.12	816.4	-2.67815	Down	6.8e-129	5.46e-128	Molecular Function: acid-amino acid ligase activity (GO:0016881);;	K10581|0|tcc:TCM_008112|Ubiquitin-conjugating enzyme family protein, putative isoform 1; K10581 ubiquitin-conjugating enzyme E2 O [EC:6.3.2.19] (A)	[O]	Posttranslational modification, protein turnover, chaperones	Ubiquitin-conjugating enzyme	Probable ubiquitin-conjugating enzyme E2 26 GN=UBC26 OS=Arabidopsis thaliana (Mouse-ear cress) PE=2 SV=2	Ubiquitin-conjugating enzyme family protein, putative isoform 1 {ECO:0000313|EMBL:EOX99431.1} OS=Theobroma cacao (Cacao) PE=4 SV=1	putative ubiquitin-conjugating enzyme E2 26 [Gossypium arboreum]
Ghir_D12G021160.1	758.5	80	3.10954	Up	1.37e-126	1.08e-125	Molecular Function: sucrose alpha-glucosidase activity (GO:0004575);; Biological Process: carbohydrate metabolic process (GO:0005975);;	K01193|0|tcc:TCM_014931|Glycosyl hydrolases family 32 protein isoform 1; K01193 beta-fructofuranosidase [EC:3.2.1.26] (A)	[G]	Carbohydrate transport and metabolism	Glycosyl hydrolases family 32 N-terminal domain	Acid beta-fructofuranosidase (Precursor) GN=TIV1 OS=Solanum lycopersicum (Tomato) PE=2 SV=1	Vacuolar invertase 1 {ECO:0000313|EMBL:ADP08983.1} OS=Gossypium hirsutum (Upland cotton) PE=4 SV=1	vacuolar invertase 1 [Gossypium hirsutum]
Ghir_D08G018730.1	248.99	1019	-2.16853	Down	6.67e-126	5.21e-125	Biological Process: response to stress (GO:0006950);;	K13993|1.19371e-98|tcc:TCM_015982|Small heat shock protein, putative; K13993 HSP20 family protein (A)	[O]	Posttranslational modification, protein turnover, chaperones	Hsp20/alpha crystallin family	Heat shock 22 kDa protein, mitochondrial (Precursor) GN=HSP22 OS=Pisum sativum (Garden pea) PE=2 SV=1	Low molecular weight heat shock protein {ECO:0000313|EMBL:ABW89471.1} OS=Gossypium hirsutum (Upland cotton) PE=2 SV=1	low molecular weight heat shock protein [Gossypium hirsutum]
Ghir_D08G008990.1	41.01	566.47	-3.92349	Down	9.95e-125	7.7e-124	Molecular Function: binding (GO:0005488);; Molecular Function: hydrolase activity (GO:0016787);;	K01534|0|tcc:TCM_039368|Cadmium/zinc-transporting ATPase 3 isoform 1; K01534 Cd2+/Zn2+-exporting ATPase [EC:3.6.3.3 3.6.3.5] (A)	[P]	Inorganic ion transport and metabolism	E1-E2 ATPase	Cadmium/zinc-transporting ATPase HMA2 GN=HMA2 OS=Arabidopsis thaliana (Mouse-ear cress) PE=2 SV=1	Cadmium/zinc-transporting ATPase 3 isoform 2 {ECO:0000313|EMBL:EOY31988.1} (Fragment) OS=Theobroma cacao (Cacao) PE=3 SV=1	Cadmium/zinc-transporting ATPase 3 -like protein [Gossypium arboreum]
Ghir_D08G015510.1	19.04	508.86	-4.8757	Down	2.13e-124	1.65e-123	Biological Process: amino acid transmembrane transport (GO:0003333);; Cellular Component: vacuolar membrane (GO:0005774);; Biological Process: fatty acid beta-oxidation (GO:0006635);; Molecular Function: basic amino acid transmembrane transporter activity (GO:0015326);; Cellular Component: integral component of membrane (GO:0016021);; Biological Process: protein import into peroxisome matrix (GO:…	K03294|0|tcc:TCM_005694|Cationic amino acid transporter; K03294 basic amino acid/polyamine antiporter, APA family (A)	[E]	Amino acid transport and metabolism	Amino acid permease	Cationic amino acid transporter 9, chloroplastic (Precursor) GN=CAT9 OS=Arabidopsis thaliana (Mouse-ear cress) PE=2 SV=1	Cationic amino acid transporter {ECO:0000313|EMBL:EOX96445.1} OS=Theobroma cacao (Cacao) PE=4 SV=1	Cationic amino acid transporter 9, chloroplastic -like protein [Gossypium arboreum]
Ghir_A01G017830.1	224.86	961.46	-2.23174	Down	3.89e-123	2.98e-122	Molecular Function: phosphoribosylamine-glycine ligase activity (GO:0004637);; Molecular Function: ATP binding (GO:0005524);; Biological Process: purine nucleobase biosynthetic process (GO:0009113);; Molecular Function: metal ion binding (GO:0046872);;	K01945|0|tcc:TCM_006154|Glycinamide ribonucleotide (GAR) synthetase isoform 1; K01945 phosphoribosylamine--glycine ligase [EC:6.3.4.13] (A)	[F]	Nucleotide transport and metabolism	Phosphoribosylglycinamide synthetase, ATP-grasp (A) domain	Phosphoribosylamine--glycine ligase, chloroplastic (Precursor) GN=PUR2 OS=Arabidopsis thaliana (Mouse-ear cress) PE=2 SV=2	Glycinamide ribonucleotide (GAR) synthetase isoform 2 {ECO:0000313|EMBL:EOX97039.1} OS=Theobroma cacao (Cacao) PE=3 SV=1	Phosphoribosylamine--glycine ligase, chloroplastic -like protein [Gossypium arboreum]
Ghir_A05G014770.1	135.6	781.57	-2.66256	Down	1.02e-122	7.74e-122	Biological Process: activation of MAPKK activity (GO:0000186);; Molecular Function: MAP kinase kinase kinase activity (GO:0004709);; Molecular Function: ATP binding (GO:0005524);;	K08835|0|tcc:TCM_029285|Kinase superfamily protein isoform 1; K08835 serine/threonine-protein kinase OSR1/STK39 [EC:2.7.11.1] (A)	[T]	Signal transduction mechanisms	Protein kinase domain	Serine/threonine-protein kinase BLUS1 GN=BLUS1 OS=Arabidopsis thaliana (Mouse-ear cress) PE=1 SV=1	Kinase superfamily protein isoform 2 {ECO:0000313|EMBL:EOY27437.1} OS=Theobroma cacao (Cacao) PE=4 SV=1	Serine/threonine-protein kinase fray2 [Gossypium arboreum]
Ghir_D13G012180.1	36.18	537.29	-4.02797	Down	2.52e-120	1.89e-119	Molecular Function: nucleotide binding (GO:0000166);; Biological Process: cellular process (GO:0009987);; Cellular Component: microtubule cytoskeleton (GO:0015630);; Molecular Function: nucleoside-triphosphatase activity (GO:0017111);; Cellular Component: protein complex (GO:0043234);; Cellular Component: cytoskeletal part (GO:0044430);;	K10406|0|tcc:TCM_026726|Kinesin heavy chain, putative; K10406 kinesin family member C2/C3 (A)	[Z]	Cytoskeleton	Kinesin motor domain	Kinesin-4 GN=F2P16.12 OS=Arabidopsis thaliana (Mouse-ear cress) PE=1 SV=2	Kinesin-like protein {ECO:0000256|RuleBase:RU000394} OS=Theobroma cacao (Cacao) PE=3 SV=1	Kinesin-4 -like protein [Gossypium arboreum]
Ghir_A13G018460.1	968.97	179.11	2.30007	Up	2.79e-117	2.03e-116	Biological Process: transition metal ion transport (GO:0000041);; Biological Process: phosphorelay signal transduction system (GO:0000160);; Cellular Component: nucleus (GO:0005634);; Cellular Component: cytoplasm (GO:0005737);; Biological Process: embryo sac development (GO:0009553);; Molecular Function: histidine phosphotransfer kinase activity (GO:0009927);; Biological Process: regulation of s…	K14490|1.22028e-89|tcc:TCM_026508|Histidine-containing phosphotransfer protein 1 isoform 1; K14490 histidine-containing phosphotransfer peotein (A)	[T]	Signal transduction mechanisms	Hpt domain	Histidine-containing phosphotransfer protein 1 GN=MIL23.8 OS=Arabidopsis thaliana (Mouse-ear cress) PE=1 SV=1	Histidine-containing phosphotransfer protein 1 isoform 1 {ECO:0000313|EMBL:EOY11263.1} OS=Theobroma cacao (Cacao) PE=4 SV=1	Histidine-containing phosphotransfer 5 -like protein [Gossypium arboreum]
Ghir_A12G008280.1	774.01	102.82	2.77669	Up	9.04e-116	6.51e-115	Biological Process: drug transmembrane transport (GO:0006855);; Cellular Component: plant-type vacuole membrane (GO:0009705);; Biological Process: proanthocyanidin biosynthetic process (GO:0010023);; Biological Process: maintenance of seed dormancy (GO:0010231);; Molecular Function: drug transmembrane transporter activity (GO:0015238);; Molecular Function: solute:proton antiporter activity (GO:00…	K03327|0|tcc:TCM_001905|TT12-2 MATE transporter; K03327 multidrug resistance protein, MATE family (A)	[R]	General function prediction only	MatE	Protein TRANSPARENT TESTA 12 GN=F17J16_80 OS=Arabidopsis thaliana (Mouse-ear cress) PE=2 SV=1	MATE efflux family protein {ECO:0000256|RuleBase:RU004914} OS=Gossypium hirsutum (Upland cotton) PE=2 SV=1	transparent testa 12 [Gossypium hirsutum]
Ghir_D01G017710.1	1095.02	242.74	2.03794	Up	5.31e-114	3.76e-113	Molecular Function: transporter activity (GO:0005215);; Biological Process: transport (GO:0006810);; Cellular Component: integral component of membrane (GO:0016021);;	K09872|0|tcc:TCM_006606|Plasma membrane intrinsic protein 2,8 isoform 1; K09872 aquaporin PIP (A)	[G]	Carbohydrate transport and metabolism	Major intrinsic protein	Aquaporin PIP2-7, N-terminally processed GN=M4E13.150 OS=Arabidopsis thaliana (Mouse-ear cress) PE=1 SV=2	Aquaporin PIP23 {ECO:0000313|EMBL:ACB42440.1} OS=Gossypium hirsutum (Upland cotton) PE=2 SV=1	aquaporin PIP2;3 [Gossypium hirsutum]
Ghir_D07G002760.1	751.07	97.98	2.80285	Up	1.8e-113	1.26e-112	Molecular Function: L-aspartate:2-oxoglutarate aminotransferase activity (GO:0004069);; Biological Process: cellular amino acid metabolic process (GO:0006520);; Biological Process: biosynthetic process (GO:0009058);; Molecular Function: pyridoxal phosphate binding (GO:0030170);; Molecular Function: L-phenylalanine:2-oxoglutarate aminotransferase activity (GO:0080130);;	K14454|0|tcc:TCM_037153|Aspartate aminotransferase 3, putative; K14454 aspartate aminotransferase, cytoplasmic [EC:2.6.1.1] (A)	[E]	Amino acid transport and metabolism	Aminotransferase class I and II	Aspartate aminotransferase, cytoplasmic OS=Daucus carota (Wild carrot) PE=2 SV=1	Aspartate aminotransferase {ECO:0000256|RuleBase:RU000480} OS=Theobroma cacao (Cacao) PE=3 SV=1	Aspartate aminotransferase, cytoplasmic [Gossypium arboreum]
Ghir_D06G006850.1	991.44	199.6	2.17688	Up	2.89e-112	2.01e-111	Molecular Function: GTPase activity (GO:0003924);; Molecular Function: GTP binding (GO:0005525);; Cellular Component: intracellular (GO:0005622);; Cellular Component: plasma membrane (GO:0005886);; Biological Process: obsolete GTP catabolic process (GO:0006184);; Biological Process: actin filament organization (GO:0007015);; Biological Process: small GTPase mediated signal transduction (GO:000726…	K04392|6.13012e-148|tcc:TCM_047093|RHO-related protein from plants 9; K04392 Ras-related C3 botulinum toxin substrate 1 (A)	[R]	General function prediction only	Ras family	Rac-like GTP-binding protein ARAC7 GN=F25O24.70 OS=Arabidopsis thaliana (Mouse-ear cress) PE=1 SV=1	RHO-related protein from plants 9 {ECO:0000313|EMBL:EOY30735.1} OS=Theobroma cacao (Cacao) PE=3 SV=1	Rac-like GTP-binding protein ARAC7 [Gossypium arboreum]
Ghir_D06G019420.1	812.98	125	2.56575	Up	9.06e-112	6.27e-111	Molecular Function: sulfotransferase activity (GO:0008146);;	K01025|0|tcc:TCM_044336|Flavonol 4'-sulfotransferase, putative; K01025 [EC:2.8.2.-] (A)	[R]	General function prediction only	Sulfotransferase domain	Cytosolic sulfotransferase 5 GN=T14D3.10 OS=Arabidopsis thaliana (Mouse-ear cress) PE=1 SV=1	Sulfotransferase {ECO:0000256|RuleBase:RU361155} OS=Theobroma cacao (Cacao) PE=3 SV=1	Flavonol 4&apos;-sulfotransferase, putative [Theobroma cacao]
Ghir_D05G012140.1	715.48	89	2.8715	Up	7.81e-111	5.35e-110	Molecular Function: ATP binding (GO:0005524);; Cellular Component: plasma membrane (GO:0005886);; Biological Process: obsolete ATP catabolic process (GO:0006200);; Biological Process: ATP biosynthetic process (GO:0006754);; Biological Process: cation transport (GO:0006812);; Cellular Component: integral component of membrane (GO:0016021);; Molecular Function: cation-transporting ATPase activity (…	K01535|0|tcc:TCM_027391|H(+)-ATPase 9; K01535 H+-transporting ATPase [EC:3.6.3.6] (A)	[P]	Inorganic ion transport and metabolism	E1-E2 ATPase	ATPase 9, plasma membrane-type GN=AHA9 OS=Arabidopsis thaliana (Mouse-ear cress) PE=2 SV=2	H(+)-ATPase 9 {ECO:0000313|EMBL:EOY26003.1} OS=Theobroma cacao (Cacao) PE=3 SV=1	H(+)-ATPase 9 [Theobroma cacao]
Ghir_A05G041290.1	123.54	703.99	-2.64611	Down	5.22e-110	3.56e-109	Molecular Function: transporter activity (GO:0005215);; Biological Process: oligopeptide transport (GO:0006857);; Cellular Component: integral component of membrane (GO:0016021);;	K14638|0|tcc:TCM_046961|Major facilitator superfamily protein; K14638 solute carrier family 15 (peptide/histidine transporter), member 3/4 (A)	[E]	Amino acid transport and metabolism	POT family	Protein NRT1/ PTR FAMILY 5.4 GN=NPF5.4 OS=Arabidopsis thaliana (Mouse-ear cress) PE=2 SV=1	Major facilitator superfamily protein {ECO:0000313|EMBL:EOY19813.1} OS=Theobroma cacao (Cacao) PE=3 SV=1	hypothetical protein F383_18770 [Gossypium arboreum]
Ghir_D05G031350.1	936.1	180.49	2.23921	Up	8.39e-110	5.71e-109	Molecular Function: translation initiation factor activity (GO:0003743);; Biological Process: translational initiation (GO:0006413);; Biological Process: vegetative phase change (GO:0010050);; Biological Process: production of ta-siRNAs involved in RNA interference (GO:0010267);; Biological Process: maintenance of shoot apical meristem identity (GO:0010492);; Biological Process: production of lsi…	K11593|0|tcc:TCM_011631|Argonaute family protein; K11593 eukaryotic translation initiation factor 2C (A)	[J]	Translation, ribosomal structure and biogenesis	Piwi domain	Protein argonaute 7 GN=F10D13.11 OS=Arabidopsis thaliana (Mouse-ear cress) PE=2 SV=1	Protein argonaute {ECO:0000256|RuleBase:RU361178} OS=Theobroma cacao (Cacao) PE=3 SV=1	Protein argonaute 7 -like protein [Gossypium arboreum]
Ghir_A06G013870.1	56.89	546.82	-3.40036	Down	1.14e-108	7.69e-108	Cellular Component: Golgi stack (GO:0005795);; Molecular Function: lactosylceramide 4-alpha-galactosyltransferase activity (GO:0050512);;	K01988|0|tcc:TCM_029915|Alpha 1,4-glycosyltransferase family protein, putative; K01988 lactosylceramide 4-alpha-galactosyltransferase [EC:2.4.1.228] (A)	[G]	Carbohydrate transport and metabolism	Alpha 1,4-glycosyltransferase conserved region	Uncharacterized protein At4g19900 GN=At4g19900 OS=Arabidopsis thaliana (Mouse-ear cress) PE=2 SV=1	Alpha 1,4-glycosyltransferase family protein, putative {ECO:0000313|EMBL:EOY28315.1} OS=Theobroma cacao (Cacao) PE=4 SV=1	Alpha 1,4-glycosyltransferase family protein, putative [Theobroma cacao]
Ghir_D12G025130.1	62.4	558	-3.29619	Down	4.82e-108	3.24e-107	Cellular Component: plasma membrane (GO:0005886);; Biological Process: carbohydrate transport (GO:0008643);; Cellular Component: chloroplast (GO:0009507);; Cellular Component: integral component of membrane (GO:0016021);;	K15382|8.54627e-145|tcc:TCM_016513|Nodulin MtN3 family protein isoform 1; K15382 solute carrier family 50 (sugar transporter) (A)	[R]	General function prediction only	Sugar efflux transporter for intercellular exchange	Bidirectional sugar transporter SWEET7 OS=Arabidopsis thaliana (Mouse-ear cress) PE=2 SV=1	Nodulin MtN3 family protein isoform 1 {ECO:0000313|EMBL:EOY25093.1} OS=Theobroma cacao (Cacao) PE=4 SV=1	Bidirectional sugar transporter SWEET7 -like protein [Gossypium arboreum]
Ghir_A11G025170.1	152.01	754.16	-2.44624	Down	5.6e-108	3.76e-107	Molecular Function: 5-methyltetrahydropteroyltriglutamate-homocysteine S-methyltransferase activity (GO:0003871);; Molecular Function: zinc ion binding (GO:0008270);; Biological Process: methionine biosynthetic process (GO:0009086);; Biological Process: methylation (GO:0032259);;	K00549|0|tcc:TCM_025862|Cobalamin-independent synthase family protein isoform 1; K00549 5-methyltetrahydropteroyltriglutamate--homocysteine methyltransferase [EC:2.1.1.14] (A)	[E]	Amino acid transport and metabolism	Cobalamin-independent synthase, Catalytic domain	5-methyltetrahydropteroyltriglutamate--homocysteine methyltransferase GN=METE OS=Catharanthus roseus (Madagascar periwinkle) PE=2 SV=1	Cobalamin-independent synthase family protein isoform 1 {ECO:0000313|EMBL:EOY10525.1} OS=Theobroma cacao (Cacao) PE=3 SV=1	5-methyltetrahydropteroyltriglutamate--homocysteine methyltransferase [Gossypium arboreum]
Ghir_A10G004670.1	22	446.95	-4.48008	Down	4.22e-106	2.78e-105	Molecular Function: ATP binding (GO:0005524);; Biological Process: phenylpropanoid metabolic process (GO:0009698);; Molecular Function: 4-coumarate-CoA ligase activity (GO:0016207);; Molecular Function: Photinus-luciferin 4-monooxygenase (ATP-hydrolyzing) activity (GO:0047077);; Biological Process: oxidation-reduction process (GO:0055114);;	K01904|0|tcc:TCM_029272|4-coumarate:CoA ligase 2 isoform 1; K01904 4-coumarate--CoA ligase [EC:6.2.1.12] (A)	[I]	Lipid transport and metabolism	AMP-binding enzyme	4-coumarate--CoA ligase 1 GN=4CL1 OS=Nicotiana tabacum (Common tobacco) PE=2 SV=1	4-coumarate:CoA ligase 2 isoform 1 {ECO:0000313|EMBL:EOY27424.1} OS=Theobroma cacao (Cacao) PE=4 SV=1	4-coumarate--CoA ligase 1 [Gossypium arboreum]
Ghir_D06G005130.1	59.89	539.64	-3.30715	Down	7.63e-105	4.97e-104	Molecular Function: adenylate kinase activity (GO:0004017);; Molecular Function: ATP binding (GO:0005524);; Biological Process: DNA-templated transcription, elongation (GO:0006354);; Cellular Component: chloroplast thylakoid membrane (GO:0009535);; Cellular Component: chloroplast envelope (GO:0009941);; Biological Process: photosynthesis (GO:0015979);; Biological Process: nucleotide phosphorylati…	K00939|0|tcc:TCM_038279|Adenylate kinase family protein isoform 1; K00939 adenylate kinase [EC:2.7.4.3] (A)	[F]	Nucleotide transport and metabolism	Domain of unknown function (DUF1995)	Adenylate kinase 5, chloroplastic (Precursor) GN=At5g35170 OS=Arabidopsis thaliana (Mouse-ear cress) PE=1 SV=1	Adenylate kinase family protein isoform 1 {ECO:0000313|EMBL:EOY31329.1} OS=Theobroma cacao (Cacao) PE=3 SV=1	Adenylate kinase family protein isoform 1 [Theobroma cacao]
Ghir_A01G007170.1	546	40	3.63529	Up	3.76e-104	2.43e-103	Molecular Function: prenyltransferase activity (GO:0004659);;	K13789|4.6034e-149|tcc:TCM_030862|Geranyl-diphosphate synthase, putative; K13789 geranylgeranyl diphosphate synthase, type II [EC:2.5.1.1 2.5.1.10 2.5.1.29] (A)	[H]	Coenzyme transport and metabolism	Polyprenyl synthetase	Heterodimeric geranylgeranyl pyrophosphate synthase small subunit, chloroplastic (Precursor) GN=GGR OS=Arabidopsis thaliana (Mouse-ear cress) PE=1 SV=2	Geranyl-diphosphate synthase, putative {ECO:0000313|EMBL:EOY12321.1} OS=Theobroma cacao (Cacao) PE=4 SV=1	Geranyl-diphosphate synthase, putative [Theobroma cacao]
Ghir_D07G013450.1	498.11	27.91	4.02207	Up	9.15e-102	5.8e-101	Molecular Function: transporter activity (GO:0005215);; Cellular Component: mitochondrial inner membrane (GO:0005743);; Cellular Component: integral component of membrane (GO:0016021);; Biological Process: transmembrane transport (GO:0055085);;	K05863|0|tcc:TCM_040621|ADP/ATP carrier 2 isoform 1; K05863 solute carrier family 25 (mitochondrial adenine nucleotide translocator), member 4/5/6/31 (A)	[C]	Energy production and conversion	Mitochondrial carrier protein	ADP,ATP carrier protein 1, mitochondrial (Precursor) GN=ANT1 OS=Gossypium hirsutum (Upland cotton) PE=2 SV=1	ADP/ATP carrier 2 isoform 1 {ECO:0000313|EMBL:EOY32613.1} OS=Theobroma cacao (Cacao) PE=3 SV=1	ADP/ATP carrier 2 isoform 1 [Theobroma cacao]
Ghir_A06G006740.1	973.56	215.4	2.04071	Up	9.51e-102	6.03e-101	Molecular Function: GTPase activity (GO:0003924);; Molecular Function: GTP binding (GO:0005525);; Cellular Component: intracellular (GO:0005622);; Cellular Component: plasma membrane (GO:0005886);; Biological Process: obsolete GTP catabolic process (GO:0006184);; Biological Process: actin filament organization (GO:0007015);; Biological Process: small GTPase mediated signal transduction (GO:000726…	K04392|1.14915e-146|tcc:TCM_047093|RHO-related protein from plants 9; K04392 Ras-related C3 botulinum toxin substrate 1 (A)	[R]	General function prediction only	Ras family	Rac-like GTP-binding protein ARAC7 GN=F25O24.70 OS=Arabidopsis thaliana (Mouse-ear cress) PE=1 SV=1	RHO-related protein from plants 9 {ECO:0000313|EMBL:EOY30735.1} OS=Theobroma cacao (Cacao) PE=3 SV=1	Rac-like GTP-binding protein ARAC7 [Gossypium arboreum]
Ghir_D13G018290.1	845.36	166.94	2.2047	Up	1.67e-97	1.01e-96	Biological Process: cytokinesis by cell plate formation (GO:0000911);; Molecular Function: SNAP receptor activity (GO:0005484);; Cellular Component: plasma membrane (GO:0005886);; Biological Process: acetyl-CoA metabolic process (GO:0006084);; Biological Process: intracellular protein transport (GO:0006886);; Biological Process: membrane fusion (GO:0006944);; Biological Process: cell proliferatio…	K08486|0|tcc:TCM_026036|Syntaxin of plants 111; K08486 syntaxin 1B/2/3 (A)	[U]	Intracellular trafficking, secretion, and vesicular transport	SNARE domain	Syntaxin-related protein KNOLLE GN=F22O13.4 OS=Arabidopsis thaliana (Mouse-ear cress) PE=1 SV=1	Syntaxin of plants 111 {ECO:0000313|EMBL:EOY10736.1} OS=Theobroma cacao (Cacao) PE=3 SV=1	Syntaxin-related KNOLLE -like protein [Gossypium arboreum]
Ghir_A11G008730.1	67.96	528.2	-3.09386	Down	7.48e-97	4.5e-96	Cellular Component: Golgi apparatus (GO:0005794);; Molecular Function: zinc ion binding (GO:0008270);; Molecular Function: transferase activity (GO:0016740);;	K18932|0|cit:102624462|probable protein S-acyltransferase 14-like; K18932 palmitoyltransferase [EC:2.3.1.225] (A)	[R]	General function prediction only	DHHC palmitoyltransferase	Probable protein S-acyltransferase 14 GN=PAT14 OS=Arabidopsis thaliana (Mouse-ear cress) PE=2 SV=1	S-acyltransferase {ECO:0000256|RuleBase:RU079119} OS=Citrus sinensis (Sweet orange) PE=3 SV=1	hypothetical protein F383_14468 [Gossypium arboreum]
Ghir_A13G008790.1	138.28	677.96	-2.42915	Down	1.7e-96	1.02e-95	Molecular Function: acyl-CoA dehydrogenase activity (GO:0003995);; Molecular Function: acyl-CoA oxidase activity (GO:0003997);; Cellular Component: peroxisome (GO:0005777);; Biological Process: protein targeting to vacuole (GO:0006623);; Biological Process: fatty acid beta-oxidation (GO:0006635);; Biological Process: Golgi organization (GO:0007030);; Biological Process: vacuole organization (GO:0…	K00232|0|tcc:TCM_021674|Acyl-CoA oxidase 4; K00232 acyl-CoA oxidase [EC:1.3.3.6] (A)	[E]	Amino acid transport and metabolism	Acyl-CoA dehydrogenase, N-terminal domain	Acyl-coenzyme A oxidase 4, peroxisomal GN=ACX4 OS=Arabidopsis thaliana (Mouse-ear cress) PE=1 SV=1	Acyl-CoA oxidase 4 {ECO:0000313|EMBL:EOY07169.1} OS=Theobroma cacao (Cacao) PE=3 SV=1	Acyl-coenzyme A oxidase 4, peroxisomal -like protein [Gossypium arboreum]
Ghir_D06G004800.1	26.97	423.24	-4.10759	Down	2.79e-96	1.67e-95	Biological Process: signal transduction (GO:0007165);;	K14492|9.19041e-92|tcc:TCM_035143|Two-component response regulator ARR9 isoform 1; K14492 two-component response regulator ARR-A family (A)	[K]	Transcription	Response regulator receiver domain	Two-component response regulator ARR9 GN=F24I3.120 OS=Arabidopsis thaliana (Mouse-ear cress) PE=1 SV=1	Two-component response regulator ARR9 isoform 1 {ECO:0000313|EMBL:EOY16325.1} OS=Theobroma cacao (Cacao) PE=4 SV=1	Two-component response regulator ARR9 -like protein [Gossypium arboreum]
Ghir_D07G024260.1	82.6	551.37	-2.87434	Down	3.25e-94	1.9e-93	Molecular Function: GTP binding (GO:0005525);; Cellular Component: Golgi apparatus (GO:0005794);; Biological Process: protein targeting to vacuole (GO:0006623);; Biological Process: small GTPase mediated signal transduction (GO:0007264);; Cellular Component: chloroplast (GO:0009507);; Biological Process: vesicle-mediated transport (GO:0016192);;	K07877|8.23522e-138|mdm:103416953|ras-related protein RABB1b; K07877 Ras-related protein Rab-2A (A)	[U]	Intracellular trafficking, secretion, and vesicular transport	Ras family	Ras-related protein RABB1b GN=F4B14.130 OS=Arabidopsis thaliana (Mouse-ear cress) PE=2 SV=1	GTP-binding 2 {ECO:0000313|EMBL:EOY02580.1} OS=Theobroma cacao (Cacao) PE=3 SV=1	Ras-related RABB1b -like protein [Gossypium arboreum]
Ghir_A03G000010.1	12	373	-5.09361	Down	8.79e-93	5.08e-92	Biological Process: drug transmembrane transport (GO:0006855);; Molecular Function: drug transmembrane transporter activity (GO:0015238);; Molecular Function: antiporter activity (GO:0015297);; Cellular Component: membrane (GO:0016020);;	K03327|0|tcc:TCM_016100|Multidrug and toxin extrusion protein 1; K03327 multidrug resistance protein, MATE family (A)	[R]	General function prediction only	MatE	MATE efflux family protein DTX1 GN=F3L12.13 OS=Arabidopsis thaliana (Mouse-ear cress) PE=2 SV=1	MATE efflux family protein {ECO:0000256|RuleBase:RU004914} OS=Theobroma cacao (Cacao) PE=3 SV=1	Multidrug and toxin extrusion protein 1 [Theobroma cacao]
Ghir_A02G016640.1	434.76	19.84	4.3182	Up	1.42e-92	8.18e-92	Molecular Function: acetylglutamate kinase activity (GO:0003991);; Molecular Function: acetyl-CoA:L-glutamate N-acetyltransferase activity (GO:0004042);; Cellular Component: cytoplasm (GO:0005737);; Biological Process: arginine biosynthetic process (GO:0006526);;	K14682|0|tcc:TCM_000809|N-acetyl-l-glutamate synthase 1; K14682 amino-acid N-acetyltransferase [EC:2.3.1.1] (A)	[E]	Amino acid transport and metabolism	Amino acid kinase family	Probable amino-acid acetyltransferase NAGS2, chloroplastic (Precursor) GN=NAGS2 OS=Arabidopsis thaliana (Mouse-ear cress) PE=2 SV=1	N-acetyl-l-glutamate synthase 1 {ECO:0000313|EMBL:EOX91713.1} OS=Theobroma cacao (Cacao) PE=3 SV=1	N-acetyl-l-glutamate synthase 1 [Theobroma cacao]
Ghir_D11G011170.1	94.5	569.97	-2.72804	Down	2.47e-92	1.42e-91	Molecular Function: calcium ion binding (GO:0005509);; Cellular Component: plant-type vacuole membrane (GO:0009705);; Molecular Function: outward rectifier potassium channel activity (GO:0015271);; Cellular Component: integral component of membrane (GO:0016021);; Biological Process: potassium ion transmembrane transport (GO:0071805);;	K05389|0|tcc:TCM_004935|Ca2+ activated outward rectifying K+ channel 5; K05389 potassium channel subfamily K, other eukaryote (A)	[P]	Inorganic ion transport and metabolism	Ion channel	Two-pore potassium channel 5 GN=T7B11.10 OS=Arabidopsis thaliana (Mouse-ear cress) PE=1 SV=1	Ca2+ activated outward rectifying K+ channel 5 {ECO:0000313|EMBL:EOX95436.1} OS=Theobroma cacao (Cacao) PE=4 SV=1	Ca2+ activated outward rectifying K+ channel 5 [Theobroma cacao]
Ghir_D11G000940.1	46.14	451.58	-3.42643	Down	1.25e-90	7.02e-90	Molecular Function: catalytic activity (GO:0003824);;	K00108|0|tcc:TCM_015066|Glucose-methanol-choline (GMC) oxidoreductase family protein, putative (A)	[R]	General function prediction only	GMC oxidoreductase	Protein HOTHEAD (Precursor) GN=F3N23.17 OS=Arabidopsis thaliana (Mouse-ear cress) PE=1 SV=1	Glucose-methanol-choline (GMC) oxidoreductase family protein, putative {ECO:0000313|EMBL:EOY23058.1} OS=Theobroma cacao (Cacao) PE=3 SV=1	Glucose-methanol-choline (GMC) oxidoreductase family protein, putative [Theobroma cacao]
Ghir_D11G026990.1	40.52	436.63	-3.56524	Down	2.01e-90	1.13e-89	Biological Process: regulation of transcription, DNA-templated (GO:0006355);; Biological Process: cellular protein modification process (GO:0006464);; Biological Process: single-multicellular organism process (GO:0044707);; Biological Process: single-organism carbohydrate metabolic process (GO:0044723);; Biological Process: xylan metabolic process (GO:0045491);;	K11446|0|tcc:TCM_026189|Transcription factor jumonji family protein / zinc finger family protein isoform 1; K11446 histone demethylase JARID1 [EC:1.14.11.-] (A)	[R]	General function prediction only	JmjC domain, hydroxylase	Putative lysine-specific demethylase JMJ16 GN=F22O13.10 OS=Arabidopsis thaliana (Mouse-ear cress) PE=2 SV=1	Transcription factor jumonji family protein / zinc finger family protein isoform 1 {ECO:0000313|EMBL:EOY10915.1} OS=Theobroma cacao (Cacao) PE=4 SV=1	Transcription factor jumonji family protein / zinc finger family protein isoform 1 [Theobroma cacao]
Ghir_D05G026820.1	59.73	481.39	-3.14622	Down	8.77e-90	4.89e-89	Biological Process: branched-chain amino acid metabolic process (GO:0009081);; Molecular Function: L-leucine transaminase activity (GO:0052654);; Molecular Function: L-valine transaminase activity (GO:0052655);; Molecular Function: L-isoleucine transaminase activity (GO:0052656);;	K00826|0|tcc:TCM_034633|Branched-chain-amino-acid aminotransferase; K00826 branched-chain amino acid aminotransferase [EC:2.6.1.42] (A)	[E]	Amino acid transport and metabolism	Aminotransferase class IV	Branched-chain-amino-acid aminotransferase 2, chloroplastic (Precursor) GN=BCAT2 OS=Arabidopsis thaliana (Mouse-ear cress) PE=1 SV=1	Branched-chain-amino-acid aminotransferase {ECO:0000256|RuleBase:RU004517} OS=Theobroma cacao (Cacao) PE=3 SV=1	Branched-chain-amino-acid aminotransferase [Theobroma cacao]
Ghir_D13G006660.1	214.56	790.64	-2.01718	Down	1.2e-89	6.66e-89	Molecular Function: nucleoside transmembrane transporter activity (GO:0005337);; Biological Process: transport (GO:0006810);; Cellular Component: integral component of membrane (GO:0016021);;	K15014|0|tcc:TCM_007894|Major facilitator superfamily protein isoform 1; K15014 solute carrier family 29 (equilibrative nucleoside transporter), member 1/2/3 (A)	[F]	Nucleotide transport and metabolism	Nucleoside transporter	Equilibrative nucleotide transporter 3 OS=Arabidopsis thaliana (Mouse-ear cress) PE=1 SV=1	Major facilitator superfamily protein isoform 2 {ECO:0000313|EMBL:EOX99276.1} OS=Theobroma cacao (Cacao) PE=4 SV=1	Equilibrative nucleoside transporter 4 [Gossypium arboreum]
Ghir_D08G007790.1	737	138	2.28146	Up	8.19e-89	4.51e-88	Molecular Function: N,N-dimethylaniline monooxygenase activity (GO:0004499);; Biological Process: oxidation-reduction process (GO:0055114);;	K11816|0|tcc:TCM_004531|Flavin monooxygenase-like protein; K11816 indole-3-pyruvate monooxygenase [EC:1.14.13.168] (A)	[Q]	Secondary metabolites biosynthesis, transport and catabolism	Flavin-binding monooxygenase-like	Probable indole-3-pyruvate monooxygenase YUCCA10 GN=F27K7.7 OS=Arabidopsis thaliana (Mouse-ear cress) PE=2 SV=1	Flavin-containing monooxygenase {ECO:0000256|RuleBase:RU361177} OS=Theobroma cacao (Cacao) PE=3 SV=1	Flavin-containing monooxygenase YUCCA10 -like protein [Gossypium arboreum]
Ghir_D13G011100.1	17	367	-4.56771	Down	3.47e-88	1.9e-87	Molecular Function: 3-dehydroquinate dehydratase activity (GO:0003855);; Molecular Function: shikimate 3-dehydrogenase (NADP+) activity (GO:0004764);; Biological Process: oxidation-reduction process (GO:0055114);;	K13832|0|tcc:TCM_025937|Dehydroquinate dehydratase/ shikimate dehydrogenase isoform 1; K13832 3-dehydroquinate dehydratase / shikimate dehydrogenase [EC:4.2.1.10 1.1.1.25] (A)	[E]	Amino acid transport and metabolism	Type I 3-dehydroquinase	Shikimate dehydrogenase (Precursor) GN=EMB3004 OS=Arabidopsis thaliana (Mouse-ear cress) PE=1 SV=1	Dehydroquinate dehydratase/ shikimate dehydrogenase isoform 1 {ECO:0000313|EMBL:EOY10619.1} OS=Theobroma cacao (Cacao) PE=3 SV=1	Dehydroquinate dehydratase/ shikimate dehydrogenase isoform 1 [Theobroma cacao]
Ghir_A13G017580.1	831.64	187.06	2.01692	Up	6.57e-86	3.51e-85	Biological Process: cytokinesis by cell plate formation (GO:0000911);; Molecular Function: SNAP receptor activity (GO:0005484);; Cellular Component: plasma membrane (GO:0005886);; Biological Process: acetyl-CoA metabolic process (GO:0006084);; Biological Process: intracellular protein transport (GO:0006886);; Biological Process: membrane fusion (GO:0006944);; Biological Process: cell proliferatio…	K08486|2.27343e-142|tcc:TCM_026036|Syntaxin of plants 111; K08486 syntaxin 1B/2/3 (A)	[U]	Intracellular trafficking, secretion, and vesicular transport	SNARE domain	Syntaxin-related protein KNOLLE GN=F22O13.4 OS=Arabidopsis thaliana (Mouse-ear cress) PE=1 SV=1	Syntaxin of plants 111 {ECO:0000313|EMBL:EOY10736.1} OS=Theobroma cacao (Cacao) PE=3 SV=1	Syntaxin-related KNOLLE -like protein [Gossypium arboreum]
Ghir_A09G008820.1	93.86	540.43	-2.66106	Down	2.1e-85	1.11e-84	Molecular Function: magnesium ion binding (GO:0000287);; Molecular Function: phospholipid-translocating ATPase activity (GO:0004012);; Molecular Function: ATP binding (GO:0005524);; Biological Process: cation transport (GO:0006812);; Biological Process: phospholipid transport (GO:0015914);; Cellular Component: integral component of membrane (GO:0016021);; Molecular Function: cation-transporting A…	K01530|0|tcc:TCM_029073|ATPase E1-E2 type family protein / haloacid dehalogenase-like hydrolase family protein isoform 1; K01530 phospholipid-translocating ATPase [EC:3.6.3.1] (A)	[R]	General function prediction only	E1-E2 ATPase	Putative phospholipid-transporting ATPase 4 GN=ALA4 OS=Arabidopsis thaliana (Mouse-ear cress) PE=3 SV=2	ATPase E1-E2 type family protein / haloacid dehalogenase-like hydrolase family protein isoform 2 {ECO:0000313|EMBL:EOY27151.1} OS=Theobroma cacao (Cacao) PE=4 SV=1	Putative phospholipid-transporting ATPase 4 -like protein [Gossypium arboreum]
Ghir_A10G006660.1	29.06	384.12	-3.85999	Down	2.54e-84	1.33e-83	Molecular Function: ATP binding (GO:0005524);; Cellular Component: plasma membrane (GO:0005886);; Biological Process: obsolete ATP catabolic process (GO:0006200);; Biological Process: ATP biosynthetic process (GO:0006754);; Biological Process: cation transport (GO:0006812);; Cellular Component: integral component of membrane (GO:0016021);; Molecular Function: cation-transporting ATPase activity (…	K01535|0|tcc:TCM_027390|H(+)-ATPase 9; K01535 H+-transporting ATPase [EC:3.6.3.6] (A)	[P]	Inorganic ion transport and metabolism	E1-E2 ATPase	ATPase 9, plasma membrane-type GN=AHA9 OS=Arabidopsis thaliana (Mouse-ear cress) PE=2 SV=2	H(+)-ATPase 9 {ECO:0000313|EMBL:EOY26002.1} OS=Theobroma cacao (Cacao) PE=3 SV=1	H(+)-ATPase 9 [Theobroma cacao]
Ghir_A05G029260.1	759.56	158.28	2.12715	Up	4.81e-84	2.51e-83	Biological Process: protein transport (GO:0015031);;	K12198|6.64519e-158|tcc:TCM_044333|SNF7 family protein; K12198 charged multivesicular body protein 5 (A)	[U]	Intracellular trafficking, secretion, and vesicular transport	Snf7	Vacuolar protein sorting-associated protein 32 homolog 2 GN=At4g29160 OS=Arabidopsis thaliana (Mouse-ear cress) PE=1 SV=1	SNF7 family protein {ECO:0000313|EMBL:EOY19285.1} OS=Theobroma cacao (Cacao) PE=4 SV=1	Charged multivesicular body 5 [Gossypium arboreum]
Ghir_A06G022450.1	164.34	673.47	-2.17047	Down	5.85e-84	3.05e-83	Molecular Function: acetyl-CoA C-acetyltransferase activity (GO:0003985);; Cellular Component: cytoplasm (GO:0005737);; Biological Process: sterol biosynthetic process (GO:0016126);; Biological Process: pentacyclic triterpenoid biosynthetic process (GO:0019745);;	K00626|0|pmum:103324371|acetyl-CoA acetyltransferase, cytosolic 1; K00626 acetyl-CoA C-acetyltransferase [EC:2.3.1.9] (A)	[I]	Lipid transport and metabolism	Thiolase, N-terminal domain	Probable acetyl-CoA acetyltransferase, cytosolic 2 GN=At5g47720 OS=Arabidopsis thaliana (Mouse-ear cress) PE=2 SV=1	Uncharacterized protein {ECO:0000313|EMBL:EMJ12994.1} OS=Prunus persica (Peach) PE=3 SV=1	hypothetical protein F383_03812 [Gossypium arboreum]
Ghir_A12G028000.1	645.42	109.63	2.42206	Up	1.33e-83	6.88e-83	Biological Process: microtubule cytoskeleton organization (GO:0000226);; Biological Process: cytokinesis by cell plate formation (GO:0000911);; Molecular Function: microtubule motor activity (GO:0003777);; Molecular Function: ATP binding (GO:0005524);; Cellular Component: kinesin complex (GO:0005871);; Cellular Component: microtubule (GO:0005874);; Biological Process: microtubule-based movement (…	K11498|0|tcc:TCM_012433|ATP binding microtubule motor family protein isoform 1; K11498 centromeric protein E (A)	[Z]	Cytoskeleton	Kinesin motor domain	Kinesin-like protein NACK1 GN=NACK1 OS=Nicotiana tabacum (Common tobacco) PE=1 SV=1	Kinesin-like protein {ECO:0000256|RuleBase:RU000394} OS=Theobroma cacao (Cacao) PE=3 SV=1	Kinesin-related 4 [Gossypium arboreum]
Ghir_D03G011880.1	5	325.44	-6.15986	Down	4.86e-82	2.48e-81	Molecular Function: trehalose-phosphatase activity (GO:0004805);; Biological Process: trehalose biosynthetic process (GO:0005992);;	K01087|0|tcc:TCM_014935|Haloacid dehalogenase-like hydrolase superfamily protein isoform 1; K01087 trehalose 6-phosphate phosphatase [EC:3.1.3.12] (A)	[G]	Carbohydrate transport and metabolism	Trehalose-phosphatase	Trehalose-phosphate phosphatase A GN=TPPA OS=Arabidopsis thaliana (Mouse-ear cress) PE=1 SV=1	Trehalose 6-phosphate phosphatase {ECO:0000256|RuleBase:RU361117} OS=Theobroma cacao (Cacao) PE=3 SV=1	Haloacid dehalogenase-like hydrolase superfamily protein isoform 2 [Theobroma cacao]
Ghir_D09G020110.1	625.85	105.09	2.43865	Up	9.36e-82	4.74e-81	Biological Process: nuclear-transcribed mRNA catabolic process, nonsense-mediated decay (GO:0000184);; Cellular Component: cytoplasmic mRNA processing body (GO:0000932);; Molecular Function: DNA binding (GO:0003677);; Molecular Function: RNA helicase activity (GO:0003724);; Molecular Function: ATP binding (GO:0005524);; Cellular Component: cytosol (GO:0005829);; Cellular Component: plasma membran…	K14326|0|tcc:TCM_015799|Regulator of nonsense transcripts 1; K14326 regulator of nonsense transcripts 1 [EC:3.6.4.-] (A)	[A]	RNA processing and modification	AAA domain	Regulator of nonsense transcripts 1 homolog GN=MQD22.15 OS=Arabidopsis thaliana (Mouse-ear cress) PE=1 SV=2	Regulator of nonsense transcripts 1 {ECO:0000313|EMBL:EOY24106.1} OS=Theobroma cacao (Cacao) PE=4 SV=1	Regulator of nonsense transcripts 1 [Theobroma cacao]
Ghir_D13G016020.1	354.52	6.82	5.56441	Up	1.29e-81	6.55e-81	Molecular Function: magnesium ion binding (GO:0000287);; Cellular Component: chloroplast stroma (GO:0009570);; Biological Process: L-methionine biosynthetic process from methylthioadenosine (GO:0019509);; Molecular Function: acireductone synthase activity (GO:0043874);; Molecular Function: methylthioribulose 1-phosphate dehydratase activity (GO:0046570);;	K16054|0|tcc:TCM_031540|Bifunctional methylthioribulose-1-phosphate dehydratase/enolase-phosphatase E1, putative; K16054 methylthioribulose 1-phosphate dehydratase / enolase-phosphatase E1 [EC:4.2.1.109 3.1.3.77] (A)	[E]	Amino acid transport and metabolism	Haloacid dehalogenase-like hydrolase	Enolase-phosphatase E1 {ECO:0000255|HAMAP-Rule:MF_03118} GN=POPTR_0001s40980g OS=Populus trichocarpa (Western balsam poplar) PE=3 SV=2	Probable bifunctional methylthioribulose-1-phosphate dehydratase/enolase-phosphatase E1 {ECO:0000256|HAMAP-Rule:MF_03118} OS=Theobroma cacao (Cacao) PE=3 SV=1	Bifunctional methylthioribulose-1-phosphate dehydratase/enolase-phosphatase E1, putative [Theobroma cacao]
Ghir_A05G036120.1	522.28	65.13	2.86789	Up	2.52e-81	1.27e-80	Cellular Component: mitochondrial matrix (GO:0005759);;	K15414|1.31676e-150|tcc:TCM_042688|Mitochondrial glycoprotein family protein, putative isoform 1; K15414 complement component 1 Q subcomponent-binding protein, mitochondrial (A)	[C]	Energy production and conversion	Mitochondrial glycoprotein	Uncharacterized protein At2g39795, mitochondrial (Precursor) GN=At2g39795 OS=Arabidopsis thaliana (Mouse-ear cress) PE=2 SV=1	Mitochondrial glycoprotein family protein, putative isoform 1 {ECO:0000313|EMBL:EOY18014.1} OS=Theobroma cacao (Cacao) PE=4 SV=1	hypothetical protein F383_21309 [Gossypium arboreum]
Ghir_A10G009010.1	50	423	-3.2162	Down	1.16e-80	5.78e-80	Molecular Function: transcription factor activity, sequence-specific DNA binding (GO:0003700);; Cellular Component: nucleus (GO:0005634);; Biological Process: toxin catabolic process (GO:0009407);; Biological Process: response to heat (GO:0009408);; Biological Process: response to water deprivation (GO:0009414);; Biological Process: response to abscisic acid (GO:0009737);; Biological Process: res…	K09419|2.42162e-163|tcc:TCM_000610|Heat shock factor 4; K09419 heat shock transcription factor, other eukaryote (A)	[K]	Transcription	HSF-type DNA-binding	Heat shock factor protein HSF24 GN=HSF24 OS=Solanum peruvianum (Peruvian tomato) PE=2 SV=1	Heat shock transcription factor {ECO:0000313|EMBL:AII99897.1} OS=Gossypium hirsutum (Upland cotton) PE=2 SV=1	Heat shock factor HSF24 [Gossypium arboreum]
Ghir_A03G021150.1	756.24	166.29	2.0496	Up	6.72e-80	3.34e-79	Molecular Function: glycine hydroxymethyltransferase activity (GO:0004372);; Biological Process: glycine metabolic process (GO:0006544);; Biological Process: L-serine metabolic process (GO:0006563);; Molecular Function: methyltransferase activity (GO:0008168);; Molecular Function: pyridoxal phosphate binding (GO:0030170);; Biological Process: methylation (GO:0032259);; Biological Process: tetrahy…	K00600|0|tcc:TCM_006931|Serine hydroxymethyltransferase 6 isoform 1; K00600 glycine hydroxymethyltransferase [EC:2.1.2.1] (A)	[E]	Amino acid transport and metabolism	Serine hydroxymethyltransferase	Serine hydroxymethyltransferase 6 GN=F2E2.7 OS=Arabidopsis thaliana (Mouse-ear cress) PE=2 SV=1	Serine hydroxymethyltransferase {ECO:0000256|RuleBase:RU000585} OS=Theobroma cacao (Cacao) PE=3 SV=1	Serine hydroxymethyltransferase 1 [Gossypium arboreum]
Ghir_A08G025240.1	101.54	531.15	-2.52261	Down	2.81e-79	1.39e-78	Molecular Function: kinase activity (GO:0016301);; Biological Process: phosphorylation (GO:0016310);;	K13137|0|tcc:TCM_037985|Transducin/WD40 repeat-like superfamily protein isoform 1; K13137 serine-threonine kinase receptor-associated protein (A)	[I]	Lipid transport and metabolism	WD domain, G-beta repeat	Eukaryotic translation initiation factor 3 subunit I {ECO:0000255|HAMAP-Rule:MF_03008} GN=TIF3I1 OS=Arabidopsis thaliana (Mouse-ear cress) PE=2 SV=2	Transducin/WD40 repeat-like superfamily protein isoform 1 {ECO:0000313|EMBL:EOY30948.1} OS=Theobroma cacao (Cacao) PE=4 SV=1	Serine-threonine kinase receptor-associated [Gossypium arboreum]
Ghir_A05G024100.1	111.14	546.43	-2.4332	Down	2.73e-78	1.33e-77	Molecular Function: protein disulfide isomerase activity (GO:0003756);; Molecular Function: dolichyl-diphosphooligosaccharide-protein glycotransferase activity (GO:0004579);; Cellular Component: endoplasmic reticulum lumen (GO:0005788);; Biological Process: protein folding (GO:0006457);; Biological Process: glycerol ether metabolic process (GO:0006662);; Molecular Function: electron carrier activ…	K09580|0|tcc:TCM_035146|PDI-like 1-1 isoform 1; K09580 protein disulfide-isomerase A1 [EC:5.3.4.1] (A)	[O]	Posttranslational modification, protein turnover, chaperones	Thioredoxin	Protein disulfide-isomerase (Precursor) OS=Ricinus communis (Castor bean) PE=2 SV=1	Protein disulfide-isomerase {ECO:0000256|RuleBase:RU361130} OS=Theobroma cacao (Cacao) PE=3 SV=1	disulfide-isomerase [Gossypium arboreum]
Ghir_D03G006470.1	7	308.68	-5.59815	Down	3.57e-78	1.74e-77	Cellular Component: endoplasmic reticulum (GO:0005783);; Cellular Component: integral component of plasma membrane (GO:0005887);; Biological Process: carbohydrate transport (GO:0008643);; Molecular Function: sugar transmembrane transporter activity (GO:0051119);;	K15382|1.7212e-111|tcc:TCM_035405|Nodulin MtN3 family protein; K15382 solute carrier family 50 (sugar transporter) (A)	[R]	General function prediction only	Sugar efflux transporter for intercellular exchange	Bidirectional sugar transporter SWEET1 GN=SWEET1 OS=Arabidopsis thaliana (Mouse-ear cress) PE=1 SV=1	Nodulin MtN3 family protein {ECO:0000313|EMBL:EOY16590.1} OS=Theobroma cacao (Cacao) PE=4 SV=1	Bidirectional sugar transporter SWEET1 -like protein [Gossypium arboreum]
Ghir_A12G018570.1	117.59	557.58	-2.38095	Down	6.68e-78	3.23e-77	Biological Process: defense response (GO:0006952);; Molecular Function: isochorismate synthase activity (GO:0008909);; Biological Process: response to bacterium (GO:0009617);; Biological Process: cellular biosynthetic process (GO:0044249);; Biological Process: small molecule biosynthetic process (GO:0044283);; Biological Process: organic substance biosynthetic process (GO:1901576);;	K02552|0|tcc:TCM_013842|Isochorismate synthase 2 isoform 1; K02552 menaquinone-specific isochorismate synthase [EC:5.4.4.2] (A)	[E]	Amino acid transport and metabolism	chorismate binding enzyme	Isochorismate synthase 2, chloroplastic (Precursor) GN=ICS2 OS=Arabidopsis thaliana (Mouse-ear cress) PE=2 SV=2	Isochorismate synthase 2 isoform 1 {ECO:0000313|EMBL:EOY21732.1} OS=Theobroma cacao (Cacao) PE=4 SV=1	Isochorismate synthase 2 isoform 1 [Theobroma cacao]
Ghir_D08G024900.1	126.37	573.41	-2.31745	Down	1.36e-77	6.54e-77	Biological Process: mitotic cell cycle (GO:0000278);; Molecular Function: nucleic acid binding (GO:0003676);; Molecular Function: ATP binding (GO:0005524);; Biological Process: DNA replication (GO:0006260);; Biological Process: DNA repair (GO:0006281);; Biological Process: DNA recombination (GO:0006310);; Biological Process: RNA processing (GO:0006396);; Molecular Function: four-way junction heli…	K10899|0|tcc:TCM_016748|RECQ helicase L2 isoform 1; K10899 ATP-dependent DNA helicase Q1 [EC:3.6.4.12] (A)	[R]	General function prediction only	Helicase conserved C-terminal domain	Mediator of RNA polymerase II transcription subunit 34 GN=At1g31360 OS=Arabidopsis thaliana (Mouse-ear cress) PE=1 SV=1	RECQ helicase L2 isoform 1 {ECO:0000313|EMBL:EOY25440.1} OS=Theobroma cacao (Cacao) PE=4 SV=1	ATP-dependent DNA helicase Q1 [Gossypium arboreum]
Ghir_A08G000690.1	745.97	168.92	2.00724	Up	8.78e-77	4.19e-76	Biological Process: calcium ion transport (GO:0006816);; Molecular Function: calcium:proton antiporter activity (GO:0015369);; Cellular Component: integral component of membrane (GO:0016021);; Biological Process: transmembrane transport (GO:0055085);;	K07300|0|tcc:TCM_041626|Vacuolar cation/proton exchanger 3 isoform 1; K07300 Ca2+:H+ antiporter (A)	[P]	Inorganic ion transport and metabolism	Sodium/calcium exchanger protein	Vacuolar cation/proton exchanger 3 GN=CAX3 OS=Arabidopsis thaliana (Mouse-ear cress) PE=1 SV=1	Vacuolar cation/proton exchanger 3 isoform 1 {ECO:0000313|EMBL:EOY33726.1} OS=Theobroma cacao (Cacao) PE=4 SV=1	Vacuolar cation/proton exchanger 3 -like protein [Gossypium arboreum]
Ghir_D06G006830.1	576.49	96	2.45065	Up	7.13e-76	3.35e-75	Molecular Function: nucleotide binding (GO:0000166);; Molecular Function: 3-hydroxyacyl-CoA dehydrogenase activity (GO:0003857);; Molecular Function: enoyl-CoA hydratase activity (GO:0004300);; Cellular Component: cell wall (GO:0005618);; Cellular Component: peroxisome (GO:0005777);; Biological Process: fatty acid beta-oxidation (GO:0006635);; Molecular Function: 3-hydroxybutyryl-CoA epimerase ac…	K10527|0|tcc:TCM_037854|Enoyl-CoA hydratase/isomerase family; K10527 enoyl-CoA hydratase/3-hydroxyacyl-CoA dehydrogenase [EC:4.2.1.17 1.1.1.35 1.1.1.211] (A)	[I]	Lipid transport and metabolism	3-hydroxyacyl-CoA dehydrogenase, NAD binding domain	3-hydroxyacyl-CoA dehydrogenase GN=AIM1 OS=Arabidopsis thaliana (Mouse-ear cress) PE=1 SV=1	Enoyl-CoA hydratase/isomerase family {ECO:0000313|EMBL:EOY30748.1} OS=Theobroma cacao (Cacao) PE=3 SV=1	Peroxisomal fatty acid beta-oxidation multifunctional AIM1 -like protein [Gossypium arboreum]
Ghir_A08G011960.1	36	370.03	-3.49711	Down	8.36e-76	3.92e-75	Biological Process: protein folding (GO:0006457);; Cellular Component: plastid (GO:0009536);; Biological Process: heat acclimation (GO:0010286);;	K13993|1.9955e-123|tcc:TCM_015499|Small heat shock protein isoform 1; K13993 HSP20 family protein (A)	[O]	Posttranslational modification, protein turnover, chaperones	Hsp20/alpha crystallin family	Small heat shock protein, chloroplastic (Precursor) GN=HSP22 OS=Petunia hybrida (Petunia) PE=2 SV=1	Small heat shock protein isoform 2 {ECO:0000313|EMBL:EOY23687.1} OS=Theobroma cacao (Cacao) PE=3 SV=1	Small heat shock protein isoform 2 [Theobroma cacao]
Ghir_A11G022130.1	648.91	128.76	2.1978	Up	5.29e-75	2.44e-74	Molecular Function: zinc ion binding (GO:0008270);; Biological Process: response to bacterium (GO:0009617);; Biological Process: plant-type hypersensitive response (GO:0009626);; Biological Process: lignin biosynthetic process (GO:0009809);; Molecular Function: aryl-alcohol dehydrogenase (NAD+) activity (GO:0018456);; Molecular Function: cinnamyl-alcohol dehydrogenase activity (GO:0045551);; Mole…	K00083|0|pop:POPTR_0016s06540g|POPTRDRAFT_735178; cinnamyl-alcohol dehydrogenase family protein; K00083 cinnamyl-alcohol dehydrogenase [EC:1.1.1.195] (A)	[Q]	Secondary metabolites biosynthesis, transport and catabolism	Alcohol dehydrogenase GroES-like domain	Probable mannitol dehydrogenase GN=CAD OS=Fragaria ananassa (Strawberry) PE=2 SV=1	Cinnamyl-alcohol dehydrogenase family protein {ECO:0000313|EMBL:EEF04522.2} OS=Populus trichocarpa (Western balsam poplar) PE=4 SV=2	putative mannitol dehydrogenase [Gossypium arboreum]
Ghir_A08G012650.1	122	552.18	-2.3138	Down	1.19e-74	5.45e-74	Molecular Function: microtubule motor activity (GO:0003777);; Molecular Function: ATP binding (GO:0005524);; Cellular Component: kinesin complex (GO:0005871);; Cellular Component: microtubule (GO:0005874);; Biological Process: defense response (GO:0006952);; Biological Process: microtubule-based movement (GO:0007018);; Molecular Function: microtubule binding (GO:0008017);; Biological Process: res…	K10406|0|tcc:TCM_004734|P-loop nucleoside triphosphate hydrolases superfamily protein with CH (Calponin ) domain isoform 1; K10406 kinesin family member C2/C3 (A)	[Z]	Cytoskeleton	Kinesin motor domain	Kinesin-4 GN=F2P16.12 OS=Arabidopsis thaliana (Mouse-ear cress) PE=1 SV=2	Kinesin-like protein {ECO:0000256|RuleBase:RU000394} OS=Theobroma cacao (Cacao) PE=3 SV=1	Kinesin-4 -like protein [Gossypium arboreum]
Ghir_D07G022840.1	146.52	598.31	-2.16533	Down	1.39e-74	6.37e-74	Molecular Function: calcium ion binding (GO:0005509);; Cellular Component: mitochondrion (GO:0005739);;	K11583|0|tcc:TCM_003976|Calcium-binding EF-hand family protein; K11583 serine/threonine-protein phosphatase 2A regulatory subunit B'' (A)	[A]	RNA processing and modification	EF-hand domain pair	Serine/threonine protein phosphatase 2A regulatory subunit B&apos;&apos;alpha GN=B&apos;&apos;ALPHA OS=Arabidopsis thaliana (Mouse-ear cress) PE=1 SV=1	Calcium-binding EF-hand family protein {ECO:0000313|EMBL:EOX94391.1} OS=Theobroma cacao (Cacao) PE=4 SV=1	Serine/threonine-protein phosphatase 2A regulatory subunit B&apos;&apos; subunit alpha [Gossypium arboreum]
Ghir_D08G005720.1	9	296.94	-5.17964	Down	1.62e-74	7.44e-74	Molecular Function: zinc ion transmembrane transporter activity (GO:0005385);; Cellular Component: integral component of membrane (GO:0016021);; Biological Process: zinc II ion transmembrane transport (GO:0071577);;	K14709|2.84351e-71|pper:PRUPE_ppa021733mg|hypothetical protein; K14709 solute carrier family 39 (zinc transporter), member 1/2/3 (A)	[P]	Inorganic ion transport and metabolism	ZIP Zinc transporter	Zinc transporter 8 (Precursor) OS=Oryza sativa subsp. japonica (Rice) PE=2 SV=1	Coffea canephora DH200=94 genomic scaffold, scaffold_125 {ECO:0000313|EMBL:CDP16431.1} OS=Coffea canephora (Robusta coffee) PE=4 SV=1	unnamed protein product [Coffea canephora]
Ghir_A07G007830.1	488.51	65.94	2.75362	Up	3.76e-73	1.69e-72	Biological Process: cellular amino acid metabolic process (GO:0006520);; Molecular Function: carboxy-lyase activity (GO:0016831);; Molecular Function: pyridoxal phosphate binding (GO:0030170);;	K01592|0|tcc:TCM_026049|Tyrosine/DOPA decarboxylase; K01592 tyrosine decarboxylase [EC:4.1.1.25] (A)	[E]	Amino acid transport and metabolism	Pyridoxal-dependent decarboxylase conserved domain	Tyrosine decarboxylase GN=TYDC2 OS=Papaver somniferum (Opium poppy) PE=2 SV=1	Tyrosine/DOPA decarboxylase {ECO:0000313|EMBL:EOY10746.1} OS=Theobroma cacao (Cacao) PE=3 SV=1	Tyrosine/DOPA decarboxylase [Theobroma cacao]
Ghir_D05G012900.1	554.3	93.36	2.43425	Up	1.78e-72	7.93e-72	Molecular Function: secondary active sulfate transmembrane transporter activity (GO:0008271);; Biological Process: sulfate transport (GO:0008272);; Cellular Component: plasmodesma (GO:0009506);; Cellular Component: integral component of membrane (GO:0016021);; Biological Process: transmembrane transport (GO:0055085);;	K17471|0|tcc:TCM_028682|Sulfate transporter 3,4; K17471 sulfate transporter 3 (A)	[P]	Inorganic ion transport and metabolism	Sulfate transporter family	Probable sulfate transporter 3.4 GN=SULTR3;4 OS=Arabidopsis thaliana (Mouse-ear cress) PE=2 SV=1	Sulfate transporter 3,4 {ECO:0000313|EMBL:EOY26712.1} OS=Theobroma cacao (Cacao) PE=4 SV=1	putative sulfate transporter 3.4 -like protein [Gossypium arboreum]
Ghir_A10G011830.1	420.49	42.63	3.16659	Up	3.44e-72	1.53e-71	Molecular Function: methyltransferase activity (GO:0008168);; Cellular Component: viral envelope (GO:0019031);; Biological Process: methylation (GO:0032259);;	K12502|0|tcc:TCM_020733|S-adenosyl-L-methionine-dependent methyltransferases superfamily protein; K12502 MPBQ/MSBQ methyltransferase [EC:2.1.1.295] (A)	[H]	Coenzyme transport and metabolism	Methyltransferase domain	2-methyl-6-phytyl-1,4-hydroquinone methyltransferase, chloroplastic (Precursor) GN=MAA21.40 OS=Arabidopsis thaliana (Mouse-ear cress) PE=1 SV=1	S-adenosyl-L-methionine-dependent methyltransferases superfamily protein {ECO:0000313|EMBL:EOY05836.1} OS=Theobroma cacao (Cacao) PE=4 SV=1	37 kDa inner envelope membrane, chloroplastic [Gossypium arboreum]
Ghir_D11G035770.1	109	510	-2.36171	Down	9.43e-71	4.08e-70	Molecular Function: transporter activity (GO:0005215);; Biological Process: transport (GO:0006810);; Cellular Component: integral component of membrane (GO:0016021);;	K09873|4.54714e-156|cit:102630124|aquaporin TIP1-1-like; K09873 aquaporin TIP (A)	[G]	Carbohydrate transport and metabolism	Major intrinsic protein	Aquaporin TIP1-1, N-terminally processed GN=T1J8.1 OS=Arabidopsis thaliana (Mouse-ear cress) PE=1 SV=1	Aquaporin TIP14 {ECO:0000313|EMBL:DAA33867.1} GN=GhTIP1 OS=Gossypium hirsutum (Upland cotton) PE=2 SV=1	TPA: TPA_inf: aquaporin TIP1;4 [Gossypium hirsutum]
Ghir_A07G024190.1	115.82	522.28	-2.30848	Down	1.6e-70	6.91e-70	Molecular Function: GTP binding (GO:0005525);; Cellular Component: Golgi apparatus (GO:0005794);; Biological Process: protein targeting to vacuole (GO:0006623);; Biological Process: small GTPase mediated signal transduction (GO:0007264);; Cellular Component: chloroplast (GO:0009507);; Biological Process: vesicle-mediated transport (GO:0016192);;	K07877|3.10242e-136|mdm:103416953|ras-related protein RABB1b; K07877 Ras-related protein Rab-2A (A)	[U]	Intracellular trafficking, secretion, and vesicular transport	Ras family	Ras-related protein RABB1b GN=F4B14.130 OS=Arabidopsis thaliana (Mouse-ear cress) PE=2 SV=1	Uncharacterized protein {ECO:0000313|EMBL:EMJ17164.1} OS=Prunus persica (Peach) PE=3 SV=1	Ras-related RABB1b -like protein [Gossypium arboreum]
Ghir_D09G015740.1	22	313.74	-3.96953	Down	1.94e-70	8.34e-70	Molecular Function: oxidoreductase activity (GO:0016491);; Biological Process: oxidation-reduction process (GO:0055114);;	K08081|2.07884e-105|tcc:TCM_021874|NAD(P)-binding Rossmann-fold superfamily protein isoform 1; K08081 Tropinone reductase 1 [EC:1.1.1.206] (A)	[R]	General function prediction only	Enoyl-(Acyl carrier protein) reductase	Tropinone reductase homolog OS=Datura stramonium (Jimsonweed) PE=2 SV=1	NAD(P)-binding Rossmann-fold superfamily protein isoform 2 {ECO:0000313|EMBL:EOY07443.1} OS=Theobroma cacao (Cacao) PE=3 SV=1	Tropinone reductase [Gossypium arboreum]
Ghir_D12G027200.1	50.62	384.83	-3.06198	Down	2.06e-70	8.88e-70	Molecular Function: organic cyclic compound binding (GO:0097159);; Molecular Function: heterocyclic compound binding (GO:1901363);;	K08736|0|tcc:TCM_015154|DNA mismatch repair protein MSH3 isoform 1; K08736 DNA mismatch repair protein MSH3 (A)	[L]	Replication, recombination and repair	MutS domain V	DNA mismatch repair protein MSH3 GN=MSH3 OS=Arabidopsis thaliana (Mouse-ear cress) PE=1 SV=2	DNA mismatch repair protein MSH3 isoform 1 {ECO:0000313|EMBL:EOY23169.1} OS=Theobroma cacao (Cacao) PE=3 SV=1	DNA mismatch repair Msh3 -like protein [Gossypium arboreum]
Ghir_A09G011580.1	372.65	29.41	3.5279	Up	4.07e-70	1.74e-69	Molecular Function: threonine-type endopeptidase activity (GO:0004298);; Cellular Component: nucleus (GO:0005634);; Cellular Component: vacuolar membrane (GO:0005774);; Cellular Component: cytosol (GO:0005829);; Cellular Component: plasma membrane (GO:0005886);; Biological Process: gluconeogenesis (GO:0006094);; Biological Process: glycolytic process (GO:0006096);; Biological Process: water trans…	K02727|0|tcc:TCM_041032|20S proteasome alpha subunit G1; K02727 20S proteasome subunit alpha 7 [EC:3.4.25.1] (A)	[O]	Posttranslational modification, protein turnover, chaperones	Proteasome subunit	Proteasome subunit alpha type-3 GN=T20P8.7 OS=Arabidopsis thaliana (Mouse-ear cress) PE=1 SV=2	Proteasome subunit alpha type {ECO:0000256|RuleBase:RU000551} OS=Theobroma cacao (Cacao) PE=3 SV=1	Proteasome subunit alpha type-3 -like protein [Gossypium arboreum]
Ghir_A07G024170.1	358	26	3.64784	Up	4.1e-69	1.73e-68	Molecular Function: metal ion binding (GO:0046872);;	K16280|0|tcc:TCM_017007|RING domain ligase2 isoform 1; K16280 E3 ubiquitin-protein ligase RGLG [EC:6.3.2.19] (A)	[T]	Signal transduction mechanisms	Copine	E3 ubiquitin-protein ligase RGLG2 GN=RGLG2 OS=Arabidopsis thaliana (Mouse-ear cress) PE=1 SV=1	RING domain ligase2 isoform 1 {ECO:0000313|EMBL:EOY02574.1} OS=Theobroma cacao (Cacao) PE=4 SV=1	RING domain ligase2 isoform 1 [Theobroma cacao]
Ghir_D10G004950.1	44.64	359.25	-3.14412	Down	1.93e-67	7.94e-67	Biological Process: cytokinesis by cell plate formation (GO:0000911);; Molecular Function: protein serine/threonine kinase activity (GO:0004674);; Molecular Function: ATP binding (GO:0005524);; Cellular Component: nucleus (GO:0005634);; Cellular Component: cytosol (GO:0005829);; Biological Process: protein phosphorylation (GO:0006468);; Biological Process: response to nutrient (GO:0007584);; Cell…	K00924|0|tcc:TCM_029422|CBL-interacting protein kinase 23 isoform 1 (A)	[T]	Signal transduction mechanisms	Protein kinase domain	CBL-interacting serine/threonine-protein kinase 23 GN=At1g30270 OS=Arabidopsis thaliana (Mouse-ear cress) PE=1 SV=1	CBL-interacting protein kinase 23 isoform 1 {ECO:0000313|EMBL:EOY27621.1} OS=Theobroma cacao (Cacao) PE=4 SV=1	CBL-interacting serine/threonine-protein kinase 23 [Gossypium arboreum]
Ghir_A07G014200.1	527.14	92.35	2.37746	Up	3.42e-67	1.4e-66	Molecular Function: structural constituent of ribosome (GO:0003735);; Cellular Component: nucleus (GO:0005634);; Cellular Component: plasma membrane (GO:0005886);; Biological Process: translational elongation (GO:0006414);; Biological Process: plant-type cell wall organization (GO:0009664);; Cellular Component: cytosolic ribosome (GO:0022626);; Biological Process: cell wall modification (GO:00425…	K02942|1.22558e-32|ath:AT5G24510|60S acidic ribosomal family protein; K02942 large subunit ribosomal protein LP1 (A)	[J]	Translation, ribosomal structure and biogenesis	60s Acidic ribosomal protein	60S acidic ribosomal protein P1-1 GN=RPP1A OS=Arabidopsis thaliana (Mouse-ear cress) PE=2 SV=2	Uncharacterized protein {ECO:0000313|EnsemblPlants:Solyc07g049420.1.1} OS=Solanum lycopersicum (Tomato) PE=4 SV=1	60S acidic ribosomal P1 [Gossypium arboreum]
Ghir_D13G024540.1	579	115	2.19639	Up	4.52e-67	1.84e-66	Molecular Function: DNA binding (GO:0003677);; Cellular Component: nucleus (GO:0005634);; Biological Process: regulation of DNA replication (GO:0006275);; Molecular Function: DNA polymerase processivity factor activity (GO:0030337);; Cellular Component: PCNA complex (GO:0043626);;	K04802|0|tcc:TCM_041691|Proliferating cell nuclear antigen; K04802 proliferating cell nuclear antigen (A)	[L]	Replication, recombination and repair	Proliferating cell nuclear antigen, C-terminal domain	Proliferating cell nuclear antigen GN=PCNA OS=Nicotiana tabacum (Common tobacco) PE=2 SV=1	Proliferating cell nuclear antigen {ECO:0000256|RuleBase:RU000641} OS=Theobroma cacao (Cacao) PE=3 SV=1	Proliferating cell nuclear antigen [Gossypium arboreum]
Ghir_D05G009550.1	11	271.92	-4.76314	Down	7.34e-67	2.99e-66	Cellular Component: cytoplasm (GO:0005737);; Biological Process: response to stress (GO:0006950);;	K13993|1.18745e-83|cmo:103502478|17.8 kDa class I heat shock protein-like; K13993 HSP20 family protein (A)	[O]	Posttranslational modification, protein turnover, chaperones	Hsp20/alpha crystallin family	18.2 kDa class I heat shock protein GN=HSP18.2 OS=Medicago sativa (Alfalfa) PE=2 SV=1	HSP18.1B {ECO:0000313|EMBL:ADU55794.1} OS=Citrullus lanatus (Watermelon) PE=2 SV=1	PREDICTED: 17.3 kDa class I heat shock protein-like [Nelumbo nucifera]
Ghir_A03G005950.1	639.38	144	2.01507	Up	2.1e-66	8.5e-66	Molecular Function: structural constituent of ribosome (GO:0003735);; Cellular Component: ribosome (GO:0005840);; Biological Process: translational elongation (GO:0006414);; Biological Process: ribosome biogenesis (GO:0042254);;	K02941|5.08435e-175|tcc:TCM_041647|Ribosomal protein L10 family protein; K02941 large subunit ribosomal protein LP0 (A)	[J]	Translation, ribosomal structure and biogenesis	Ribosomal protein L10	60S acidic ribosomal protein P0-2 GN=RPP0B OS=Arabidopsis thaliana (Mouse-ear cress) PE=1 SV=2	Ribosomal protein L10 family protein {ECO:0000313|EMBL:EOY33757.1} OS=Theobroma cacao (Cacao) PE=3 SV=1	Ribosomal protein L10 family protein [Theobroma cacao]
Ghir_D11G016320.1	436.49	58.35	2.76761	Up	6.75e-66	2.71e-65	Cellular Component: plasmodesma (GO:0009506);; Cellular Component: membrane (GO:0016020);; Molecular Function: transmembrane transporter activity (GO:0022857);; Biological Process: transmembrane transport (GO:0055085);;	K14611|0|tcc:TCM_002164|Xanthine/uracil permease family protein isoform 1; K14611 solute carrier family 23 (nucleobase transporter), member 1/2 (A)	[F]	Nucleotide transport and metabolism	Permease family	Nucleobase-ascorbate transporter 1 GN=NAT1 OS=Arabidopsis thaliana (Mouse-ear cress) PE=2 SV=1	Xanthine/uracil permease family protein isoform 1 {ECO:0000313|EMBL:EOX93323.1} OS=Theobroma cacao (Cacao) PE=4 SV=1	Xanthine/uracil permease family protein isoform 1 [Theobroma cacao]
Ghir_D01G011530.1	615.8	135.53	2.04831	Up	2.35e-65	9.35e-65	Biological Process: drug transmembrane transport (GO:0006855);; Molecular Function: drug transmembrane transporter activity (GO:0015238);; Molecular Function: antiporter activity (GO:0015297);; Cellular Component: membrane (GO:0016020);;	K03327|0|tcc:TCM_033972|MATE efflux family protein; K03327 multidrug resistance protein, MATE family (A)	[R]	General function prediction only	MatE	Protein TRANSPARENT TESTA 12 GN=F17J16_80 OS=Arabidopsis thaliana (Mouse-ear cress) PE=2 SV=1	MATE efflux family protein {ECO:0000256|RuleBase:RU004914} OS=Theobroma cacao (Cacao) PE=3 SV=1	Protein TRANSPARENT TESTA 12 -like protein [Gossypium arboreum]
Ghir_D05G000730.1	112.6	493.01	-2.26595	Down	3.11e-65	1.24e-64	Molecular Function: ligase activity (GO:0016874);; Molecular Function: Photinus-luciferin 4-monooxygenase (ATP-hydrolyzing) activity (GO:0047077);; Biological Process: oxidation-reduction process (GO:0055114);;	K01904|0|tcc:TCM_038994|4-coumarate:CoA ligase 2; K01904 4-coumarate--CoA ligase [EC:6.2.1.12] (A)	[I]	Lipid transport and metabolism	AMP-binding enzyme	4-coumarate--CoA ligase 1 GN=4CL1 OS=Nicotiana tabacum (Common tobacco) PE=2 SV=1	4-coumarate:CoA ligase 2 {ECO:0000313|EMBL:EOY31810.1} OS=Theobroma cacao (Cacao) PE=4 SV=1	4-coumarate--CoA ligase 1 [Gossypium arboreum]
Ghir_A05G001100.1	538.7	101.53	2.27204	Up	4.2e-65	1.67e-64	Molecular Function: N,N-dimethylaniline monooxygenase activity (GO:0004499);; Biological Process: auxin biosynthetic process (GO:0009851);; Biological Process: positive regulation of flower development (GO:0009911);; Biological Process: inflorescence development (GO:0010229);; Biological Process: regulation of anatomical structure morphogenesis (GO:0022603);; Biological Process: cotyledon develop…	K11816|0|tcc:TCM_038333|Flavin monooxygenase-like protein floozy; K11816 indole-3-pyruvate monooxygenase [EC:1.14.13.168] (A)	[Q]	Secondary metabolites biosynthesis, transport and catabolism	Flavin-binding monooxygenase-like	Probable indole-3-pyruvate monooxygenase YUCCA4 GN=F2I11_210 OS=Arabidopsis thaliana (Mouse-ear cress) PE=1 SV=1	Flavin-containing monooxygenase {ECO:0000256|RuleBase:RU361177} OS=Theobroma cacao (Cacao) PE=3 SV=1	Flavin monooxygenase-like protein floozy [Theobroma cacao]
Ghir_A06G003460.1	15.08	274.85	-4.32347	Down	6.68e-65	2.64e-64	Molecular Function: DNA binding (GO:0003677);;	K09338|1.6711e-109|tcc:TCM_034849|Homeobox protein 6, putative; K09338 homeobox-leucine zipper protein (A)	[K]	Transcription	Homeobox domain	Homeobox-leucine zipper protein ATHB-16 GN=ATHB-16 OS=Arabidopsis thaliana (Mouse-ear cress) PE=2 SV=2	Homeobox protein 6, putative {ECO:0000313|EMBL:EOY15927.1} OS=Theobroma cacao (Cacao) PE=4 SV=1	ATHB-6: Homeobox-leucine zipper protein ATHB-6 [Gossypium arboreum]
Ghir_D12G003570.1	24	298	-3.76974	Down	8.1e-65	3.2e-64	Biological Process: ubiquitin-dependent protein catabolic process (GO:0006511);;	K03094|1.04635e-62|tcc:TCM_006613|S phase kinase-associated protein 1; K03094 S-phase kinase-associated protein 1 (A)	[O]	Posttranslational modification, protein turnover, chaperones	Skp1 family, dimerisation domain	SKP1-like protein 1A GN=T4O12.17 OS=Arabidopsis thaliana (Mouse-ear cress) PE=1 SV=1	S phase kinase-associated protein 1 {ECO:0000313|EMBL:EOX97644.1} OS=Theobroma cacao (Cacao) PE=4 SV=1	SKP1-like protein 11 [Gossypium arboreum]
Ghir_A01G019010.1	514.65	92.74	2.33679	Up	2.36e-64	9.23e-64	Cellular Component: endoplasmic reticulum (GO:0005783);; Biological Process: metabolic process (GO:0008152);; Molecular Function: transferase activity, transferring acyl groups (GO:0016746);;	K13523|0|tcc:TCM_024775|Lysophosphatidyl acyltransferase 2; K13523 lysophosphatidic acid acyltransferase / lysophosphatidylinositol acyltransferase [EC:2.3.1.51 2.3.1.-] (A)	[I]	Lipid transport and metabolism	Acyltransferase	1-acyl-sn-glycerol-3-phosphate acyltransferase 2 GN=LPAT2 OS=Brassica napus (Rape) PE=2 SV=1	Lysophosphatidic acid acyltransferase {ECO:0000313|EMBL:AHC70248.1} OS=Sterculia foetida PE=2 SV=1	1-acyl-sn-glycerol-3-phosphate acyltransferase 2 [Gossypium arboreum]
Ghir_D12G027670.1	614.97	137.89	2.02146	Up	3.4e-64	1.33e-63	Molecular Function: alpha-L-fucosidase activity (GO:0004560);; Biological Process: carbohydrate metabolic process (GO:0005975);; Biological Process: cell adhesion (GO:0007155);;	K01206|0|tcc:TCM_015021|Alpha-L-fucosidase 1; K01206 alpha-L-fucosidase [EC:3.2.1.51] (A)	[G]	Carbohydrate transport and metabolism	Alpha-L-fucosidase	Alpha-L-fucosidase 1 (Precursor) GN=FUC1 OS=Arabidopsis thaliana (Mouse-ear cress) PE=1 SV=2	Alpha-L-fucosidase 1 {ECO:0000313|EMBL:EOY23007.1} OS=Theobroma cacao (Cacao) PE=4 SV=1	Alpha-L-fucosidase 1 -like protein [Gossypium arboreum]
Ghir_A05G033290.1	400.67	48.95	2.8975	Up	1.88e-63	7.25e-63	Cellular Component: proteasome complex (GO:0000502);; Cellular Component: cytosol (GO:0005829);; Cellular Component: plasma membrane (GO:0005886);; Molecular Function: enzyme regulator activity (GO:0030234);; Biological Process: regulation of protein catabolic process (GO:0042176);; Biological Process: regulation of catalytic activity (GO:0050790);;	K03032|0|tcc:TCM_046762|26S proteasome regulatory complex, non-ATPase subcomplex, Rpn2/Psmd1 subunit; K03032 26S proteasome regulatory subunit N2 (A)	[O]	Posttranslational modification, protein turnover, chaperones	Proteasome/cyclosome repeat	26S proteasome non-ATPase regulatory subunit 1 homolog A GN=RPN2A OS=Arabidopsis thaliana (Mouse-ear cress) PE=1 SV=1	26S proteasome regulatory complex, non-ATPase subcomplex, Rpn2/Psmd1 subunit {ECO:0000313|EMBL:EOY05312.1} OS=Theobroma cacao (Cacao) PE=4 SV=1	26S proteasome non-ATPase regulatory subunit 1 [Gossypium arboreum]
Ghir_A11G024560.1	288.83	11.92	4.46323	Up	4.33e-63	1.66e-62	Biological Process: drug transmembrane transport (GO:0006855);; Molecular Function: drug transmembrane transporter activity (GO:0015238);; Molecular Function: antiporter activity (GO:0015297);; Cellular Component: membrane (GO:0016020);;	K03327|0|tcc:TCM_046804|MATE efflux family protein; K03327 multidrug resistance protein, MATE family (A)	[R]	General function prediction only	MatE	Protein TRANSPARENT TESTA 12 GN=F17J16_80 OS=Arabidopsis thaliana (Mouse-ear cress) PE=2 SV=1	MATE efflux family protein {ECO:0000256|RuleBase:RU004914} OS=Theobroma cacao (Cacao) PE=3 SV=1	Protein TRANSPARENT TESTA 12 -like protein [Gossypium arboreum]
Ghir_D05G025910.1	315.82	20.58	3.80425	Up	5.57e-63	2.13e-62	Molecular Function: phospholipase D activity (GO:0004630);; Molecular Function: calcium ion binding (GO:0005509);; Cellular Component: membrane (GO:0016020);; Biological Process: lipid catabolic process (GO:0016042);; Biological Process: phosphatidylcholine metabolic process (GO:0046470);; Molecular Function: N-acylphosphatidylethanolamine-specific phospholipase D activity (GO:0070290);;	K01115|0|tcc:TCM_034306|Phospholipase D isoform 1; K01115 phospholipase D1/2 [EC:3.1.4.4] (A)	[I]	Lipid transport and metabolism	Phospholipase D C terminal	Phospholipase D delta GN=PLDDELTA OS=Arabidopsis thaliana (Mouse-ear cress) PE=1 SV=2	Phospholipase D {ECO:0000256|PIRNR:PIRNR036470} OS=Theobroma cacao (Cacao) PE=3 SV=1	Phospholipase D isoform 1 [Theobroma cacao]
Ghir_A05G024090.1	34.65	318.02	-3.33373	Down	5.64e-63	2.16e-62	Biological Process: signal transduction (GO:0007165);;	K14492|6.51296e-73|tcc:TCM_035143|Two-component response regulator ARR9 isoform 1; K14492 two-component response regulator ARR-A family (A)	[K]	Transcription	Response regulator receiver domain	Two-component response regulator ARR9 GN=F24I3.120 OS=Arabidopsis thaliana (Mouse-ear cress) PE=1 SV=1	Two-component response regulator ARR9 isoform 2 {ECO:0000313|EMBL:EOY16326.1} OS=Theobroma cacao (Cacao) PE=4 SV=1	Two-component response regulator ARR9 -like protein [Gossypium arboreum]
Ghir_A13G023820.1	550.09	111.96	2.16115	Up	1.4e-62	5.34e-62	Molecular Function: GTPase activity (GO:0003924);; Molecular Function: structural constituent of cytoskeleton (GO:0005200);; Molecular Function: GTP binding (GO:0005525);; Cellular Component: Golgi apparatus (GO:0005794);; Cellular Component: microtubule (GO:0005874);; Biological Process: gluconeogenesis (GO:0006094);; Biological Process: obsolete GTP catabolic process (GO:0006184);; Biological P…	K07375|0|tcc:TCM_041705|Tubulin beta 8; K07375 tubulin beta (A)	[Z]	Cytoskeleton	Tubulin/FtsZ family, GTPase domain	Tubulin beta-1 chain GN=TUBB1 OS=Zea mays (Maize) PE=1 SV=1	Beta-tubulin 17 {ECO:0000313|EMBL:ABY86663.1} OS=Gossypium hirsutum (Upland cotton) PE=2 SV=1	beta-tubulin 17 [Gossypium hirsutum]
Ghir_D13G024810.1	433.03	62.88	2.64826	Up	1.75e-62	6.64e-62	Molecular Function: glycerol-3-phosphate O-acyltransferase activity (GO:0004366);; Molecular Function: structural constituent of cytoskeleton (GO:0005200);; Molecular Function: ATP binding (GO:0005524);; Cellular Component: cell wall (GO:0005618);; Cellular Component: nucleus (GO:0005634);; Cellular Component: cytosol (GO:0005829);; Cellular Component: cytoskeleton (GO:0005856);; Cellular Compone…	K10355|0|tcc:TCM_021944|Actin 3; K10355 actin, other eukaryote (A)	[Z]	Cytoskeleton	Actin	Actin OS=Gossypium hirsutum (Upland cotton) PE=3 SV=1	Actin 3 {ECO:0000313|EMBL:EOY07537.1} OS=Theobroma cacao (Cacao) PE=3 SV=1	Actin [Gossypium arboreum]
Ghir_D05G012040.1	330.76	27.92	3.43088	Up	4.09e-61	1.51e-60	Molecular Function: transporter activity (GO:0005215);; Biological Process: transport (GO:0006810);; Cellular Component: membrane (GO:0016020);;	K03322|0|tcc:TCM_027424|NRAMP metal ion transporter 6 isoform 1; K03322 manganese transport protein (A)	[P]	Inorganic ion transport and metabolism	Natural resistance-associated macrophage protein	Metal transporter Nramp1 GN=F23A5.18 OS=Arabidopsis thaliana (Mouse-ear cress) PE=1 SV=1	NRAMP metal ion transporter 6 isoform 1 {ECO:0000313|EMBL:EOY26042.1} OS=Theobroma cacao (Cacao) PE=3 SV=1	Metal transporter Nramp1 -like protein [Gossypium arboreum]
Ghir_D13G009490.1	140.05	524.66	-2.04098	Down	5.2e-61	1.92e-60	Cellular Component: integral component of membrane (GO:0016021);;	K04710|0|tcc:TCM_011380|LAG1 longevity assurance isoform 1; K04710 ceramide synthetase [EC:2.3.1.24] (A)	[U]	Intracellular trafficking, secretion, and vesicular transport	TLC domain	LAG1 longevity assurance homolog 3 GN=At1g13580 OS=Arabidopsis thaliana (Mouse-ear cress) PE=2 SV=2	LAG1 longevity assurance isoform 1 {ECO:0000313|EMBL:EOY01511.1} OS=Theobroma cacao (Cacao) PE=4 SV=1	hypothetical protein F383_30930 [Gossypium arboreum]
Ghir_D03G017540.1	49	344	-2.94709	Down	6.26e-61	2.31e-60	Molecular Function: ATP binding (GO:0005524);; Biological Process: response to stress (GO:0006950);; Molecular Function: 2-alkenal reductase [NAD(P)] activity (GO:0032440);; Biological Process: oxidation-reduction process (GO:0055114);;	K03283|0|rcu:RCOM_1442280|heat shock protein, putative (EC:1.3.1.74); K03283 heat shock 70kDa protein 1/8 (A)	[O]	Posttranslational modification, protein turnover, chaperones	Hsp70 protein	Heat shock 70 kDa protein GN=HSP70 OS=Glycine max (Soybean) PE=1 SV=1	Heat shock 70 kDa protein {ECO:0000313|EMBL:EXB55155.1} OS=Morus notabilis PE=3 SV=1	Heat shock 70 kDa protein [Morus notabilis]
Ghir_D04G001680.1	27.46	292.01	-3.54615	Down	7.56e-61	2.79e-60	Molecular Function: transporter activity (GO:0005215);; Biological Process: oligopeptide transport (GO:0006857);; Cellular Component: integral component of membrane (GO:0016021);;	K14638|0|tcc:TCM_046961|Major facilitator superfamily protein; K14638 solute carrier family 15 (peptide/histidine transporter), member 3/4 (A)	[E]	Amino acid transport and metabolism	POT family	Protein NRT1/ PTR FAMILY 5.4 GN=NPF5.4 OS=Arabidopsis thaliana (Mouse-ear cress) PE=2 SV=1	Major facilitator superfamily protein {ECO:0000313|EMBL:EOY19813.1} OS=Theobroma cacao (Cacao) PE=3 SV=1	hypothetical protein F383_18770 [Gossypium arboreum]
Ghir_A10G001790.1	438.71	68.78	2.53767	Up	1.85e-60	6.78e-60	Molecular Function: inositol hexakisphosphate binding (GO:0000822);; Biological Process: auxin-activated signaling pathway (GO:0009734);;	K14485|0|tcc:TCM_029996|F-box/RNI-like superfamily protein; K14485 transport inhibitor response 1 (A)	[R]	General function prediction only	Leucine Rich repeat	Protein TRANSPORT INHIBITOR RESPONSE 1 GN=T20O10.80 OS=Arabidopsis thaliana (Mouse-ear cress) PE=1 SV=2	F-box/RNI-like superfamily protein {ECO:0000313|EMBL:EOY28427.1} OS=Theobroma cacao (Cacao) PE=4 SV=1	F-box/RNI-like superfamily protein [Theobroma cacao]
Ghir_A08G000260.1	503.96	96.35	2.25141	Up	2.27e-60	8.29e-60	Cellular Component: nucleosome (GO:0000786);; Molecular Function: DNA binding (GO:0003677);; Cellular Component: nucleolus (GO:0005730);; Cellular Component: mitochondrion (GO:0005739);; Cellular Component: vacuolar membrane (GO:0005774);; Cellular Component: Golgi apparatus (GO:0005794);; Cellular Component: cytosol (GO:0005829);; Cellular Component: plasma membrane (GO:0005886);; Biological Pro…	K11254|1.80656e-65|pvu:PHAVU_011G163600g|hypothetical protein; K11254 histone H4 (A)	[B]	Chromatin structure and dynamics	Core histone H2A/H2B/H3/H4	Histone H4 OS=Glycine max (Soybean) PE=3 SV=1	Histone H4 {ECO:0000256|RuleBase:RU000528} OS=Zea mays (Maize) PE=3 SV=1	hypothetical protein ZEAMMB73_313798 [Zea mays]
Ghir_A09G026320.1	292.36	17.13	3.95761	Up	6.36e-60	2.31e-59	Molecular Function: protein tyrosine phosphatase activity (GO:0004725);; Molecular Function: protein tyrosine/serine/threonine phosphatase activity (GO:0008138);; Molecular Function: phosphotransferase activity, alcohol group as acceptor (GO:0016773);; Biological Process: peptidyl-tyrosine dephosphorylation (GO:0035335);;	K14165|0|tcc:TCM_014738|Phosphoprotein phosphatase, putative isoform 1; K14165 atypical dual specificity phosphatase [EC:3.1.3.16 3.1.3.48] (A)	[V]	Defense mechanisms	Actin-fragmin kinase, catalytic	Dual specificity protein phosphatase PHS1 GN=PHS1 OS=Arabidopsis thaliana (Mouse-ear cress) PE=1 SV=1	Phosphoprotein phosphatase, putative isoform 1 {ECO:0000313|EMBL:EOY22613.1} OS=Theobroma cacao (Cacao) PE=4 SV=1	Dual specificity phosphatase 1 -like protein [Gossypium arboreum]
Ghir_A11G002590.1	8.79	239.56	-4.90392	Down	1.15e-59	4.14e-59	Cellular Component: actin filament (GO:0005884);; Molecular Function: electron carrier activity (GO:0009055);; Biological Process: chloroplast relocation (GO:0009902);; Molecular Function: protein disulfide oxidoreductase activity (GO:0015035);; Biological Process: cell redox homeostasis (GO:0045454);; Biological Process: anther development (GO:0048653);; Biological Process: actin filament bundle…	K17479|2.33289e-101|tcc:TCM_016496|Electron transporter, putative; K17479 glutaredoxin domain-containing cysteine-rich protein 1 (A)	[O]	Posttranslational modification, protein turnover, chaperones	Glutaredoxin	Uncharacterized protein At5g39865 GN=At5g39865 OS=Arabidopsis thaliana (Mouse-ear cress) PE=2 SV=1	Electron transporter, putative {ECO:0000313|EMBL:EOY25071.1} OS=Theobroma cacao (Cacao) PE=4 SV=1	Electron transporter, putative [Theobroma cacao]
Ghir_A12G021470.1	345.45	37	3.08734	Up	2.62e-58	9.26e-58	Molecular Function: oxidoreductase activity, acting on single donors with incorporation of molecular oxygen, incorporation of two atoms of oxygen (GO:0016702);;	K09840|0|tcc:TCM_016684|Nine-cis-epoxycarotenoid dioxygenase 4; K09840 9-cis-epoxycarotenoid dioxygenase [EC:1.13.11.51] (A)	[Q]	Secondary metabolites biosynthesis, transport and catabolism	Retinal pigment epithelial membrane protein	Probable carotenoid cleavage dioxygenase 4, chloroplastic (Precursor) GN=T18B16.140 OS=Arabidopsis thaliana (Mouse-ear cress) PE=1 SV=1	Nine-cis-epoxycarotenoid dioxygenase 4 {ECO:0000313|EMBL:EOY25343.1} OS=Theobroma cacao (Cacao) PE=4 SV=1	Nine-cis-epoxycarotenoid dioxygenase 4 [Theobroma cacao]
Ghir_D11G016000.1	333	33	3.19945	Up	4.53e-58	1.6e-57	Molecular Function: thymidine kinase activity (GO:0004797);; Molecular Function: ATP binding (GO:0005524);; Biological Process: DNA replication (GO:0006260);; Biological Process: nucleotide biosynthetic process (GO:0009165);; Biological Process: phosphorylation (GO:0016310);;	K00857|1.31537e-137|tcc:TCM_002307|Thymidine kinase isoform 1; K00857 thymidine kinase [EC:2.7.1.21] (A)	[F]	Nucleotide transport and metabolism	Thymidine kinase	Thymidine kinase GN=OSJNBa0090O10.3 OS=Oryza sativa subsp. japonica (Rice) PE=2 SV=2	Thymidine kinase {ECO:0000256|RuleBase:RU000544} OS=Theobroma cacao (Cacao) PE=3 SV=1	Thymidine kinase [Gossypium arboreum]
Ghir_A09G001630.1	66.12	369.74	-2.61889	Down	4.93e-58	1.73e-57	Cellular Component: Golgi apparatus (GO:0005794);; Biological Process: protein glycosylation (GO:0006486);; Molecular Function: galactosyltransferase activity (GO:0008378);; Cellular Component: integral component of membrane (GO:0016021);; Molecular Function: carbohydrate binding (GO:0030246);;	K14413|0|tcc:TCM_018564|Galactosyltransferase1 isoform 2; K14413 beta-1,3-galactosyltransferase [EC:2.4.1.-] (A)	[G]	Carbohydrate transport and metabolism	Galactosyltransferase	Beta-1,3-galactosyltransferase 15 GN=T24P13.20 OS=Arabidopsis thaliana (Mouse-ear cress) PE=2 SV=1	Galactosyltransferase1, putative isoform 1 {ECO:0000313|EMBL:EOY03476.1} OS=Theobroma cacao (Cacao) PE=4 SV=1	Galactosyltransferase1, putative isoform 1 [Theobroma cacao]
Ghir_D08G013920.1	395.01	56	2.68285	Up	6.17e-58	2.17e-57	Molecular Function: binding (GO:0005488);; Biological Process: metabolic process (GO:0008152);; Molecular Function: oxidoreductase activity (GO:0016491);;	K13422|0|tcc:TCM_005064|Basic helix-loop-helix DNA-binding family protein; K13422 transcription factor MYC2 (A)	--	--	bHLH-MYC and R2R3-MYB transcription factors N-terminal	Transcription factor bHLH14 OS=Arabidopsis thaliana (Mouse-ear cress) PE=2 SV=1	Basic helix-loop-helix DNA-binding family protein {ECO:0000313|EMBL:EOX95614.1} OS=Theobroma cacao (Cacao) PE=4 SV=1	Basic helix-loop-helix DNA-binding family protein [Theobroma cacao]
Ghir_D06G011200.1	23.39	270.53	-3.66736	Down	6.67e-58	2.34e-57	Molecular Function: ATP binding (GO:0005524);; Biological Process: obsolete ATP catabolic process (GO:0006200);; Biological Process: protein folding (GO:0006457);; Biological Process: response to heat (GO:0009408);; Cellular Component: chloroplast stroma (GO:0009570);; Biological Process: response to high light intensity (GO:0009644);; Cellular Component: chloroplast envelope (GO:0009941);; Biolo…	K03695|0|tcc:TCM_036923|Casein lytic proteinase B4; K03695 ATP-dependent Clp protease ATP-binding subunit ClpB (A)	[O]	Posttranslational modification, protein turnover, chaperones	AAA domain (Cdc48 subfamily)	Chaperone protein ClpB4, mitochondrial (Precursor) GN=F13D4.100 OS=Arabidopsis thaliana (Mouse-ear cress) PE=2 SV=1	Casein lytic proteinase B4 {ECO:0000313|EMBL:EOY29363.1} OS=Theobroma cacao (Cacao) PE=3 SV=1	Chaperone ClpB4, mitochondrial -like protein [Gossypium arboreum]
Ghir_A05G023360.1	24.94	273.42	-3.59012	Down	1.3e-57	4.54e-57	Molecular Function: phosphoglycerate mutase activity (GO:0004619);; Biological Process: glycolytic process (GO:0006096);;	K01834|0|tcc:TCM_034951|Phosphoglycerate mutase family protein isoform 1; K01834 2,3-bisphosphoglycerate-dependent phosphoglycerate mutase [EC:5.4.2.11] (A)	[G]	Carbohydrate transport and metabolism	Histidine phosphatase superfamily (branch 1)	Probable 2-carboxy-D-arabinitol-1-phosphatase {ECO:0000305} (Precursor) OS=Arabidopsis thaliana (Mouse-ear cress) PE=1 SV=1	Phosphoglycerate mutase family protein isoform 2 {ECO:0000313|EMBL:EOY16069.1} (Fragment) OS=Theobroma cacao (Cacao) PE=3 SV=1	2,3-bisphosphoglycerate-dependent phosphoglycerate mutase [Gossypium arboreum]
Ghir_A06G004750.1	31.11	288.64	-3.34936	Down	1.52e-57	5.29e-57	Biological Process: signal transduction (GO:0007165);;	K14492|1.71448e-92|tcc:TCM_035143|Two-component response regulator ARR9 isoform 1; K14492 two-component response regulator ARR-A family (A)	[K]	Transcription	Response regulator receiver domain	Two-component response regulator ARR9 GN=F24I3.120 OS=Arabidopsis thaliana (Mouse-ear cress) PE=1 SV=1	Two-component response regulator ARR9 isoform 1 {ECO:0000313|EMBL:EOY16325.1} OS=Theobroma cacao (Cacao) PE=4 SV=1	Two-component response regulator ARR9 -like protein [Gossypium arboreum]
Ghir_A13G018310.1	500.13	102.81	2.14678	Up	1.33e-56	4.57e-56	Molecular Function: myosin heavy chain kinase activity (GO:0016905);;	K15361|0|tcc:TCM_026436|Transducin/WD40 repeat-like superfamily protein isoform 1; K15361 WD repeat-containing protein 48 (A)	[S]	Function unknown	Domain of unknown function (DUF3337)	Coatomer subunit alpha-2 GN=At2g21390 OS=Arabidopsis thaliana (Mouse-ear cress) PE=2 SV=1	Transducin/WD40 repeat-like superfamily protein isoform 1 {ECO:0000313|EMBL:EOY11182.1} OS=Theobroma cacao (Cacao) PE=4 SV=1	Transducin/WD40 repeat-like superfamily protein isoform 1 [Theobroma cacao]
Ghir_A05G037200.1	32.05	286.93	-3.29784	Down	1.72e-56	5.88e-56	Molecular Function: magnesium ion binding (GO:0000287);; Molecular Function: phospholipid-translocating ATPase activity (GO:0004012);; Molecular Function: ATP binding (GO:0005524);; Biological Process: cation transport (GO:0006812);; Biological Process: metabolic process (GO:0008152);; Molecular Function: ATPase activity, coupled to transmembrane movement of ions, phosphorylative mechanism (GO:00…	K01530|0|tcc:TCM_016891|ATPase E1-E2 type family protein / haloacid dehalogenase-like hydrolase family protein; K01530 phospholipid-translocating ATPase [EC:3.6.3.1] (A)	[R]	General function prediction only	haloacid dehalogenase-like hydrolase	Putative phospholipid-transporting ATPase 8 GN=ALA8 OS=Arabidopsis thaliana (Mouse-ear cress) PE=3 SV=1	ATPase E1-E2 type family protein / haloacid dehalogenase-like hydrolase family protein {ECO:0000313|EMBL:EOY02407.1} OS=Theobroma cacao (Cacao) PE=4 SV=1	Putative phospholipid-transporting ATPase 8 [Gossypium arboreum]
Ghir_D03G004220.1	402.88	63.8	2.52318	Up	2.53e-55	8.47e-55	Molecular Function: dicarboxylic acid transmembrane transporter activity (GO:0005310);; Biological Process: dicarboxylic acid transport (GO:0006835);; Biological Process: mitochondrial transport (GO:0006839);; Cellular Component: integral component of membrane (GO:0016021);; Cellular Component: mitochondrial membrane (GO:0031966);;	K15104|0|tcc:TCM_001000|Dicarboxylate carrier 2; K15104 solute carrier family 25 (mitochondrial oxoglutarate transporter), member 11 (A)	[C]	Energy production and conversion	Mitochondrial carrier protein	Mitochondrial uncoupling protein 5 GN=F14M13.10 OS=Arabidopsis thaliana (Mouse-ear cress) PE=2 SV=1	Dicarboxylate carrier 2 {ECO:0000313|EMBL:EOX91964.1} OS=Theobroma cacao (Cacao) PE=3 SV=1	Dicarboxylate carrier 2 [Theobroma cacao]
Ghir_D13G016050.1	407.75	66	2.49161	Up	3.32e-55	1.11e-54	Molecular Function: transmembrane transporter activity (GO:0022857);; Biological Process: transmembrane transport (GO:0055085);;	K03327|0|tcc:TCM_046870|MATE efflux family protein; K03327 multidrug resistance protein, MATE family (A)	[R]	General function prediction only	MatE	MATE efflux family protein ALF5 GN=MDB19.4 OS=Arabidopsis thaliana (Mouse-ear cress) PE=2 SV=1	MATE efflux family protein {ECO:0000256|RuleBase:RU004914} OS=Theobroma cacao (Cacao) PE=3 SV=1	MATE efflux family protein ALF5 [Gossypium arboreum]
Ghir_A03G012470.1	30.79	278.23	-3.31128	Down	5.12e-55	1.7e-54	Molecular Function: alpha,alpha-trehalose-phosphate synthase (UDP-forming) activity (GO:0003825);; Molecular Function: trehalose-phosphatase activity (GO:0004805);; Biological Process: trehalose biosynthetic process (GO:0005992);;	K16055|0|tcc:TCM_011284|UDP-Glycosyltransferase / trehalose-phosphatase family protein isoform 1; K16055 trehalose 6-phosphate synthase/phosphatase [EC:2.4.1.15 3.1.3.12] (A)	[G]	Carbohydrate transport and metabolism	Glycosyltransferase family 20	Alpha,alpha-trehalose-phosphate synthase [UDP-forming] 6 GN=TPS6 OS=Arabidopsis thaliana (Mouse-ear cress) PE=1 SV=2	UDP-Glycosyltransferase / trehalose-phosphatase family protein isoform 1 {ECO:0000313|EMBL:EOY01374.1} OS=Theobroma cacao (Cacao) PE=4 SV=1	Alpha,alpha-trehalose-phosphate synthase [UDP-forming] 6 -like protein [Gossypium arboreum]
Ghir_D04G012300.1	368.15	51	2.71619	Up	8.22e-55	2.73e-54	Molecular Function: transporter activity (GO:0005215);; Cellular Component: vacuole (GO:0005773);; Cellular Component: plasma membrane (GO:0005886);; Biological Process: water transport (GO:0006833);; Biological Process: response to osmotic stress (GO:0006970);; Biological Process: response to desiccation (GO:0009269);; Cellular Component: chloroplast (GO:0009507);; Biological Process: response t…	K09872|0|tcc:TCM_022154|Plasma membrane intrinsic protein 2; K09872 aquaporin PIP (A)	[G]	Carbohydrate transport and metabolism	Major intrinsic protein	Aquaporin PIP2-2, N-terminally processed GN=T2N18.7 OS=Arabidopsis thaliana (Mouse-ear cress) PE=1 SV=2	PIP2 protein {ECO:0000313|EMBL:ABK60196.1} GN=PIP2 OS=Gossypium hirsutum (Upland cotton) PE=2 SV=1	PIP2 protein [Gossypium hirsutum]
Ghir_A01G004650.1	96.85	414.04	-2.23148	Down	4.34e-54	1.42e-53	Molecular Function: GDP-Man:Man1GlcNAc2-PP-Dol alpha-1,3-mannosyltransferase activity (GO:0004378);; Biological Process: biosynthetic process (GO:0009058);; Molecular Function: glycolipid 6-alpha-mannosyltransferase activity (GO:0033164);;	K03843|0|tcc:TCM_031873|UDP-Glycosyltransferase superfamily protein isoform 1; K03843 alpha-1,3/alpha-1,6-mannosyltransferase [EC:2.4.1.132 2.4.1.257] (A)	[M]	Cell wall/membrane/envelope biogenesis	Glycosyl transferases group 1	Sucrose synthase OS=Medicago sativa (Alfalfa) PE=2 SV=1	UDP-Glycosyltransferase superfamily protein isoform 2 {ECO:0000313|EMBL:EOY13325.1} OS=Theobroma cacao (Cacao) PE=4 SV=1	Alpha-1,3/1,6-mannosyltransferase ALG2 [Gossypium arboreum]
Ghir_A01G020140.1	343.16	43.12	2.85691	Up	7.29e-54	2.38e-53	Molecular Function: fructose-bisphosphate aldolase activity (GO:0004332);; Molecular Function: copper ion binding (GO:0005507);; Cellular Component: cell wall (GO:0005618);; Cellular Component: nucleolus (GO:0005730);; Cellular Component: mitochondrial envelope (GO:0005740);; Cellular Component: cytosol (GO:0005829);; Cellular Component: plasma membrane (GO:0005886);; Biological Process: glycolyt…	K01623|0|tcc:TCM_022455|Aldolase superfamily protein isoform 1; K01623 fructose-bisphosphate aldolase, class I [EC:4.1.2.13] (A)	[G]	Carbohydrate transport and metabolism	Fructose-bisphosphate aldolase class-I	Fructose-bisphosphate aldolase cytoplasmic isozyme OS=Oryza sativa subsp. japonica (Rice) PE=1 SV=2	Fructose-bisphosphate aldolase {ECO:0000256|RuleBase:RU003994} OS=Theobroma cacao (Cacao) PE=3 SV=1	Fructose-bisphosphate aldolase cytoplasmic isozyme [Gossypium arboreum]
Ghir_A01G002470.1	18	241.28	-3.88018	Down	7.88e-54	2.57e-53	Molecular Function: magnesium ion transmembrane transporter activity (GO:0015095);; Biological Process: magnesium ion transport (GO:0015693);; Cellular Component: membrane (GO:0016020);; Biological Process: transmembrane transport (GO:0055085);;	K16075|0|tcc:TCM_020780|Magnesium transporter MRS2-2 isoform 1; K16075 magnesium transporter (A)	[P]	Inorganic ion transport and metabolism	CorA-like Mg2+ transporter protein	Magnesium transporter MRS2-2 GN=MUB3.8 OS=Arabidopsis thaliana (Mouse-ear cress) PE=2 SV=1	Magnesium transporter MRS2-2 isoform 1 {ECO:0000313|EMBL:EOY05889.1} OS=Theobroma cacao (Cacao) PE=4 SV=1	Magnesium transporter MRS2-2 isoform 1 [Theobroma cacao]
Ghir_A08G008960.1	408.48	70.32	2.40272	Up	4.15e-53	1.33e-52	Molecular Function: ATP binding (GO:0005524);; Cellular Component: plasma membrane (GO:0005886);; Biological Process: toxin catabolic process (GO:0009407);; Biological Process: response to cyclopentenone (GO:0010583);; Molecular Function: ATPase activity (GO:0016887);;	K08900|0|tcc:TCM_039248|P-loop containing nucleoside triphosphate hydrolases superfamily protein; K08900 mitochondrial chaperone BCS1 (A)	[O]	Posttranslational modification, protein turnover, chaperones	Domain associated at C-terminal with AAA	ATP-dependent zinc metalloprotease FTSH 2, chloroplastic (Precursor) GN=F7F1.16 OS=Arabidopsis thaliana (Mouse-ear cress) PE=1 SV=1	P-loop containing nucleoside triphosphate hydrolases superfamily protein {ECO:0000313|EMBL:EOY31903.1} OS=Theobroma cacao (Cacao) PE=4 SV=1	P-loop containing nucleoside triphosphate hydrolases superfamily protein [Theobroma cacao]
Ghir_D11G023360.1	491.57	107.27	2.06061	Up	6.25e-53	2e-52	Molecular Function: inositol-3-phosphate synthase activity (GO:0004512);; Cellular Component: cytoplasm (GO:0005737);; Biological Process: inositol biosynthetic process (GO:0006021);; Biological Process: phospholipid biosynthetic process (GO:0008654);;	K01858|0|tcc:TCM_001164|Myo-inositol-1-phosphate synthase 2; K01858 myo-inositol-1-phosphate synthase [EC:5.5.1.4] (A)	[I]	Lipid transport and metabolism	Myo-inositol-1-phosphate synthase	Inositol-3-phosphate synthase OS=Nicotiana tabacum (Common tobacco) PE=2 SV=1	Myo-inositol-1-phosphate synthase 2 {ECO:0000313|EMBL:EOX92172.1} OS=Theobroma cacao (Cacao) PE=4 SV=1	Inositol-3-phosphate synthase [Gossypium arboreum]
Ghir_A07G023380.1	77.32	363.47	-2.36846	Down	4.1e-51	1.26e-50	Molecular Function: mannosyl-oligosaccharide 1,3-1,6-alpha-mannosidase activity (GO:0004572);; Cellular Component: endosome (GO:0005768);; Cellular Component: trans-Golgi network (GO:0005802);; Biological Process: mannose metabolic process (GO:0006013);; Biological Process: protein N-linked glycosylation (GO:0006487);; Molecular Function: zinc ion binding (GO:0008270);; Molecular Function: carboh…	K01231|0|tcc:TCM_017957|Golgi alpha-mannosidase II isoform 1; K01231 alpha-mannosidase II [EC:3.2.1.114] (A)	[G]	Carbohydrate transport and metabolism	Glycosyl hydrolases family 38 N-terminal domain	Alpha-mannosidase, light subunit {ECO:0000303|PubMed:24221485} OS=Canavalia ensiformis (Jack bean) PE=1 SV=1	Alpha-mannosidase {ECO:0000256|RuleBase:RU361199} OS=Theobroma cacao (Cacao) PE=3 SV=1	Golgi alpha-mannosidase II isoform 1 [Theobroma cacao]
Ghir_D01G020560.1	78	362	-2.34998	Down	1.84e-50	5.6e-50	Molecular Function: iron ion binding (GO:0005506);; Molecular Function: electron carrier activity (GO:0009055);; Molecular Function: flavonoid 3'-monooxygenase activity (GO:0016711);; Molecular Function: heme binding (GO:0020037);; Biological Process: oxidation-reduction process (GO:0055114);;	K09754|0|tcc:TCM_023882|Cytochrome P450, family 98, subfamily A, polypeptide 3; K09754 coumaroylquinate(coumaroylshikimate) 3'-monooxygenase [EC:1.14.13.36] (A)	[Q]	Secondary metabolites biosynthesis, transport and catabolism	Cytochrome P450	Cytochrome P450 98A2 GN=CYP98A2 OS=Glycine max (Soybean) PE=2 SV=1	Putative p-coumarate 3-hydroxylase {ECO:0000313|EMBL:AGA60530.1} OS=Hibiscus cannabinus PE=2 SV=1	putative p-coumarate 3-hydroxylase [Hibiscus cannabinus]
Ghir_A10G006270.1	36	272.95	-3.05811	Down	2.06e-50	6.26e-50	Molecular Function: phosphoprotein phosphatase activity (GO:0004721);;	K14497|0|tcc:TCM_028887|Phosphatase 2C family protein; K14497 protein phosphatase 2C [EC:3.1.3.16] (A)	[T]	Signal transduction mechanisms	Protein phosphatase 2C	Probable protein phosphatase 2C 6 OS=Oryza sativa subsp. japonica (Rice) PE=2 SV=1	Phosphatase 2C family protein {ECO:0000313|EMBL:EOY26925.1} OS=Theobroma cacao (Cacao) PE=3 SV=1	Phosphatase 2C family protein [Theobroma cacao]
Ghir_A03G001680.1	47	296	-2.7904	Down	5.85e-50	1.76e-49	Biological Process: drug transmembrane transport (GO:0006855);; Molecular Function: drug transmembrane transporter activity (GO:0015238);; Molecular Function: antiporter activity (GO:0015297);; Cellular Component: membrane (GO:0016020);;	K03327|0|tcc:TCM_016100|Multidrug and toxin extrusion protein 1; K03327 multidrug resistance protein, MATE family (A)	[R]	General function prediction only	MatE	MATE efflux family protein DTX1 GN=F3L12.13 OS=Arabidopsis thaliana (Mouse-ear cress) PE=2 SV=1	MATE efflux family protein {ECO:0000256|RuleBase:RU004914} OS=Theobroma cacao (Cacao) PE=3 SV=1	Multidrug and toxin extrusion protein 1 [Theobroma cacao]
Ghir_D05G002830.1	278.06	26	3.28327	Up	7.29e-50	2.19e-49	Biological Process: drug transmembrane transport (GO:0006855);; Molecular Function: drug transmembrane transporter activity (GO:0015238);; Molecular Function: antiporter activity (GO:0015297);; Cellular Component: membrane (GO:0016020);;	K03327|0|tcc:TCM_037772|Multidrug and toxin extrusion protein 2; K03327 multidrug resistance protein, MATE family (A)	[R]	General function prediction only	MatE	MATE efflux family protein 5 GN=F3L12.12 OS=Arabidopsis thaliana (Mouse-ear cress) PE=3 SV=1	MATE efflux family protein {ECO:0000256|RuleBase:RU004914} OS=Theobroma cacao (Cacao) PE=3 SV=1	Multidrug and toxin extrusion protein 2 [Theobroma cacao]
Ghir_D04G019390.1	107.68	413.6	-2.07702	Down	1.53e-49	4.57e-49	Biological Process: activation of MAPKK activity (GO:0000186);; Molecular Function: MAP kinase kinase kinase activity (GO:0004709);; Molecular Function: protein tyrosine kinase activity (GO:0004713);; Molecular Function: ATP binding (GO:0005524);; Biological Process: vegetative to reproductive phase transition of meristem (GO:0010228);; Biological Process: glucuronoxylan metabolic process (GO:001…	K04733|0|tcc:TCM_010304|Kinase superfamily protein; K04733 interleukin-1 receptor-associated kinase 4 [EC:2.7.11.1] (A)	[T]	Signal transduction mechanisms	Protein kinase domain	Serine/threonine-protein kinase CDL1 {ECO:0000305} OS=Arabidopsis thaliana (Mouse-ear cress) PE=1 SV=1	Kinase superfamily protein {ECO:0000313|EMBL:EOY00440.1} OS=Theobroma cacao (Cacao) PE=3 SV=1	Receptor-like serine/threonine-protein kinase ALE2 [Gossypium arboreum]
Ghir_A05G025380.1	104.95	407.36	-2.09214	Down	2.94e-49	8.72e-49	Molecular Function: binding (GO:0005488);; Biological Process: response to stress (GO:0006950);; Biological Process: response to abiotic stimulus (GO:0009628);; Biological Process: response to hormone (GO:0009725);; Biological Process: response to oxygen-containing compound (GO:1901700);;	K09422|7.61293e-118|tcc:TCM_036404|Myb domain protein 3, putative; K09422 myb proto-oncogene protein, plant (A)	[K]	Transcription	Myb-like DNA-binding domain	Transcription repressor MYB6 GN=MYB6 OS=Arabidopsis thaliana (Mouse-ear cress) PE=1 SV=1	Myb domain protein 3, putative {ECO:0000313|EMBL:EOY17258.1} OS=Theobroma cacao (Cacao) PE=4 SV=1	Myb-related protein [Gossypium arboreum]
Ghir_A02G005590.1	62.67	323.94	-2.50542	Down	1.06e-48	3.12e-48	Molecular Function: protein serine/threonine phosphatase activity (GO:0004722);; Biological Process: protein dephosphorylation (GO:0006470);; Cellular Component: protein serine/threonine phosphatase complex (GO:0008287);; Molecular Function: metal ion binding (GO:0046872);;	K01102|8.08941e-154|pop:POPTR_0008s10390g|POPTRDRAFT_420847; phosphatase 2C family protein; K01102 pyruvate dehydrogenase phosphatase [EC:3.1.3.43] (A)	[T]	Signal transduction mechanisms	Protein phosphatase 2C	Probable protein phosphatase 2C 42 GN=At3g17090 OS=Arabidopsis thaliana (Mouse-ear cress) PE=2 SV=1	Phosphatase 2C family protein {ECO:0000313|EMBL:EEE89691.2} OS=Populus trichocarpa (Western balsam poplar) PE=3 SV=2	hypothetical protein F383_12861 [Gossypium arboreum]
Ghir_A11G015970.1	397	75	2.26864	Up	2.28e-48	6.62e-48	Molecular Function: thymidine kinase activity (GO:0004797);; Molecular Function: ATP binding (GO:0005524);; Biological Process: DNA replication (GO:0006260);; Biological Process: nucleotide biosynthetic process (GO:0009165);; Biological Process: phosphorylation (GO:0016310);;	K00857|2.87157e-135|tcc:TCM_002307|Thymidine kinase isoform 1; K00857 thymidine kinase [EC:2.7.1.21] (A)	[F]	Nucleotide transport and metabolism	Thymidine kinase	Thymidine kinase GN=OSJNBa0090O10.3 OS=Oryza sativa subsp. japonica (Rice) PE=2 SV=2	Thymidine kinase {ECO:0000256|RuleBase:RU000544} OS=Theobroma cacao (Cacao) PE=3 SV=1	Thymidine kinase [Gossypium arboreum]
Ghir_A07G013740.1	56.23	302.39	-2.56254	Down	1.06e-46	2.99e-46	Biological Process: long-chain fatty acid metabolic process (GO:0001676);; Molecular Function: long-chain fatty acid-CoA ligase activity (GO:0004467);; Cellular Component: endoplasmic reticulum (GO:0005783);; Biological Process: fatty acid biosynthetic process (GO:0006633);; Biological Process: systemic acquired resistance (GO:0009627);; Biological Process: wax biosynthetic process (GO:0010025);;…	K01897|0|tcc:TCM_004860|AMP-dependent synthetase and ligase family protein isoform 1; K01897 long-chain acyl-CoA synthetase [EC:6.2.1.3] (A)	[I]	Lipid transport and metabolism	AMP-binding enzyme	Long chain acyl-CoA synthetase 1 GN=T8I13.8 OS=Arabidopsis thaliana (Mouse-ear cress) PE=2 SV=1	AMP-dependent synthetase and ligase family protein isoform 1 {ECO:0000313|EMBL:EOX95347.1} OS=Theobroma cacao (Cacao) PE=4 SV=1	Long chain acyl-CoA synthetase 1 -like protein [Gossypium arboreum]
Ghir_D12G002690.1	403.17	81.9	2.16392	Up	2.04e-46	5.7e-46	Molecular Function: phospholipase D activity (GO:0004630);; Molecular Function: calcium ion binding (GO:0005509);; Cellular Component: membrane (GO:0016020);; Biological Process: lipid catabolic process (GO:0016042);; Biological Process: phosphatidylcholine metabolic process (GO:0046470);; Molecular Function: N-acylphosphatidylethanolamine-specific phospholipase D activity (GO:0070290);;	K01115|0|tcc:TCM_006943|Phospholipase D; K01115 phospholipase D1/2 [EC:3.1.4.4] (A)	[I]	Lipid transport and metabolism	Phospholipase D C terminal	Phospholipase D delta GN=PLDDELTA OS=Arabidopsis thaliana (Mouse-ear cress) PE=1 SV=2	Phospholipase D {ECO:0000256|PIRNR:PIRNR036470} OS=Theobroma cacao (Cacao) PE=3 SV=1	Phospholipase D delta -like protein [Gossypium arboreum]
Ghir_A09G018740.1	76.64	341.5	-2.29125	Down	2.46e-46	6.87e-46	Molecular Function: ribokinase activity (GO:0004747);; Biological Process: D-ribose metabolic process (GO:0006014);; Biological Process: phosphorylation (GO:0016310);;	K00847|8.16064e-168|tcc:TCM_015045|PfkB-like carbohydrate kinase family protein isoform 1; K00847 fructokinase [EC:2.7.1.4] (A)	[G]	Carbohydrate transport and metabolism	pfkB family carbohydrate kinase	Probable fructokinase-7 OS=Arabidopsis thaliana (Mouse-ear cress) PE=1 SV=1	PfkB-like carbohydrate kinase family protein isoform 1 {ECO:0000313|EMBL:EOY23036.1} OS=Theobroma cacao (Cacao) PE=3 SV=1	hypothetical protein F383_26791 [Gossypium arboreum]
Ghir_D01G018110.1	9	187.7	-4.5179	Down	8.64e-46	2.38e-45	Biological Process: polysaccharide catabolic process (GO:0000272);; Cellular Component: vacuole (GO:0005773);; Cellular Component: plasma membrane (GO:0005886);; Biological Process: chitin catabolic process (GO:0006032);; Molecular Function: chitin binding (GO:0008061);; Molecular Function: endochitinase activity (GO:0008843);; Biological Process: jasmonic acid and ethylene-dependent systemic res…	K01183|0|tcc:TCM_006498|Basic chitinase; K01183 chitinase [EC:3.2.1.14] (A)	[R]	General function prediction only	Chitinase class I	Endochitinase 1 (Precursor) OS=Gossypium hirsutum (Upland cotton) PE=3 SV=1	Class I chitinase {ECO:0000313|EMBL:ADI56257.1} OS=Gossypium hirsutum (Upland cotton) PE=4 SV=1	RecName: Full=Endochitinase 1; Flags: Precursor [Gossypium hirsutum]
Ghir_A03G011280.1	199.53	6.88	4.72252	Up	3.97e-45	1.08e-44	Molecular Function: C-4 methylsterol oxidase activity (GO:0000254);; Molecular Function: iron ion binding (GO:0005506);; Biological Process: fatty acid biosynthetic process (GO:0006633);; Cellular Component: integral component of membrane (GO:0016021);; Biological Process: oxidation-reduction process (GO:0055114);;	K04713|2.26865e-154|tcc:TCM_011725|Sphingoid base hydroxylase 2; K04713 sphinganine C4-monooxygenase [EC:1.14.13.169] (A)	[I]	Lipid transport and metabolism	Fatty acid hydroxylase superfamily	Sphinganine C(4)-monooxygenase 2 GN=SBH2 OS=Arabidopsis thaliana (Mouse-ear cress) PE=1 SV=1	Sphingoid base hydroxylase 2 {ECO:0000313|EMBL:EOY01947.1} OS=Theobroma cacao (Cacao) PE=4 SV=1	Sphingoid base hydroxylase 2 -like protein [Gossypium arboreum]
Ghir_A07G000970.1	6.65	179.11	-4.88689	Down	5.12e-45	1.39e-44	Biological Process: MAPK cascade (GO:0000165);; Molecular Function: nucleotide binding (GO:0000166);; Molecular Function: protein kinase activity (GO:0004672);; Biological Process: protein phosphorylation (GO:0006468);; Biological Process: positive regulation of cellular protein metabolic process (GO:0032270);; Biological Process: regulation of cellular macromolecule biosynthetic process (GO:2000…	K04368|9.51974e-154|tcc:TCM_037760|MAP kinase kinase 6 isoform 1; K04368 mitogen-activated protein kinase kinase 1 [EC:2.7.12.2] (A)	[T]	Signal transduction mechanisms	Protein kinase domain	Mitogen-activated protein kinase kinase 6 GN=MIK19.2 OS=Arabidopsis thaliana (Mouse-ear cress) PE=1 SV=1	Mitogen-activated protein kinase kinase 6 {ECO:0000313|EMBL:ADR31547.1} OS=Gossypium hirsutum (Upland cotton) PE=2 SV=1	mitogen-activated protein kinase kinase 6 [Gossypium hirsutum]
Ghir_D13G016740.1	290.1	37.82	2.80379	Up	5.63e-45	1.52e-44	Molecular Function: glutathione transferase activity (GO:0004364);; Molecular Function: lactoylglutathione lyase activity (GO:0004462);;	K00799|9.39339e-137|tcc:TCM_032364|Glutathione S-transferase TAU 19; K00799 glutathione S-transferase [EC:2.5.1.18] (A)	[O]	Posttranslational modification, protein turnover, chaperones	Glutathione S-transferase, C-terminal domain	Probable glutathione S-transferase OS=Nicotiana tabacum (Common tobacco) PE=2 SV=1	Glutathione S-transferase TAU 19 {ECO:0000313|EMBL:EOY13724.1} OS=Theobroma cacao (Cacao) PE=3 SV=1	putative glutathione S-transferase [Gossypium arboreum]
Ghir_D05G024660.1	352.27	64.72	2.30886	Up	5.27e-44	1.39e-43	Molecular Function: carboxy-lyase activity (GO:0016831);; Biological Process: carboxylic acid metabolic process (GO:0019752);; Molecular Function: pyridoxal phosphate binding (GO:0030170);;	K01590|0|tcc:TCM_035525|Pyridoxal phosphate (PLP)-dependent transferases superfamily protein; K01590 histidine decarboxylase [EC:4.1.1.22] (A)	[E]	Amino acid transport and metabolism	Pyridoxal-dependent decarboxylase conserved domain	Serine decarboxylase GN=F2J6.7 OS=Arabidopsis thaliana (Mouse-ear cress) PE=1 SV=1	Pyridoxal phosphate (PLP)-dependent transferases superfamily protein {ECO:0000313|EMBL:EOY16688.1} OS=Theobroma cacao (Cacao) PE=3 SV=1	Histidine decarboxylase [Gossypium arboreum]
Ghir_A05G008580.1	340.99	60.17	2.36708	Up	6.99e-44	1.84e-43	Molecular Function: nucleotide binding (GO:0000166);; Molecular Function: DNA binding (GO:0003677);; Molecular Function: DNA-directed DNA polymerase activity (GO:0003887);; Biological Process: DNA replication (GO:0006260);; Molecular Function: zinc ion binding (GO:0008270);; Cellular Component: epsilon DNA polymerase complex (GO:0008622);; Biological Process: embryo development ending in seed dor…	K02324|0|tcc:TCM_041469|DNA polymerase epsilon catalytic subunit isoform 1; K02324 DNA polymerase epsilon subunit 1 [EC:2.7.7.7] (A)	[L]	Replication, recombination and repair	Domain of unknown function (DUF1744)	DNA polymerase epsilon catalytic subunit A GN=At1g08260 OS=Arabidopsis thaliana (Mouse-ear cress) PE=1 SV=1	DNA polymerase {ECO:0000256|RuleBase:RU000442} OS=Theobroma cacao (Cacao) PE=3 SV=1	DNA polymerase epsilon catalytic subunit isoform 1 [Theobroma cacao]
Ghir_A12G004280.1	246.99	24.23	3.21405	Up	1.06e-43	2.78e-43	Molecular Function: ATP binding (GO:0005524);; Biological Process: cellular protein modification process (GO:0006464);; Molecular Function: small protein activating enzyme activity (GO:0008641);;	K10685|0|tcc:TCM_006829|SUMO-activating enzyme 2 isoform 1; K10685 ubiquitin-like 1-activating enzyme E1 B [EC:6.3.2.19] (A)	[O]	Posttranslational modification, protein turnover, chaperones	ThiF family	SUMO-activating enzyme subunit 2 GN=F3K23.23 OS=Arabidopsis thaliana (Mouse-ear cress) PE=1 SV=1	SUMO-activating enzyme 2 isoform 1 {ECO:0000313|EMBL:EOX97928.1} OS=Theobroma cacao (Cacao) PE=4 SV=1	SUMO-activating enzyme subunit 2 -like protein [Gossypium arboreum]
Ghir_A05G024070.1	61.34	299.88	-2.42502	Down	1.28e-43	3.35e-43	Biological Process: intracellular protein transport (GO:0006886);; Biological Process: ER to Golgi vesicle-mediated transport (GO:0006888);; Molecular Function: zinc ion binding (GO:0008270);; Cellular Component: COPII vesicle coat (GO:0030127);;	K14007|0|tcc:TCM_035130|Sec23/Sec24 protein transport family protein; K14007 protein transport protein SEC24 (A)	[U]	Intracellular trafficking, secretion, and vesicular transport	Sec23/Sec24 trunk domain	Protein transport protein Sec24-like At4g32640 GN=At4g32640 OS=Arabidopsis thaliana (Mouse-ear cress) PE=2 SV=3	Sec23/Sec24 protein transport family protein {ECO:0000313|EMBL:EOY16308.1} OS=Theobroma cacao (Cacao) PE=4 SV=1	hypothetical protein F383_27644 [Gossypium arboreum]
Ghir_D11G002330.1	330	57.02	2.39739	Up	3.88e-43	1.01e-42	Molecular Function: catalytic activity (GO:0003824);; Biological Process: biosynthetic process (GO:0009058);; Molecular Function: pyridoxal phosphate binding (GO:0030170);;	K01762|0|tcc:TCM_016338|1-aminocyclopropane-1-carboxylate synthase isoform 1; K01762 1-aminocyclopropane-1-carboxylate synthase [EC:4.4.1.14] (A)	[T]	Signal transduction mechanisms	Aminotransferase class I and II	1-aminocyclopropane-1-carboxylate synthase GN=ACS1 OS=Glycine max (Soybean) PE=2 SV=1	1-aminocyclopropane-1-carboxylate synthase {ECO:0000313|EMBL:ABA01475.2} OS=Gossypium hirsutum (Upland cotton) PE=2 SV=2	1-aminocyclopropane-1-carboxylate synthase [Gossypium arboreum]
Ghir_D05G038460.1	13.53	188.53	-3.9361	Down	7.94e-43	2.04e-42	Cellular Component: Golgi membrane (GO:0000139);; Cellular Component: Golgi medial cisterna (GO:0005797);; Biological Process: protein N-linked glycosylation (GO:0006487);; Biological Process: N-terminal protein myristoylation (GO:0006499);; Biological Process: posttranslational protein targeting to membrane, translocation (GO:0031204);; Molecular Function: glycoprotein 2-beta-D-xylosyltransferas…	K03714|0|tcc:TCM_030750|Beta-(1,2)-xylosyltransferase, putative; K03714 glycoprotein 2-beta-D-xylosyltransferase [EC:2.4.2.38] (A)	[S]	Function unknown	Protein of unknown function (DUF563)	Beta-(1,2)-xylosyltransferase GN=XYLT OS=Arabidopsis thaliana (Mouse-ear cress) PE=1 SV=1	Beta-(1,2)-xylosyltransferase, putative {ECO:0000313|EMBL:EOY12172.1} OS=Theobroma cacao (Cacao) PE=4 SV=1	Beta-(1,2)-xylosyltransferase -like protein [Gossypium arboreum]
Ghir_D05G036990.1	365.49	74.29	2.16305	Up	3.19e-42	8.1e-42	Molecular Function: DNA binding (GO:0003677);; Cellular Component: endosome (GO:0005768);; Cellular Component: trans-Golgi network (GO:0005802);; Cellular Component: cytosol (GO:0005829);; Biological Process: N-terminal protein myristoylation (GO:0006499);; Molecular Function: GTPase activator activity (GO:0008060);; Molecular Function: zinc ion binding (GO:0008270);; Biological Process: floral o…	K12486|0|tcc:TCM_031318|ADP-ribosylation factor GTPase-activating protein AGD5 isoform 1; K12486 stromal membrane-associated protein (A)	[T]	Signal transduction mechanisms	Putative GTPase activating protein for Arf	Probable ADP-ribosylation factor GTPase-activating protein AGD5 GN=MDK4.13 OS=Arabidopsis thaliana (Mouse-ear cress) PE=1 SV=1	ADP-ribosylation factor GTPase-activating protein AGD5 isoform 2 {ECO:0000313|EMBL:EOY12798.1} OS=Theobroma cacao (Cacao) PE=4 SV=1	putative ADP-ribosylation factor GTPase-activating AGD5 -like protein [Gossypium arboreum]
Ghir_D12G027660.1	364	73.71	2.16847	Up	3.49e-42	8.84e-42	Molecular Function: phosphoprotein phosphatase activity (GO:0004721);; Biological Process: fatty acid catabolic process (GO:0009062);; Biological Process: photomorphogenesis (GO:0009640);; Biological Process: response to abscisic acid (GO:0009737);; Biological Process: embryo development ending in seed dormancy (GO:0009793);; Biological Process: seed germination (GO:0009845);; Biological Process:…	K14497|0|tcc:TCM_015028|Phosphatase 2C family protein, putative; K14497 protein phosphatase 2C [EC:3.1.3.16] (A)	[T]	Signal transduction mechanisms	Protein phosphatase 2C	Probable protein phosphatase 2C 75 GN=AHG1 OS=Arabidopsis thaliana (Mouse-ear cress) PE=2 SV=1	Phosphatase 2C family protein, putative {ECO:0000313|EMBL:EOY23015.1} OS=Theobroma cacao (Cacao) PE=3 SV=1	putative phosphatase 2C 75 -like protein [Gossypium arboreum]
Ghir_A02G002860.1	90.11	346.56	-2.07888	Down	7.66e-42	1.93e-41	Molecular Function: lactoylglutathione lyase activity (GO:0004462);; Molecular Function: transferase activity (GO:0016740);;	K00799|1.96089e-101|tcc:TCM_020448|Glutathione S-transferase tau 7; K00799 glutathione S-transferase [EC:2.5.1.18] (A)	[O]	Posttranslational modification, protein turnover, chaperones	Glutathione S-transferase, N-terminal domain	Glutathione transferase GST 23 OS=Zea mays (Maize) PE=2 SV=1	Glutathione S-transferase tau 7 {ECO:0000313|EMBL:EOY05452.1} OS=Theobroma cacao (Cacao) PE=3 SV=1	Glutathione transferase GST 23 [Gossypium arboreum]
Ghir_A12G005160.1	225.88	19.97	3.36411	Up	1.19e-41	2.97e-41	Molecular Function: structural molecule activity (GO:0005198);; Cellular Component: Arp2/3 protein complex (GO:0005885);; Biological Process: trichome morphogenesis (GO:0010090);; Biological Process: regulation of actin filament polymerization (GO:0030833);;	K05758|0|tcc:TCM_005960|Actin-related protein 2/3 complex subunit 2 isoform 2; K05758 actin related protein 2/3 complex, subunit 2 (A)	[Z]	Cytoskeleton	Arp2/3 complex, 34 kD subunit p34-Arc	Actin-related protein 2/3 complex subunit 2A GN=T17H7.13 OS=Arabidopsis thaliana (Mouse-ear cress) PE=1 SV=1	Arp2/3 complex, 34 kD subunit p34-Arc isoform 1 {ECO:0000313|EMBL:EOX96788.1} OS=Theobroma cacao (Cacao) PE=4 SV=1	Arp2/3 complex, 34 kD subunit p34-Arc isoform 1 [Theobroma cacao]
Ghir_A03G006070.1	197.38	11.02	4.02724	Up	1.85e-41	4.62e-41	Molecular Function: ATP binding (GO:0005524);; Molecular Function: nucleoside-triphosphatase activity (GO:0017111);;	K08900|0|tcc:TCM_015476|P-loop containing nucleoside triphosphate hydrolases superfamily protein, putative; K08900 mitochondrial chaperone BCS1 (A)	[O]	Posttranslational modification, protein turnover, chaperones	ATPase family associated with various cellular activities (AAA)	26S protease regulatory subunit 6B homolog OS=Solanum tuberosum (Potato) PE=1 SV=1	P-loop containing nucleoside triphosphate hydrolases superfamily protein, putative {ECO:0000313|EMBL:EOY23657.1} OS=Theobroma cacao (Cacao) PE=4 SV=1	P-loop containing nucleoside triphosphate hydrolases superfamily protein, putative [Theobroma cacao]
Ghir_D02G022340.1	14.04	184.62	-3.85248	Down	2.04e-41	5.08e-41	Molecular Function: protein tyrosine kinase activity (GO:0004713);; Molecular Function: ATP binding (GO:0005524);; Cellular Component: cytosol (GO:0005829);; Biological Process: sucrose metabolic process (GO:0005985);; Biological Process: protein phosphorylation (GO:0006468);; Biological Process: unsaturated fatty acid biosynthetic process (GO:0006636);; Biological Process: response to water depr…	K14498|0|tcc:TCM_006995|Kinase superfamily protein isoform 1; K14498 serine/threonine-protein kinase SRK2 [EC:2.7.11.1] (A)	[T]	Signal transduction mechanisms	Protein kinase domain	Serine/threonine-protein kinase SRK2E GN=F17I5.140 OS=Arabidopsis thaliana (Mouse-ear cress) PE=1 SV=1	Kinase superfamily protein isoform 1 {ECO:0000313|EMBL:EOX98175.1} OS=Theobroma cacao (Cacao) PE=4 SV=1	Serine/threonine-protein kinase SRK2E [Gossypium arboreum]
Ghir_D09G024180.1	250.44	28.89	2.98028	Up	2.07e-41	5.14e-41	Molecular Function: phosphorelay response regulator activity (GO:0000156);; Biological Process: phosphorelay signal transduction system (GO:0000160);; Molecular Function: DNA binding (GO:0003677);; Molecular Function: chromatin binding (GO:0003682);; Biological Process: regulation of transcription, DNA-templated (GO:0006355);; Molecular Function: kinase activity (GO:0016301);; Biological Process:…	K14491|0|tcc:TCM_021300|Sensor histidine kinase, putative isoform 1; K14491 two-component response regulator ARR-B family (A)	[K]	Transcription	Response regulator receiver domain	Two-component response regulator ARR2 OS=Arabidopsis thaliana (Mouse-ear cress) PE=1 SV=1	Sensor histidine kinase, putative isoform 1 {ECO:0000313|EMBL:EOY06639.1} OS=Theobroma cacao (Cacao) PE=4 SV=1	Two-component response regulator ARR1 -like protein [Gossypium arboreum]
Ghir_A05G007920.1	83.22	331.9	-2.13128	Down	2.22e-41	5.52e-41	Molecular Function: aldehyde oxidase activity (GO:0004031);; Molecular Function: iron ion binding (GO:0005506);; Molecular Function: electron carrier activity (GO:0009055);; Molecular Function: oxidoreductase activity, acting on CH-OH group of donors (GO:0016614);; Molecular Function: flavin adenine dinucleotide binding (GO:0050660);; Molecular Function: 2 iron, 2 sulfur cluster binding (GO:00515…	K09842|0|tcc:TCM_041162|ABA aldehyde oxidase; K09842 abscisic-aldehyde oxidase [EC:1.2.3.14] (A)	[F]	Nucleotide transport and metabolism	Molybdopterin-binding domain of aldehyde dehydrogenase	Indole-3-acetaldehyde oxidase GN=F22J12.40 OS=Arabidopsis thaliana (Mouse-ear cress) PE=1 SV=2	ABA aldehyde oxidase {ECO:0000313|EMBL:EOY33196.1} OS=Theobroma cacao (Cacao) PE=4 SV=1	ABA aldehyde oxidase [Theobroma cacao]
Ghir_D05G023990.1	236	24	3.16214	Up	2.96e-41	7.35e-41	Molecular Function: aldehyde dehydrogenase [NAD(P)+] activity (GO:0004030);; Cellular Component: vacuole (GO:0005773);; Cellular Component: endoplasmic reticulum (GO:0005783);; Biological Process: cellular aldehyde metabolic process (GO:0006081);; Biological Process: response to desiccation (GO:0009269);; Biological Process: response to salt stress (GO:0009651);; Biological Process: response to a…	K00128|0|tcc:TCM_035151|Aldehyde dehydrogenase 3H1 isoform 1; K00128 aldehyde dehydrogenase (NAD+) [EC:1.2.1.3] (A)	[C]	Energy production and conversion	Aldehyde dehydrogenase family	Aldehyde dehydrogenase family 3 member H1 GN=T7O23.15 OS=Arabidopsis thaliana (Mouse-ear cress) PE=1 SV=2	Aldehyde dehydrogenase {ECO:0000256|PIRNR:PIRNR036492} OS=Theobroma cacao (Cacao) PE=3 SV=1	Aldehyde dehydrogenase family 3 member H1 [Gossypium arboreum]
Ghir_D13G018330.1	229	22	3.24423	Up	5.75e-41	1.41e-40	Biological Process: cellular amino acid metabolic process (GO:0006520);; Molecular Function: carboxy-lyase activity (GO:0016831);; Molecular Function: pyridoxal phosphate binding (GO:0030170);;	K01592|0|tcc:TCM_026049|Tyrosine/DOPA decarboxylase; K01592 tyrosine decarboxylase [EC:4.1.1.25] (A)	[E]	Amino acid transport and metabolism	Pyridoxal-dependent decarboxylase conserved domain	Tyrosine decarboxylase GN=TYDC1 OS=Papaver somniferum (Opium poppy) PE=2 SV=1	Tyrosine/DOPA decarboxylase {ECO:0000313|EMBL:EOY10746.1} OS=Theobroma cacao (Cacao) PE=3 SV=1	Tyrosine/DOPA decarboxylase [Theobroma cacao]
Ghir_A05G027700.1	47.89	261.21	-2.58295	Down	6.38e-41	1.57e-40	Molecular Function: ethanolamine kinase activity (GO:0004305);; Biological Process: phosphorylation (GO:0016310);; Biological Process: glycerophospholipid biosynthetic process (GO:0046474);;	K14156|1.34967e-145|tcc:TCM_035745|Choline kinase 1 isoform 1; K14156 choline/ethanolamine kinase [EC:2.7.1.32 2.7.1.82] (A)	[M]	Cell wall/membrane/envelope biogenesis	Choline/ethanolamine kinase	Probable choline kinase 1 OS=Arabidopsis thaliana (Mouse-ear cress) PE=2 SV=1	Kinase superfamily protein isoform 4 {ECO:0000313|EMBL:EOY16848.1} OS=Theobroma cacao (Cacao) PE=4 SV=1	Choline kinase alpha [Gossypium arboreum]
Ghir_D13G011210.1	195	11	4.01236	Up	6.84e-41	1.68e-40	Molecular Function: magnesium ion binding (GO:0000287);; Molecular Function: pyruvate kinase activity (GO:0004743);; Biological Process: glycolytic process (GO:0006096);; Biological Process: phosphorylation (GO:0016310);; Molecular Function: potassium ion binding (GO:0030955);;	K00873|0|tcc:TCM_025975|Pyruvate kinase family protein; K00873 pyruvate kinase [EC:2.7.1.40] (A)	[G]	Carbohydrate transport（丙酮酸） and metabolism	Pyruvate kinase, barrel domain	Pyruvate kinase, cytosolic isozyme OS=Nicotiana tabacum (Common tobacco) PE=2 SV=1	Pyruvate kinase {ECO:0000256|RuleBase:RU000504} OS=Theobroma cacao (Cacao) PE=3 SV=1	Pyruvate kinase family protein [Theobroma cacao]
Ghir_A12G018520.1	262.84	34.55	2.79189	Up	9.63e-41	2.36e-40	Molecular Function: DNA binding (GO:0003677);;	K09338|8.36671e-163|tcc:TCM_013821|Homeobox protein, putative isoform 1; K09338 homeobox-leucine zipper protein (A)	[K]	Transcription	Homeobox domain	Homeobox-leucine zipper protein HAT5 GN=F4P13.2 OS=Arabidopsis thaliana (Mouse-ear cress) PE=1 SV=1	Homeobox protein, putative isoform 2 {ECO:0000313|EMBL:EOY21713.1} OS=Theobroma cacao (Cacao) PE=4 SV=1	Homeobox protein, putative isoform 2 [Theobroma cacao]
Ghir_D05G001260.1	367.63	78.65	2.0892	Up	1.04e-40	2.53e-40	Biological Process: regulation of cell cycle (GO:0051726);;	K06627|0|tcc:TCM_038308|Mitotic-like cyclin 3B from; K06627 cyclin A (A)	[D]	Cell cycle control, cell division, chromosome partitioning	Cyclin, N-terminal domain	Cyclin-A2-2 GN=F2I11.190 OS=Arabidopsis thaliana (Mouse-ear cress) PE=2 SV=1	Mitotic-like cyclin 3B from {ECO:0000313|EMBL:EOY31367.1} OS=Theobroma cacao (Cacao) PE=3 SV=1	Mitotic-like cyclin 3B from [Theobroma cacao]
Ghir_A13G024080.1	272.77	38.66	2.68323	Up	1.46e-40	3.56e-40	Molecular Function: glycerol-3-phosphate O-acyltransferase activity (GO:0004366);; Molecular Function: structural constituent of cytoskeleton (GO:0005200);; Molecular Function: ATP binding (GO:0005524);; Cellular Component: cell wall (GO:0005618);; Cellular Component: nucleus (GO:0005634);; Cellular Component: cytosol (GO:0005829);; Cellular Component: cytoskeleton (GO:0005856);; Cellular Compone…	K10355|0|tcc:TCM_021944|Actin 3; K10355 actin, other eukaryote (A)	[Z]	Cytoskeleton	Actin	Actin OS=Gossypium hirsutum (Upland cotton) PE=3 SV=1	Actin 3 {ECO:0000313|EMBL:EOY07537.1} OS=Theobroma cacao (Cacao) PE=3 SV=1	Actin [Gossypium arboreum]
Ghir_D03G013210.1	283.75	43.23	2.57898	Up	2.02e-40	4.92e-40	Molecular Function: GTPase activity (GO:0003924);; Molecular Function: structural constituent of cytoskeleton (GO:0005200);; Molecular Function: GTP binding (GO:0005525);; Cellular Component: Golgi apparatus (GO:0005794);; Cellular Component: microtubule (GO:0005874);; Biological Process: gluconeogenesis (GO:0006094);; Biological Process: obsolete GTP catabolic process (GO:0006184);; Biological P…	K07375|0|tcc:TCM_041705|Tubulin beta 8; K07375 tubulin beta (A)	[Z]	Cytoskeleton	Tubulin/FtsZ family, GTPase domain	Tubulin beta-8 chain GN=MRO11.10 OS=Arabidopsis thaliana (Mouse-ear cress) PE=2 SV=2	Beta-tubulin 19 {ECO:0000313|EMBL:ABY86665.1} OS=Gossypium hirsutum (Upland cotton) PE=2 SV=1	beta-tubulin 19 [Gossypium hirsutum]
Ghir_A04G014690.1	47.32	255.16	-2.56642	Down	9.63e-40	2.31e-39	Biological Process: activation of MAPKK activity (GO:0000186);; Molecular Function: MAP kinase kinase kinase activity (GO:0004709);; Molecular Function: protein tyrosine kinase activity (GO:0004713);; Molecular Function: ATP binding (GO:0005524);; Biological Process: vegetative to reproductive phase transition of meristem (GO:0010228);; Biological Process: glucuronoxylan metabolic process (GO:001…	K04733|0|tcc:TCM_010304|Kinase superfamily protein; K04733 interleukin-1 receptor-associated kinase 4 [EC:2.7.11.1] (A)	[T]	Signal transduction mechanisms	Protein kinase domain	Serine/threonine-protein kinase CDL1 {ECO:0000305} OS=Arabidopsis thaliana (Mouse-ear cress) PE=1 SV=1	Kinase superfamily protein {ECO:0000313|EMBL:EOY00440.1} OS=Theobroma cacao (Cacao) PE=3 SV=1	Receptor-like serine/threonine-protein kinase ALE2 [Gossypium arboreum]
Ghir_D11G004260.1	167	4	5.24817	Up	4.05e-39	9.53e-39	Cellular Component: cell wall (GO:0005618);; Cellular Component: mitochondrial inner membrane (GO:0005743);; Cellular Component: vacuolar membrane (GO:0005774);; Cellular Component: plasma membrane (GO:0005886);; Biological Process: pentose-phosphate shunt (GO:0006098);; Biological Process: transport (GO:0006810);; Cellular Component: chloroplast (GO:0009507);; Biological Process: response to sal…	K15102|0|tcc:TCM_014732|Phosphate transporter 3,1; K15102 solute carrier family 25 (mitochondrial phosphate transporter), member 3 (A)	[C]	Energy production and conversion	Mitochondrial carrier protein	Mitochondrial phosphate carrier protein 3, mitochondrial (Precursor) GN=MUA22_4 OS=Arabidopsis thaliana (Mouse-ear cress) PE=1 SV=1	Phosphate transporter 3,1 {ECO:0000313|EMBL:EOY22606.1} OS=Theobroma cacao (Cacao) PE=3 SV=1	Phosphate transporter 3,1 [Theobroma cacao]
Ghir_D06G015130.1	363	81	2.02844	Up	8.71e-39	2.03e-38	Molecular Function: phosphatase activity (GO:0016791);;	K15731|1.3335e-167|tcc:TCM_029625|Haloacid dehalogenase-like hydrolase superfamily protein, putative; K15731 carboxy-terminal domain RNA polymerase II polypeptide A small phosphatase [EC:3.1.3.16] (A)	[K]	Transcription	NLI interacting factor-like phosphatase	Mitochondrial import inner membrane translocase subunit TIM50 (Precursor) GN=TIM50 OS=Phytophthora infestans (Potato late blight fungus) PE=2 SV=1	Haloacid dehalogenase-like hydrolase superfamily protein, putative {ECO:0000313|EMBL:EOY27906.1} OS=Theobroma cacao (Cacao) PE=4 SV=1	Haloacid dehalogenase-like hydrolase superfamily protein, putative [Theobroma cacao]
Ghir_A01G000750.1	51.6	259.57	-2.46622	Down	1.06e-38	2.47e-38	Molecular Function: NADPH:quinone reductase activity (GO:0003960);; Molecular Function: zinc ion binding (GO:0008270);; Molecular Function: 15-hydroxyprostaglandin dehydrogenase (NAD+) activity (GO:0016404);; Cellular Component: intracellular membrane-bounded organelle (GO:0043231);; Cellular Component: cytoplasmic part (GO:0044444);; Biological Process: oxidation-reduction process (GO:0055114);;	K07119|0|tcc:TCM_007040|ARP protein (REF) isoform 1; K07119 (A)	[R]	General function prediction only	Zinc-binding dehydrogenase	2-alkenal reductase (NADP(+)-dependent) GN=DBR OS=Nicotiana tabacum (Common tobacco) PE=1 SV=1	ARP protein (REF) isoform 1 {ECO:0000313|EMBL:EOX98228.1} OS=Theobroma cacao (Cacao) PE=4 SV=1	Zinc-binding alcohol dehydrogenase domain-containing 2 [Gossypium arboreum]
Ghir_D02G019970.1	60.39	276.3	-2.32939	Down	1.53e-38	3.54e-38	Cellular Component: nucleus (GO:0005634);; Biological Process: regulation of transcription, DNA-templated (GO:0006355);; Molecular Function: NAD-dependent histone deacetylase activity (H3-K14 specific) (GO:0032041);; Molecular Function: NAD-dependent histone deacetylase activity (H3-K9 specific) (GO:0046969);; Molecular Function: NAD-dependent histone deacetylase activity (H4-K16 specific) (GO:00…	K06067|0|tcc:TCM_007621|Histone deacetylase 1 isoform 1; K06067 histone deacetylase 1/2 [EC:3.5.1.98] (A)	[B]	Chromatin structure and dynamics	Histone deacetylase domain	Histone deacetylase 19 GN=F20D10.250 OS=Arabidopsis thaliana (Mouse-ear cress) PE=1 SV=2	Histone deacetylase {ECO:0000256|PIRNR:PIRNR037913} OS=Theobroma cacao (Cacao) PE=3 SV=1	Histone deacetylase 19 -like protein [Gossypium arboreum]
Ghir_D05G021510.1	7	155	-4.60431	Down	2.09e-38	4.83e-38	Cellular Component: mitochondrial respiratory chain complex I (GO:0005747);; Biological Process: glycolytic process (GO:0006096);; Biological Process: ubiquitin-dependent protein catabolic process (GO:0006511);; Biological Process: water transport (GO:0006833);; Biological Process: hyperosmotic response (GO:0006972);; Biological Process: Golgi organization (GO:0007030);; Molecular Function: NADH …	K03937|1.90536e-77|pop:POPTR_0002s11860g|POPTRDRAFT_409930; hypothetical protein; K03937 NADH dehydrogenase (ubiquinone) Fe-S protein 4 (A)	[C]	Energy production and conversion	ETC complex I subunit conserved region	NADH dehydrogenase [ubiquinone] iron-sulfur protein 4, mitochondrial (Precursor) GN=FRO1 OS=Arabidopsis thaliana (Mouse-ear cress) PE=2 SV=1	Uncharacterized protein {ECO:0000313|EMBL:KDP41609.1} OS=Jatropha curcas (Barbados nut) PE=4 SV=1	PREDICTED: NADH dehydrogenase [ubiquinone] iron-sulfur protein 4, mitochondrial [Nelumbo nucifera]
Ghir_D13G008160.1	248.21	32.99	2.77592	Up	2.36e-38	5.45e-38	Molecular Function: translation initiation factor activity (GO:0003743);; Biological Process: translational initiation (GO:0006413);; Biological Process: vegetative phase change (GO:0010050);; Biological Process: production of ta-siRNAs involved in RNA interference (GO:0010267);; Biological Process: maintenance of shoot apical meristem identity (GO:0010492);; Biological Process: production of lsi…	K11593|0|tcc:TCM_011631|Argonaute family protein; K11593 eukaryotic translation initiation factor 2C (A)	[J]	Translation, ribosomal structure and biogenesis	Piwi domain	Protein argonaute 7 GN=F10D13.11 OS=Arabidopsis thaliana (Mouse-ear cress) PE=2 SV=1	Protein argonaute {ECO:0000256|RuleBase:RU361178} OS=Theobroma cacao (Cacao) PE=3 SV=1	Protein argonaute 7 -like protein [Gossypium arboreum]
Ghir_D02G020060.1	196.68	14.89	3.5879	Up	2.56e-38	5.9e-38	Molecular Function: ARF guanyl-nucleotide exchange factor activity (GO:0005086);; Biological Process: regulation of ARF protein signal transduction (GO:0032012);;	K18442|0|tcc:TCM_007600|SEC7-like guanine nucleotide exchange family protein; K18442 brefeldin A-inhibited guanine nucleotide-exchange protein (A)	[U]	Intracellular trafficking, secretion, and vesicular transport	Sec7 domain	Brefeldin A-inhibited guanine nucleotide-exchange protein 1 GN=BIG1 OS=Arabidopsis thaliana (Mouse-ear cress) PE=2 SV=1	SEC7-like guanine nucleotide exchange family protein {ECO:0000313|EMBL:EOX98938.1} OS=Theobroma cacao (Cacao) PE=4 SV=1	SEC7-like guanine nucleotide exchange family protein [Theobroma cacao]
Ghir_A10G018890.1	206.46	18.16	3.37149	Up	2.75e-38	6.35e-38	Molecular Function: histone acetyltransferase activity (GO:0004402);; Biological Process: histone acetylation (GO:0016573);;	K15542|0|tcc:TCM_045257|Transducin/WD40 repeat-like superfamily protein; K15542 polyadenylation factor subunit 2 (A)	[A]	RNA processing and modification	WD domain, G-beta repeat	Flowering time control protein FY GN=FY OS=Arabidopsis thaliana (Mouse-ear cress) PE=1 SV=1	Transducin/WD40 repeat-like superfamily protein {ECO:0000313|EMBL:EOY19874.1} OS=Theobroma cacao (Cacao) PE=4 SV=1	Transducin/WD40 repeat-like superfamily protein [Theobroma cacao]
Ghir_A12G025130.1	20.6	189	-3.33321	Down	3.85e-38	8.84e-38	Cellular Component: plasma membrane (GO:0005886);; Biological Process: carbohydrate transport (GO:0008643);; Cellular Component: chloroplast (GO:0009507);; Cellular Component: integral component of membrane (GO:0016021);;	K15382|5.46119e-145|tcc:TCM_016513|Nodulin MtN3 family protein isoform 1; K15382 solute carrier family 50 (sugar transporter) (A)	[R]	General function prediction only	Sugar efflux transporter for intercellular exchange	Bidirectional sugar transporter SWEET7 OS=Arabidopsis thaliana (Mouse-ear cress) PE=2 SV=1	Nodulin MtN3 family protein isoform 1 {ECO:0000313|EMBL:EOY25093.1} OS=Theobroma cacao (Cacao) PE=4 SV=1	Bidirectional sugar transporter SWEET7 -like protein [Gossypium arboreum]
Ghir_D02G012890.1	247.72	33.56	2.74836	Up	6.66e-38	1.52e-37	Molecular Function: sphingosine hydroxylase activity (GO:0000170);; Cellular Component: endoplasmic reticulum (GO:0005783);; Cellular Component: Golgi apparatus (GO:0005794);; Biological Process: photomorphogenesis (GO:0009640);; Cellular Component: membrane (GO:0016020);; Biological Process: sterol biosynthetic process (GO:0016126);; Biological Process: sphingoid biosynthetic process (GO:0046520…	K04713|1.3464e-110|brp:103872122|sphinganine C(4)-monooxygenase 2; K04713 sphinganine C4-monooxygenase [EC:1.14.13.169] (A)	[I]	Lipid transport and metabolism	Fatty acid hydroxylase superfamily	Sphinganine C(4)-monooxygenase 2 GN=SBH2 OS=Arabidopsis thaliana (Mouse-ear cress) PE=1 SV=1	BnaC05g10520D protein {ECO:0000313|EMBL:CDY39327.1} OS=Brassica napus (Rape) PE=4 SV=1	Sphingoid base hydroxylase 2 -like protein [Gossypium arboreum]
Ghir_A12G012970.1	265.55	41.42	2.54505	Up	2.08e-37	4.68e-37	Molecular Function: ATP binding (GO:0005524);; Biological Process: obsolete ATP catabolic process (GO:0006200);; Molecular Function: xenobiotic-transporting ATPase activity (GO:0008559);; Molecular Function: phosphate ion transmembrane-transporting ATPase activity (GO:0015415);; Cellular Component: integral component of membrane (GO:0016021);; Biological Process: transmembrane transport (GO:00550…	K05658|0|tcc:TCM_004938|ATP binding cassette subfamily B4 isoform 1; K05658 ATP-binding cassette, subfamily B (MDR/TAP), member 1 [EC:3.6.3.44] (A)	[Q]	Secondary metabolites biosynthesis, transport and catabolism	ABC transporter transmembrane region	ABC transporter B family member 4 GN=F14M4.17 OS=Arabidopsis thaliana (Mouse-ear cress) PE=1 SV=1	ATP binding cassette subfamily B4 isoform 1 {ECO:0000313|EMBL:EOX95438.1} OS=Theobroma cacao (Cacao) PE=3 SV=1	ABC transporter B family member 21 [Gossypium arboreum]
Ghir_D05G018260.1	307.34	59.44	2.23479	Up	3.49e-37	7.82e-37	Molecular Function: nucleic acid binding (GO:0003676);; Molecular Function: ATP-dependent helicase activity (GO:0008026);;	K15362|0|tcc:TCM_034410|RAD3-like DNA-binding helicase protein, putative isoform 1; K15362 fanconi anemia group J protein [EC:3.6.4.12] (A)	[L]	Replication, recombination and repair	Helicase C-terminal domain	DNA repair helicase UVH6 GN=F15K9.20 OS=Arabidopsis thaliana (Mouse-ear cress) PE=1 SV=1	RAD3-like DNA-binding helicase protein, putative isoform 4 {ECO:0000313|EMBL:EOY15301.1} OS=Theobroma cacao (Cacao) PE=4 SV=1	RAD3-like DNA-binding helicase protein, putative isoform 4 [Theobroma cacao]
Ghir_D01G008960.1	9.45	155.98	-4.18044	Down	5.71e-37	1.27e-36	Molecular Function: translation initiation factor activity (GO:0003743);; Molecular Function: GTPase activity (GO:0003924);; Molecular Function: GTP binding (GO:0005525);; Cellular Component: intracellular (GO:0005622);; Biological Process: obsolete GTP catabolic process (GO:0006184);; Biological Process: translational initiation (GO:0006413);;	K02519|0|tcc:TCM_032554|Translation initiation factor 2, small GTP-binding protein isoform 1; K02519 translation initiation factor IF-2 (A)	[J]	Translation, ribosomal structure and biogenesis	Elongation factor Tu GTP binding domain	Translation initiation factor IF-2, chloroplastic (Precursor) GN=At1g17220 OS=Arabidopsis thaliana (Mouse-ear cress) PE=2 SV=2	Translation initiation factor IF-2 {ECO:0000256|RuleBase:RU000644} OS=Theobroma cacao (Cacao) PE=3 SV=1	hypothetical protein F383_15975 [Gossypium arboreum]
Ghir_D10G022810.1	319.68	65.9	2.14274	Up	9.9e-37	2.2e-36	Molecular Function: transporter activity (GO:0005215);; Cellular Component: vacuole (GO:0005773);; Cellular Component: plasma membrane (GO:0005886);; Biological Process: water transport (GO:0006833);; Biological Process: response to osmotic stress (GO:0006970);; Biological Process: response to desiccation (GO:0009269);; Cellular Component: chloroplast (GO:0009507);; Biological Process: response t…	K09872|0|tcc:TCM_046958|Plasma membrane intrinsic protein 2A; K09872 aquaporin PIP (A)	[G]	Carbohydrate transport and metabolism	Major intrinsic protein	Probable aquaporin PIP2-5, N-terminally processed GN=F28P10.200 OS=Arabidopsis thaliana (Mouse-ear cress) PE=1 SV=1	Plasma membrane intrinsic protein 2A {ECO:0000313|EMBL:EOY18640.1} OS=Theobroma cacao (Cacao) PE=3 SV=1	putative aquaporin PIP2-5 -like protein [Gossypium arboreum]
Ghir_D11G000280.1	264.26	42.16	2.51247	Up	1e-36	2.22e-36	Molecular Function: acid phosphatase activity (GO:0003993);; Biological Process: dephosphorylation (GO:0016311);; Biological Process: cellular phosphate ion homeostasis (GO:0030643);; Biological Process: response to hydrogen peroxide (GO:0042542);;	K14379|0|tcc:TCM_013063|Purple acid phosphatase 17 isoform 1; K14379 tartrate-resistant acid phosphatase type 5 [EC:3.1.3.2] (A)	[O]	Posttranslational modification, protein turnover, chaperones	Calcineurin-like phosphoesterase	Purple acid phosphatase 17 (Precursor) GN=MEB5.10 OS=Arabidopsis thaliana (Mouse-ear cress) PE=2 SV=1	Purple acid phosphatase 17 isoform 2 {ECO:0000313|EMBL:EOY21481.1} OS=Theobroma cacao (Cacao) PE=4 SV=1	Purple acid phosphatase 17 -like protein [Gossypium arboreum]
Ghir_D05G017160.1	57.93	262.63	-2.31619	Down	1.75e-36	3.85e-36	Molecular Function: protein disulfide isomerase activity (GO:0003756);; Cellular Component: cytosol (GO:0005829);; Biological Process: protein folding (GO:0006457);; Biological Process: phosphatidylinositol biosynthetic process (GO:0006661);; Biological Process: glycerol ether metabolic process (GO:0006662);; Molecular Function: electron carrier activity (GO:0009055);; Molecular Function: protein…	K03671|2.62427e-76|tcc:TCM_030081|C-terminal cysteine residue is changed to a serine 1; K03671 thioredoxin 1 (A)	[O]	Posttranslational modification, protein turnover, chaperones	Thioredoxin	Thioredoxin-like protein CXXS1 GN=CXXS1 OS=Arabidopsis thaliana (Mouse-ear cress) PE=2 SV=2	Thioredoxin {ECO:0000256|PIRNR:PIRNR000077} OS=Theobroma cacao (Cacao) PE=3 SV=1	Thioredoxin-like protein CXXS1 [Gossypium arboreum]
Ghir_A08G018090.1	6	144.83	-4.72879	Down	2.37e-36	5.22e-36	Molecular Function: DNA binding (GO:0003677);; Molecular Function: chromatin binding (GO:0003682);;	K09422|3.0446e-160|tcc:TCM_016054|Myb domain protein 42; K09422 myb proto-oncogene protein, plant (A)	[K]	Transcription	Myb-like DNA-binding domain	Protein ODORANT1 GN=ODO1 OS=Petunia hybrida (Petunia) PE=2 SV=1	Myb domain protein 42 {ECO:0000313|EMBL:EOY24459.1} OS=Theobroma cacao (Cacao) PE=4 SV=1	Protein ODORANT1 [Gossypium arboreum]
Ghir_D05G003450.1	73.99	291.77	-2.11497	Down	3.01e-36	6.59e-36	Molecular Function: mRNA binding (GO:0003729);; Cellular Component: mRNA cleavage factor complex (GO:0005849);; Biological Process: mRNA polyadenylation (GO:0006378);; Biological Process: animal organ senescence (GO:0010260);; Molecular Function: hydrolase activity (GO:0016787);;	K14397|8.12083e-132|tcc:TCM_037594|CFIM-25 isoform 1; K14397 cleavage and polyadenylation specificity factor subunit 5 (A)	[A]	RNA processing and modification	Nucleotide hydrolase	Pre-mRNA cleavage factor Im 25 kDa subunit 1 {ECO:0000303|PubMed:18479511} OS=Arabidopsis thaliana (Mouse-ear cress) PE=1 SV=1	CFIM-25 isoform 1 {ECO:0000313|EMBL:EOY30353.1} OS=Theobroma cacao (Cacao) PE=4 SV=1	CFIM-25 isoform 1 [Theobroma cacao]
Ghir_A11G002410.1	156.36	4.91	4.85747	Up	4.57e-36	9.97e-36	Molecular Function: calmodulin-dependent protein kinase activity (GO:0004683);; Molecular Function: calcium ion binding (GO:0005509);; Molecular Function: ATP binding (GO:0005524);; Cellular Component: vacuole (GO:0005773);; Cellular Component: plasma membrane (GO:0005886);; Biological Process: protein phosphorylation (GO:0006468);; Biological Process: response to salt stress (GO:0009651);; Biolo…	K13412|0|tcc:TCM_016367|Calcium-dependent protein kinase 6 isoform 1; K13412 calcium-dependent protein kinase [EC:2.7.11.1] (A)	[T]	Signal transduction mechanisms	Protein kinase domain	Calcium-dependent protein kinase 3 GN=F9D16.120 OS=Arabidopsis thaliana (Mouse-ear cress) PE=1 SV=1	Calcium-dependent protein kinase 6 isoform 1 {ECO:0000313|EMBL:EOY24888.1} OS=Theobroma cacao (Cacao) PE=4 SV=1	Calcium-dependent protein kinase 3 [Gossypium arboreum]
Ghir_D01G016790.1	65	274.07	-2.21157	Down	5.13e-36	1.12e-35	Molecular Function: ATP binding (GO:0005524);; Biological Process: obsolete ATP catabolic process (GO:0006200);; Molecular Function: xenobiotic-transporting ATPase activity (GO:0008559);; Cellular Component: integral component of membrane (GO:0016021);; Biological Process: transmembrane transport (GO:0055085);;	K05658|0|tcc:TCM_010651|ABC transporter family protein, putative; K05658 ATP-binding cassette, subfamily B (MDR/TAP), member 1 [EC:3.6.3.44] (A)	[Q]	Secondary metabolites biosynthesis, transport and catabolism	ABC transporter transmembrane region	ABC transporter B family member 15 GN=MZF16.16 OS=Arabidopsis thaliana (Mouse-ear cress) PE=3 SV=1	ABC transporter family protein, putative {ECO:0000313|EMBL:EOY00713.1} OS=Theobroma cacao (Cacao) PE=3 SV=1	ABC transporter family protein, putative [Theobroma cacao]
Ghir_D12G027520.1	11	154.99	-3.95214	Down	1.33e-35	2.87e-35	Molecular Function: nucleotide binding (GO:0000166);; Molecular Function: L-iditol 2-dehydrogenase activity (GO:0003939);; Cellular Component: cytosol (GO:0005829);; Molecular Function: zinc ion binding (GO:0008270);; Cellular Component: plasmodesma (GO:0009506);; Biological Process: oxidation-reduction process (GO:0055114);;	K00008|0|tcc:TCM_015075|GroES-like zinc-binding alcohol dehydrogenase family protein isoform 1; K00008 L-iditol 2-dehydrogenase [EC:1.1.1.14] (A)	[Q]	Secondary metabolites biosynthesis, transport and catabolism	Alcohol dehydrogenase GroES-like domain	Sorbitol dehydrogenase GN=SDH OS=Arabidopsis thaliana (Mouse-ear cress) PE=1 SV=1	GroES-like zinc-binding alcohol dehydrogenase family protein isoform 3 {ECO:0000313|EMBL:EOY23070.1} OS=Theobroma cacao (Cacao) PE=4 SV=1	GroES-like zinc-binding alcohol dehydrogenase family protein isoform 3 [Theobroma cacao]
Ghir_D06G022630.1	10	152	-4.06154	Down	1.65e-35	3.56e-35	Molecular Function: GTPase activity (GO:0003924);; Molecular Function: GTP binding (GO:0005525);; Cellular Component: cytosol (GO:0005829);; Biological Process: obsolete GTP catabolic process (GO:0006184);; Biological Process: intracellular protein transport (GO:0006886);; Biological Process: nucleocytoplasmic transport (GO:0006913);; Biological Process: small GTPase mediated signal transduction …	K07904|6.15998e-150|tcc:TCM_029778|RAB GTPase A1F; K07904 Ras-related protein Rab-11A (A)	[U]	Intracellular trafficking, secretion, and vesicular transport	Ras family	Ras-related protein RABA1f GN=RABA1F OS=Arabidopsis thaliana (Mouse-ear cress) PE=2 SV=1	Rab7 {ECO:0000313|EMBL:AGL52582.1} OS=Hevea brasiliensis (Para rubber tree) PE=2 SV=1	Ras-related RABA1f -like protein [Gossypium arboreum]
Ghir_A04G008250.1	250.85	39	2.54974	Up	1.68e-35	3.6e-35	Molecular Function: transporter activity (GO:0005215);; Cellular Component: vacuole (GO:0005773);; Cellular Component: plasma membrane (GO:0005886);; Biological Process: water transport (GO:0006833);; Biological Process: response to osmotic stress (GO:0006970);; Biological Process: response to desiccation (GO:0009269);; Cellular Component: chloroplast (GO:0009507);; Biological Process: response t…	K09872|0|tcc:TCM_022154|Plasma membrane intrinsic protein 2; K09872 aquaporin PIP (A)	[G]	Carbohydrate transport and metabolism	Major intrinsic protein	Aquaporin PIP2-2, N-terminally processed GN=T2N18.7 OS=Arabidopsis thaliana (Mouse-ear cress) PE=1 SV=2	PIP2 protein {ECO:0000313|EMBL:ABK60196.1} GN=PIP2 OS=Gossypium hirsutum (Upland cotton) PE=2 SV=1	Aquaporin PIP2-2 -like protein [Gossypium arboreum]
Ghir_D04G004950.1	285.79	53.81	2.27347	Up	2.15e-35	4.61e-35	Molecular Function: ARF guanyl-nucleotide exchange factor activity (GO:0005086);; Biological Process: regulation of ARF protein signal transduction (GO:0032012);;	K18443|0|tcc:TCM_018657|GNOM-like 1; K18443 golgi-specific brefeldin A-resistance guanine nucleotide exchange factor 1 (A)	[U]	Intracellular trafficking, secretion, and vesicular transport	Sec7 domain	ARF guanine-nucleotide exchange factor GNL1 GN=MUL8.20 OS=Arabidopsis thaliana (Mouse-ear cress) PE=3 SV=1	GNOM-like 1 {ECO:0000313|EMBL:EOY03542.1} OS=Theobroma cacao (Cacao) PE=4 SV=1	Pattern formation EMB30 -like protein [Gossypium arboreum]
Ghir_D01G023540.1	328.04	73.15	2.0294	Up	3.09e-35	6.58e-35	Biological Process: polysaccharide biosynthetic process (GO:0000271);; Biological Process: establishment of planar polarity (GO:0001736);; Biological Process: amino acid transmembrane transport (GO:0003333);; Cellular Component: endosome (GO:0005768);; Cellular Component: Golgi apparatus (GO:0005794);; Cellular Component: plasma membrane (GO:0005886);; Biological Process: syncytium formation (GO:…	K13946|0|cmo:103486311|auxin transporter-like protein 2; K13946 auxin influx carrier (AUX1 LAX family) (A)	[E]	Amino acid transport and metabolism	Transmembrane amino acid transporter protein	Auxin transporter-like protein 2 GN=LAX2 OS=Medicago truncatula (Barrel medic) PE=2 SV=1	Putative auxin influx carrier protein {ECO:0000313|EMBL:CAI05895.1} OS=Prunus avium (Cherry) PE=2 SV=1	Auxin transporter-like protein 2 [Gossypium arboreum]
Ghir_D12G001260.1	165.31	9	4.06357	Up	3.51e-35	7.47e-35	Molecular Function: hydroxymethylglutaryl-CoA reductase (NADPH) activity (GO:0004420);; Cellular Component: endoplasmic reticulum membrane (GO:0005789);; Biological Process: isoprenoid biosynthetic process (GO:0008299);; Biological Process: coenzyme A metabolic process (GO:0015936);; Cellular Component: integral component of membrane (GO:0016021);; Cellular Component: mitochondrial membrane (GO:0…	K00021|0|tcc:TCM_007601|3-hydroxy-3-methylglutaryl-coenzyme A reductase 1 isoform 1; K00021 hydroxymethylglutaryl-CoA reductase (NADPH) [EC:1.1.1.34] (A)	[I]	Lipid transport and metabolism	Hydroxymethylglutaryl-coenzyme A reductase	3-hydroxy-3-methylglutaryl-coenzyme A reductase 1 GN=HMG1 OS=Gossypium hirsutum (Upland cotton) PE=3 SV=1	3-hydroxy-3-methylglutaryl coenzyme A reductase {ECO:0000256|RuleBase:RU361219} OS=Theobroma cacao (Cacao) PE=3 SV=1	3-hydroxy-3-methylglutaryl-coenzyme A reductase 1 isoform 1 [Theobroma cacao]
Ghir_A13G017190.1	64.43	269.15	-2.19814	Down	3.79e-35	8.05e-35	Cellular Component: membrane (GO:0016020);;	K13754|0|tcc:TCM_025817|Sodium/calcium exchanger family protein isoform 1; K13754 solute carrier family 24 (sodium/potassium/calcium exchanger), member 6 (A)	[P]	Inorganic ion transport and metabolism	Sodium/calcium exchanger protein	Cation/calcium exchanger 2 OS=Arabidopsis thaliana (Mouse-ear cress) PE=3 SV=1	Sodium/calcium exchanger family protein isoform 1 {ECO:0000313|EMBL:EOY10457.1} OS=Theobroma cacao (Cacao) PE=4 SV=1	Sodium/calcium exchanger family protein isoform 1 [Theobroma cacao]
Ghir_D06G011300.1	246.39	38.24	2.55225	Up	6.14e-35	1.3e-34	Cellular Component: mitochondrion (GO:0005739);; Cellular Component: endosome (GO:0005768);; Cellular Component: vacuolar membrane (GO:0005774);; Cellular Component: Golgi apparatus (GO:0005794);; Cellular Component: trans-Golgi network (GO:0005802);; Biological Process: N-terminal protein myristoylation (GO:0006499);; Cellular Component: plant-type cell wall (GO:0009505);; Cellular Component: in…	K17086|0|tcc:TCM_036903|Endomembrane protein 70 protein family; K17086 transmembrane 9 superfamily member 2/4 (A)	[U]	Intracellular trafficking, secretion, and vesicular transport	Endomembrane protein 70	Transmembrane 9 superfamily member 8 {ECO:0000305} (Precursor) OS=Arabidopsis thaliana (Mouse-ear cress) PE=2 SV=1	Endomembrane protein 70 protein family {ECO:0000313|EMBL:EOY29328.1} OS=Theobroma cacao (Cacao) PE=4 SV=1	Transmembrane 9 superfamily member 4 [Gossypium arboreum]
Ghir_A04G014400.1	51.49	243.38	-2.37638	Down	6.23e-35	1.32e-34	Biological Process: histidine biosynthetic process (GO:0000105);; Molecular Function: magnesium ion binding (GO:0000287);; Molecular Function: ATP phosphoribosyltransferase activity (GO:0003879);; Cellular Component: cytoplasm (GO:0005737);;	K00765|0|tcc:TCM_006244|ATP phosphoribosyl transferase 2 isoform 1; K00765 ATP phosphoribosyltransferase [EC:2.4.2.17] (A)	[E]	Amino acid transport and metabolism	ATP phosphoribosyltransferase	ATP phosphoribosyltransferase 2, chloroplastic (Precursor) GN=HISN1B OS=Arabidopsis thaliana (Mouse-ear cress) PE=1 SV=1	ATP phosphoribosyl transferase 2 isoform 1 {ECO:0000313|EMBL:EOX97145.1} OS=Theobroma cacao (Cacao) PE=4 SV=1	ATP phosphoribosyltransferase [Gossypium arboreum]
Ghir_A05G017610.1	146.86	3.19	5.3892	Up	9.57e-35	2.01e-34	Cellular Component: integral component of membrane (GO:0016021);;	K13347|8.34197e-125|tcc:TCM_030261|Peroxisomal membrane 22 kDa (Mpv17/PMP22) family protein isoform 1; K13347 peroxisomal membrane protein 2 (A)	[R]	General function prediction only	Mpv17 / PMP22 family	Peroxisomal membrane protein PMP22 GN=PMP22 OS=Arabidopsis thaliana (Mouse-ear cress) PE=1 SV=1	Peroxisomal membrane 22 kDa (Mpv17/PMP22) family protein isoform 1 {ECO:0000313|EMBL:EOY28748.1} OS=Theobroma cacao (Cacao) PE=4 SV=1	Peroxisomal membrane protein PMP22 [Gossypium arboreum]
Ghir_A03G021420.1	215.73	26.73	2.87716	Up	9.59e-35	2.02e-34	Cellular Component: cytosol (GO:0005829);; Biological Process: glycogen biosynthetic process (GO:0005978);; Molecular Function: glucose-1-phosphate adenylyltransferase activity (GO:0008878);; Cellular Component: chloroplast (GO:0009507);; Cellular Component: glucose-1-phosphate adenylyltransferase complex (GO:0010170);; Biological Process: starch biosynthetic process (GO:0019252);;	K00975|0|tcc:TCM_006856|Glucose-1-phosphate adenylyltransferase family protein; K00975 glucose-1-phosphate adenylyltransferase [EC:2.7.7.27] (A)	[M]	Cell wall/membrane/envelope biogenesis	Nucleotidyl transferase	Glucose-1-phosphate adenylyltransferase large subunit 3, chloroplastic (Precursor) GN=APL3 OS=Arabidopsis thaliana (Mouse-ear cress) PE=2 SV=2	Glucose-1-phosphate adenylyltransferase {ECO:0000256|RuleBase:RU003565} OS=Theobroma cacao (Cacao) PE=3 SV=1	Glucose-1-phosphate adenylyltransferase large subunit 3, chloroplastic -like protein [Gossypium arboreum]
Ghir_A07G025220.1	244.64	38	2.55105	Up	1.1e-34	2.31e-34	Molecular Function: N,N-dimethylaniline monooxygenase activity (GO:0004499);; Biological Process: brassinosteroid mediated signaling pathway (GO:0009742);; Biological Process: auxin biosynthetic process (GO:0009851);; Molecular Function: flavin adenine dinucleotide binding (GO:0050660);; Molecular Function: NADP binding (GO:0050661);; Biological Process: oxidation-reduction process (GO:0055114);;	K11816|0|tcc:TCM_003800|Flavin-binding monooxygenase family protein; K11816 indole-3-pyruvate monooxygenase [EC:1.14.13.168] (A)	[Q]	Secondary metabolites biosynthesis, transport and catabolism	Flavin-binding monooxygenase-like	Probable indole-3-pyruvate monooxygenase YUCCA8 GN=F16A16.170 OS=Arabidopsis thaliana (Mouse-ear cress) PE=2 SV=1	Flavin-containing monooxygenase {ECO:0000256|RuleBase:RU361177} OS=Theobroma cacao (Cacao) PE=3 SV=1	Flavin-containing monooxygenase YUCCA8 -like protein [Gossypium arboreum]
Ghir_A05G019440.1	19.11	171.99	-3.30546	Down	1.25e-34	2.63e-34	Molecular Function: ATP binding (GO:0005524);; Cellular Component: cell wall (GO:0005618);; Cellular Component: nucleolus (GO:0005730);; Cellular Component: cytoplasm (GO:0005737);; Cellular Component: plasma membrane (GO:0005886);; Cellular Component: proteasome regulatory particle, base subcomplex (GO:0008540);; Molecular Function: nucleoside-triphosphatase activity (GO:0017111);; Biological Pr…	K03064|0|pda:103709302|26S protease regulatory subunit S10B homolog B; K03064 26S proteasome regulatory subunit T4 (A)	[O]	Posttranslational modification, protein turnover, chaperones	ATPase family associated with various cellular activities (AAA)	26S protease regulatory subunit 10B homolog A GN=RPT4A OS=Arabidopsis thaliana (Mouse-ear cress) PE=1 SV=1	Coffea canephora DH200=94 genomic scaffold, scaffold_1 {ECO:0000313|EMBL:CDO97019.1} OS=Coffea canephora (Robusta coffee) PE=3 SV=1	PREDICTED: 26S protease regulatory subunit S10B homolog B [Elaeis guineensis]
Ghir_D11G024810.1	288.72	57.06	2.20358	Up	1.84e-34	3.83e-34	Molecular Function: transferase activity (GO:0016740);;	K00963|0|tcc:TCM_025753|UTP--glucose-1-phosphate uridylyltransferase, putative isoform 1; K00963 UTP--glucose-1-phosphate uridylyltransferase [EC:2.7.7.9] (A)	[G]	Carbohydrate transport and metabolism	UTP--glucose-1-phosphate uridylyltransferase	UTP--glucose-1-phosphate uridylyltransferase GN=UGPA OS=Musa acuminata (Banana) PE=2 SV=1	UTP--glucose-1-phosphate uridylyltransferase, putative isoform 2 {ECO:0000313|EMBL:EOY10386.1} OS=Theobroma cacao (Cacao) PE=4 SV=1	30S ribosomal S2 [Gossypium arboreum]
Ghir_A04G002620.1	254.67	43.04	2.42934	Up	3.52e-34	7.27e-34	Molecular Function: nucleotide binding (GO:0000166);;	K10357|0|tcc:TCM_031309|Myosin 2 isoform 1; K10357 myosin V (A)	[Z]	Cytoskeleton	Myosin head (motor domain)	Myosin-2 GN=MDK4.10 OS=Arabidopsis thaliana (Mouse-ear cress) PE=2 SV=1	Myosin 2 isoform 1 {ECO:0000313|EMBL:EOY12786.1} OS=Theobroma cacao (Cacao) PE=4 SV=1	Myosin-2 heavy chain [Gossypium arboreum]
Ghir_A02G013490.1	152.88	6.76	4.36369	Up	7.04e-34	1.44e-33	Molecular Function: microtubule motor activity (GO:0003777);; Molecular Function: ATP binding (GO:0005524);; Cellular Component: nucleus (GO:0005634);; Cellular Component: kinesin complex (GO:0005871);; Cellular Component: microtubule (GO:0005874);; Cellular Component: plasma membrane (GO:0005886);; Biological Process: microtubule-based movement (GO:0007018);; Molecular Function: microtubule bind…	K10393|0|tcc:TCM_028740|ATP binding microtubule motor family protein isoform 1; K10393 kinesin family member 2/24 (A)	[Z]	Cytoskeleton	Kinesin motor domain	Kinesin-13A GN=KINESIN-13A OS=Arabidopsis thaliana (Mouse-ear cress) PE=1 SV=1	Kinesin-like protein {ECO:0000256|RuleBase:RU000394} OS=Theobroma cacao (Cacao) PE=3 SV=1	ATP binding microtubule motor family protein isoform 1 [Theobroma cacao]
Ghir_D12G011270.1	293.3	60.74	2.13612	Up	1.03e-33	2.09e-33	Molecular Function: calcium ion binding (GO:0005509);; Biological Process: phosphatidylglycerol biosynthetic process (GO:0006655);; Molecular Function: transferase activity, transferring acyl groups (GO:0016746);;	K13510|0|tcc:TCM_005455|JHL05D22.3 protein isoform 1; K13510 lysophosphatidylcholine acyltransferase / lyso-PAF acetyltransferase [EC:2.3.1.23 2.3.1.67] (A)	[I]	Lipid transport and metabolism	EF-hand domain pair	Lysophospholipid acyltransferase LPEAT2 GN=LPEAT2 OS=Arabidopsis thaliana (Mouse-ear cress) PE=1 SV=1	JHL05D22.3 protein isoform 1 {ECO:0000313|EMBL:EOX96133.1} OS=Theobroma cacao (Cacao) PE=4 SV=1	JHL05D22.3 protein isoform 1 [Theobroma cacao]
Ghir_D06G006520.1	221.79	30.77	2.71406	Up	1.09e-33	2.22e-33	Molecular Function: transcription factor activity, sequence-specific DNA binding (GO:0003700);; Molecular Function: transcription coactivator activity (GO:0003713);; Cellular Component: nucleolus (GO:0005730);; Biological Process: protein folding (GO:0006457);; Biological Process: response to heat (GO:0009408);; Biological Process: response to water deprivation (GO:0009414);; Biological Process: …	K03627|7.96442e-82|pop:POPTR_0018s06080g|POPTRDRAFT_669292; ethylene-responsive transcriptional coactivator family protein; K03627 putative transcription factor (A)	[K]	Transcription	Multiprotein bridging factor 1	Multiprotein-bridging factor 1c GN=MBF1C OS=Arabidopsis thaliana (Mouse-ear cress) PE=1 SV=1	Multiprotein bridging factor 1 transcriptional coactivator {ECO:0000313|EMBL:AFN70435.1} OS=Gossypium hirsutum (Upland cotton) PE=2 SV=1	multiprotein bridging factor 1 transcriptional coactivator [Gossypium hirsutum]
Ghir_D01G013510.1	77.93	286.69	-2.01478	Down	1.35e-33	2.75e-33	Molecular Function: structural constituent of ribosome (GO:0003735);; Cellular Component: ribosome (GO:0005840);; Biological Process: translation (GO:0006412);;	K02925|7.71474e-51|sly:101266871|60S ribosomal protein L3-2; K02925 large subunit ribosomal protein L3e (A)	[J]	Translation, ribosomal structure and biogenesis	Ribosomal protein L3	60S ribosomal protein L3-2 GN=T25B24.7 OS=Arabidopsis thaliana (Mouse-ear cress) PE=2 SV=4	Uncharacterized protein {ECO:0000313|EnsemblPlants:PGSC0003DMT400064119} OS=Solanum tuberosum (Potato) PE=3 SV=1	60S ribosomal L3 [Gossypium arboreum]
Ghir_D09G019350.1	147.99	6	4.48886	Up	2.91e-33	5.85e-33	Molecular Function: UDP-glucose 4-epimerase activity (GO:0003978);; Cellular Component: Golgi stack (GO:0005795);; Cellular Component: cytosol (GO:0005829);; Biological Process: galactose metabolic process (GO:0006012);; Biological Process: response to stress (GO:0006950);; Biological Process: xyloglucan biosynthetic process (GO:0009969);; Biological Process: root epidermal cell differentiation (…	K01784|0|tcc:TCM_016477|UDP-D-glucose/UDP-D-galactose 4-epimerase 5 isoform 1; K01784 UDP-glucose 4-epimerase [EC:5.1.3.2] (A)	[M]	Cell wall/membrane/envelope biogenesis	NAD dependent epimerase/dehydratase family	UDP-glucose 4-epimerase GEPI48 OS=Cyamopsis tetragonoloba (Guar) PE=2 SV=1	UDP-D-glucose/UDP-D-galactose 4-epimerase 5 isoform 1 {ECO:0000313|EMBL:EOY25044.1} OS=Theobroma cacao (Cacao) PE=3 SV=1	UDP-glucose 4-epimerase GEPI48 [Gossypium arboreum]
Ghir_A05G034260.1	196.85	22.21	3.01228	Up	3.07e-33	6.18e-33	Molecular Function: protein serine/threonine phosphatase activity (GO:0004722);; Biological Process: protein dephosphorylation (GO:0006470);; Biological Process: response to osmotic stress (GO:0006970);; Biological Process: response to cold (GO:0009409);; Biological Process: abscisic acid-activated signaling pathway (GO:0009738);; Biological Process: stomatal lineage progression (GO:0010440);; Bi…	K17506|0|tcc:TCM_042479|Phosphatase 2C5; K17506 protein phosphatase 1L [EC:3.1.3.16] (A)	[T]	Signal transduction mechanisms	Protein phosphatase 2C	Probable protein phosphatase 2C 30 GN=PP2C5 OS=Arabidopsis thaliana (Mouse-ear cress) PE=2 SV=1	Phosphatase 2C5 {ECO:0000313|EMBL:EOY17740.1} OS=Theobroma cacao (Cacao) PE=3 SV=1	putative phosphatase 2C 30 -like protein [Gossypium arboreum]
Ghir_D05G020360.1	5	130	-4.83598	Down	4.83e-33	9.64e-33	Molecular Function: transporter activity (GO:0005215);; Biological Process: transport (GO:0006810);; Cellular Component: membrane (GO:0016020);;	K14638|0|tcc:TCM_033923|Nitrate transporter 1:2, putative; K14638 solute carrier family 15 (peptide/histidine transporter), member 3/4 (A)	[E]	Amino acid transport and metabolism	POT family	Protein NRT1/ PTR FAMILY 4.6 GN=At1g69850 OS=Arabidopsis thaliana (Mouse-ear cress) PE=1 SV=1	Nitrate transporter 1:2, putative {ECO:0000313|EMBL:EOY14601.1} OS=Theobroma cacao (Cacao) PE=4 SV=1	Nitrate transporter 1:2, putative [Theobroma cacao]
Ghir_D10G005640.1	140.57	4.34	4.88191	Up	1.21e-32	2.39e-32	Molecular Function: phosphatidylinositol phosphate kinase activity (GO:0016307);; Biological Process: phosphorylation (GO:0016310);; Molecular Function: ion binding (GO:0043167);; Biological Process: phosphatidylinositol metabolic process (GO:0046488);;	K00921|0|tcc:TCM_029244|Phosphatidylinositol-4-phosphate 5-kinase family protein, putative isoform 1; K00921 1-phosphatidylinositol-3-phosphate 5-kinase [EC:2.7.1.150] (A)	[T]	Signal transduction mechanisms	Phosphatidylinositol-4-phosphate 5-Kinase	1-phosphatidylinositol-3-phosphate 5-kinase FAB1B GN=FAB1B OS=Arabidopsis thaliana (Mouse-ear cress) PE=2 SV=1	Phosphatidylinositol-4-phosphate 5-kinase family protein, putative isoform 1 {ECO:0000313|EMBL:EOY27383.1} OS=Theobroma cacao (Cacao) PE=4 SV=1	Phosphatidylinositol-4-phosphate 5-kinase family protein, putative isoform 1 [Theobroma cacao]
Ghir_A13G019340.1	149.99	7.73	4.14272	Up	2.03e-32	3.99e-32	Molecular Function: DNA binding (GO:0003677);; Molecular Function: helicase activity (GO:0004386);; Molecular Function: iron ion binding (GO:0005506);; Molecular Function: ATP binding (GO:0005524);; Cellular Component: nucleus (GO:0005634);; Molecular Function: zinc ion binding (GO:0008270);; Molecular Function: transferase activity (GO:0016740);;	K11643|0|tcc:TCM_036924|Chromatin remodeling factor CHD3 (PICKLE) isoform 1; K11643 chromodomain-helicase-DNA-binding protein 4 [EC:3.6.4.12] (A)	[R]	General function prediction only	SNF2 family N-terminal domain	CHD3-type chromatin-remodeling factor PICKLE GN=At2g25170 OS=Arabidopsis thaliana (Mouse-ear cress) PE=1 SV=1	Chromatin remodeling factor CHD3 isoform 2 {ECO:0000313|EMBL:EOY29365.1} OS=Theobroma cacao (Cacao) PE=4 SV=1	CHD3-type chromatin-remodeling factor PICKLE -like protein [Gossypium arboreum]
Ghir_D11G029740.1	245.34	43.59	2.35718	Up	6.64e-32	1.28e-31	Molecular Function: ATP-dependent peptidase activity (GO:0004176);; Molecular Function: serine-type endopeptidase activity (GO:0004252);; Molecular Function: ATP binding (GO:0005524);; Cellular Component: mitochondrial matrix (GO:0005759);; Cellular Component: cytosol (GO:0005829);; Biological Process: obsolete ATP catabolic process (GO:0006200);; Biological Process: misfolded or incompletely syn…	K08675|0|tcc:TCM_026762|Lon protease 1; K08675 Lon-like ATP-dependent protease [EC:3.4.21.-] (A)	[O]	Posttranslational modification, protein turnover, chaperones	Lon protease (S16) C-terminal proteolytic domain	Lon protease homolog 1, mitochondrial (Precursor) GN=LON1 OS=Arabidopsis thaliana (Mouse-ear cress) PE=1 SV=2	Lon protease homolog, mitochondrial {ECO:0000256|HAMAP-Rule:MF_03120} OS=Theobroma cacao (Cacao) PE=3 SV=1	Lon protease, mitochondrial -like protein [Gossypium arboreum]
Ghir_D12G018190.1	8.89	135.65	-4.0671	Down	6.78e-32	1.31e-31	Cellular Component: cell wall (GO:0005618);; Cellular Component: plasma membrane (GO:0005886);; Molecular Function: protein phosphatase type 2A regulator activity (GO:0008601);; Biological Process: response to ethylene (GO:0009723);; Biological Process: positive regulation of abscisic acid-activated signaling pathway (GO:0009789);; Biological Process: auxin polar transport (GO:0009926);; Biologic…	K03456|0|pop:POPTR_0010s13760g|POPTRDRAFT_723789; Ser/Thr specific protein phosphatase 2A A regulatory subunit alpha isoform; K03456 serine/threonine-protein phosphatase 2A regulatory subunit A (A)	[T]	Signal transduction mechanisms	HEAT repeat	Serine/threonine-protein phosphatase 2A 65 kDa regulatory subunit A beta isoform GN=K13N2.14 OS=Arabidopsis thaliana (Mouse-ear cress) PE=1 SV=2	Uncharacterized protein {ECO:0000313|EMBL:EEF01048.1} OS=Populus trichocarpa (Western balsam poplar) PE=2 SV=1	hypothetical protein POPTR_0010s13760g [Populus trichocarpa]
Ghir_A04G005600.1	267.58	53.65	2.18278	Up	1.04e-31	2.01e-31	Molecular Function: calmodulin-dependent protein kinase activity (GO:0004683);; Molecular Function: calcium ion binding (GO:0005509);; Molecular Function: ATP binding (GO:0005524);; Biological Process: protein phosphorylation (GO:0006468);; Biological Process: plant-type cell wall modification (GO:0009827);; Biological Process: pollen tube growth (GO:0009860);;	K13412|0|vvi:100246254|calcium-dependent protein kinase 20; K13412 calcium-dependent protein kinase [EC:2.7.11.1] (A)	[T]	Signal transduction mechanisms	Protein kinase domain	Calcium-dependent protein kinase 20 GN=CPK20 OS=Arabidopsis thaliana (Mouse-ear cress) PE=3 SV=1	Putative uncharacterized protein {ECO:0000313|EMBL:CCB61553.1} OS=Vitis vinifera (Grape) PE=4 SV=1	Calcium-dependent protein kinase 20 [Gossypium arboreum]
Ghir_A08G012190.1	37	199.83	-2.56871	Down	1.59e-31	3.05e-31	Molecular Function: catalytic activity (GO:0003824);; Biological Process: biosynthetic process (GO:0009058);; Molecular Function: pyridoxal phosphate binding (GO:0030170);;	K01762|0|tcc:TCM_016338|1-aminocyclopropane-1-carboxylate synthase isoform 1; K01762 1-aminocyclopropane-1-carboxylate synthase [EC:4.4.1.14] (A)	[T]	Signal transduction mechanisms	Aminotransferase class I and II	1-aminocyclopropane-1-carboxylate synthase GN=ACS1 OS=Glycine max (Soybean) PE=2 SV=1	1-aminocyclopropane-1-carboxylate synthase {ECO:0000313|EMBL:AER35096.1} (Fragment) OS=Gossypium hirsutum (Upland cotton) PE=2 SV=1	1-aminocyclopropane-1-carboxylate synthase [Gossypium arboreum]
Ghir_D13G019900.1	44.81	215.54	-2.4016	Down	1.7e-31	3.25e-31	Molecular Function: ATP binding (GO:0005524);; Cellular Component: plasma membrane (GO:0005886);; Biological Process: obsolete ATP catabolic process (GO:0006200);; Biological Process: ATP biosynthetic process (GO:0006754);; Biological Process: cation transport (GO:0006812);; Molecular Function: hydrogen-exporting ATPase activity, phosphorylative mechanism (GO:0008553);; Cellular Component: integr…	K01535|2.36393e-145|crb:CARUB_v10008027mg|hypothetical protein; K01535 H+-transporting ATPase [EC:3.6.3.6] (A)	[P]	Inorganic ion transport and metabolism	E1-E2 ATPase	ATPase 6, plasma membrane-type GN=AHA6 OS=Arabidopsis thaliana (Mouse-ear cress) PE=2 SV=1	Uncharacterized protein {ECO:0000313|EMBL:EOA12258.1} OS=Capsella rubella PE=3 SV=1	hypothetical protein CARUB_v10008027mg [Capsella rubella]
Ghir_D10G007240.1	22.64	168.01	-3.02714	Down	2.08e-31	3.97e-31	Cellular Component: nuclear membrane (GO:0031965);; Biological Process: transmembrane transport (GO:0055085);;	K14313|0|tcc:TCM_028859|Mitotic phosphoprotein N' end (MPPN) family protein; K14313 nuclear pore complex protein Nup53 (A)	[D]	Cell cycle control, cell division, chromosome partitioning	Nup53/35/40-type RNA recognition motif	Nuclear pore complex protein NUP35 {ECO:0000303|PubMed:21189294} OS=Arabidopsis thaliana (Mouse-ear cress) PE=1 SV=1	Nuclear pore complex protein NUP35 {ECO:0000256|PIRNR:PIRNR038119} OS=Theobroma cacao (Cacao) PE=3 SV=1	Mitotic phosphoprotein N&apos; end (MPPN) family protein [Theobroma cacao]
Ghir_D05G031220.1	18.61	158.37	-3.22469	Down	2.25e-31	4.28e-31	Molecular Function: transcription regulatory region sequence-specific DNA binding (GO:0000976);; Molecular Function: transcription factor activity, sequence-specific DNA binding (GO:0003700);; Cellular Component: nucleus (GO:0005634);; Biological Process: regulation of transcription, DNA-templated (GO:0006355);;	K09338|1.11288e-143|tcc:TCM_011764|HD domain class transcription factor; K09338 homeobox-leucine zipper protein (A)	[K]	Transcription	Homeobox associated leucine zipper	Homeobox-leucine zipper protein ATHB-13 GN=ATHB-13 OS=Arabidopsis thaliana (Mouse-ear cress) PE=2 SV=2	HD domain class transcription factor {ECO:0000313|EMBL:EOY02000.1} OS=Theobroma cacao (Cacao) PE=4 SV=1	Homeobox-leucine zipper ATHB-13 -like protein [Gossypium arboreum]
Ghir_A10G008340.1	65.17	252.47	-2.08937	Down	3.91e-31	7.4e-31	Molecular Function: secondary active sulfate transmembrane transporter activity (GO:0008271);; Biological Process: sulfate transport (GO:0008272);; Cellular Component: integral component of membrane (GO:0016021);; Biological Process: transmembrane transport (GO:0055085);;	K17469|0|tcc:TCM_001168|Slufate transporter 2,1; K17469 sulfate transporter 2, low-affinity (A)	[P]	Inorganic ion transport and metabolism	Sulfate transporter family	Sulfate transporter 2.1 GN=SULTR2;1 OS=Arabidopsis thaliana (Mouse-ear cress) PE=2 SV=1	Slufate transporter 2,1 {ECO:0000313|EMBL:EOX92174.1} OS=Theobroma cacao (Cacao) PE=4 SV=1	Slufate transporter 2,1 [Theobroma cacao]
Ghir_A09G007020.1	203.39	28.98	2.67558	Up	1.37e-30	2.55e-30	Molecular Function: GTPase activity (GO:0003924);; Molecular Function: GTP binding (GO:0005525);; Biological Process: obsolete GTP catabolic process (GO:0006184);;	K03242|0|tcc:TCM_021231|Eukaryotic translation initiation factor 2 gamma subunit, GAMMA isoform 1; K03242 translation initiation factor 2 subunit 3 (A)	[J]	Translation, ribosomal structure and biogenesis	Elongation factor Tu GTP binding domain	Elongation factor Tu, plastid GN=tufA OS=Prototheca wickerhamii PE=3 SV=1	Eukaryotic translation initiation factor 2 gamma subunit, GAMMA isoform 1 {ECO:0000313|EMBL:EOY06547.1} OS=Theobroma cacao (Cacao) PE=4 SV=1	Eukaryotic translation initiation factor 2 subunit 3 [Gossypium arboreum]
Ghir_D05G015240.1	127.39	3.8	4.93157	Up	7.95e-30	1.45e-29	Biological Process: proteolysis (GO:0006508);; Biological Process: protein processing involved in protein targeting to mitochondrion (GO:0006627);; Molecular Function: serine-type peptidase activity (GO:0008236);; Cellular Component: integral component of membrane (GO:0016021);; Cellular Component: mitochondrial inner membrane peptidase complex (GO:0042720);;	K09647|4.4525e-89|tcc:TCM_029522|Peptidase S24/S26A/S26B/S26C family protein isoform 2; K09647 mitochondrial inner membrane protease subunit 1 [EC:3.4.21.-] (A)	[O]	Posttranslational modification, protein turnover, chaperones	Peptidase S24-like	Thylakoidal processing peptidase 1, chloroplastic (Precursor) GN=TPP1 OS=Arabidopsis thaliana (Mouse-ear cress) PE=2 SV=2	Peptidase S24/S26A/S26B/S26C family protein, putative isoform 1 {ECO:0000313|EMBL:EOY27749.1} OS=Theobroma cacao (Cacao) PE=3 SV=1	Mitochondrial inner membrane protease subunit 1 [Gossypium arboreum]
Ghir_D02G010150.1	42.01	202.65	-2.40572	Down	9.07e-30	1.65e-29	Molecular Function: iron ion binding (GO:0005506);; Cellular Component: mitochondrion (GO:0005739);; Cellular Component: endosome (GO:0005768);; Cellular Component: Golgi apparatus (GO:0005794);; Cellular Component: trans-Golgi network (GO:0005802);; Molecular Function: oxidoreductase activity, acting on paired donors, with incorporation or reduction of molecular oxygen, 2-oxoglutarate as one don…	K00472|1.33384e-169|tcc:TCM_034293|2-oxoglutarate (2OG) and Fe(II)-dependent oxygenase superfamily protein isoform 1; K00472 prolyl 4-hydroxylase [EC:1.14.11.2] (A)	[E]	Amino acid transport and metabolism	2OG-Fe(II) oxygenase superfamily	Probable prolyl 4-hydroxylase 3 (Precursor) GN=P4H3 OS=Arabidopsis thaliana (Mouse-ear cress) PE=2 SV=1	2-oxoglutarate (2OG) and Fe(II)-dependent oxygenase superfamily protein isoform 1 {ECO:0000313|EMBL:EOY15127.1} OS=Theobroma cacao (Cacao) PE=4 SV=1	Prolyl 4-hydroxylase subunit alpha-1 [Gossypium arboreum]
Ghir_A12G018540.1	140.85	8.33	3.94416	Up	1.04e-29	1.89e-29	Molecular Function: transporter activity (GO:0005215);; Biological Process: oligopeptide transport (GO:0006857);; Cellular Component: membrane (GO:0016020);;	K14638|0|tcc:TCM_013822|Nitrate transporter 1:2 isoform 1; K14638 solute carrier family 15 (peptide/histidine transporter), member 3/4 (A)	[E]	Amino acid transport and metabolism	POT family	Protein NRT1/ PTR FAMILY 4.6 GN=At1g69850 OS=Arabidopsis thaliana (Mouse-ear cress) PE=1 SV=1	Nitrate transporter 1:2 isoform 3 {ECO:0000313|EMBL:EOY21717.1} OS=Theobroma cacao (Cacao) PE=4 SV=1	Nitrate transporter 1.2 -like protein [Gossypium arboreum]
Ghir_D04G007650.1	28	173.03	-2.76306	Down	1.24e-29	2.25e-29	Molecular Function: UDP-N-acetylmuramate dehydrogenase activity (GO:0008762);; Biological Process: cytokinin metabolic process (GO:0009690);; Cellular Component: cytoplasmic, membrane-bounded vesicle (GO:0016023);; Molecular Function: cytokinin dehydrogenase activity (GO:0019139);; Biological Process: electron transport chain (GO:0022900);; Biological Process: secretion by cell (GO:0032940);; Mol…	K00279|0|tcc:TCM_042367|Cytokinin oxidase/dehydrogenase 6 isoform 1; K00279 cytokinin dehydrogenase [EC:1.5.99.12] (A)	[C]	Energy production and conversion	Cytokinin dehydrogenase 1, FAD and cytokinin binding	Cytokinin dehydrogenase 6 (Precursor) GN=MAA21_70 OS=Arabidopsis thaliana (Mouse-ear cress) PE=2 SV=2	Cytokinin oxidase/dehydrogenase 6 isoform 1 {ECO:0000313|EMBL:EOY17567.1} OS=Theobroma cacao (Cacao) PE=4 SV=1	Cytokinin oxidase/dehydrogenase 6 isoform 1 [Theobroma cacao]
Ghir_D10G017530.1	19.04	151.93	-3.13184	Down	1.98e-29	3.56e-29	Molecular Function: sugar:proton symporter activity (GO:0005351);; Cellular Component: integral component of membrane (GO:0016021);; Biological Process: carbohydrate transmembrane transport (GO:0034219);;	K08145|0|tcc:TCM_046780|Major facilitator superfamily protein; K08145 MFS transporter, SP family, solute carrier family 2 (facilitated glucose transporter), member 8 (A)	[R]	General function prediction only	Sugar (and other) transporter	Sugar transporter ERD6-like 16 GN=At5g18840 OS=Arabidopsis thaliana (Mouse-ear cress) PE=2 SV=2	Major facilitator superfamily protein {ECO:0000313|EMBL:EOY06350.1} OS=Theobroma cacao (Cacao) PE=3 SV=1	Major facilitator superfamily protein [Theobroma cacao]
Ghir_D09G020870.1	247.05	49.62	2.18027	Up	2.3e-29	4.13e-29	Molecular Function: methylenetetrahydrofolate reductase (NAD(P)H) activity (GO:0004489);; Biological Process: methionine metabolic process (GO:0006555);; Biological Process: tetrahydrofolate interconversion (GO:0035999);; Biological Process: oxidation-reduction process (GO:0055114);;	K00297|0|tcc:TCM_020235|Methylenetetrahydrofolate reductase isoform 1; K00297 methylenetetrahydrofolate reductase (NADPH) [EC:1.5.1.20] (A)	[E]	Amino acid transport and metabolism	Methylenetetrahydrofolate reductase	Methylenetetrahydrofolate reductase 2 GN=MTHFR2 OS=Arabidopsis thaliana (Mouse-ear cress) PE=1 SV=2	Methylenetetrahydrofolate reductase {ECO:0000256|RuleBase:RU003862} OS=Theobroma cacao (Cacao) PE=3 SV=1	Methylenetetrahydrofolate reductase 2 -like protein [Gossypium arboreum]
Ghir_A05G038770.1	132.59	6.27	4.26682	Up	2.72e-29	4.87e-29	Biological Process: maltose metabolic process (GO:0000023);; Molecular Function: ferrochelatase activity (GO:0004325);; Biological Process: pentose-phosphate shunt (GO:0006098);; Biological Process: heme biosynthetic process (GO:0006783);; Cellular Component: chloroplast (GO:0009507);; Biological Process: carotenoid biosynthetic process (GO:0016117);; Biological Process: methylglyoxal catabolic p…	K01772|0|tcc:TCM_003334|Ferrochelatase 2 isoform 1; K01772 ferrochelatase [EC:4.99.1.1] (A)	[H]	Coenzyme transport and metabolism	Ferrochelatase	Ferrochelatase-2, chloroplastic (Precursor) GN=At2g30390 OS=Arabidopsis thaliana (Mouse-ear cress) PE=2 SV=1	Ferrochelatase {ECO:0000256|RuleBase:RU000607} OS=Theobroma cacao (Cacao) PE=3 SV=1	Ferrochelatase 2 isoform 1 [Theobroma cacao]
Ghir_A10G004180.1	16.4	144.53	-3.27514	Down	3.78e-29	6.72e-29	Biological Process: cytokinesis by cell plate formation (GO:0000911);; Molecular Function: protein serine/threonine kinase activity (GO:0004674);; Molecular Function: ATP binding (GO:0005524);; Cellular Component: nucleus (GO:0005634);; Cellular Component: cytosol (GO:0005829);; Biological Process: protein phosphorylation (GO:0006468);; Biological Process: response to nutrient (GO:0007584);; Cell…	K00924|0|tcc:TCM_029422|CBL-interacting protein kinase 23 isoform 1 (A)	[T]	Signal transduction mechanisms	Protein kinase domain	CBL-interacting serine/threonine-protein kinase 23 GN=At1g30270 OS=Arabidopsis thaliana (Mouse-ear cress) PE=1 SV=1	CBL-interacting protein kinase 23 isoform 1 {ECO:0000313|EMBL:EOY27621.1} OS=Theobroma cacao (Cacao) PE=4 SV=1	CBL-interacting serine/threonine-protein kinase 23 [Gossypium arboreum]
Ghir_A10G024690.1	227.1	41.73	2.30863	Up	5.69e-29	1.01e-28	Molecular Function: calcium-transporting ATPase activity (GO:0005388);; Molecular Function: calmodulin binding (GO:0005516);; Molecular Function: ATP binding (GO:0005524);; Cellular Component: integral component of membrane (GO:0016021);; Molecular Function: metal ion binding (GO:0046872);; Biological Process: calcium ion transmembrane transport (GO:0070588);;	K01537|0|tcc:TCM_042363|Autoinhibited Ca2+-ATPase 11; K01537 Ca2+-transporting ATPase [EC:3.6.3.8] (A)	[P]	Inorganic ion transport and metabolism	E1-E2 ATPase	Putative calcium-transporting ATPase 11, plasma membrane-type GN=ACA11 OS=Arabidopsis thaliana (Mouse-ear cress) PE=1 SV=1	Calcium-transporting ATPase {ECO:0000256|RuleBase:RU361146} OS=Theobroma cacao (Cacao) PE=3 SV=1	Autoinhibited Ca2+-ATPase 11 [Theobroma cacao]
Ghir_A05G000860.1	143.06	10.17	3.67869	Up	7.86e-29	1.39e-28	Biological Process: polyamine biosynthetic process (GO:0006596);;	K01611|0|tcc:TCM_038451|S-adenosylmethionine decarboxylase proenzyme, putative; K01611 S-adenosylmethionine decarboxylase [EC:4.1.1.50] (A)	[T]	Signal transduction mechanisms	Adenosylmethionine decarboxylase	S-adenosylmethionine decarboxylase beta chain (Precursor) GN=SAMDC OS=Oryza sativa subsp. indica (Rice) PE=2 SV=2	S-adenosylmethionine decarboxylase proenzyme {ECO:0000256|PIRNR:PIRNR001355} OS=Theobroma cacao (Cacao) PE=3 SV=1	S-adenosylmethionine decarboxylase proenzyme, putative [Theobroma cacao]
Ghir_D13G021110.1	137.7	8.56	3.87224	Up	9.31e-29	1.64e-28	Cellular Component: membrane (GO:0016020);;	K13754|0|tcc:TCM_037513|Cation calcium exchanger 4, putative; K13754 solute carrier family 24 (sodium/potassium/calcium exchanger), member 6 (A)	[P]	Inorganic ion transport and metabolism	Sodium/calcium exchanger protein	Cation/calcium exchanger 4 GN=F15I1.21 OS=Arabidopsis thaliana (Mouse-ear cress) PE=2 SV=1	Cation calcium exchanger 4, putative {ECO:0000313|EMBL:EOY30239.1} OS=Theobroma cacao (Cacao) PE=4 SV=1	Cation calcium exchanger 4, putative [Theobroma cacao]
Ghir_D02G006110.1	156.41	14.88	3.25835	Up	1.28e-28	2.23e-28	Molecular Function: protein serine/threonine phosphatase activity (GO:0004722);; Biological Process: protein dephosphorylation (GO:0006470);; Molecular Function: metal ion binding (GO:0046872);;	K14803|0|tcc:TCM_021442|Phosphatase 2C family protein; K14803 protein phosphatase 2C homolog 2/3 [EC:3.1.3.16] (A)	[T]	Signal transduction mechanisms	Protein phosphatase 2C	Probable protein phosphatase 2C 13 GN=At1g48040 OS=Arabidopsis thaliana (Mouse-ear cress) PE=2 SV=2	Phosphatase 2C family protein {ECO:0000313|EMBL:EOY06835.1} OS=Theobroma cacao (Cacao) PE=3 SV=1	hypothetical protein F383_18432 [Gossypium arboreum]
Ghir_D09G011460.1	11.77	129.31	-3.59319	Down	3.57e-28	6.16e-28	Molecular Function: DNA binding (GO:0003677);; Molecular Function: helicase activity (GO:0004386);; Molecular Function: ATP binding (GO:0005524);; Cellular Component: nucleus (GO:0005634);;	K11367|0|tcc:TCM_040842|Chromatin remodeling complex subunit isoform 1; K11367 chromodomain-helicase-DNA-binding protein 1 [EC:3.6.4.12] (A)	[K]	Transcription	SNF2 family N-terminal domain	Protein CHROMATIN REMODELING 5 {ECO:0000303|PubMed:16547115} OS=Arabidopsis thaliana (Mouse-ear cress) PE=3 SV=1	Chromatin remodeling complex subunit isoform 1 {ECO:0000313|EMBL:EOY32819.1} OS=Theobroma cacao (Cacao) PE=4 SV=1	Chromatin remodeling complex subunit isoform 1 [Theobroma cacao]
Ghir_A10G006690.1	246.83	52.22	2.10531	Up	3.79e-28	6.52e-28	Molecular Function: glyceraldehyde-3-phosphate dehydrogenase (NAD+) (phosphorylating) activity (GO:0004365);; Biological Process: glucose metabolic process (GO:0006006);; Biological Process: response to cold (GO:0009409);; Biological Process: response to light stimulus (GO:0009416);; Cellular Component: chloroplast thylakoid membrane (GO:0009535);; Cellular Component: chloroplast stroma (GO:00095…	K05298|0|tcc:TCM_017432|Glyceraldehyde 3-phosphate dehydrogenase A subunit 2; K05298 glyceraldehyde-3-phosphate dehydrogenase (NADP+) (phosphorylating) [EC:1.2.1.13] (A)	[G]	Carbohydrate transport and metabolism	Glyceraldehyde 3-phosphate dehydrogenase, C-terminal domain	Glyceraldehyde-3-phosphate dehydrogenase A, chloroplastic (Precursor) GN=GAPA OS=Pisum sativum (Garden pea) PE=2 SV=2	Glyceraldehyde-3-phosphate dehydrogenase {ECO:0000256|RuleBase:RU361160} OS=Theobroma cacao (Cacao) PE=3 SV=1	Glyceraldehyde 3-phosphate dehydrogenase A subunit 2 [Theobroma cacao]
Ghir_D08G006140.1	129.71	7	4.07625	Up	5.15e-28	8.83e-28	Biological Process: polyamine catabolic process (GO:0006598);; Molecular Function: polyamine oxidase activity (GO:0046592);; Molecular Function: flavin adenine dinucleotide binding (GO:0050660);; Biological Process: oxidation-reduction process (GO:0055114);;	K13366|0|tcc:TCM_005846|Polyamine oxidase 1 isoform 1; K13366 polyamine oxidase [EC:1.5.3.14 1.5.3.16 1.5.3.-] (A)	[Q]	Secondary metabolites biosynthesis, transport and catabolism	Flavin containing amine oxidoreductase	Polyamine oxidase 1 GN=MSH12.17 OS=Arabidopsis thaliana (Mouse-ear cress) PE=1 SV=1	Polyamine oxidase 1 isoform 1 {ECO:0000313|EMBL:EOX96637.1} OS=Theobroma cacao (Cacao) PE=4 SV=1	Polyamine oxidase 1 isoform 1 [Theobroma cacao]
Ghir_A06G003260.1	247.27	53.2	2.08105	Up	8.32e-28	1.42e-27	Cellular Component: nucleus (GO:0005634);;	K18810|0|tcc:TCM_034479|D2/4-type cyclin; K18810 cyclin D1/2/4, plant (A)	[D]	Cell cycle control, cell division, chromosome partitioning	Cyclin, N-terminal domain	Cyclin-D3-1 GN=P0644A02.8 OS=Oryza sativa subsp. japonica (Rice) PE=2 SV=2	D2/4-type cyclin {ECO:0000313|EMBL:EOY15405.1} OS=Theobroma cacao (Cacao) PE=3 SV=1	Cyclin-D4-1 [Gossypium arboreum]
Ghir_A11G008300.1	188.16	28	2.61292	Up	9.57e-28	1.63e-27	Molecular Function: transcription factor activity, sequence-specific DNA binding (GO:0003700);; Cellular Component: nucleus (GO:0005634);; Biological Process: regulation of transcription, DNA-templated (GO:0006355);; Biological Process: response to red or far red light (GO:0009639);; Molecular Function: sequence-specific DNA binding (GO:0043565);;	K09338|1.4217e-146|tcc:TCM_005689|Homeobox-leucine zipper protein 4 / HD-ZIP protein; K09338 homeobox-leucine zipper protein (A)	[K]	Transcription	HD-ZIP protein N terminus	Homeobox-leucine zipper protein HAT3 GN=HAT3 OS=Arabidopsis thaliana (Mouse-ear cress) PE=2 SV=2	Homeobox-leucine zipper protein 4 / HD-ZIP protein {ECO:0000313|EMBL:EOX96438.1} OS=Theobroma cacao (Cacao) PE=4 SV=1	Homeobox-leucine zipper ATHB-4 -like protein [Gossypium arboreum]
Ghir_A05G020810.1	153.47	15.3	3.19082	Up	1.25e-27	2.12e-27	Molecular Function: protein kinase C activity (GO:0004697);; Molecular Function: ATP binding (GO:0005524);; Cellular Component: cytosol (GO:0005829);; Biological Process: protein phosphorylation (GO:0006468);;	K08790|0|tcc:TCM_033830|Kinase family protein isoform 1; K08790 serine/threonine kinase 38 [EC:2.7.11.1] (A)	[R]	General function prediction only	Protein kinase domain	Probable serine/threonine protein kinase IREH1 {ECO:0000305} OS=Arabidopsis thaliana (Mouse-ear cress) PE=1 SV=1	Kinase family protein isoform 1 {ECO:0000313|EMBL:EOY14449.1} OS=Theobroma cacao (Cacao) PE=4 SV=1	Serine/threonine-protein kinase tricorner [Gossypium arboreum]
Ghir_D05G030330.1	42.79	195.02	-2.32381	Down	1.26e-27	2.13e-27	Molecular Function: ubiquitin-protein transferase activity (GO:0004842);; Biological Process: protein ubiquitination (GO:0016567);;	K06688|4.49662e-119|pxb:103926629|probable ubiquitin-conjugating enzyme E2 C; K06688 ubiquitin-conjugating enzyme E2 C [EC:6.3.2.19] (A)	[O]	Posttranslational modification, protein turnover, chaperones	Ubiquitin-conjugating enzyme	Ubiquitin-conjugating enzyme E2 19 GN=UBC19 OS=Arabidopsis thaliana (Mouse-ear cress) PE=1 SV=1	Uncharacterized protein {ECO:0000313|EMBL:EMJ19665.1} OS=Prunus persica (Peach) PE=3 SV=1	PREDICTED: probable ubiquitin-conjugating enzyme E2 C [Pyrus x bretschneideri]
Ghir_A11G034970.1	161	18	3.02545	Up	1.35e-27	2.28e-27	Molecular Function: methionine adenosyltransferase activity (GO:0004478);; Molecular Function: iron ion binding (GO:0005506);; Molecular Function: copper ion binding (GO:0005507);; Molecular Function: ATP binding (GO:0005524);; Cellular Component: cytosol (GO:0005829);; Cellular Component: plasma membrane (GO:0005886);; Biological Process: S-adenosylmethionine biosynthetic process (GO:0006556);; …	K00789|0|tcc:TCM_022268|Methionine adenosyltransferase 3; K00789 S-adenosylmethionine synthetase [EC:2.5.1.6] (A)	[H]	Coenzyme transport and metabolism	S-adenosylmethionine synthetase, C-terminal domain	S-adenosylmethionine synthase 2 GN=SAMS2 OS=Nicotiana tabacum (Common tobacco) PE=1 SV=1	S-adenosylmethionine synthase {ECO:0000256|RuleBase:RU000541} OS=Theobroma cacao (Cacao) PE=3 SV=1	S-adenosylmethionine synthase 4 [Gossypium arboreum]
Ghir_A06G009850.1	115.72	3.14	5.06819	Up	1.96e-27	3.31e-27	Biological Process: water transport (GO:0006833);; Cellular Component: plant-type vacuole membrane (GO:0009705);; Biological Process: cytokinin-activated signaling pathway (GO:0009736);; Molecular Function: water channel activity (GO:0015250);; Cellular Component: integral component of membrane (GO:0016021);; Cellular Component: central vacuole (GO:0042807);; Biological Process: transmembrane tra…	K09873|1.91752e-99|tcc:TCM_037180|Tonoplast intrinsic protein 4,1; K09873 aquaporin TIP (A)	[G]	Carbohydrate transport and metabolism	Major intrinsic protein	Aquaporin TIP4-1, N-terminally processed GN=TIP4-1 OS=Arabidopsis thaliana (Mouse-ear cress) PE=2 SV=1	Aquaporin TIP42 {ECO:0000313|EMBL:DAA33873.1} GN=GhTIP4 OS=Gossypium hirsutum (Upland cotton) PE=2 SV=1	Aquaporin TIP4-1 -like protein [Gossypium arboreum]
Ghir_A01G016550.1	11	123.3	-3.62214	Down	4.3e-27	7.16e-27	Biological Process: polysaccharide catabolic process (GO:0000272);; Cellular Component: vacuole (GO:0005773);; Cellular Component: plasma membrane (GO:0005886);; Biological Process: chitin catabolic process (GO:0006032);; Molecular Function: chitin binding (GO:0008061);; Molecular Function: endochitinase activity (GO:0008843);; Biological Process: jasmonic acid and ethylene-dependent systemic res…	K01183|0|tcc:TCM_006498|Basic chitinase; K01183 chitinase [EC:3.2.1.14] (A)	[R]	General function prediction only	Chitinase class I	Endochitinase 1 (Precursor) OS=Gossypium hirsutum (Upland cotton) PE=3 SV=1	Class I chitinase {ECO:0000313|EMBL:ADI56257.1} OS=Gossypium hirsutum (Upland cotton) PE=4 SV=1	RecName: Full=Endochitinase 1; Flags: Precursor [Gossypium hirsutum]
Ghir_A09G002600.1	47.66	201.36	-2.21446	Down	6.02e-27	9.97e-27	Molecular Function: transporter activity (GO:0005215);; Biological Process: transport (GO:0006810);; Biological Process: response to nematode (GO:0009624);; Cellular Component: membrane (GO:0016020);;	K14638|0|tcc:TCM_018029|Amino acid permease, putative isoform 1; K14638 solute carrier family 15 (peptide/histidine transporter), member 3/4 (A)	[E]	Amino acid transport and metabolism	POT family	Protein NRT1/ PTR FAMILY 5.8 GN=NPF5.8 OS=Arabidopsis thaliana (Mouse-ear cress) PE=2 SV=1	Amino acid permease, putative isoform 1 {ECO:0000313|EMBL:EOY03258.1} OS=Theobroma cacao (Cacao) PE=4 SV=1	hypothetical protein F383_09980 [Gossypium arboreum]
Ghir_A04G014540.1	171.91	23.09	2.76078	Up	6.16e-27	1.02e-26	Biological Process: sodium ion transport (GO:0006814);; Molecular Function: bile acid:sodium symporter activity (GO:0008508);; Cellular Component: membrane (GO:0016020);;	K03453|0|tcc:TCM_006178|Bile acid sodium symporter/ transporter; K03453 bile acid:Na+ symporter, BASS family (A)	[P]	Inorganic ion transport and metabolism	Sodium Bile acid symporter family	Probable sodium/metabolite cotransporter BASS1, chloroplastic (Precursor) GN=T30F21.11 OS=Arabidopsis thaliana (Mouse-ear cress) PE=2 SV=1	Bile acid sodium symporter/ transporter {ECO:0000313|EMBL:EOX97071.1} OS=Theobroma cacao (Cacao) PE=4 SV=1	Bile acid sodium symporter/ transporter [Theobroma cacao]
Ghir_A04G013000.1	233.58	49	2.11753	Up	6.55e-27	1.08e-26	Molecular Function: DNA binding (GO:0003677);; Molecular Function: DNA-directed RNA polymerase activity (GO:0003899);; Biological Process: transcription, DNA-templated (GO:0006351);; Molecular Function: protein dimerization activity (GO:0046983);;	K03011|0|tcc:TCM_007121|DNA-directed RNA polymerase family protein; K03011 DNA-directed RNA polymerase II subunit RPB3 (A)	[K]	Transcription	RNA polymerase Rpb3/RpoA insert domain	DNA-directed RNA polymerases II, IV and V subunit 3 GN=At2g15430 OS=Arabidopsis thaliana (Mouse-ear cress) PE=1 SV=1	DNA-directed RNA polymerase family protein {ECO:0000313|EMBL:EOX98333.1} OS=Theobroma cacao (Cacao) PE=4 SV=1	DNA-directed RNA polymerase II subunit RPB3-A -like protein [Gossypium arboreum]
Ghir_A13G018440.1	182.48	27.28	2.60628	Up	6.91e-27	1.14e-26	Biological Process: metabolic process (GO:0008152);; Molecular Function: hydrolase activity (GO:0016787);;	K14493|1.9427e-106|tcc:TCM_026504|Alpha/beta-Hydrolases superfamily protein; K14493 gibberellin receptor GID1 [EC:3.-.-.-] (A)	[V]	Defense mechanisms	alpha/beta hydrolase fold	Gibberellin receptor GID1A GN=T12H1.8 OS=Arabidopsis thaliana (Mouse-ear cress) PE=1 SV=1	GID1-6 {ECO:0000313|EMBL:ACN86361.1} OS=Gossypium hirsutum (Upland cotton) PE=2 SV=1	GID1-6 [Gossypium hirsutum]
Ghir_A09G001410.1	229.93	49.09	2.09216	Up	3.88e-26	6.26e-26	Molecular Function: nucleotide binding (GO:0000166);; Biological Process: regulation of alternative mRNA splicing, via spliceosome (GO:0000381);; Cellular Component: cytoplasmic mRNA processing body (GO:0000932);; Molecular Function: RNA binding (GO:0003723);; Cellular Component: nucleus (GO:0005634);; Biological Process: regulation of translation (GO:0006417);; Biological Process: seed germinati…	K14948|0|tcc:TCM_018589|Polypyrimidine tract-binding protein 1 isoform 1; K14948 polypyrimidine tract-binding protein 2 (A)	[A]	RNA processing and modification	RNA recognition motif. (a.k.a. RRM, RBD, or RNP domain)	Polypyrimidine tract-binding protein homolog 1 GN=PTB OS=Arabidopsis thaliana (Mouse-ear cress) PE=1 SV=1	Polypyrimidine tract-binding protein 1 isoform 1 {ECO:0000313|EMBL:EOY03496.1} OS=Theobroma cacao (Cacao) PE=4 SV=1	Polypyrimidine tract-binding -like protein [Gossypium arboreum]
Ghir_A13G006400.1	208.58	39.61	2.26113	Up	4.03e-26	6.5e-26	Molecular Function: hydroxymethylglutaryl-CoA reductase (NADPH) activity (GO:0004420);; Cellular Component: endoplasmic reticulum membrane (GO:0005789);; Biological Process: isoprenoid biosynthetic process (GO:0008299);; Biological Process: coenzyme A metabolic process (GO:0015936);; Cellular Component: integral component of membrane (GO:0016021);; Cellular Component: mitochondrial membrane (GO:0…	K00021|0|tcc:TCM_007601|3-hydroxy-3-methylglutaryl-coenzyme A reductase 1 isoform 1; K00021 hydroxymethylglutaryl-CoA reductase (NADPH) [EC:1.1.1.34] (A)	[I]	Lipid transport and metabolism	Hydroxymethylglutaryl-coenzyme A reductase	3-hydroxy-3-methylglutaryl-coenzyme A reductase 2 GN=HMG2 OS=Gossypium hirsutum (Upland cotton) PE=3 SV=1	3-hydroxy-3-methylglutaryl coenzyme A reductase {ECO:0000256|RuleBase:RU361219} OS=Theobroma cacao (Cacao) PE=3 SV=1	RecName: Full=3-hydroxy-3-methylglutaryl-coenzyme A reductase 2; Short=HMG-CoA reductase 2 [Gossypium hirsutum]
Ghir_A13G011550.1	145.35	14.7	3.17011	Up	4.12e-26	6.65e-26	Cellular Component: plasma membrane (GO:0005886);; Biological Process: carbohydrate transport (GO:0008643);; Cellular Component: integral component of membrane (GO:0016021);;	K15382|5.96133e-118|tcc:TCM_026680|Nodulin MtN3 family protein isoform 1; K15382 solute carrier family 50 (sugar transporter) (A)	[R]	General function prediction only	Sugar efflux transporter for intercellular exchange	Bidirectional sugar transporter SWEET16 GN=OsJ_10795 OS=Oryza sativa subsp. japonica (Rice) PE=3 SV=1	Nodulin MtN3 family protein isoform 1 {ECO:0000313|EMBL:EOY11538.1} OS=Theobroma cacao (Cacao) PE=4 SV=1	Nodulin MtN3 family protein isoform 1 [Theobroma cacao]
Ghir_A03G006910.1	23.65	149.43	-2.7951	Down	4.17e-26	6.72e-26	Molecular Function: trehalose-phosphatase activity (GO:0004805);; Biological Process: trehalose biosynthetic process (GO:0005992);;	K01087|0|tcc:TCM_014935|Haloacid dehalogenase-like hydrolase superfamily protein isoform 1; K01087 trehalose 6-phosphate phosphatase [EC:3.1.3.12] (A)	[G]	Carbohydrate transport and metabolism	Trehalose-phosphatase	Trehalose-phosphate phosphatase A GN=TPPA OS=Arabidopsis thaliana (Mouse-ear cress) PE=1 SV=1	Trehalose 6-phosphate phosphatase {ECO:0000256|RuleBase:RU361117} OS=Theobroma cacao (Cacao) PE=3 SV=1	Haloacid dehalogenase-like hydrolase superfamily protein isoform 2 [Theobroma cacao]
Ghir_D07G006130.1	238.04	52.92	2.03378	Up	4.27e-26	6.88e-26	Biological Process: RNA processing (GO:0006396);; Molecular Function: poly(U) RNA binding (GO:0008266);; Biological Process: aromatic amino acid family biosynthetic process (GO:0009073);; Cellular Component: chloroplast thylakoid membrane (GO:0009535);; Cellular Component: chloroplast stroma (GO:0009570);; Biological Process: cold acclimation (GO:0009631);; Cellular Component: chloroplast envelop…	K11294|4.08622e-129|tcc:TCM_014513|31-kDa RNA binding protein; K11294 nucleolin (A)	[R]	General function prediction only	RNA recognition motif. (a.k.a. RRM, RBD, or RNP domain)	31 kDa ribonucleoprotein, chloroplastic (Precursor) GN=F22K18.30 OS=Arabidopsis thaliana (Mouse-ear cress) PE=1 SV=1	31-kDa RNA binding protein {ECO:0000313|EMBL:EOY22297.1} OS=Theobroma cacao (Cacao) PE=4 SV=1	31 kDa ribonucleoprotein, chloroplastic -like protein [Gossypium arboreum]
Ghir_A06G011050.1	189.12	31.58	2.44668	Up	5.2e-26	8.34e-26	Biological Process: mitotic G2 phase (GO:0000085);; Molecular Function: ubiquitin-protein transferase activity (GO:0004842);; Biological Process: regulation of photomorphogenesis (GO:0010099);; Biological Process: cullin deneddylation (GO:0010388);; Biological Process: protein ubiquitination (GO:0016567);; Biological Process: DNA endoreduplication (GO:0042023);; Biological Process: proteasome-med…	K06689|5.03194e-102|tcc:TCM_040041|Ubiquitin-conjugating enzyme family protein isoform 1; K06689 ubiquitin-conjugating enzyme E2 D/E [EC:6.3.2.19] (A)	[O]	Posttranslational modification, protein turnover, chaperones	Ubiquitin-conjugating enzyme	Constitutive photomorphogenesis protein 10 GN=COP10 OS=Arabidopsis thaliana (Mouse-ear cress) PE=1 SV=1	Ubiquitin-conjugating enzyme family protein isoform 1 {ECO:0000313|EMBL:EOY32306.1} OS=Theobroma cacao (Cacao) PE=4 SV=1	Constitutive photomorphogenesis 10 -like protein [Gossypium arboreum]
Ghir_A13G020010.1	8.85	113.55	-3.81704	Down	5.69e-26	9.13e-26	Molecular Function: sucrose alpha-glucosidase activity (GO:0004575);; Biological Process: sucrose biosynthetic process (GO:0005986);; Molecular Function: levanase activity (GO:0031219);; Molecular Function: inulinase activity (GO:0051670);;	K01193|7.38485e-137|tcc:TCM_037301|Glycosyl hydrolases family 32 protein; K01193 beta-fructofuranosidase [EC:3.2.1.26] (A)	[G]	Carbohydrate transport and metabolism	Glycosyl hydrolases family 32 C terminal	Beta-fructofuranosidase, insoluble isoenzyme CWINV1 (Precursor) GN=MMM17.26 OS=Arabidopsis thaliana (Mouse-ear cress) PE=1 SV=1	Glycosyl hydrolases family 32 protein {ECO:0000313|EMBL:EOY29918.1} OS=Theobroma cacao (Cacao) PE=4 SV=1	Beta-fructofuranosidase, insoluble isoenzyme CWINV1 -like protein [Gossypium arboreum]
Ghir_A09G002910.1	4	100.68	-4.78917	Down	6.91e-26	1.1e-25	Cellular Component: peroxisomal membrane (GO:0005778);; Molecular Function: electron carrier activity (GO:0009055);; Cellular Component: chloroplast envelope (GO:0009941);; Molecular Function: monodehydroascorbate reductase (NADH) activity (GO:0016656);; Biological Process: glucosinolate biosynthetic process (GO:0019761);; Biological Process: hydrogen peroxide catabolic process (GO:0042744);; Bio…	K08232|0|tcc:TCM_016900|Monodehydroascorbate reductase 4 isoform 1; K08232 monodehydroascorbate reductase (NADH) [EC:1.6.5.4] (A)	[R]	General function prediction only	Pyridine nucleotide-disulphide oxidoreductase	Probable monodehydroascorbate reductase, cytoplasmic isoform 2 GN=At3g27820 OS=Arabidopsis thaliana (Mouse-ear cress) PE=2 SV=1	Monodehydroascorbate reductase 4 isoform 1 {ECO:0000313|EMBL:EOY02419.1} OS=Theobroma cacao (Cacao) PE=4 SV=1	Monodehydroascorbate reductase 4 isoform 1 [Theobroma cacao]
Ghir_D12G028780.1	26.99	155.41	-2.66112	Down	8.43e-26	1.34e-25	Molecular Function: retinal dehydrogenase activity (GO:0001758);; Molecular Function: 3-chloroallyl aldehyde dehydrogenase activity (GO:0004028);; Molecular Function: aldehyde dehydrogenase (NAD) activity (GO:0004029);; Molecular Function: ATP binding (GO:0005524);; Cellular Component: mitochondrion (GO:0005739);; Biological Process: oxidation-reduction process (GO:0055114);;	K00128|0|rcu:RCOM_1511330|aldehyde dehydrogenase, putative (EC:1.2.1.36); K00128 aldehyde dehydrogenase (NAD+) [EC:1.2.1.3] (A)	[C]	Energy production and conversion	Aldehyde dehydrogenase family	Aldehyde dehydrogenase family 2 member B4, mitochondrial (Precursor) GN=T17F15.130 OS=Arabidopsis thaliana (Mouse-ear cress) PE=2 SV=1	Uncharacterized protein {ECO:0000313|EnsemblPlants:GLYMA17G09860.1} OS=Glycine max (Soybean) PE=3 SV=1	Aldehyde dehydrogenase family 2 member B4, mitochondrial [Gossypium arboreum]
Ghir_A13G024190.1	226.16	48.85	2.07538	Up	1.73e-25	2.72e-25	Biological Process: water transport (GO:0006833);; Molecular Function: urea transmembrane transporter activity (GO:0015204);; Cellular Component: integral component of membrane (GO:0016021);; Biological Process: urea transmembrane transport (GO:0071918);;	K09873|1.65991e-159|tcc:TCM_041906|Tonoplast intrinsic protein 1,3; K09873 aquaporin TIP (A)	[G]	Carbohydrate transport and metabolism	Major intrinsic protein	Aquaporin TIP1-3, N-terminally processed GN=TIP1-3 OS=Arabidopsis thaliana (Mouse-ear cress) PE=1 SV=1	Aquaporin gamma-TIP {ECO:0000313|EMBL:ABR68795.1} OS=Gossypium hirsutum (Upland cotton) PE=2 SV=1	aquaporin gamma-TIP [Gossypium hirsutum]
Ghir_A08G014430.1	50.75	200.48	-2.11752	Down	1.82e-25	2.87e-25	Cellular Component: autophagosome (GO:0005776);; Biological Process: autophagy (GO:0006914);; Biological Process: cellular response to starvation (GO:0009267);; Cellular Component: membrane (GO:0016020);; Biological Process: CVT pathway (GO:0032258);;	K08341|2.3322e-75|tcc:TCM_005569|Ubiquitin-like superfamily protein isoform 1; K08341 GABA(A) receptor-associated protein (A)	[Z]	Cytoskeleton	Autophagy protein Atg8 ubiquitin like	Autophagy-related protein 8f (Precursor) OS=Arabidopsis thaliana (Mouse-ear cress) PE=2 SV=1	Autophagy-related protein {ECO:0000256|RuleBase:RU004384} OS=Theobroma cacao (Cacao) PE=3 SV=1	Autophagy-related 8f -like protein [Gossypium arboreum]
Ghir_D08G012930.1	233.92	52.95	2.00777	Up	2.84e-25	4.42e-25	Cellular Component: endoplasmic reticulum membrane (GO:0005789);; Biological Process: protein N-linked glycosylation (GO:0006487);; Biological Process: response to osmotic stress (GO:0006970);; Biological Process: response to abscisic acid (GO:0009737);; Biological Process: plant-type cell wall biogenesis (GO:0009832);; Molecular Function: transferase activity, transferring glycosyl groups (GO:00…	K03844|1.44118e-73|tcc:TCM_042477|UDP-Glycosyltransferase superfamily protein isoform 1; K03844 alpha-1,2-mannosyltransferase [EC:2.4.1.131] (A)	[M]	Cell wall/membrane/envelope biogenesis	Glycosyl transferases group 1	GDP-Man:Man(3)GlcNAc(2)-PP-Dol alpha-1,2-mannosyltransferase GN=T07M07.7 OS=Arabidopsis thaliana (Mouse-ear cress) PE=1 SV=2	UDP-Glycosyltransferase superfamily protein isoform 1 {ECO:0000313|EMBL:EOY17732.1} OS=Theobroma cacao (Cacao) PE=4 SV=1	Man(3)GlcNAc(2)-PP-Dol alpha-1,2-mannosyltransferase -like protein [Gossypium arboreum]
Ghir_A01G010520.1	228.15	50.27	2.04668	Up	2.85e-25	4.44e-25	Biological Process: drug transmembrane transport (GO:0006855);; Molecular Function: drug transmembrane transporter activity (GO:0015238);; Molecular Function: antiporter activity (GO:0015297);; Cellular Component: membrane (GO:0016020);;	K03327|0|tcc:TCM_033972|MATE efflux family protein; K03327 multidrug resistance protein, MATE family (A)	[R]	General function prediction only	MatE	Protein TRANSPARENT TESTA 12 GN=F17J16_80 OS=Arabidopsis thaliana (Mouse-ear cress) PE=2 SV=1	MATE efflux family protein {ECO:0000256|RuleBase:RU004914} OS=Theobroma cacao (Cacao) PE=3 SV=1	Protein TRANSPARENT TESTA 12 -like protein [Gossypium arboreum]
Ghir_A05G017850.1	207.13	42.01	2.16619	Up	1.07e-24	1.63e-24	Molecular Function: phosphatidate cytidylyltransferase activity (GO:0004605);; Cellular Component: endoplasmic reticulum (GO:0005783);; Cellular Component: integral component of membrane (GO:0016021);; Biological Process: CDP-diacylglycerol biosynthetic process (GO:0016024);; Biological Process: dolichol biosynthetic process (GO:0019408);;	K00981|0|tcc:TCM_030348|Cytidinediphosphate diacylglycerol synthase 2 isoform 1; K00981 phosphatidate cytidylyltransferase [EC:2.7.7.41] (A)	[I]	Lipid transport and metabolism	Cytidylyltransferase family	Phosphatidate cytidylyltransferase GN=CDS1 OS=Arabidopsis thaliana (Mouse-ear cress) PE=1 SV=1	Phosphatidate cytidylyltransferase {ECO:0000256|RuleBase:RU003938} OS=Theobroma cacao (Cacao) PE=3 SV=1	Phosphatidate cytidylyltransferase -like protein [Gossypium arboreum]
Ghir_D05G002470.1	20.92	137.34	-2.85034	Down	1.4e-24	2.12e-24	Molecular Function: secondary active sulfate transmembrane transporter activity (GO:0008271);; Biological Process: sulfate transport (GO:0008272);; Cellular Component: integral component of membrane (GO:0016021);; Biological Process: transmembrane transport (GO:0055085);;	K17471|0|tcc:TCM_037915|Sulfate transporter 3,5 isoform 1; K17471 sulfate transporter 3 (A)	[P]	Inorganic ion transport and metabolism	Sulfate transporter family	Probable sulfate transporter 3.5 GN=SULTR3;5 OS=Arabidopsis thaliana (Mouse-ear cress) PE=2 SV=1	Sulfate transporter 3,5 isoform 1 {ECO:0000313|EMBL:EOY30843.1} OS=Theobroma cacao (Cacao) PE=4 SV=1	putative sulfate transporter 3.5 -like protein [Gossypium arboreum]
Ghir_A07G001780.1	17.68	129.55	-3.00886	Down	1.83e-24	2.76e-24	Biological Process: sucrose metabolic process (GO:0005985);; Biological Process: biosynthetic process (GO:0009058);; Molecular Function: sucrose synthase activity (GO:0016157);;	K00695|0|tcc:TCM_037464|Sucrose synthase 4 isoform 1; K00695 sucrose synthase [EC:2.4.1.13] (A)	[M]	Cell wall/membrane/envelope biogenesis	Sucrose synthase	Sucrose synthase GN=SS OS=Glycine max (Soybean) PE=1 SV=2	Putative sucrose synthase 2 {ECO:0000313|EMBL:AFM52233.1} OS=Gossypium arboreum (Tree cotton) PE=2 SV=1	putative sucrose synthase 2 [Gossypium arboreum]
Ghir_D11G003550.1	24	142.99	-2.71035	Down	2.61e-24	3.92e-24	Molecular Function: binding (GO:0005488);; Biological Process: transcription, DNA-templated (GO:0006351);;	K09422|4.94087e-139|tcc:TCM_013983|Myb domain protein 30, putative isoform 2; K09422 myb proto-oncogene protein, plant (A)	[K]	Transcription	Myb-like DNA-binding domain	Myb-related protein 306 OS=Antirrhinum majus (Garden snapdragon) PE=2 SV=1	Myb-related protein 306, putative isoform 1 {ECO:0000313|EMBL:EOY21840.1} OS=Theobroma cacao (Cacao) PE=4 SV=1	Myb-related protein [Gossypium arboreum]
Ghir_D01G002270.1	140.18	15.6	3.03212	Up	2.75e-24	4.12e-24	Biological Process: long-chain fatty acid metabolic process (GO:0001676);; Biological Process: defense response to insect (GO:0002213);; Molecular Function: long-chain fatty acid-CoA ligase activity (GO:0004467);; Cellular Component: peroxisome (GO:0005777);; Biological Process: fatty acid biosynthetic process (GO:0006633);; Biological Process: fatty acid beta-oxidation (GO:0006635);; Cellular Co…	K01897|0|tcc:TCM_020579|Long-chain acyl-CoA synthetase 6; K01897 long-chain acyl-CoA synthetase [EC:6.2.1.3] (A)	[I]	Lipid transport and metabolism	AMP-binding enzyme	Long chain acyl-CoA synthetase 6, peroxisomal (Precursor) GN=LACS6 OS=Arabidopsis thaliana (Mouse-ear cress) PE=1 SV=1	Long-chain acyl-CoA synthetase 6 {ECO:0000313|EMBL:EOY05625.1} OS=Theobroma cacao (Cacao) PE=4 SV=1	Long-chain acyl-CoA synthetase 6 [Theobroma cacao]
Ghir_D05G015210.1	182.18	32.31	2.35977	Up	3.81e-24	5.68e-24	Biological Process: cytokinesis by cell plate formation (GO:0000911);; Molecular Function: DNA binding (GO:0003677);; Molecular Function: DNA helicase activity (GO:0003678);; Molecular Function: ATP binding (GO:0005524);; Cellular Component: nucleus (GO:0005634);; Biological Process: DNA unwinding involved in DNA replication (GO:0006268);; Biological Process: DNA replication initiation (GO:000627…	K02541|0|tcc:TCM_029512|Mini-chromosome maintenance protein MCM3 isoform 1; K02541 DNA replication licensing factor MCM3 [EC:3.6.4.12] (A)	[L]	Replication, recombination and repair	MCM2/3/5 family	DNA replication licensing factor MCM3 GN=MCM3 OS=Arabidopsis thaliana (Mouse-ear cress) PE=1 SV=1	Mini-chromosome maintenance protein MCM3 isoform 1 {ECO:0000313|EMBL:EOY27733.1} OS=Theobroma cacao (Cacao) PE=3 SV=1	DNA replication licensing factor MCM3 [Gossypium arboreum]
Ghir_D11G028250.1	25	144.42	-2.66581	Down	3.91e-24	5.83e-24	Molecular Function: glutamate dehydrogenase [NAD(P)+] activity (GO:0004353);; Molecular Function: copper ion binding (GO:0005507);; Molecular Function: ATP binding (GO:0005524);; Cellular Component: mitochondrion (GO:0005739);; Biological Process: cellular amino acid metabolic process (GO:0006520);; Molecular Function: zinc ion binding (GO:0008270);; Biological Process: response to absence of lig…	K00261|0|pper:PRUPE_ppa006457mg|hypothetical protein; K00261 glutamate dehydrogenase (NAD(P)+) [EC:1.4.1.3] (A)	[E]	Amino acid transport and metabolism	Glutamate/Leucine/Phenylalanine/Valine dehydrogenase	Glutamate dehydrogenase 1 GN=GDH1 OS=Arabidopsis thaliana (Mouse-ear cress) PE=2 SV=1	Glutamate dehydrogenase {ECO:0000256|PIRNR:PIRNR000185} OS=Prunus persica (Peach) PE=3 SV=1	Glutamate dehydrogenase 1 -like protein [Gossypium arboreum]
Ghir_D06G008190.1	116.94	8	3.73409	Up	4.18e-24	6.21e-24	Molecular Function: DNA binding (GO:0003677);; Molecular Function: chromatin binding (GO:0003682);;	K09422|3.47987e-119|tcc:TCM_037555|GHMYB10, putative; K09422 myb proto-oncogene protein, plant (A)	[K]	Transcription	Myb-like DNA-binding domain	Transcription factor TT2 GN=MOK9.18 OS=Arabidopsis thaliana (Mouse-ear cress) PE=1 SV=1	GHMYB10 {ECO:0000313|EMBL:AAK19615.1} OS=Gossypium hirsutum (Upland cotton) PE=2 SV=1	GHMYB10 [Gossypium hirsutum]
Ghir_A07G017940.1	34.34	163.11	-2.38342	Down	4.91e-24	7.28e-24	Molecular Function: threonine-tRNA ligase activity (GO:0004829);; Molecular Function: ATP binding (GO:0005524);; Cellular Component: mitochondrion (GO:0005739);; Biological Process: threonyl-tRNA aminoacylation (GO:0006435);; Cellular Component: chloroplast stroma (GO:0009570);; Biological Process: embryo development ending in seed dormancy (GO:0009793);;	K01868|0|tcc:TCM_002297|Threonyl-tRNA synthetase / threonine--tRNA ligase, putative isoform 1; K01868 threonyl-tRNA synthetase [EC:6.1.1.3] (A)	[J]	Translation, ribosomal structure and biogenesis	tRNA synthetase class II core domain (G, H, P, S and T)	Threonine--tRNA ligase, mitochondrial (Precursor) GN=THRRS OS=Arabidopsis thaliana (Mouse-ear cress) PE=2 SV=3	Threonyl-tRNA synthetase / threonine--tRNA ligase, putative isoform 1 {ECO:0000313|EMBL:EOX93420.1} OS=Theobroma cacao (Cacao) PE=3 SV=1	Threonine--tRNA ligase [Gossypium arboreum]
Ghir_A08G010530.1	13.14	116.9	-3.28878	Down	5.7e-24	8.44e-24	Molecular Function: ATP transmembrane transporter activity (GO:0005347);; Cellular Component: mitochondrion (GO:0005739);; Cellular Component: plasma membrane (GO:0005886);; Biological Process: aerobic respiration (GO:0009060);; Cellular Component: plastid (GO:0009536);; Molecular Function: ADP transmembrane transporter activity (GO:0015217);; Biological Process: ADP transport (GO:0015866);; Biol…	K14684|1.32885e-178|tcc:TCM_016410|Adenine nucleotide transporter 1 isoform 1; K14684 solute carrier family 25 (mitochondrial phosphate transporter), member 23/24/25/41 (A)	[C]	Energy production and conversion	Mitochondrial carrier protein	Mitochondrial adenine nucleotide transporter ADNT1 OS=Arabidopsis thaliana (Mouse-ear cress) PE=2 SV=1	Adenine nucleotide transporter 1 isoform 2 {ECO:0000313|EMBL:EOY24960.1} OS=Theobroma cacao (Cacao) PE=3 SV=1	Adenine nucleotide transporter 1 isoform 2 [Theobroma cacao]
Ghir_A09G014590.1	11.53	112.58	-3.42302	Down	7.06e-24	1.04e-23	Biological Process: MAPK cascade (GO:0000165);; Molecular Function: protein serine/threonine kinase activity (GO:0004674);; Molecular Function: ATP binding (GO:0005524);; Biological Process: protein phosphorylation (GO:0006468);;	K14510|0|tcc:TCM_022441|Map3k delta-1 protein kinase isoform 3; K14510 serine/threonine-protein kinase CTR1 [EC:2.7.11.1] (A)	[T]	Signal transduction mechanisms	Protein tyrosine kinase	Serine/threonine-protein kinase CTR1 GN=CTR1 OS=Arabidopsis thaliana (Mouse-ear cress) PE=1 SV=1	Map3k delta-1 protein kinase, putative isoform 1 {ECO:0000313|EMBL:EOY08117.1} OS=Theobroma cacao (Cacao) PE=3 SV=1	Serine/threonine-protein kinase CTR1 [Gossypium arboreum]
Ghir_A07G010970.1	36	165	-2.33194	Down	1.02e-23	1.5e-23	Biological Process: response to stress (GO:0006950);;	K13993|3.58057e-94|tcc:TCM_041718|HSP20-like chaperones superfamily protein; K13993 HSP20 family protein (A)	[O]	Posttranslational modification, protein turnover, chaperones	Hsp20/alpha crystallin family	18.5 kDa class I heat shock protein GN=HSP18.5-C OS=Glycine max (Soybean) PE=3 SV=1	HSP20-like chaperones superfamily protein {ECO:0000313|EMBL:EOY33877.1} OS=Theobroma cacao (Cacao) PE=3 SV=1	HSP20-like chaperones superfamily protein [Theobroma cacao]
Ghir_A09G012040.1	120.12	9.56	3.51578	Up	1.05e-23	1.54e-23	Molecular Function: O-methyltransferase activity (GO:0008171);; Biological Process: methylation (GO:0032259);; Molecular Function: protein dimerization activity (GO:0046983);;	K13066|0|tcc:TCM_040763|Caffeic acid 3-O-methyltransferase 1 isoform 1; K13066 caffeic acid 3-O-methyltransferase [EC:2.1.1.68] (A)	[R]	General function prediction only	O-methyltransferase	Caffeic acid 3-O-methyltransferase GN=COMT OS=Capsicum annuum (Bell pepper) PE=2 SV=2	Caffeic acid O-methyltransferase 3 {ECO:0000313|EMBL:ACZ06242.1} OS=Gossypium hirsutum (Upland cotton) PE=2 SV=1	caffeic acid O-methyltransferase 3 [Gossypium hirsutum]
Ghir_D04G009460.1	32.51	158.04	-2.41687	Down	1.07e-23	1.57e-23	Molecular Function: protein serine/threonine phosphatase activity (GO:0004722);; Biological Process: protein dephosphorylation (GO:0006470);; Cellular Component: protein serine/threonine phosphatase complex (GO:0008287);; Molecular Function: metal ion binding (GO:0046872);;	K01102|0|tcc:TCM_024910|Phosphatase 2C family protein; K01102 pyruvate dehydrogenase phosphatase [EC:3.1.3.43] (A)	[T]	Signal transduction mechanisms	Protein phosphatase 2C	Probable protein phosphatase 2C 68 GN=At5g06750 OS=Arabidopsis thaliana (Mouse-ear cress) PE=2 SV=1	Phosphatase 2C family protein {ECO:0000313|EMBL:EOY09494.1} OS=Theobroma cacao (Cacao) PE=3 SV=1	hypothetical protein F383_11047 [Gossypium arboreum]
Ghir_D01G004100.1	115.94	8.26	3.67555	Up	1.16e-23	1.7e-23	Biological Process: sodium ion transport (GO:0006814);; Molecular Function: bile acid:sodium symporter activity (GO:0008508);; Cellular Component: membrane (GO:0016020);;	K03453|0|tcc:TCM_032149|Sodium Bile acid symporter family isoform 1; K03453 bile acid:Na+ symporter, BASS family (A)	[P]	Inorganic ion transport and metabolism	Sodium Bile acid symporter family	Probable sodium/metabolite cotransporter BASS1, chloroplastic (Precursor) GN=T30F21.11 OS=Arabidopsis thaliana (Mouse-ear cress) PE=2 SV=1	Sodium Bile acid symporter family isoform 1 {ECO:0000313|EMBL:EOY13546.1} OS=Theobroma cacao (Cacao) PE=4 SV=1	putative sodium-dependent transporter yocS [Gossypium arboreum]
Ghir_D02G000260.1	175.06	30.51	2.38496	Up	1.55e-23	2.26e-23	Cellular Component: mitochondrial proton-transporting ATP synthase complex (GO:0005753);; Cellular Component: vacuole (GO:0005773);; Molecular Function: hydrogen-exporting ATPase activity, phosphorylative mechanism (GO:0008553);; Biological Process: ATP synthesis coupled proton transport (GO:0015986);; Biological Process: ATP hydrolysis coupled proton transport (GO:0015991);; Cellular Component: …	K02150|3.42347e-135|tcc:TCM_019663|Vacuolar ATP synthase subunit E1 isoform 2; K02150 V-type H+-transporting ATPase subunit E (A)	[C]	Energy production and conversion	ATP synthase (E/31 kDa) subunit	V-type proton ATPase subunit E GN=VATE OS=Gossypium hirsutum (Upland cotton) PE=2 SV=1	Vacuolar H+-ATPase subunit E isoform 1 {ECO:0000313|EMBL:EOY04400.1} OS=Theobroma cacao (Cacao) PE=3 SV=1	Vacuolar H+-ATPase subunit E isoform 1 [Theobroma cacao]
Ghir_D12G000670.1	13	114.57	-3.27518	Down	1.9e-23	2.77e-23	Biological Process: phosphorelay signal transduction system (GO:0000160);; Cellular Component: nucleus (GO:0005634);; Cellular Component: cytoplasm (GO:0005737);; Molecular Function: histidine phosphotransfer kinase activity (GO:0009927);; Molecular Function: 2-alkenal reductase [NAD(P)] activity (GO:0032440);; Biological Process: oxidation-reduction process (GO:0055114);; Biological Process: reg…	K14490|1.50824e-86|tcc:TCM_004489|Histidine-containing phosphotransfer factor 5 isoform 1; K14490 histidine-containing phosphotransfer peotein (A)	[T]	Signal transduction mechanisms	Hpt domain	Histidine-containing phosphotransfer protein 5 GN=AHP5 OS=Arabidopsis thaliana (Mouse-ear cress) PE=1 SV=2	Histidine-containing phosphotransfer factor 5 isoform 1 {ECO:0000313|EMBL:EOX94877.1} OS=Theobroma cacao (Cacao) PE=4 SV=1	Histidine-containing phosphotransfer 5 -like protein [Gossypium arboreum]
Ghir_D05G002980.1	32	155.97	-2.42066	Down	1.91e-23	2.77e-23	Molecular Function: 6-phosphofructokinase activity (GO:0003872);; Molecular Function: ATP binding (GO:0005524);; Cellular Component: 6-phosphofructokinase complex (GO:0005945);; Biological Process: fructose 6-phosphate metabolic process (GO:0006002);; Biological Process: glycolytic process (GO:0006096);; Biological Process: phosphorylation (GO:0016310);;	K00850|0|tcc:TCM_037743|6-phosphofructokinase 3; K00850 6-phosphofructokinase 1 [EC:2.7.1.11] (A)	[G]	Carbohydrate transport and metabolism	Phosphofructokinase	ATP-dependent 6-phosphofructokinase 3 {ECO:0000255|HAMAP-Rule:MF_03186} GN=At4g26270 OS=Arabidopsis thaliana (Mouse-ear cress) PE=1 SV=1	6-phosphofructokinase 3 {ECO:0000313|EMBL:EOY30586.1} OS=Theobroma cacao (Cacao) PE=4 SV=1	6-phosphofructokinase 3 -like protein [Gossypium arboreum]
Ghir_D10G021140.1	21.1	132.9	-2.79056	Down	2.32e-23	3.36e-23	Molecular Function: kinase activity (GO:0016301);; Biological Process: phosphorylation (GO:0016310);; Molecular Function: phosphotransferase activity, alcohol group as acceptor (GO:0016773);; Biological Process: glycerophospholipid biosynthetic process (GO:0046474);;	K14156|0|tcc:TCM_044748|Kinase superfamily protein isoform 1; K14156 choline/ethanolamine kinase [EC:2.7.1.32 2.7.1.82] (A)	[M]	Cell wall/membrane/envelope biogenesis	Choline/ethanolamine kinase	Probable choline kinase 2 GN=At1g74320 OS=Arabidopsis thaliana (Mouse-ear cress) PE=2 SV=1	Kinase superfamily protein isoform 1 {ECO:0000313|EMBL:EOY19603.1} OS=Theobroma cacao (Cacao) PE=4 SV=1	Kinase superfamily protein isoform 1 [Theobroma cacao]
Ghir_D01G020400.1	138.58	16.94	2.89668	Up	4.7e-23	6.72e-23	Molecular Function: protein kinase activity (GO:0004672);;	K08857|0|tcc:TCM_024816|NIMA-related kinase 7 isoform 1; K08857 NIMA (never in mitosis gene a)-related kinase [EC:2.7.11.1] (A)	[R]	General function prediction only	Protein kinase domain	Serine/threonine-protein kinase Nek7 GN=NEK7 OS=Arabidopsis thaliana (Mouse-ear cress) PE=2 SV=1	NIMA-related kinase 7 isoform 1 {ECO:0000313|EMBL:EOY09381.1} OS=Theobroma cacao (Cacao) PE=4 SV=1	Serine/threonine-protein kinase Nek6 [Gossypium arboreum]
Ghir_D13G018940.1	167.1	28.17	2.43294	Up	4.95e-23	7.07e-23	Molecular Function: myosin heavy chain kinase activity (GO:0016905);;	K15361|0|tcc:TCM_026436|Transducin/WD40 repeat-like superfamily protein isoform 1; K15361 WD repeat-containing protein 48 (A)	[S]	Function unknown	Domain of unknown function (DUF3337)	Protein pleiotropic regulator PRL2 GN=PRL2 OS=Arabidopsis thaliana (Mouse-ear cress) PE=2 SV=2	Transducin/WD40 repeat-like superfamily protein isoform 1 {ECO:0000313|EMBL:EOY11182.1} OS=Theobroma cacao (Cacao) PE=4 SV=1	Transducin/WD40 repeat-like superfamily protein isoform 1 [Theobroma cacao]
Ghir_D07G003180.1	5	91.97	-4.3367	Down	6.97e-23	9.89e-23	Molecular Function: aminopeptidase activity (GO:0004177);; Cellular Component: cytoplasm (GO:0005737);; Biological Process: proteolysis (GO:0006508);; Molecular Function: metalloexopeptidase activity (GO:0008235);; Molecular Function: manganese ion binding (GO:0030145);;	K01255|0|tcc:TCM_037054|Cytosol aminopeptidase family protein; K01255 leucyl aminopeptidase [EC:3.4.11.1] (A)	[R]	General function prediction only	Cytosol aminopeptidase family, catalytic domain	Leucine aminopeptidase 3, chloroplastic (Precursor) GN=At4g30920 OS=Arabidopsis thaliana (Mouse-ear cress) PE=2 SV=2	Cytosol aminopeptidase family protein {ECO:0000313|EMBL:EOY29550.1} OS=Theobroma cacao (Cacao) PE=3 SV=1	hypothetical protein F383_10344 [Gossypium arboreum]
Ghir_A10G016850.1	208.78	47	2.01571	Up	7.69e-23	1.09e-22	Cellular Component: integral component of plasma membrane (GO:0005887);; Biological Process: water transport (GO:0006833);; Biological Process: carbohydrate transport (GO:0008643);; Biological Process: response to salt stress (GO:0009651);; Biological Process: response to fructose (GO:0009750);; Molecular Function: sugar transmembrane transporter activity (GO:0051119);;	K15382|2.77584e-128|tcc:TCM_021237|Nodulin MtN3 family protein; K15382 solute carrier family 50 (sugar transporter) (A)	[R]	General function prediction only	Sugar efflux transporter for intercellular exchange	Bidirectional sugar transporter SWEET17 OS=Arabidopsis thaliana (Mouse-ear cress) PE=2 SV=2	Nodulin MtN3 family protein {ECO:0000313|EMBL:EOY06556.1} OS=Theobroma cacao (Cacao) PE=4 SV=1	Nodulin MtN3 family protein [Theobroma cacao]
Ghir_D11G027670.1	108.02	7	3.81226	Up	1.09e-22	1.53e-22	Biological Process: polyamine biosynthetic process (GO:0006596);; Molecular Function: carboxy-lyase activity (GO:0016831);;	K01581|0|tcc:TCM_026391|Lysine/ornithine decarboxylase; K01581 ornithine decarboxylase [EC:4.1.1.17] (A)	[E]	Amino acid transport and metabolism	Pyridoxal-dependent decarboxylase, pyridoxal binding domain	Ornithine decarboxylase OS=Datura stramonium (Jimsonweed) PE=2 SV=1	Lysine/ornithine decarboxylase {ECO:0000313|EMBL:EOY11123.1} OS=Theobroma cacao (Cacao) PE=3 SV=1	Lysine/ornithine decarboxylase [Theobroma cacao]
Ghir_D06G004490.1	111	8	3.65888	Up	1.18e-22	1.66e-22	Biological Process: polysaccharide biosynthetic process (GO:0000271);; Biological Process: amino acid transmembrane transport (GO:0003333);; Biological Process: acetyl-CoA metabolic process (GO:0006084);; Biological Process: response to auxin (GO:0009733);; Biological Process: multidimensional cell growth (GO:0009825);; Biological Process: auxin polar transport (GO:0009926);; Biological Process: …	K13946|0|tcc:TCM_035054|hypothetical protein; K13946 auxin influx carrier (AUX1 LAX family) (A)	[E]	Amino acid transport and metabolism	Transmembrane amino acid transporter protein	Auxin transporter-like protein 3 GN=LAX3 OS=Medicago truncatula (Barrel medic) PE=2 SV=1	Uncharacterized protein {ECO:0000313|EMBL:EOY16213.1} OS=Theobroma cacao (Cacao) PE=4 SV=1	Auxin transporter-like protein 3 [Gossypium arboreum]
Ghir_D01G002810.1	110.18	7.76	3.69212	Up	1.23e-22	1.73e-22	Molecular Function: phospholipase D activity (GO:0004630);; Molecular Function: phospholipid binding (GO:0005543);; Molecular Function: 2-alkenal reductase [NAD(P)] activity (GO:0032440);; Biological Process: oxidation-reduction process (GO:0055114);; Molecular Function: N-acylphosphatidylethanolamine-specific phospholipase D activity (GO:0070290);;	K01115|0|tcc:TCM_021267|Phospholipase D P1, ZETA 1 isoform 1; K01115 phospholipase D1/2 [EC:3.1.4.4] (A)	[I]	Lipid transport and metabolism	PLD-like domain	Phospholipase D p1 OS=Arabidopsis thaliana (Mouse-ear cress) PE=1 SV=1	Phospholipase D P1, ZETA 1 isoform 1 {ECO:0000313|EMBL:EOY06592.1} OS=Theobroma cacao (Cacao) PE=4 SV=1	Phospholipase D p1 -like protein [Gossypium arboreum]
Ghir_D11G002570.1	15.21	116.44	-3.07203	Down	1.47e-22	2.06e-22	Biological Process: organelle organization (GO:0006996);;	K17479|0|tcc:TCM_016496|Electron transporter, putative; K17479 glutaredoxin domain-containing cysteine-rich protein 1 (A)	[O]	Posttranslational modification, protein turnover, chaperones	Glutaredoxin	Uncharacterized protein At5g39865 GN=At5g39865 OS=Arabidopsis thaliana (Mouse-ear cress) PE=2 SV=1	Electron transporter, putative {ECO:0000313|EMBL:EOY25071.1} OS=Theobroma cacao (Cacao) PE=4 SV=1	Electron transporter, putative [Theobroma cacao]
Ghir_A01G022570.1	3.7	87.4	-4.69757	Down	1.53e-22	2.14e-22	Biological Process: regulation of cyclin-dependent protein serine/threonine kinase activity (GO:0000079);; Cellular Component: nucleus (GO:0005634);; Molecular Function: protein kinase binding (GO:0019901);; Biological Process: cell division (GO:0051301);;	K05868|0|tcc:TCM_034388|Cyclin B2,3 isoform 1; K05868 cyclin B (A)	[D]	Cell cycle control, cell division, chromosome partitioning	Cyclin, N-terminal domain	Cyclin-B2-4 OS=Arabidopsis thaliana (Mouse-ear cress) PE=2 SV=2	Cyclin B2,3 isoform 1 {ECO:0000313|EMBL:EOY15254.1} OS=Theobroma cacao (Cacao) PE=3 SV=1	Cyclin-B2-4 -like protein [Gossypium arboreum]
Ghir_A09G022500.1	129.93	14.62	3.01618	Up	1.59e-22	2.22e-22	Biological Process: metabolic process (GO:0008152);; Molecular Function: alanine-glyoxylate transaminase activity (GO:0008453);; Molecular Function: pyridoxal phosphate binding (GO:0030170);;	K00827|0|tcc:TCM_019765|Pyrimidine 4 isoform 1; K00827 alanine-glyoxylate transaminase / (R)-3-amino-2-methylpropionate-pyruvate transaminase [EC:2.6.1.44 2.6.1.40] (A)	[E]	Amino acid transport and metabolism	Aminotransferase class-III	Alanine--glyoxylate aminotransferase 2 homolog 3, mitochondrial (Precursor) GN=At3g08860 OS=Arabidopsis thaliana (Mouse-ear cress) PE=2 SV=1	Pyrimidine 4 isoform 2 {ECO:0000313|EMBL:EOY04523.1} OS=Theobroma cacao (Cacao) PE=3 SV=1	hypothetical protein F383_12083 [Gossypium arboreum]
Ghir_D03G018950.1	40	167.16	-2.1987	Down	1.84e-22	2.57e-22	Biological Process: metabolic process (GO:0008152);; Molecular Function: ligase activity (GO:0016874);;	K01904|0|tcc:TCM_016640|Acyl:coa ligase; K01904 4-coumarate--CoA ligase [EC:6.2.1.12] (A)	[I]	Lipid transport and metabolism	AMP-binding enzyme	4-coumarate--CoA ligase-like 6 GN=4CLL6 OS=Arabidopsis thaliana (Mouse-ear cress) PE=2 SV=2	Acyl:coa ligase {ECO:0000313|EMBL:EOY25276.1} OS=Theobroma cacao (Cacao) PE=4 SV=1	4-coumarate--CoA ligase-like 6 [Gossypium arboreum]
Ghir_D11G019230.1	106.91	7	3.79736	Up	2.03e-22	2.83e-22	Molecular Function: ATP binding (GO:0005524);; Cellular Component: endoplasmic reticulum (GO:0005783);; Cellular Component: Golgi apparatus (GO:0005794);; Cellular Component: plasma membrane (GO:0005886);; Cellular Component: plasmodesma (GO:0009506);; Biological Process: response to abscisic acid (GO:0009737);; Molecular Function: ATPase activity (GO:0016887);;	K08900|0|tcc:TCM_000302|P-loop containing nucleoside triphosphate hydrolases superfamily protein isoform 1; K08900 mitochondrial chaperone BCS1 (A)	[O]	Posttranslational modification, protein turnover, chaperones	ATPase family associated with various cellular activities (AAA)	26S protease regulatory subunit 8 homolog B GN=F28I16.150 OS=Arabidopsis thaliana (Mouse-ear cress) PE=1 SV=1	P-loop containing nucleoside triphosphate hydrolases superfamily protein isoform 1 {ECO:0000313|EMBL:EOX90983.1} OS=Theobroma cacao (Cacao) PE=3 SV=1	putative mitochondrial chaperone bcs1 [Gossypium arboreum]
Ghir_A11G011230.1	110.94	8.3	3.60499	Up	2.06e-22	2.87e-22	Molecular Function: ATP binding (GO:0005524);; Biological Process: obsolete ATP catabolic process (GO:0006200);; Molecular Function: xenobiotic-transporting ATPase activity (GO:0008559);; Molecular Function: phosphate ion transmembrane-transporting ATPase activity (GO:0015415);; Cellular Component: integral component of membrane (GO:0016021);; Biological Process: transmembrane transport (GO:00550…	K05658|0|tcc:TCM_004938|ATP binding cassette subfamily B4 isoform 1; K05658 ATP-binding cassette, subfamily B (MDR/TAP), member 1 [EC:3.6.3.44] (A)	[Q]	Secondary metabolites biosynthesis, transport and catabolism	ABC transporter transmembrane region	ABC transporter B family member 4 GN=F14M4.17 OS=Arabidopsis thaliana (Mouse-ear cress) PE=1 SV=1	ATP binding cassette subfamily B4 isoform 1 {ECO:0000313|EMBL:EOX95438.1} OS=Theobroma cacao (Cacao) PE=3 SV=1	ATP binding cassette subfamily B4 isoform 1 [Theobroma cacao]
Ghir_A11G018330.1	179.65	34.95	2.22629	Up	2.51e-22	3.49e-22	Molecular Function: 3-dehydroquinate synthase activity (GO:0003856);; Cellular Component: endosome (GO:0005768);; Cellular Component: Golgi apparatus (GO:0005794);; Cellular Component: trans-Golgi network (GO:0005802);; Biological Process: ubiquinone biosynthetic process (GO:0006744);; Biological Process: aromatic amino acid family biosynthetic process (GO:0009073);; Cellular Component: chloropla…	K01735|0|tcc:TCM_000167|3-dehydroquinate synthase, putative isoform 1; K01735 3-dehydroquinate synthase [EC:4.2.3.4] (A)	[E]	Amino acid transport and metabolism	3-dehydroquinate synthase	3-dehydroquinate synthase, chloroplastic (Precursor) GN=DHQS OS=Actinidia chinensis (Kiwi) PE=1 SV=2	3-dehydroquinate synthase, putative isoform 1 {ECO:0000313|EMBL:EOX90798.1} OS=Theobroma cacao (Cacao) PE=3 SV=1	3-dehydroquinate synthase, putative isoform 1 [Theobroma cacao]
Ghir_A01G022160.1	151.42	23.38	2.55967	Up	3.58e-22	4.93e-22	Biological Process: calcium ion transport (GO:0006816);; Molecular Function: calcium:proton antiporter activity (GO:0015369);; Cellular Component: integral component of membrane (GO:0016021);; Biological Process: transmembrane transport (GO:0055085);;	K07300|0|tcc:TCM_021701|Vacuolar cation/proton exchanger 3; K07300 Ca2+:H+ antiporter (A)	[P]	Inorganic ion transport and metabolism	Sodium/calcium exchanger protein	Vacuolar cation/proton exchanger 3 GN=CAX3 OS=Arabidopsis thaliana (Mouse-ear cress) PE=1 SV=1	Vacuolar cation/proton exchanger 3 {ECO:0000313|EMBL:EOY07217.1} OS=Theobroma cacao (Cacao) PE=4 SV=1	Vacuolar cation/proton exchanger 3 -like protein [Gossypium arboreum]
Ghir_D13G007670.1	172.93	32.36	2.28237	Up	3.64e-22	5.02e-22	Molecular Function: DNA binding (GO:0003677);; Cellular Component: nuclear origin of replication recognition complex (GO:0005664);; Biological Process: DNA-dependent DNA replication (GO:0006261);;	K02608|2.50328e-170|tcc:TCM_011759|Origin recognition complex protein 6 isoform 1; K02608 origin recognition complex subunit 6 (A)	[L]	Replication, recombination and repair	Origin recognition complex subunit 6 (ORC6)	Origin of replication complex subunit 6 {ECO:0000303|PubMed:16179646} OS=Arabidopsis thaliana (Mouse-ear cress) PE=1 SV=2	Origin recognition complex protein 6 isoform 1 {ECO:0000313|EMBL:EOY01987.1} OS=Theobroma cacao (Cacao) PE=4 SV=1	Origin recognition complex protein 6 isoform 1 [Theobroma cacao]
Ghir_D04G004790.1	144.3	21.01	2.64439	Up	6.41e-22	8.74e-22	Molecular Function: ATP binding (GO:0005524);; Biological Process: obsolete ATP catabolic process (GO:0006200);; Biological Process: response to heat (GO:0009408);; Cellular Component: chloroplast stroma (GO:0009570);; Biological Process: chloroplast organization (GO:0009658);; Biological Process: protein processing (GO:0016485);; Molecular Function: ATPase activity (GO:0016887);;	K03695|0|tcc:TCM_018702|Casein lytic proteinase B3 isoform 1; K03695 ATP-dependent Clp protease ATP-binding subunit ClpB (A)	[O]	Posttranslational modification, protein turnover, chaperones	AAA domain (Cdc48 subfamily)	Chaperone protein ClpB3, chloroplastic (Precursor) GN=T20K14.60 OS=Arabidopsis thaliana (Mouse-ear cress) PE=2 SV=1	Casein lytic proteinase B3 isoform 1 {ECO:0000313|EMBL:EOY03602.1} OS=Theobroma cacao (Cacao) PE=3 SV=1	Chaperone ClpB3, chloroplastic -like protein [Gossypium arboreum]
Ghir_D07G013910.1	168.6	31.25	2.29614	Up	8.52e-22	1.16e-21	Biological Process: maltose metabolic process (GO:0000023);; Molecular Function: serine-type endopeptidase activity (GO:0004252);; Biological Process: proteolysis (GO:0006508);; Cellular Component: chloroplast thylakoid (GO:0009534);; Cellular Component: chloroplastic endopeptidase Clp complex (GO:0009840);; Cellular Component: chloroplast envelope (GO:0009941);; Biological Process: starch biosyn…	K01358|3.22383e-163|tcc:TCM_004822|Nuclear encoded CLP protease 5 isoform 1; K01358 ATP-dependent Clp protease, protease subunit [EC:3.4.21.92] (A)	[O]	Posttranslational modification, protein turnover, chaperones	Clp protease	ATP-dependent Clp protease proteolytic subunit 5, chloroplastic (Precursor) GN=T14P4.12 OS=Arabidopsis thaliana (Mouse-ear cress) PE=1 SV=1	ATP-dependent Clp protease proteolytic subunit {ECO:0000256|RuleBase:RU003567} OS=Theobroma cacao (Cacao) PE=3 SV=1	ATP-dependent Clp protease proteolytic subunit 5, chloroplastic -like protein [Gossypium arboreum]
Ghir_A07G007570.1	114.82	10.49	3.31675	Up	9.51e-22	1.29e-21	Cellular Component: cytoplasm (GO:0005737);; Biological Process: response to stress (GO:0006950);;	K13993|3.10856e-87|tcc:TCM_041718|HSP20-like chaperones superfamily protein; K13993 HSP20 family protein (A)	[O]	Posttranslational modification, protein turnover, chaperones	Hsp20/alpha crystallin family	18.2 kDa class I heat shock protein GN=HSP18.2 OS=Medicago sativa (Alfalfa) PE=2 SV=1	Heat shock protein {ECO:0000313|EMBL:ADW08704.1} OS=Gossypium hirsutum (Upland cotton) PE=2 SV=1	heat shock protein [Gossypium hirsutum]
Ghir_A08G025950.1	150	24	2.50832	Up	1.6e-21	2.15e-21	Molecular Function: peroxidase activity (GO:0004601);; Cellular Component: chloroplast thylakoid (GO:0009534);; Molecular Function: peroxiredoxin activity (GO:0051920);; Biological Process: oxidation-reduction process (GO:0055114);;	K03564|9.34781e-122|tcc:TCM_037475|Thioredoxin superfamily protein, Q; K03564 peroxiredoxin Q/BCP [EC:1.11.1.15] (A)	[O]	Posttranslational modification, protein turnover, chaperones	AhpC/TSA family	Peroxiredoxin Q, chloroplastic (Precursor) GN=PRXQ OS=Populus jackii (Balm of Gilead) PE=1 SV=1	Thioredoxin superfamily protein, Q {ECO:0000313|EMBL:EOY30176.1} OS=Theobroma cacao (Cacao) PE=4 SV=1	Peroxiredoxin Q, chloroplastic [Gossypium arboreum]
Ghir_A02G011170.1	29.81	143.42	-2.40192	Down	1.66e-21	2.22e-21	Molecular Function: calmodulin-dependent protein kinase activity (GO:0004683);; Molecular Function: calcium ion binding (GO:0005509);; Molecular Function: ATP binding (GO:0005524);; Cellular Component: vacuole (GO:0005773);; Cellular Component: cytosol (GO:0005829);; Cellular Component: plasma membrane (GO:0005886);; Biological Process: response to salt stress (GO:0009651);; Biological Process: a…	K13412|0|tcc:TCM_016367|Calcium-dependent protein kinase 6 isoform 1; K13412 calcium-dependent protein kinase [EC:2.7.11.1] (A)	[T]	Signal transduction mechanisms	Protein kinase domain	Calcium-dependent protein kinase 3 GN=F9D16.120 OS=Arabidopsis thaliana (Mouse-ear cress) PE=1 SV=1	Calcium-dependent protein kinase 6 isoform 1 {ECO:0000313|EMBL:EOY24888.1} OS=Theobroma cacao (Cacao) PE=4 SV=1	Calcium-dependent protein kinase 3 [Gossypium arboreum]
Ghir_A07G015130.1	172.57	33.71	2.2204	Up	1.91e-21	2.56e-21	Molecular Function: DNA binding (GO:0003677);; Molecular Function: chromatin binding (GO:0003682);; Molecular Function: transcription factor activity, sequence-specific DNA binding (GO:0003700);; Biological Process: regulation of transcription, DNA-templated (GO:0006355);; Biological Process: response to salicylic acid (GO:0009751);; Biological Process: response to jasmonic acid (GO:0009753);; Bi…	K09422|2.32842e-174|tcc:TCM_005371|Myb domain protein 17 isoform 1; K09422 myb proto-oncogene protein, plant (A)	[K]	Transcription	Myb-like DNA-binding domain	Transcription factor MYB39 GN=dl4925c OS=Arabidopsis thaliana (Mouse-ear cress) PE=2 SV=1	Myb domain protein 17 isoform 1 {ECO:0000313|EMBL:EOX96013.1} OS=Theobroma cacao (Cacao) PE=4 SV=1	Transcription factor MYB39 -like protein [Gossypium arboreum]
Ghir_A13G009660.1	113.83	10.85	3.25558	Up	2.95e-21	3.91e-21	Molecular Function: ATP binding (GO:0005524);; Cellular Component: mitochondrion (GO:0005739);; Cellular Component: vacuolar membrane (GO:0005774);; Cellular Component: cytosol (GO:0005829);; Cellular Component: plasma membrane (GO:0005886);; Biological Process: protein folding (GO:0006457);; Biological Process: response to heat (GO:0009408);; Biological Process: response to water deprivation (GO…	K09487|0|tcc:TCM_011421|Chaperone protein htpG family protein isoform 1; K09487 heat shock protein 90kDa beta (A)	[O]	Posttranslational modification, protein turnover, chaperones	Hsp90 protein	Heat shock protein 83 GN=HSP83A OS=Ipomoea nil (Japanese morning glory) PE=2 SV=1	Chaperone protein htpG family protein isoform 1 {ECO:0000313|EMBL:EOY01558.1} OS=Theobroma cacao (Cacao) PE=3 SV=1	Heat shock 83 [Gossypium arboreum]
Ghir_D06G020640.1	103.85	7.54	3.64825	Up	2.96e-21	3.92e-21	Molecular Function: acetate-CoA ligase activity (GO:0003987);; Cellular Component: cytosol (GO:0005829);; Biological Process: gluconeogenesis (GO:0006094);; Biological Process: cytoskeleton organization (GO:0007010);; Cellular Component: chloroplast stroma (GO:0009570);; Biological Process: proteasomal protein catabolic process (GO:0010498);; Molecular Function: AMP binding (GO:0016208);; Biologi…	K01895|0|tcc:TCM_017438|Acetyl-CoA synthetase isoform 1; K01895 acetyl-CoA synthetase [EC:6.2.1.1] (A)	[I]	Lipid transport and metabolism	AMP-binding enzyme	Acetyl-coenzyme A synthetase, chloroplastic/glyoxysomal (Precursor) GN=ACS OS=Arabidopsis thaliana (Mouse-ear cress) PE=1 SV=1	Acetyl-coenzyme A synthetase {ECO:0000256|RuleBase:RU361147} OS=Theobroma cacao (Cacao) PE=3 SV=1	Acetate--CoA ligase ACS, chloroplastic/glyoxysomal -like protein [Gossypium arboreum]
Ghir_D07G020480.1	168.56	32.66	2.23213	Up	4.14e-21	5.45e-21	Molecular Function: Rho GDP-dissociation inhibitor activity (GO:0005094);; Cellular Component: cytoplasm (GO:0005737);;	K12462|2.25217e-126|tcc:TCM_002239|Immunoglobulin E-set superfamily protein; K12462 Rho GDP-dissociation inhibitor (A)	[T]	Signal transduction mechanisms	RHO protein GDP dissociation inhibitor	Rho GDP-dissociation inhibitor 1 GN=GDI1 OS=Arabidopsis thaliana (Mouse-ear cress) PE=1 SV=1	Immunoglobulin E-set superfamily protein {ECO:0000313|EMBL:EOX93382.1} OS=Theobroma cacao (Cacao) PE=4 SV=1	Rho GDP-dissociation inhibitor 1 [Gossypium arboreum]
Ghir_A07G016140.1	93.47	4.67	4.18747	Up	6.21e-21	8.12e-21	Biological Process: RNA methylation (GO:0001510);; Molecular Function: structural constituent of ribosome (GO:0003735);; Cellular Component: nucleolus (GO:0005730);; Cellular Component: mitochondrion (GO:0005739);; Biological Process: translation (GO:0006412);; Cellular Component: chloroplast (GO:0009507);; Biological Process: embryo development ending in seed dormancy (GO:0009793);; Cellular Com…	K02894|5.61529e-85|tcc:TCM_003928|Ribosomal protein L14p/L23e family protein; K02894 large subunit ribosomal protein L23e (A)	[J]	Translation, ribosomal structure and biogenesis	Ribosomal protein L14p/L23e	60S ribosomal protein L23 GN=T27C4.4 OS=Arabidopsis thaliana (Mouse-ear cress) PE=2 SV=3	Uncharacterized protein {ECO:0000313|EnsemblPlants:GLYMA03G32380.2} OS=Glycine max (Soybean) PE=3 SV=1	60S ribosomal L23 -like protein [Gossypium arboreum]
Ghir_A05G040680.1	36	151.02	-2.20421	Down	1.66e-20	2.14e-20	Molecular Function: nucleotide binding (GO:0000166);; Molecular Function: UDP-glucose 4-epimerase activity (GO:0003978);; Cellular Component: Golgi stack (GO:0005795);; Cellular Component: cytosol (GO:0005829);; Biological Process: galactose metabolic process (GO:0006012);; Biological Process: response to stress (GO:0006950);; Biological Process: xyloglucan biosynthetic process (GO:0009969);; Bio…	K01784|0|tcc:TCM_043427|UDP-D-glucose/UDP-D-galactose 4-epimerase 5; K01784 UDP-glucose 4-epimerase [EC:5.1.3.2] (A)	[M]	Cell wall/membrane/envelope biogenesis	NAD dependent epimerase/dehydratase family	UDP-glucose 4-epimerase 2 GN=UGE2 OS=Arabidopsis thaliana (Mouse-ear cress) PE=1 SV=1	UDP-D-glucose/UDP-D-galactose 4-epimerase 5 {ECO:0000313|EMBL:EOY18920.1} OS=Theobroma cacao (Cacao) PE=3 SV=1	UDP-D-glucose/UDP-D-galactose 4-epimerase 5 [Theobroma cacao]
Ghir_D05G001620.1	22	123	-2.61862	Down	2.01e-20	2.56e-20	Molecular Function: structural molecule activity (GO:0005198);; Molecular Function: protein binding (GO:0005515);; Cellular Component: cytoplasm (GO:0005737);; Cellular Component: Arp2/3 protein complex (GO:0005885);; Biological Process: toxin catabolic process (GO:0009407);; Biological Process: Arp2/3 complex-mediated actin nucleation (GO:0034314);;	K05756|2.66566e-108|tcc:TCM_038180|Actin-related protein C3 isoform 1; K05756 actin related protein 2/3 complex, subunit 3 (A)	[Z]	Cytoskeleton	ARP2/3 complex ARPC3 (21 kDa) subunit	Actin-related protein 2/3 complex subunit 3 GN=ARPC3 OS=Arabidopsis thaliana (Mouse-ear cress) PE=1 SV=1	Actin-related protein 2/3 complex subunit 3 {ECO:0000256|PIRNR:PIRNR016315} OS=Theobroma cacao (Cacao) PE=3 SV=1	Actin-related 2/3 complex subunit 3 [Gossypium arboreum]
Ghir_D08G026820.1	162.82	32.01	2.21115	Up	3.16e-20	4.01e-20	Molecular Function: peroxidase activity (GO:0004601);; Cellular Component: chloroplast stromal thylakoid (GO:0009533);; Cellular Component: chloroplast thylakoid membrane (GO:0009535);; Cellular Component: chloroplast envelope (GO:0009941);; Cellular Component: plastoglobule (GO:0010287);; Molecular Function: peroxiredoxin activity (GO:0051920);; Biological Process: oxidation-reduction process (G…	K03564|1.88002e-121|tcc:TCM_037475|Thioredoxin superfamily protein, Q; K03564 peroxiredoxin Q/BCP [EC:1.11.1.15] (A)	[O]	Posttranslational modification, protein turnover, chaperones	AhpC/TSA family	Peroxiredoxin Q, chloroplastic (Precursor) GN=PRXQ OS=Populus jackii (Balm of Gilead) PE=1 SV=1	Thioredoxin superfamily protein, Q {ECO:0000313|EMBL:EOY30176.1} OS=Theobroma cacao (Cacao) PE=4 SV=1	Peroxiredoxin Q, chloroplastic [Gossypium arboreum]
Ghir_A08G010580.1	37.88	152.3	-2.14295	Down	5.25e-20	6.59e-20	Molecular Function: aldose 1-epimerase activity (GO:0004034);; Biological Process: galactose metabolic process (GO:0006012);; Molecular Function: carbohydrate binding (GO:0030246);;	K01792|0|tcc:TCM_016391|Galactose mutarotase-like superfamily protein; K01792 glucose-6-phosphate 1-epimerase [EC:5.1.3.15] (A)	[G]	Carbohydrate transport and metabolism	Aldose 1-epimerase	Putative glucose-6-phosphate 1-epimerase OS=Cenchrus ciliaris (Buffelgrass) PE=2 SV=1	Galactose mutarotase-like superfamily protein {ECO:0000313|EMBL:EOY24924.1} OS=Theobroma cacao (Cacao) PE=4 SV=1	Putative glucose-6-phosphate 1-epimerase [Gossypium arboreum]
Ghir_A01G019840.1	163.12	33.15	2.16331	Up	9.25e-20	1.15e-19	Molecular Function: nucleic acid binding (GO:0003676);; Cellular Component: nucleolus (GO:0005730);; Cellular Component: small nucleolar ribonucleoprotein complex (GO:0005732);; Cellular Component: cytosol (GO:0005829);;	K11099|9.49156e-50|vvi:100247783|probable small nuclear ribonucleoprotein G; K11099 small nuclear ribonucleoprotein G (A)	[A]	RNA processing and modification	LSM domain	Probable small nuclear ribonucleoprotein G GN=At2g23930 OS=Arabidopsis thaliana (Mouse-ear cress) PE=2 SV=1	Uncharacterized protein {ECO:0000313|EMBL:KGN48269.1} OS=Cucumis sativus (Cucumber) PE=4 SV=1	PREDICTED: probable small nuclear ribonucleoprotein G-like [Cucumis sativus]
Ghir_A08G013170.1	95.99	7	3.64192	Up	9.63e-20	1.2e-19	Molecular Function: binding (GO:0005488);;	K13422|0|tcc:TCM_005064|Basic helix-loop-helix DNA-binding family protein; K13422 transcription factor MYC2 (A)	--	--	bHLH-MYC and R2R3-MYB transcription factors N-terminal	Transcription factor bHLH14 OS=Arabidopsis thaliana (Mouse-ear cress) PE=2 SV=1	Basic helix-loop-helix DNA-binding family protein {ECO:0000313|EMBL:EOX95614.1} OS=Theobroma cacao (Cacao) PE=4 SV=1	Basic helix-loop-helix DNA-binding family protein [Theobroma cacao]
Ghir_D05G020960.1	157.01	30.66	2.22089	Up	1.17e-19	1.45e-19	Cellular Component: nucleus (GO:0005634);; Biological Process: response to abscisic acid (GO:0009737);; Biological Process: embryo development ending in seed dormancy (GO:0009793);; Biological Process: protein sumoylation (GO:0016925);; Molecular Function: SUMO transferase activity (GO:0019789);;	K10577|9.96544e-94|tcc:TCM_033787|Sumo conjugation enzyme 1 isoform 1; K10577 ubiquitin-conjugating enzyme E2 I [EC:6.3.2.19] (A)	[O]	Posttranslational modification, protein turnover, chaperones	Ubiquitin-conjugating enzyme	SUMO-conjugating enzyme SCE1 GN=T10K17.80 OS=Arabidopsis thaliana (Mouse-ear cress) PE=1 SV=1	Sumo conjugation enzyme 1 isoform 1 {ECO:0000313|EMBL:EOY14392.1} OS=Theobroma cacao (Cacao) PE=3 SV=1	SUMO-conjugating enzyme SCE1 -like protein [Gossypium arboreum]
Ghir_A02G005100.1	94.44	7	3.61843	Up	2.3e-19	2.82e-19	Biological Process: drug transmembrane transport (GO:0006855);; Molecular Function: drug transmembrane transporter activity (GO:0015238);; Molecular Function: antiporter activity (GO:0015297);; Cellular Component: membrane (GO:0016020);;	K03327|0|tcc:TCM_021242|Multidrug and toxin extrusion protein 1; K03327 multidrug resistance protein, MATE family (A)	[R]	General function prediction only	MatE	MATE efflux family protein 5 GN=F3L12.12 OS=Arabidopsis thaliana (Mouse-ear cress) PE=3 SV=1	MATE efflux family protein {ECO:0000256|RuleBase:RU004914} OS=Theobroma cacao (Cacao) PE=3 SV=1	Multidrug and toxin extrusion protein 1 [Theobroma cacao]
Ghir_A05G041820.1	7	84	-3.7205	Down	2.6e-19	3.17e-19	Molecular Function: DNA binding (GO:0003677);; Molecular Function: chromatin binding (GO:0003682);;	K09422|6.10127e-90|tcc:TCM_029126|Myb domain protein 23; K09422 myb proto-oncogene protein, plant (A)	[K]	Transcription	Myb-like DNA-binding domain	Transcription factor WER GN=T9L3.50 OS=Arabidopsis thaliana (Mouse-ear cress) PE=1 SV=1	Myb domain protein 23 {ECO:0000313|EMBL:EOY27239.1} OS=Theobroma cacao (Cacao) PE=4 SV=1	Myb domain protein 23 [Theobroma cacao]
Ghir_D08G018870.1	167	36	2.07824	Up	2.85e-19	3.47e-19	Cellular Component: plant-type vacuole (GO:0000325);; Molecular Function: sucrose alpha-glucosidase activity (GO:0004575);; Biological Process: carbohydrate metabolic process (GO:0005975);; Cellular Component: plant-type cell wall (GO:0009505);; Molecular Function: bile-acid-CoA hydrolase activity (GO:0033881);; Molecular Function: sucrose 1F-fructosyltransferase activity (GO:0050306);; Molecular…	K01193|0|tcc:TCM_016024|Glycosyl hydrolases family 32 protein; K01193 beta-fructofuranosidase [EC:3.2.1.26] (A)	[G]	Carbohydrate transport and metabolism	Glycosyl hydrolases family 32 N-terminal domain	Acid beta-fructofuranosidase 38 kDa subunit (Precursor) GN=INVA OS=Vigna radiata var. radiata (Mung bean) PE=1 SV=1	Glycosyl hydrolases family 32 protein {ECO:0000313|EMBL:EOY24421.1} OS=Theobroma cacao (Cacao) PE=4 SV=1	Glycosyl hydrolases family 32 protein [Theobroma cacao]
Ghir_D06G007210.1	99.96	9	3.33782	Up	3.11e-19	3.78e-19	Molecular Function: ATP binding (GO:0005524);; Biological Process: obsolete ATP catabolic process (GO:0006200);; Molecular Function: xenobiotic-transporting ATPase activity (GO:0008559);; Cellular Component: integral component of membrane (GO:0016021);; Biological Process: transmembrane transport (GO:0055085);;	K05658|0|tcc:TCM_037795|Multidrug/pheromone exporter, MDR family, ABC transporter family; K05658 ATP-binding cassette, subfamily B (MDR/TAP), member 1 [EC:3.6.3.44] (A)	[Q]	Secondary metabolites biosynthesis, transport and catabolism	ABC transporter transmembrane region	Putative ABC transporter B family member 8 GN=MJI6.16 OS=Arabidopsis thaliana (Mouse-ear cress) PE=5 SV=1	Multidrug/pheromone exporter, MDR family, ABC transporter family {ECO:0000313|EMBL:EOY30662.1} OS=Theobroma cacao (Cacao) PE=3 SV=1	Multidrug/pheromone exporter, MDR family, ABC transporter family [Theobroma cacao]
Ghir_A02G014540.1	151.12	29.2	2.23612	Up	3.98e-19	4.81e-19	Biological Process: mitochondrial transport (GO:0006839);; Cellular Component: integral component of membrane (GO:0016021);; Cellular Component: mitochondrial membrane (GO:0031966);;	K15104|3.00708e-175|tcc:TCM_001000|Dicarboxylate carrier 2; K15104 solute carrier family 25 (mitochondrial oxoglutarate transporter), member 11 (A)	[C]	Energy production and conversion	Mitochondrial carrier protein	Mitochondrial uncoupling protein 4 GN=F22K18.230 OS=Arabidopsis thaliana (Mouse-ear cress) PE=2 SV=1	Dicarboxylate carrier 2 {ECO:0000313|EMBL:EOX91964.1} OS=Theobroma cacao (Cacao) PE=3 SV=1	Dicarboxylate carrier 2 [Theobroma cacao]
Ghir_D08G023580.1	101.6	9.79	3.23991	Up	4.55e-19	5.48e-19	Molecular Function: 3-dehydroquinate dehydratase activity (GO:0003855);; Molecular Function: shikimate 3-dehydrogenase (NADP+) activity (GO:0004764);; Biological Process: oxidation-reduction process (GO:0055114);;	K13832|0|tcc:TCM_025933|Bifunctional 3-dehydroquinate dehydratase/shikimate dehydrogenase isoform 1; K13832 3-dehydroquinate dehydratase / shikimate dehydrogenase [EC:4.2.1.10 1.1.1.25] (A)	[E]	Amino acid transport and metabolism	Type I 3-dehydroquinase	Shikimate dehydrogenase (Precursor) GN=EMB3004 OS=Arabidopsis thaliana (Mouse-ear cress) PE=1 SV=1	Bifunctional 3-dehydroquinate dehydratase/shikimate dehydrogenase isoform 1 {ECO:0000313|EMBL:EOY10612.1} OS=Theobroma cacao (Cacao) PE=3 SV=1	Bifunctional 3-dehydroquinate dehydratase/shikimate dehydrogenase isoform 1 [Theobroma cacao]
Ghir_A08G019250.1	104.36	10.97	3.1144	Up	6.45e-19	7.73e-19	Cellular Component: plasma membrane (GO:0005886);; Biological Process: intracellular protein transport (GO:0006886);; Molecular Function: protein transporter activity (GO:0008565);; Biological Process: vesicle-mediated transport (GO:0016192);; Cellular Component: clathrin adaptor complex (GO:0030131);;	K12392|0|tcc:TCM_016300|Adaptin family protein isoform 1; K12392 AP-1 complex subunit beta-1 (A)	[U]	Intracellular trafficking, secretion, and vesicular transport	Adaptin N terminal region	Beta-adaptin-like protein C GN=BETAC-AD OS=Arabidopsis thaliana (Mouse-ear cress) PE=1 SV=2	Adaptin family protein isoform 1 {ECO:0000313|EMBL:EOY24799.1} OS=Theobroma cacao (Cacao) PE=4 SV=1	Beta-adaptin-like protein C [Gossypium arboreum]
Ghir_A02G018750.1	143.38	26.34	2.30898	Up	6.89e-19	8.25e-19	Biological Process: ubiquitin-dependent protein catabolic process (GO:0006511);; Cellular Component: proteasome regulatory particle, base subcomplex (GO:0008540);;	K03029|0|tcc:TCM_000185|26S proteasome non-ATPase regulatory subunit 4 isoform 1; K03029 26S proteasome regulatory subunit N10 (A)	[O]	Posttranslational modification, protein turnover, chaperones	von Willebrand factor type A domain	26S proteasome non-ATPase regulatory subunit 4 homolog OS=Arabidopsis thaliana (Mouse-ear cress) PE=1 SV=1	26S proteasome non-ATPase regulatory subunit 4 isoform 2 {ECO:0000313|EMBL:EOX90820.1} OS=Theobroma cacao (Cacao) PE=4 SV=1	26S proteasome non-ATPase regulatory subunit 4 -like protein [Gossypium arboreum]
[truncated: 286 more rows]

## Sheet: Table S2b_DEGs in MSTds-VS-MTds
Table S2b:The expression patterns of DEGs in MSTds-VS-MTds
GeneID	length	MSTds Readnum	MTds Readnum	log2Ratio(MSTds/MTds)	Down-Up-Regulation(MSTds/MTds)	p-value	q-value(Storey et al. 2003)	GO_annotation	KEGG_annotation	KOG_class	KOG_class_annotation	Pfam_annotation	Swissprot_annotation	TrEMBL_annotation	nr_annotation
[truncated: 969 more rows]

## Sheet: Table S2c_DEGs in MSMs-VS-MMs
Table S2c:The expression patterns of DEGs in MSMs-VS-MMs
[truncated: 1,092 more rows]

## Sheet: Table S2d_197 shared DEGs
Table S2d: The expression patterns of 197 shared DEGs
[truncated: 198 more rows]

[truncated: 1 more sheets: Table S2e 2013 DEGs ]
