# Supplementary material for: Using Transcriptome Analysis to Screen for Key Genes and Pathways Related to Cytoplasmic Male Sterility in Cotton (Gossypium hirsutum L.)
Source: Int J Mol Sci. 2019 Oct 16;20(20):5120. doi: 10.3390/ijms20205120 (PMC6830320; doi:10.3390/ijms20205120)
Supplement: Supplementary file 1 [file ijms-20-05120-s001.zip › ijms-602343-final-supplymentary/Supplementary Table S3.DEGs GO and KEGG pathway.xlsx]

## Sheet: Supplementary Table S3a.DEGs GO
Table S3a:GO enrichment analysis for 2013 DEGs
Ontology	GO_term	Pms	Tds	Ms
biological_process	biological regulation	66	80	69
	cellular component organization or biogenesis	19	24	21
	cellular process	256	349	315
	developmental process	9	13	13
	growth	7	8	5
	localization	67	66	95
	metabolic process	245	312	300
	multicellular organismal process	9	13	13
	negative regulation of biological process	5	5	3
	positive regulation of biological process	5	4	8
	regulation of biological process	56	62	55
	reproduction	7	10	7
	reproductive process	7	10	7
	response to stimulus	48	65	62
	signaling	25	31	25
	detoxification		4	3
	multi-organism process		1	1
cellular_component	cell	219	281	288
	cell junction	1	0	0
	cell part	208	268	276
	extracellular region	1	2
	macromolecular complex	62	66	65
	membrane	212	225	281
	membrane part	202	213	275
	membrane-enclosed lumen	10	7	7
	organelle	130	178	162
	organelle part	54	83	71
	supramolecular complex	9	29	17
	symplast	1	0	0
	virion	6	2	3
	virion part	6	2	3
molecular_function	antioxidant activity	2	2	2
	binding	371	479	538
	catalytic activity	426	528	563
	molecular carrier activity	1		1
	molecular function regulator	9	7	10
	molecular transducer activity	1	0	0
	signal transducer activity	7	7	8
	structural molecule activity	21	29	20
	transcription regulator activity	19	32	22
	transporter activity	94	95	122

## Sheet: Supplementary TableS3b.DEGs KEG
Table S3b:KEGG enrichment analysis for 2013 DEGs
#Pathway	all_group.path.xls (2013)	All-gene (117756)	Pvalue	Qvalue	Pathway ID	Level 1	Level 2	Genes	KOs
Metabolic pathways	586	22767	1.32e-26	1.65e-24	ko01100	Metabolism	Global and overview maps	Ghir_A01G000440.1;Ghir_A01G000480.1;Ghir_A01G002240.1;Ghir_A01G002360.1;Ghir_A01G003840.1;Ghir_A01G004100.1;Ghir_A01G004650.1;Ghir_A01G006660.1;Ghir_A01G007140.1;Ghir_A01G007170.1;Ghir_A01G007950.1;Ghir_A01G008320.1;Ghir_A01G008810.1;Ghir_A01G013550.1;Ghir_A01G014910.1;Ghir_A01G016550.1;Ghir_A01G017240.1;Ghir_A01G017830.1;Ghir_A01G017990.1;Ghir_A01G019010.1;Ghir_A01G019810.1;Ghir_A01G020140.1;Ghi…	K02154+K13998+K00162+K01897+K01836+K16055+K03843+K03146+K02115+K13789+K00640+K00787+K00927+K14379+K00939+K20547+K00826+K01945+K11262+K13523+K01193+K01623+K00873+K01784+K00889+K10775+K05350+K10526+K00451+K01251+K01915+K10808+K01115+K00789+K18857+K12447+K00600+K01230+K20772+K02144+K01858+K00083+K01904+K14682+K00234+K01087+K14424+K02108+K04713+K01057+K00128+K01749+K07407+K03809+K00975+K18649+K13421+…
Biosynthesis of secondary metabolites	324	12200	1.04e-15	6.49e-14	ko01110	Metabolism	Global and overview maps	Ghir_A01G002240.1;Ghir_A01G007170.1;Ghir_A01G007950.1;Ghir_A01G008320.1;Ghir_A01G008810.1;Ghir_A01G014910.1;Ghir_A01G017240.1;Ghir_A01G017830.1;Ghir_A01G017990.1;Ghir_A01G019010.1;Ghir_A01G020140.1;Ghir_A01G020260.1;Ghir_A01G020680.1;Ghir_A01G021100.1;Ghir_A01G022800.1;Ghir_A02G005180.1;Ghir_A02G005970.1;Ghir_A02G006900.1;Ghir_A02G006930.1;Ghir_A02G006960.1;Ghir_A02G007930.1;Ghir_A02G011350.1;Ghi…	K00162+K13789+K00640+K00787+K00927+K00939+K00826+K01945+K11262+K13523+K01623+K00873+K10775+K05350+K10526+K01115+K00789+K18857+K00600+K20772+K00083+K01904+K14682+K00234+K14424+K01057+K00128+K01749+K03809+K00975+K18649+K00588+K00511+K00765+K00993+K00021+K00281+K00830+K09842+K01953+K00981+K13082+K01834+K01698+K01476+K00006+K01772+K01895+K00111+K00264+K00121+K15227+K00844+K00655+K01850+K01696+K05359+…
Glycolysis / Gluconeogenesis	62	1220	8.26e-14	3.44e-12	ko00010	Metabolism	Carbohydrate metabolism	Ghir_A01G002240.1;Ghir_A01G008810.1;Ghir_A01G020140.1;Ghir_A01G020260.1;Ghir_A02G006900.1;Ghir_A02G006930.1;Ghir_A02G006960.1;Ghir_A03G015680.1;Ghir_A04G007190.1;Ghir_A05G023360.1;Ghir_A05G041780.1;Ghir_A06G003540.1;Ghir_A06G003910.1;Ghir_A06G007070.1;Ghir_A07G002520.1;Ghir_A08G010580.1;Ghir_A09G008910.1;Ghir_A10G020330.1;Ghir_A11G016280.1;Ghir_A12G001850.1;Ghir_A12G015390.1;Ghir_A12G023280.1;Ghi…	K00162+K00927+K01623+K00873+K18857+K00128+K01834+K01895+K00121+K00844+K00850+K01792+K00895+K00016+K00134+K15633+K00131+K01689+K00161
Phenylalanine metabolism	38	564	1.64e-12	5.12e-11	ko00360	Metabolism	Amino acid metabolism	Ghir_A01G020680.1;Ghir_A02G015530.1;Ghir_A03G014030.1;Ghir_A04G008120.1;Ghir_A04G013070.1;Ghir_A05G014680.1;Ghir_A06G007860.1;Ghir_A07G002770.1;Ghir_A07G007830.1;Ghir_A09G015780.1;Ghir_A10G004670.1;Ghir_A10G015110.1;Ghir_A10G018240.1;Ghir_A11G024410.1;Ghir_A11G035020.1;Ghir_A13G003960.1;Ghir_A13G015440.1;Ghir_D01G022210.1;Ghir_D02G003580.1;Ghir_D02G015390.1;Ghir_D03G005150.1;Ghir_D03G015200.1;Ghi…	K10775+K01904+K00588+K14454+K01593+K14455+K00487+K00815+K00276+K00457
Alanine, aspartate and glutamate metabolism	35	507	6.19e-12	1.55e-10	ko00250	Metabolism	Amino acid metabolism	Ghir_A02G002720.1;Ghir_A05G007340.1;Ghir_A05G008920.1;Ghir_A05G042670.1;Ghir_A07G002770.1;Ghir_A07G005780.1;Ghir_A07G018790.1;Ghir_A07G023720.1;Ghir_A08G022210.1;Ghir_A09G009700.1;Ghir_A09G022500.1;Ghir_A10G004800.1;Ghir_A10G015110.1;Ghir_A12G016440.1;Ghir_A12G020810.1;Ghir_A12G026360.1;Ghir_A13G023660.1;Ghir_D01G001540.1;Ghir_D01G012510.1;Ghir_D02G000620.1;Ghir_D07G002760.1;Ghir_D07G023800.1;Ghi…	K01915+K00830+K01953+K00264+K14454+K01940+K00278+K00261+K00827+K00814+K14455+K01580+K01755+K00262+K00764
Biosynthesis of amino acids	104	3029	3.59e-11	7.47e-10	ko01230	Metabolism	Global and overview maps	Ghir_A01G007950.1;Ghir_A01G008810.1;Ghir_A01G017240.1;Ghir_A01G020140.1;Ghir_A01G020260.1;Ghir_A02G002720.1;Ghir_A02G005970.1;Ghir_A02G007930.1;Ghir_A02G016640.1;Ghir_A02G019270.1;Ghir_A03G021150.1;Ghir_A03G021530.1;Ghir_A04G007190.1;Ghir_A04G012990.1;Ghir_A04G014400.1;Ghir_A05G008920.1;Ghir_A05G021820.1;Ghir_A05G023360.1;Ghir_A05G025630.1;Ghir_A05G042670.1;Ghir_A06G003910.1;Ghir_A06G005460.1;Ghi…	K00640+K00927+K00826+K01623+K00873+K01915+K00789+K00600+K14682+K18649+K00058+K00765+K01953+K01834+K01476+K00264+K15227+K01850+K01696+K05359+K00850+K14454+K01940+K01738+K01693+K00814+K01687+K01649+K14455+K01663+K01736+K01817+K01609+K01735+K00549+K01620+K01658+K00134+K00815+K01755+K15633+K10206+K01807+K00286+K01689+K13832+K12657+K00030+K00013
Carbon metabolism	89	2655	2.91e-09	5.2e-08	ko01200	Metabolism	Global and overview maps	Ghir_A01G002240.1;Ghir_A01G007950.1;Ghir_A01G008810.1;Ghir_A01G020140.1;Ghir_A01G020260.1;Ghir_A02G007930.1;Ghir_A02G018070.1;Ghir_A02G019270.1;Ghir_A03G011900.1;Ghir_A03G021150.1;Ghir_A04G007190.1;Ghir_A04G012990.1;Ghir_A05G004440.1;Ghir_A05G007340.1;Ghir_A05G023360.1;Ghir_A05G041780.1;Ghir_A06G003540.1;Ghir_A06G003910.1;Ghir_A06G007070.1;Ghir_A06G009660.1;Ghir_A06G022450.1;Ghir_A07G002520.1;Ghi…	K00162+K00640+K00927+K01623+K00873+K00600+K00234+K01057+K00058+K00281+K00830+K01834+K01895+K00121+K00844+K00029+K00626+K00850+K14454+K01638+K00261+K01738+K00036+K11517+K00814+K05298+K00025+K14455+K01100+K02437+K00026+K00028+K00134+K15633+K01637+K03781+K00131+K01807+K01689+K00297+K00030+K00161
Fructose and mannose metabolism	31	547	1.08e-08	1.68e-07	ko00051	Metabolism	Carbohydrate metabolism	Ghir_A01G020140.1;Ghir_A04G007190.1;Ghir_A06G007070.1;Ghir_A07G002520.1;Ghir_A07G021740.1;Ghir_A08G013800.1;Ghir_A09G008910.1;Ghir_A09G018740.1;Ghir_A10G009630.1;Ghir_A11G016280.1;Ghir_A11G018660.1;Ghir_A12G027490.1;Ghir_A13G020910.1;Ghir_A13G022980.1;Ghir_D01G021670.1;Ghir_D04G011360.1;Ghir_D05G002980.1;Ghir_D05G018090.1;Ghir_D05G032960.1;Ghir_D06G007260.1;Ghir_D06G007400.1;Ghir_D07G002520.1;Ghi…	K01623+K00844+K00850+K00847+K17497+K01711+K00895+K00008+K01809
Thiamine metabolism	16	178	9.07e-08	1.19e-06	ko00730	Metabolism	Metabolism of cofactors and vitamins	Ghir_A01G006660.1;Ghir_A01G014910.1;Ghir_A05G017400.1;Ghir_A06G015700.1;Ghir_A08G002830.1;Ghir_A08G004700.1;Ghir_A08G026640.1;Ghir_A12G009770.1;Ghir_A12G014210.1;Ghir_D01G006950.1;Ghir_D05G017210.1;Ghir_D06G005130.1;Ghir_D06G016460.1;Ghir_D09G011220.1;Ghir_D12G007900.1;Ghir_D12G014350.1	K03146+K00939+K01662+K00949
Cysteine and methionine metabolism	47	1162	9.49e-08	1.19e-06	ko00270	Metabolism	Amino acid metabolism	Ghir_A01G007950.1;Ghir_A01G017240.1;Ghir_A02G002160.1;Ghir_A02G005970.1;Ghir_A02G011350.1;Ghir_A02G019270.1;Ghir_A05G000860.1;Ghir_A05G021820.1;Ghir_A07G001610.1;Ghir_A07G002770.1;Ghir_A08G012190.1;Ghir_A08G022310.1;Ghir_A09G022500.1;Ghir_A09G023060.1;Ghir_A10G011200.1;Ghir_A10G015110.1;Ghir_A11G003640.1;Ghir_A11G009920.1;Ghir_A11G011430.1;Ghir_A11G025170.1;Ghir_A11G032730.1;Ghir_A11G034970.1;Ghi…	K00640+K00826+K01251+K00789+K20772+K01611+K08963+K14454+K01738+K00827+K00025+K14455+K00026+K00549+K00016+K01761+K00815+K00547+K00797+K16054
Ubiquinone and other terpenoid-quinone biosynthesis	26	492	5.99e-07	6.81e-06	ko00130	Metabolism	Metabolism of cofactors and vitamins	Ghir_A02G015530.1;Ghir_A03G014030.1;Ghir_A03G019800.1;Ghir_A05G014680.1;Ghir_A10G004670.1;Ghir_A10G011830.1;Ghir_A10G018240.1;Ghir_A11G024410.1;Ghir_A12G018570.1;Ghir_A13G015440.1;Ghir_D02G015390.1;Ghir_D02G021200.1;Ghir_D03G005150.1;Ghir_D03G015200.1;Ghir_D03G018950.1;Ghir_D05G000730.1;Ghir_D05G014500.1;Ghir_D07G008950.1;Ghir_D08G016920.1;Ghir_D10G005470.1;Ghir_D10G015870.1;Ghir_D10G019720.1;Ghi…	K01904+K03809+K12502+K00487+K02552+K00815+K00457
Phagosome	39	957	9.4e-07	9.79e-06	ko04145	Cellular Processes	Transport and catabolism	Ghir_A01G000440.1;Ghir_A02G008500.1;Ghir_A02G014110.1;Ghir_A03G019870.1;Ghir_A05G019020.1;Ghir_A06G000330.1;Ghir_A06G006470.1;Ghir_A06G006740.1;Ghir_A07G023100.1;Ghir_A08G016310.1;Ghir_A08G019060.1;Ghir_A09G017130.1;Ghir_A09G018320.1;Ghir_A11G004460.1;Ghir_A11G025420.1;Ghir_A12G008940.1;Ghir_A13G023820.1;Ghir_D01G000440.1;Ghir_D02G000260.1;Ghir_D02G008830.1;Ghir_D02G021280.1;Ghir_D03G005480.1;Ghi…	K02154+K07374+K02144+K07375+K07889+K07888+K04392+K08488+K08054+K02150+K02147+K00921+K02149+K09481
Nitrogen metabolism	19	307	1.97e-06	1.89e-05	ko00910	Metabolism	Energy metabolism	Ghir_A02G002720.1;Ghir_A05G010770.1;Ghir_A05G042670.1;Ghir_A07G018790.1;Ghir_A08G022210.1;Ghir_A12G020810.1;Ghir_A12G026360.1;Ghir_A12G028700.1;Ghir_D01G001540.1;Ghir_D01G022010.1;Ghir_D02G008290.1;Ghir_D02G020910.1;Ghir_D08G010520.1;Ghir_D09G020360.1;Ghir_D10G006710.1;Ghir_D11G028250.1;Ghir_D12G026390.1;Ghir_D12G028840.1;Ghir_D12G029510.1	K01915+K01674+K00264+K00261+K01673+K10534+K00262
Histidine metabolism	13	170	8.53e-06	7.61e-05	ko00340	Metabolism	Amino acid metabolism	Ghir_A03G015680.1;Ghir_A03G021530.1;Ghir_A04G014400.1;Ghir_A09G023040.1;Ghir_A10G018430.1;Ghir_A12G015390.1;Ghir_D02G016990.1;Ghir_D04G003640.1;Ghir_D05G023990.1;Ghir_D05G024660.1;Ghir_D12G015670.1;Ghir_D12G028780.1;Ghir_D13G013830.1	K00128+K18649+K00765+K01693+K01663+K01590+K00013
Protein processing in endoplasmic reticulum	79	2895	4.58e-05	0.000381	ko04141	Genetic Information Processing	Folding, sorting and degradation	Ghir_A01G000240.1;Ghir_A01G011870.1;Ghir_A01G018280.1;Ghir_A01G021670.1;Ghir_A01G021680.1;Ghir_A02G003390.1;Ghir_A02G008960.1;Ghir_A02G019480.1;Ghir_A03G004890.1;Ghir_A04G004730.1;Ghir_A05G003550.1;Ghir_A05G009360.1;Ghir_A05G009370.1;Ghir_A05G010500.1;Ghir_A05G014250.1;Ghir_A05G024070.1;Ghir_A05G024100.1;Ghir_A06G015350.1;Ghir_A07G007570.1;Ghir_A07G010270.1;Ghir_A07G010590.1;Ghir_A07G010960.1;Ghi…	K03094+K03347+K09580+K03283+K13993+K01230+K08852+K03868+K14007+K10839+K04079+K09517+K10084+K14006+K10666+K08054+K09503+K09561+K09487+K09540+K16196+K09481+K09584+K13249+K09490
Limonene and pinene degradation	7	60	7.39e-05	0.000546	ko00903	Metabolism	Metabolism of terpenoids and polyketides	Ghir_A03G015680.1;Ghir_A12G015390.1;Ghir_D02G016990.1;Ghir_D04G003640.1;Ghir_D05G023990.1;Ghir_D12G015670.1;Ghir_D12G028780.1	K00128
Glycosphingolipid biosynthesis - lacto and neolacto series	4	14	7.43e-05	0.000546	ko00601	Metabolism	Glycan biosynthesis and metabolism	Ghir_A06G013870.1;Ghir_A09G017320.1;Ghir_D06G014090.1;Ghir_D09G016750.1	K01988
Tryptophan metabolism	22	509	8.87e-05	0.000616	ko00380	Metabolism	Amino acid metabolism	Ghir_A03G015680.1;Ghir_A05G001100.1;Ghir_A06G006550.1;Ghir_A06G022450.1;Ghir_A07G007830.1;Ghir_A07G025220.1;Ghir_A08G012400.1;Ghir_A10G000990.1;Ghir_A11G014320.1;Ghir_A12G015390.1;Ghir_D02G016990.1;Ghir_D03G000260.1;Ghir_D04G003640.1;Ghir_D05G001240.1;Ghir_D05G005210.1;Ghir_D05G023990.1;Ghir_D06G006640.1;Ghir_D07G002830.1;Ghir_D08G007790.1;Ghir_D12G015670.1;Ghir_D12G028780.1;Ghir_D13G018330.1	K00128+K11816+K00626+K01593+K07409+K03781
Pyruvate metabolism	34	972	9.58e-05	0.00063	ko00620	Metabolism	Carbohydrate metabolism	Ghir_A01G002240.1;Ghir_A01G017990.1;Ghir_A01G020260.1;Ghir_A03G015680.1;Ghir_A05G027290.1;Ghir_A05G041780.1;Ghir_A06G009660.1;Ghir_A06G009870.1;Ghir_A06G022450.1;Ghir_A07G005920.1;Ghir_A10G011200.1;Ghir_A10G013650.1;Ghir_A10G020330.1;Ghir_A11G003640.1;Ghir_A11G009350.1;Ghir_A12G001850.1;Ghir_A12G015390.1;Ghir_A12G023280.1;Ghir_D02G016990.1;Ghir_D03G010300.1;Ghir_D04G003640.1;Ghir_D05G023990.1;Ghi…	K00162+K11262+K00873+K00128+K01895+K00029+K01759+K00626+K01638+K00025+K01649+K00026+K00028+K00016+K00161
Glycosphingolipid biosynthesis - globo and isoglobo series	8	86	0.000117224	0.000733	ko00603	Metabolism	Glycan biosynthesis and metabolism	Ghir_A03G018520.1;Ghir_A06G013870.1;Ghir_A09G017320.1;Ghir_A11G025750.1;Ghir_D06G014090.1;Ghir_D09G016750.1;Ghir_D10G002770.1;Ghir_D13G006000.1	K07407+K01988+K12373
Fatty acid degradation	26	671	0.000126986	0.000756	ko00071	Metabolism	Lipid metabolism	Ghir_A01G002360.1;Ghir_A02G006900.1;Ghir_A02G006930.1;Ghir_A02G006960.1;Ghir_A03G015680.1;Ghir_A05G023990.1;Ghir_A06G003540.1;Ghir_A06G022450.1;Ghir_A07G013740.1;Ghir_A09G006350.1;Ghir_A12G015390.1;Ghir_A13G008790.1;Ghir_D01G002270.1;Ghir_D01G019800.1;Ghir_D02G007330.1;Ghir_D02G007350.1;Ghir_D02G007370.1;Ghir_D02G007380.1;Ghir_D02G016990.1;Ghir_D04G003640.1;Ghir_D05G023990.1;Ghir_D06G006830.1;Ghi…	K01897+K18857+K00128+K00121+K00626+K00232+K10527
Arginine and proline metabolism	24	601	0.000145156	0.000825	ko00330	Metabolism	Amino acid metabolism	Ghir_A03G015680.1;Ghir_A05G000860.1;Ghir_A05G003080.1;Ghir_A05G025630.1;Ghir_A07G002770.1;Ghir_A08G006000.1;Ghir_A10G013800.1;Ghir_A10G015110.1;Ghir_A12G015390.1;Ghir_D02G010150.1;Ghir_D02G016990.1;Ghir_D04G003640.1;Ghir_D05G000990.1;Ghir_D05G003210.1;Ghir_D05G023990.1;Ghir_D05G025650.1;Ghir_D07G002760.1;Ghir_D07G002890.1;Ghir_D08G006140.1;Ghir_D11G027670.1;Ghir_D11G036240.1;Ghir_D12G015670.1;Ghi…	K00128+K01611+K12259+K01476+K14454+K13366+K00472+K14455+K00286+K01581+K12657+K00797
Galactose metabolism	42	1332	0.000153733	0.000836	ko00052	Metabolism	Carbohydrate metabolism	Ghir_A01G019810.1;Ghir_A01G020380.1;Ghir_A02G007400.1;Ghir_A03G018520.1;Ghir_A05G040680.1;Ghir_A06G007070.1;Ghir_A07G002520.1;Ghir_A08G017980.1;Ghir_A08G021350.1;Ghir_A09G008910.1;Ghir_A09G019870.1;Ghir_A09G020410.1;Ghir_A11G011570.1;Ghir_A12G021160.1;Ghir_A13G020000.1;Ghir_A13G020010.1;Ghir_A13G020910.1;Ghir_A13G022980.1;Ghir_D03G011890.1;Ghir_D05G002980.1;Ghir_D05G018090.1;Ghir_D06G007260.1;Ghi…	K01193+K01784+K12447+K07407+K00844+K00850+K18819+K12309+K00963
Vitamin B6 metabolism	10	142	0.000180287	0.000918	ko00750	Metabolism	Metabolism of cofactors and vitamins	Ghir_A05G013840.1;Ghir_A05G013870.1;Ghir_A10G005830.1;Ghir_A10G005840.1;Ghir_A10G006250.1;Ghir_A10G007780.1;Ghir_A11G017050.1;Ghir_D05G013580.1;Ghir_D10G006670.1;Ghir_D10G007500.1	K13248+K06215+K00868
Oxidative phosphorylation	35	1048	0.000183509	0.000918	ko00190	Metabolism	Energy metabolism	Ghir_A01G000440.1;Ghir_A01G007140.1;Ghir_A02G014110.1;Ghir_A02G018070.1;Ghir_A03G009750.1;Ghir_A06G005460.1;Ghir_A06G011810.1;Ghir_A09G011050.1;Ghir_A09G011060.1;Ghir_A10G006660.1;Ghir_D01G000440.1;Ghir_D01G007440.1;Ghir_D01G011070.1;Ghir_D02G000260.1;Ghir_D03G005480.1;Ghir_D03G008250.1;Ghir_D04G009060.1;Ghir_D05G012140.1;Ghir_D05G021510.1;Ghir_D05G025980.1;Ghir_D06G012800.1;Ghir_D07G018500.1;Ghi…	K02154+K02115+K02144+K00234+K02108+K01507+K01535+K05581+K05582+K02150+K02112+K02114+K02267+K03937+K02147+K03934+K02134+K02149+K02260+K03949
Zeatin biosynthesis	10	148	0.000252185	0.00121	ko00908	Metabolism	Metabolism of terpenoids and polyketides	Ghir_A05G004020.1;Ghir_A05G019380.1;Ghir_A10G024680.1;Ghir_A11G012960.1;Ghir_A13G020070.1;Ghir_D04G007650.1;Ghir_D06G007800.1;Ghir_D10G027120.1;Ghir_D13G001440.1;Ghir_D13G020870.1	K00279+K10760
Glutathione metabolism	28	809	0.000444026	0.00202	ko00480	Metabolism	Metabolism of other amino acids	Ghir_A02G002860.1;Ghir_A02G003020.1;Ghir_A04G010520.1;Ghir_A06G007250.1;Ghir_A07G003170.1;Ghir_A07G024610.1;Ghir_A09G003680.1;Ghir_A10G006940.1;Ghir_A11G002250.1;Ghir_A11G005960.1;Ghir_A12G025020.1;Ghir_A13G016220.1;Ghir_D02G003390.1;Ghir_D04G014760.1;Ghir_D07G003180.1;Ghir_D07G021980.1;Ghir_D08G019890.1;Ghir_D09G003600.1;Ghir_D10G008440.1;Ghir_D10G015610.1;Ghir_D11G012320.1;Ghir_D11G023820.1;Ghi…	K00799+K10808+K18592+K01255+K00036+K01581+K00797
Tyrosine metabolism	19	460	0.000452185	0.00202	ko00350	Metabolism	Amino acid metabolism	Ghir_A01G022870.1;Ghir_A02G006900.1;Ghir_A02G006930.1;Ghir_A02G006960.1;Ghir_A06G003540.1;Ghir_A07G002770.1;Ghir_A07G007830.1;Ghir_A10G015110.1;Ghir_A13G015440.1;Ghir_D01G019800.1;Ghir_D02G003580.1;Ghir_D02G007330.1;Ghir_D02G007350.1;Ghir_D02G007370.1;Ghir_D02G007380.1;Ghir_D07G002760.1;Ghir_D07G008950.1;Ghir_D13G016170.1;Ghir_D13G018330.1	K00451+K18857+K00121+K14454+K01593+K14455+K00815+K00276+K00457
beta-Alanine metabolism	16	357	0.000519926	0.00224	ko00410	Metabolism	Metabolism of other amino acids	Ghir_A03G015680.1;Ghir_A05G003080.1;Ghir_A08G006000.1;Ghir_A12G015390.1;Ghir_A12G016440.1;Ghir_D02G003580.1;Ghir_D02G016990.1;Ghir_D04G003640.1;Ghir_D05G003210.1;Ghir_D05G023990.1;Ghir_D08G006140.1;Ghir_D09G017600.1;Ghir_D12G015670.1;Ghir_D12G016660.1;Ghir_D12G026420.1;Ghir_D12G028780.1	K00128+K12259+K13366+K01580+K00276+K00797
Amino sugar and nucleotide sugar metabolism	54	2013	0.000990652	0.00413	ko00520	Metabolism	Carbohydrate metabolism	Ghir_A01G003840.1;Ghir_A01G016550.1;Ghir_A01G020380.1;Ghir_A02G007400.1;Ghir_A03G021420.1;Ghir_A03G022620.1;Ghir_A03G022630.1;Ghir_A05G019620.1;Ghir_A05G040680.1;Ghir_A06G005390.1;Ghir_A06G007070.1;Ghir_A07G015600.1;Ghir_A07G017330.1;Ghir_A07G020930.1;Ghir_A07G021740.1;Ghir_A08G013800.1;Ghir_A09G008910.1;Ghir_A09G018740.1;Ghir_A09G019870.1;Ghir_A09G022210.1;Ghir_A09G022240.1;Ghir_A10G000120.1;Ghi…	K01836+K20547+K01784+K12447+K00975+K00844+K08679+K00847+K17497+K01183+K12448+K01711+K12373+K00972+K18677+K01809+K00963
SNARE interactions in vesicular transport	16	388	0.00124549	0.00502	ko04130	Genetic Information Processing	Folding, sorting and degradation	Ghir_A01G012400.1;Ghir_A04G005470.1;Ghir_A05G005800.1;Ghir_A06G005610.1;Ghir_A08G016310.1;Ghir_A13G010680.1;Ghir_A13G017580.1;Ghir_D04G010040.1;Ghir_D09G010250.1;Ghir_D10G026210.1;Ghir_D11G003660.1;Ghir_D11G006800.1;Ghir_D11G036600.1;Ghir_D12G006590.1;Ghir_D13G011330.1;Ghir_D13G018290.1	K08486+K08515+K08488+K08490+K08493
Glycine, serine and threonine metabolism	23	667	0.0014322	0.00559	ko00260	Metabolism	Amino acid metabolism	Ghir_A02G007930.1;Ghir_A03G021150.1;Ghir_A04G012990.1;Ghir_A05G004440.1;Ghir_A05G007340.1;Ghir_A05G023360.1;Ghir_A06G003910.1;Ghir_A06G015830.1;Ghir_A09G021540.1;Ghir_A09G022500.1;Ghir_A11G000890.1;Ghir_A11G002990.1;Ghir_A11G022220.1;Ghir_A11G032680.1;Ghir_A12G002200.1;Ghir_D02G000620.1;Ghir_D02G003580.1;Ghir_D02G011180.1;Ghir_D09G021750.1;Ghir_D11G000940.1;Ghir_D11G022190.1;Ghir_D13G015260.1;Ghi…	K00600+K00058+K00281+K00830+K01834+K01696+K00827+K00108+K02437+K01620+K00276+K15633
Phenylpropanoid biosynthesis	47	1731	0.00160005	0.00606	ko00940	Metabolism	Biosynthesis of other secondary metabolites	Ghir_A01G020680.1;Ghir_A01G021100.1;Ghir_A02G015270.1;Ghir_A02G015530.1;Ghir_A03G014030.1;Ghir_A04G008120.1;Ghir_A04G013070.1;Ghir_A05G014680.1;Ghir_A05G018810.1;Ghir_A06G007860.1;Ghir_A08G022760.1;Ghir_A09G012040.1;Ghir_A09G012050.1;Ghir_A09G015780.1;Ghir_A10G001010.1;Ghir_A10G004670.1;Ghir_A10G018240.1;Ghir_A10G019560.1;Ghir_A11G022130.1;Ghir_A11G024410.1;Ghir_A11G035020.1;Ghir_A12G009480.1;Ghi…	K10775+K05350+K00083+K01904+K00588+K13066+K00487+K09754+K12355
Glyoxylate and dicarboxylate metabolism	26	800	0.00167807	0.00617	ko00630	Metabolism	Carbohydrate metabolism	Ghir_A02G002720.1;Ghir_A02G007930.1;Ghir_A03G021150.1;Ghir_A05G004440.1;Ghir_A05G007340.1;Ghir_A05G041780.1;Ghir_A06G022450.1;Ghir_A07G005920.1;Ghir_A07G018790.1;Ghir_A09G008520.1;Ghir_A09G021540.1;Ghir_A10G011200.1;Ghir_A11G002990.1;Ghir_A11G003640.1;Ghir_A11G020580.1;Ghir_A11G022220.1;Ghir_D01G001540.1;Ghir_D02G013790.1;Ghir_D03G000260.1;Ghir_D03G010300.1;Ghir_D06G020640.1;Ghir_D07G005900.1;Ghi…	K01915+K00600+K00281+K00830+K01895+K00626+K01638+K11517+K00025+K02437+K00026+K01637+K03781
Stilbenoid, diarylheptanoid and gingerol biosynthesis	10	199	0.0024329	0.00869	ko00945	Metabolism	Biosynthesis of other secondary metabolites	Ghir_A04G013070.1;Ghir_A10G018240.1;Ghir_A11G024410.1;Ghir_A13G003960.1;Ghir_D01G020560.1;Ghir_D04G017430.1;Ghir_D04G019850.1;Ghir_D10G019720.1;Ghir_D11G024420.1;Ghir_D13G004150.1	K00588+K00487+K09754
Starch and sucrose metabolism	67	2741	0.00269952	0.00937	ko00500	Metabolism	Carbohydrate metabolism	Ghir_A01G004100.1;Ghir_A01G019810.1;Ghir_A01G021100.1;Ghir_A03G001560.1;Ghir_A03G006910.1;Ghir_A03G012470.1;Ghir_A03G015760.1;Ghir_A03G021420.1;Ghir_A05G003740.1;Ghir_A05G019620.1;Ghir_A05G023280.1;Ghir_A05G043240.1;Ghir_A06G007070.1;Ghir_A07G001780.1;Ghir_A07G006870.1;Ghir_A07G017330.1;Ghir_A07G020930.1;Ghir_A07G021740.1;Ghir_A08G012630.1;Ghir_A08G016340.1;Ghir_A08G017980.1;Ghir_A09G008910.1;Ghi…	K16055+K01193+K05350+K01087+K00975+K00695+K01176+K00844+K00847+K00696+K00700+K00688+K00963
Ether lipid metabolism	17	462	0.00294362	0.00994	ko00565	Metabolism	Lipid metabolism	Ghir_A02G005180.1;Ghir_A04G015710.1;Ghir_A05G043230.1;Ghir_A08G018540.1;Ghir_A11G009050.1;Ghir_A11G009080.1;Ghir_A12G002690.1;Ghir_A13G000040.1;Ghir_A13G009920.1;Ghir_D01G002810.1;Ghir_D03G000530.1;Ghir_D03G005800.1;Ghir_D05G025910.1;Ghir_D08G019440.1;Ghir_D10G018550.1;Ghir_D12G002690.1;Ghir_D12G011270.1	K01115+K00993+K14674+K13510
Phenylalanine, tyrosine and tryptophan biosynthesis	19	544	0.00307933	0.0101	ko00400	Metabolism	Amino acid metabolism	Ghir_A06G005460.1;Ghir_A06G010910.1;Ghir_A06G015830.1;Ghir_A06G016050.1;Ghir_A07G002770.1;Ghir_A08G000810.1;Ghir_A09G010150.1;Ghir_A10G015110.1;Ghir_A10G021060.1;Ghir_A10G024150.1;Ghir_A11G015760.1;Ghir_A11G018330.1;Ghir_A12G016500.1;Ghir_A13G015440.1;Ghir_D07G002760.1;Ghir_D08G023580.1;Ghir_D13G011100.1;Ghir_D13G015260.1;Ghir_D13G016170.1	K15227+K01850+K01696+K05359+K14454+K14455+K01736+K01817+K01609+K01735+K01658+K00815+K13832
Carbon fixation in photosynthetic organisms	25	826	0.00501783	0.0161	ko00710	Metabolism	Energy metabolism	Ghir_A01G008810.1;Ghir_A01G020140.1;Ghir_A04G007190.1;Ghir_A06G009660.1;Ghir_A07G002770.1;Ghir_A10G004800.1;Ghir_A10G006690.1;Ghir_A10G011200.1;Ghir_A10G015110.1;Ghir_A10G023390.1;Ghir_A11G003640.1;Ghir_A11G009350.1;Ghir_A13G013130.1;Ghir_D01G021670.1;Ghir_D03G010300.1;Ghir_D04G011360.1;Ghir_D05G032960.1;Ghir_D06G013180.1;Ghir_D07G002760.1;Ghir_D07G024400.1;Ghir_D09G015100.1;Ghir_D09G020660.1;Ghi…	K00927+K01623+K00029+K14454+K00814+K05298+K00025+K14455+K01100+K00026+K00028+K00134+K01807
Taurine and hypotaurine metabolism	5	66	0.00548419	0.0171	ko00430	Metabolism	Metabolism of other amino acids	Ghir_A06G007250.1;Ghir_A11G005960.1;Ghir_A12G016440.1;Ghir_D09G017600.1;Ghir_D12G016660.1	K18592+K01580
Terpenoid backbone biosynthesis	16	454	0.00574921	0.0175	ko00900	Metabolism	Metabolism of terpenoids and polyketides	Ghir_A01G007170.1;Ghir_A01G008320.1;Ghir_A04G016210.1;Ghir_A06G022450.1;Ghir_A08G002830.1;Ghir_A08G026640.1;Ghir_A12G001260.1;Ghir_A12G009770.1;Ghir_A13G006400.1;Ghir_D01G008780.1;Ghir_D08G019470.1;Ghir_D10G004980.1;Ghir_D11G019830.1;Ghir_D12G001260.1;Ghir_D12G007900.1;Ghir_D12G014410.1	K13789+K00787+K00021+K00626+K01662+K01641+K14066+K00587
Pentose phosphate pathway	20	628	0.00664829	0.0198	ko00030	Metabolism	Carbohydrate metabolism	Ghir_A01G020140.1;Ghir_A03G011900.1;Ghir_A04G007190.1;Ghir_A07G002520.1;Ghir_A09G003680.1;Ghir_A11G016280.1;Ghir_D01G021670.1;Ghir_D04G011360.1;Ghir_D05G002980.1;Ghir_D05G006140.1;Ghir_D05G018090.1;Ghir_D05G032960.1;Ghir_D06G004410.1;Ghir_D06G007400.1;Ghir_D06G013180.1;Ghir_D07G002520.1;Ghir_D07G004960.1;Ghir_D09G003600.1;Ghir_D11G027610.1;Ghir_D13G021610.1	K01623+K01057+K00850+K00036+K00895+K00131+K01807
Arginine biosynthesis	18	545	0.00680773	0.0198	ko00220	Metabolism	Amino acid metabolism	Ghir_A02G002720.1;Ghir_A02G016640.1;Ghir_A05G025630.1;Ghir_A07G002770.1;Ghir_A07G005780.1;Ghir_A07G018790.1;Ghir_A08G022210.1;Ghir_A10G004800.1;Ghir_A10G015110.1;Ghir_A12G020810.1;Ghir_D01G001540.1;Ghir_D01G012510.1;Ghir_D05G025650.1;Ghir_D07G002760.1;Ghir_D09G020360.1;Ghir_D10G006710.1;Ghir_D11G028250.1;Ghir_D12G029510.1	K01915+K14682+K01476+K14454+K01940+K00261+K00814+K14455+K01755+K00262
Flavonoid biosynthesis	16	466	0.00729369	0.0207	ko00941	Metabolism	Biosynthesis of other secondary metabolites	Ghir_A04G013070.1;Ghir_A05G019640.1;Ghir_A06G000790.1;Ghir_A07G012860.1;Ghir_A10G018240.1;Ghir_A11G024410.1;Ghir_A13G003960.1;Ghir_D01G020560.1;Ghir_D04G017430.1;Ghir_D04G019850.1;Ghir_D05G019650.1;Ghir_D06G000680.1;Ghir_D07G013030.1;Ghir_D10G019720.1;Ghir_D11G024420.1;Ghir_D13G004150.1	K00588+K13082+K13083+K00487+K09754
Valine, leucine and isoleucine degradation	16	515	0.0173473	0.0482	ko00280	Metabolism	Amino acid metabolism	Ghir_A01G017240.1;Ghir_A03G015680.1;Ghir_A05G021820.1;Ghir_A06G022450.1;Ghir_A09G022500.1;Ghir_A12G015390.1;Ghir_D02G000620.1;Ghir_D02G016990.1;Ghir_D04G003640.1;Ghir_D05G023990.1;Ghir_D05G026820.1;Ghir_D08G019470.1;Ghir_D09G021750.1;Ghir_D10G007350.1;Ghir_D12G015670.1;Ghir_D12G028780.1	K00826+K00128+K00626+K00827+K01641+K18660
Biotin metabolism	7	159	0.0201139	0.0547	ko00780	Metabolism	Metabolism of cofactors and vitamins	Ghir_A11G027940.1;Ghir_A13G022370.1;Ghir_A13G022700.1;Ghir_D02G015760.1;Ghir_D04G009540.1;Ghir_D12G016190.1;Ghir_D13G023360.1	K00059+K19562+K00208
Fatty acid biosynthesis	14	470	0.0336334	0.0895	ko00061	Metabolism	Lipid metabolism	Ghir_A01G002360.1;Ghir_A01G017990.1;Ghir_A05G023990.1;Ghir_A05G027290.1;Ghir_A07G013740.1;Ghir_A09G006350.1;Ghir_A11G027940.1;Ghir_A13G022700.1;Ghir_D01G002270.1;Ghir_D02G015760.1;Ghir_D04G009540.1;Ghir_D07G013980.1;Ghir_D12G016190.1;Ghir_D13G023360.1	K01897+K11262+K00059+K00208
alpha-Linolenic acid metabolism	16	574	0.0407332	0.106	ko00592	Metabolism	Lipid metabolism	Ghir_A01G022800.1;Ghir_A02G006900.1;Ghir_A02G006930.1;Ghir_A02G006960.1;Ghir_A13G000040.1;Ghir_A13G008790.1;Ghir_D01G019800.1;Ghir_D02G007330.1;Ghir_D02G007350.1;Ghir_D02G007370.1;Ghir_D02G007380.1;Ghir_D02G010170.1;Ghir_D04G005670.1;Ghir_D06G006830.1;Ghir_D13G010230.1;Ghir_Scaffold946G000010.1	K10526+K18857+K14674+K00232+K10529+K10527
Tropane, piperidine and pyridine alkaloid biosynthesis	9	270	0.0441914	0.113	ko00960	Metabolism	Biosynthesis of other secondary metabolites	Ghir_A07G002770.1;Ghir_A09G016270.1;Ghir_A10G015110.1;Ghir_A13G015440.1;Ghir_D02G003580.1;Ghir_D05G000110.1;Ghir_D07G002760.1;Ghir_D09G015740.1;Ghir_D13G016170.1	K14454+K08081+K14455+K00815+K00276
One carbon pool by folate	8	240	0.055699	0.139	ko00670	Metabolism	Metabolism of cofactors and vitamins	Ghir_A01G000480.1;Ghir_A02G007930.1;Ghir_A03G021150.1;Ghir_A09G021540.1;Ghir_A11G022220.1;Ghir_D09G020870.1;Ghir_D10G014660.1;Ghir_D11G022190.1	K13998+K00600+K00297
Sulfur metabolism	12	418	0.058246	0.143	ko00920	Metabolism	Energy metabolism	Ghir_A01G007950.1;Ghir_A02G019270.1;Ghir_A05G017540.1;Ghir_A06G016070.1;Ghir_A07G013120.1;Ghir_A08G022310.1;Ghir_A09G004110.1;Ghir_A09G023060.1;Ghir_A12G008650.1;Ghir_D05G017530.1;Ghir_D06G016880.1;Ghir_D07G024600.1	K00640+K05907+K00392+K01738+K00387+K00860
Glycerophospholipid metabolism	30	1291	0.0594284	0.143	ko00564	Metabolism	Lipid metabolism	Ghir_A01G019010.1;Ghir_A02G005180.1;Ghir_A04G015710.1;Ghir_A05G017850.1;Ghir_A05G027700.1;Ghir_A05G036750.1;Ghir_A05G042390.1;Ghir_A05G043230.1;Ghir_A06G010340.1;Ghir_A08G018540.1;Ghir_A08G025140.1;Ghir_A10G019450.1;Ghir_A11G009050.1;Ghir_A11G009080.1;Ghir_A12G002690.1;Ghir_A13G000040.1;Ghir_A13G009920.1;Ghir_D01G002810.1;Ghir_D01G007860.1;Ghir_D03G000530.1;Ghir_D03G005800.1;Ghir_D05G025910.1;Ghi…	K13523+K01115+K00993+K00981+K14156+K00006+K00111+K00655+K00894+K14674+K13513+K13510
Riboflavin metabolism	8	246	0.0624504	0.147	ko00740	Metabolism	Metabolism of cofactors and vitamins	Ghir_A01G013550.1;Ghir_A03G010210.1;Ghir_A11G000190.1;Ghir_D01G014790.1;Ghir_D02G012340.1;Ghir_D05G016930.1;Ghir_D11G000280.1;Ghir_D11G001230.1	K14379+K20884+K00794
Endocytosis	61	2962	0.0812257	0.188	ko04144	Cellular Processes	Transport and catabolism	Ghir_A01G020460.1;Ghir_A01G021670.1;Ghir_A01G021680.1;Ghir_A02G005180.1;Ghir_A03G004890.1;Ghir_A03G012440.1;Ghir_A03G018710.1;Ghir_A04G014030.1;Ghir_A05G009430.1;Ghir_A05G017070.1;Ghir_A05G028730.1;Ghir_A05G029260.1;Ghir_A05G043230.1;Ghir_A06G006470.1;Ghir_A06G014280.1;Ghir_A06G014520.1;Ghir_A06G021560.1;Ghir_A08G015510.1;Ghir_A08G018540.1;Ghir_A09G010280.1;Ghir_A09G011540.1;Ghir_A09G016580.1;Ghi…	K00889+K03283+K01115+K12489+K18442+K07904+K12184+K12486+K12198+K07889+K07888+K12196+K18466+K07937+K05758+K12493+K04646+K18443+K05756+K12190+K12194
Isoquinoline alkaloid biosynthesis	8	278	0.106742	0.243	ko00950	Metabolism	Biosynthesis of other secondary metabolites	Ghir_A07G002770.1;Ghir_A07G007830.1;Ghir_A10G015110.1;Ghir_A13G015440.1;Ghir_D02G003580.1;Ghir_D07G002760.1;Ghir_D13G016170.1;Ghir_D13G018330.1	K14454+K01593+K14455+K00815+K00276
Purine metabolism	24	1096	0.133635	0.298	ko00230	Metabolism	Nucleotide metabolism	Ghir_A01G014910.1;Ghir_A01G017830.1;Ghir_A01G020260.1;Ghir_A02G003020.1;Ghir_A05G005790.1;Ghir_A05G030310.1;Ghir_A07G024610.1;Ghir_A10G006940.1;Ghir_A10G020330.1;Ghir_A11G033910.1;Ghir_A12G001850.1;Ghir_A12G008650.1;Ghir_A12G023210.1;Ghir_D02G003390.1;Ghir_D05G005850.1;Ghir_D06G005130.1;Ghir_D08G020020.1;Ghir_D08G020550.1;Ghir_D09G011220.1;Ghir_D10G008440.1;Ghir_D12G003150.1;Ghir_D13G010000.1;Ghi…	K00939+K01945+K00873+K10808+K00759+K00856+K00942+K00860+K01951+K00764
Fatty acid metabolism	18	808	0.157066	0.344	ko01212	Metabolism	Global and overview maps	Ghir_A01G002360.1;Ghir_A01G017990.1;Ghir_A05G023990.1;Ghir_A05G027290.1;Ghir_A06G022450.1;Ghir_A07G013740.1;Ghir_A09G006350.1;Ghir_A11G027940.1;Ghir_A13G008790.1;Ghir_A13G022700.1;Ghir_D01G002270.1;Ghir_D02G015760.1;Ghir_D04G009540.1;Ghir_D06G006830.1;Ghir_D07G013980.1;Ghir_D12G016190.1;Ghir_D13G010230.1;Ghir_D13G023360.1	K01897+K11262+K00626+K00059+K00232+K00208+K10527
Butanoate metabolism	5	207	0.281018	0.606	ko00650	Metabolism	Carbohydrate metabolism	Ghir_A06G022450.1;Ghir_A12G016440.1;Ghir_D08G019470.1;Ghir_D09G017600.1;Ghir_D12G016660.1	K00626+K01580+K01641
Synthesis and degradation of ketone bodies	2	62	0.286439	0.607	ko00072	Metabolism	Lipid metabolism	Ghir_A06G022450.1;Ghir_D08G019470.1	K00626+K01641
Ascorbate and aldarate metabolism	17	890	0.355625	0.741	ko00053	Metabolism	Carbohydrate metabolism	Ghir_A02G007400.1;Ghir_A03G000510.1;Ghir_A03G015680.1;Ghir_A03G021530.1;Ghir_A06G007270.1;Ghir_A08G020630.1;Ghir_A09G002910.1;Ghir_A10G000420.1;Ghir_A10G006080.1;Ghir_A12G015390.1;Ghir_D02G016990.1;Ghir_D03G019230.1;Ghir_D04G003640.1;Ghir_D05G023990.1;Ghir_D08G021420.1;Ghir_D12G015670.1;Ghir_D12G028780.1	K12447+K00469+K00128+K18649+K00423+K08232+K10047
Indole alkaloid biosynthesis	2	76	0.373835	0.766	ko00901	Metabolism	Biosynthesis of other secondary metabolites	Ghir_A07G007830.1;Ghir_D13G018330.1	K01593
Carotenoid biosynthesis	10	521	0.400108	0.807	ko00906	Metabolism	Metabolism of terpenoids and polyketides	Ghir_A05G007920.1;Ghir_A10G003990.1;Ghir_A10G013310.1;Ghir_A12G010340.1;Ghir_A12G021470.1;Ghir_D01G003610.1;Ghir_D05G007960.1;Ghir_D05G007980.1;Ghir_D05G015070.1;Ghir_D09G010730.1	K09842+K09840+K02293+K17912
Selenocompound metabolism	6	303	0.41584	0.825	ko00450	Metabolism	Metabolism of other amino acids	Ghir_A11G025170.1;Ghir_A11G032730.1;Ghir_A12G025290.1;Ghir_A13G017290.1;Ghir_D03G007730.1;Ghir_D13G017980.1	K00549+K01761+K00384
Sulfur relay system	2	86	0.433557	0.827	ko04122	Genetic Information Processing	Folding, sorting and degradation	Ghir_A08G001330.1;Ghir_A11G010450.1	K03639+K03637
Folate biosynthesis	5	254	0.438311	0.827	ko00790	Metabolism	Metabolism of cofactors and vitamins	Ghir_A01G000480.1;Ghir_A01G004370.1;Ghir_A08G001330.1;Ghir_A10G021080.1;Ghir_A11G010450.1	K13998+K01307+K03639+K13950+K03637
Propanoate metabolism	7	368	0.440773	0.827	ko00640	Metabolism	Carbohydrate metabolism	Ghir_A01G017990.1;Ghir_A05G027290.1;Ghir_A05G041780.1;Ghir_A06G022450.1;Ghir_A12G023280.1;Ghir_D06G020640.1;Ghir_D12G023240.1	K11262+K01895+K00626+K00016
Plant-pathogen interaction	62	3543	0.44336	0.827	ko04626	Organismal Systems	Environmental adaptation	Ghir_A01G012430.1;Ghir_A01G018320.1;Ghir_A01G018330.1;Ghir_A02G011170.1;Ghir_A02G018670.1;Ghir_A04G000230.1;Ghir_A04G005600.1;Ghir_A04G012050.1;Ghir_A05G003220.1;Ghir_A05G007880.1;Ghir_A05G037950.1;Ghir_A06G019650.1;Ghir_A06G019980.1;Ghir_A06G019990.1;Ghir_A06G020310.1;Ghir_A07G000970.1;Ghir_A07G012870.1;Ghir_A07G013130.1;Ghir_A08G003090.1;Ghir_A09G004810.1;Ghir_A09G023470.1;Ghir_A10G012630.1;Ghi…	K13412+K13448+K13459+K02183+K13413+K04368+K04079+K13430+K13416+K09487+K13436
Flavone and flavonol biosynthesis	2	98	0.500951	0.921	ko00944	Metabolism	Biosynthesis of other secondary metabolites	Ghir_A07G012860.1;Ghir_D07G013030.1	K13083
Caffeine metabolism	1	45	0.539783	0.956	ko00232	Metabolism	Biosynthesis of other secondary metabolites	Ghir_A10G000990.1	K07409
Pyrimidine metabolism	13	762	0.5411	0.956	ko00240	Metabolism	Nucleotide metabolism	Ghir_A01G000480.1;Ghir_A02G003020.1;Ghir_A04G002810.1;Ghir_A05G003030.1;Ghir_A05G019880.1;Ghir_A07G024610.1;Ghir_A10G006940.1;Ghir_A11G015970.1;Ghir_D02G003390.1;Ghir_D05G003170.1;Ghir_D05G019910.1;Ghir_D10G008440.1;Ghir_D11G016000.1	K13998+K10808+K13421+K01489+K01520+K00857
Betalain biosynthesis	2	107	0.547983	0.956	ko00965	Metabolism	Biosynthesis of other secondary metabolites	Ghir_A07G007830.1;Ghir_D13G018330.1	K01593
Valine, leucine and isoleucine biosynthesis	5	289	0.550624	0.956	ko00290	Metabolism	Amino acid metabolism	Ghir_A01G017240.1;Ghir_A05G021820.1;Ghir_A10G012370.1;Ghir_A10G013650.1;Ghir_D05G026820.1	K00826+K01687+K01649
Lysine degradation	8	478	0.57238	0.971	ko00310	Metabolism	Amino acid metabolism	Ghir_A03G015680.1;Ghir_A06G022450.1;Ghir_A12G015390.1;Ghir_D02G016990.1;Ghir_D04G003640.1;Ghir_D05G023990.1;Ghir_D12G015670.1;Ghir_D12G028780.1	K00128+K00626
Steroid biosynthesis	5	297	0.574771	0.971	ko00100	Metabolism	Lipid metabolism	Ghir_A03G005390.1;Ghir_A04G014110.1;Ghir_A13G000040.1;Ghir_D04G018600.1;Ghir_D13G002660.1	K14424+K00511+K14674+K09828
Citrate cycle (TCA cycle)	9	546	0.589275	0.98	ko00020	Metabolism	Carbohydrate metabolism	Ghir_A01G002240.1;Ghir_A02G018070.1;Ghir_A10G011200.1;Ghir_A11G003640.1;Ghir_D01G002940.1;Ghir_D03G010300.1;Ghir_D09G020660.1;Ghir_D12G003960.1;Ghir_D12G012800.1	K00162+K00234+K00025+K00026+K01648+K00030+K00161
MAPK signaling pathway - plant	55	3301	0.59614	0.98	ko04016	Environmental Information Processing	Signal transduction	Ghir_A01G004010.1;Ghir_A01G016550.1;Ghir_A02G002700.1;Ghir_A02G011350.1;Ghir_A03G004270.1;Ghir_A03G022620.1;Ghir_A03G022630.1;Ghir_A04G008140.1;Ghir_A05G007880.1;Ghir_A05G037950.1;Ghir_A06G005390.1;Ghir_A06G019650.1;Ghir_A06G019980.1;Ghir_A06G019990.1;Ghir_A06G020310.1;Ghir_A08G012190.1;Ghir_A08G013170.1;Ghir_A08G016470.1;Ghir_A09G014590.1;Ghir_A09G015790.1;Ghir_A09G019200.1;Ghir_A09G020780.1;Ghi…	K20538+K20547+K20772+K20536+K14513+K02183+K13413+K20599+K13422+K14510+K14497+K14498+K20537+K13416+K14515+K03781+K20551
Monoterpenoid biosynthesis	2	123	0.623652	1	ko00902	Metabolism	Metabolism of terpenoids and polyketides	Ghir_D07G015480.1;Ghir_D11G009350.1	K15095
Phosphonate and phosphinate metabolism	2	135	0.673694	1	ko00440	Metabolism	Metabolism of other amino acids	Ghir_A04G015710.1;Ghir_A13G009920.1	K00993
Plant hormone signal transduction	67	4219	0.748679	1	ko04075	Environmental Information Processing	Signal transduction	Ghir_A03G012790.1;Ghir_A03G020490.1;Ghir_A04G008140.1;Ghir_A05G004780.1;Ghir_A05G005320.1;Ghir_A05G024090.1;Ghir_A05G034110.1;Ghir_A05G041300.1;Ghir_A06G004750.1;Ghir_A06G019650.1;Ghir_A08G013170.1;Ghir_A08G016470.1;Ghir_A09G014590.1;Ghir_A09G015790.1;Ghir_A09G017300.1;Ghir_A09G019200.1;Ghir_A09G020780.1;Ghir_A10G001790.1;Ghir_A10G006270.1;Ghir_A10G017290.1;Ghir_A10G018350.1;Ghir_A10G018930.1;Ghi…	K14489+K14505+K14513+K14490+K14491+K14492+K13946+K13413+K13422+K14510+K14497+K14485+K14498+K13416+K14493+K14515+K14502
N-Glycan biosynthesis	7	515	0.777695	1	ko00510	Metabolism	Glycan biosynthesis and metabolism	Ghir_A01G004650.1;Ghir_A02G008960.1;Ghir_A07G023380.1;Ghir_D06G022190.1;Ghir_D07G023440.1;Ghir_D08G012930.1;Ghir_D12G001090.1	K03843+K01230+K01231+K03844+K03845
Inositol phosphate metabolism	17	1166	0.778029	1	ko00562	Metabolism	Carbohydrate metabolism	Ghir_A01G020460.1;Ghir_A02G014700.1;Ghir_A03G000510.1;Ghir_A03G021530.1;Ghir_A04G014030.1;Ghir_A05G034170.1;Ghir_A06G007270.1;Ghir_A10G000420.1;Ghir_A10G006080.1;Ghir_D03G004380.1;Ghir_D03G019230.1;Ghir_D04G011840.1;Ghir_D04G018490.1;Ghir_D05G009010.1;Ghir_D05G028810.1;Ghir_D10G005640.1;Ghir_D11G023360.1	K00889+K01858+K00469+K18649+K05857+K10047+K00921
Porphyrin and chlorophyll metabolism	6	452	0.785342	1	ko00860	Metabolism	Metabolism of cofactors and vitamins	Ghir_A03G018210.1;Ghir_A05G024050.1;Ghir_A05G038770.1;Ghir_A07G019740.1;Ghir_D04G015630.1;Ghir_D11G016480.1	K01749+K01698+K01772+K00228+K00218
Photosynthesis	6	468	0.811702	1	ko00195	Metabolism	Energy metabolism	Ghir_A01G007140.1;Ghir_A03G009750.1;Ghir_D01G007440.1;Ghir_D03G008250.1;Ghir_D05G019010.1;Ghir_D10G023710.1	K02115+K02108+K02112+K02114+K02641
Arachidonic acid metabolism	3	261	0.824812	1	ko00590	Metabolism	Lipid metabolism	Ghir_A06G007250.1;Ghir_A11G005960.1;Ghir_A13G000040.1	K18592+K14674
Glycerolipid metabolism	16	1154	0.832443	1	ko00561	Metabolism	Lipid metabolism	Ghir_A01G019010.1;Ghir_A03G015680.1;Ghir_A03G018520.1;Ghir_A06G007890.1;Ghir_A06G010340.1;Ghir_A12G015390.1;Ghir_A13G000040.1;Ghir_D02G016990.1;Ghir_D04G003640.1;Ghir_D05G023990.1;Ghir_D06G000980.1;Ghir_D06G008100.1;Ghir_D10G002770.1;Ghir_D12G015670.1;Ghir_D12G028780.1;Ghir_D13G006000.1	K13523+K00128+K07407+K00679+K00655+K14674+K13513
Pantothenate and CoA biosynthesis	6	485	0.836854	1	ko00770	Metabolism	Metabolism of cofactors and vitamins	Ghir_A01G017240.1;Ghir_A05G021820.1;Ghir_A10G012370.1;Ghir_D04G000400.1;Ghir_D05G026820.1;Ghir_D12G006590.1	K00826+K01687+K00859+K02201
ABC transporters	14	1031	0.840656	1	ko02010	Environmental Information Processing	Membrane transport	Ghir_A01G015110.1;Ghir_A05G037510.1;Ghir_A07G023360.1;Ghir_A09G015530.1;Ghir_A10G018120.1;Ghir_A11G011230.1;Ghir_A12G012970.1;Ghir_A12G022010.1;Ghir_D01G016790.1;Ghir_D02G019890.1;Ghir_D06G000040.1;Ghir_D06G007210.1;Ghir_D09G001980.1;Ghir_D11G011190.1	K05658
Peroxisome	18	1294	0.840831	1	ko04146	Cellular Processes	Transport and catabolism	Ghir_A01G002360.1;Ghir_A05G007340.1;Ghir_A05G017610.1;Ghir_A05G023990.1;Ghir_A07G013740.1;Ghir_A08G000910.1;Ghir_A09G006350.1;Ghir_A09G008520.1;Ghir_A10G000560.1;Ghir_A11G020580.1;Ghir_A13G008790.1;Ghir_A13G016150.1;Ghir_D01G002270.1;Ghir_D03G000260.1;Ghir_D07G013980.1;Ghir_D09G013360.1;Ghir_D10G026040.1;Ghir_D13G010230.1	K01897+K00830+K13347+K13356+K11517+K11147+K00232+K12663+K03781+K13354
Ubiquitin mediated proteolysis	26	1814	0.84312	1	ko04120	Genetic Information Processing	Folding, sorting and degradation	Ghir_A01G000240.1;Ghir_A01G011870.1;Ghir_A04G011930.1;Ghir_A05G003550.1;Ghir_A06G011050.1;Ghir_A07G013030.1;Ghir_A10G003960.1;Ghir_A10G016620.1;Ghir_A11G015040.1;Ghir_A12G004280.1;Ghir_A12G006380.1;Ghir_A12G006810.1;Ghir_A12G012130.1;Ghir_A13G000350.1;Ghir_D01G000250.1;Ghir_D01G017700.1;Ghir_D02G018650.1;Ghir_D03G012420.1;Ghir_D05G020960.1;Ghir_D05G030330.1;Ghir_D07G013210.1;Ghir_D08G013170.1;Ghi…	K03094+K03347+K10571+K03868+K20217+K06688+K10609+K09561+K10685+K10688+K10579+K04506+K10581+K10684+K10577+K10589+K10580
Homologous recombination	9	710	0.856762	1	ko03440	Genetic Information Processing	Replication and repair	Ghir_A01G003230.1;Ghir_A04G010350.1;Ghir_A13G003740.1;Ghir_D05G018260.1;Ghir_D05G025800.1;Ghir_D06G012670.1;Ghir_D07G010180.1;Ghir_D11G034090.1;Ghir_D13G001500.1	K03553+K08775+K10875+K15362+K11864+K10869+K08991
Sesquiterpenoid and triterpenoid biosynthesis	3	282	0.861994	1	ko00909	Metabolism	Metabolism of terpenoids and polyketides	Ghir_A04G014110.1;Ghir_D04G018600.1;Ghir_D06G020910.1	K00511+K20659
Lysine biosynthesis	1	115	0.862462	1	ko00300	Metabolism	Amino acid metabolism	Ghir_D02G020310.1	K10206
Linoleic acid metabolism	2	207	0.870602	1	ko00591	Metabolism	Lipid metabolism	Ghir_A10G000990.1;Ghir_A13G000040.1	K07409+K14674
Cyanoamino acid metabolism	10	799	0.876403	1	ko00460	Metabolism	Metabolism of other amino acids	Ghir_A01G021100.1;Ghir_A02G007930.1;Ghir_A03G021150.1;Ghir_A06G007250.1;Ghir_A09G021540.1;Ghir_A10G001010.1;Ghir_A11G005960.1;Ghir_A11G022220.1;Ghir_D01G022660.1;Ghir_D11G022190.1	K05350+K00600+K18592
DNA replication	10	801	0.878205	1	ko03030	Genetic Information Processing	Replication and repair	Ghir_A03G005720.1;Ghir_A03G023640.1;Ghir_A05G008580.1;Ghir_A09G000270.1;Ghir_A11G020530.1;Ghir_A13G002840.1;Ghir_D05G015210.1;Ghir_D10G004480.1;Ghir_D13G003140.1;Ghir_D13G024540.1	K04802+K02542+K02324+K02540+K02320+K02212+K02541
Isoflavonoid biosynthesis	1	123	0.8802	1	ko00943	Metabolism	Biosynthesis of other secondary metabolites	Ghir_D12G005790.1	K13260
Proteasome	11	882	0.888216	1	ko03050	Genetic Information Processing	Folding, sorting and degradation	Ghir_A02G018750.1;Ghir_A05G019440.1;Ghir_A05G033290.1;Ghir_A09G011580.1;Ghir_A10G004290.1;Ghir_A11G023970.1;Ghir_A12G003700.1;Ghir_A12G019950.1;Ghir_A13G007810.1;Ghir_D04G013920.1;Ghir_D05G007540.1	K03029+K03064+K03032+K02727+K02726+K03062+K03033+K03037+K03036+K03038
AGE-RAGE signaling pathway in diabetic complications	6	535	0.895428	1	ko04933	Human Diseases	Endocrine and metabolic diseases	Ghir_A05G034170.1;Ghir_A06G006740.1;Ghir_D05G002680.1;Ghir_D05G009010.1;Ghir_D06G006850.1;Ghir_D12G029060.1	K05857+K04392
Protein export	5	465	0.899855	1	ko03060	Genetic Information Processing	Folding, sorting and degradation	Ghir_D04G011240.1;Ghir_D05G015240.1;Ghir_D11G008440.1;Ghir_D11G009270.1;Ghir_D13G012000.1	K09540+K09647+K09481+K03110+K09490
2-Oxocarboxylic acid metabolism	11	906	0.90618	1	ko01210	Metabolism	Global and overview maps	Ghir_A01G017240.1;Ghir_A02G016640.1;Ghir_A05G021820.1;Ghir_A07G002770.1;Ghir_A10G004800.1;Ghir_A10G012370.1;Ghir_A10G013650.1;Ghir_A10G015110.1;Ghir_D05G026820.1;Ghir_D07G002760.1;Ghir_D12G003960.1	K00826+K14682+K14454+K00814+K01687+K01649+K14455+K00030
Sphingolipid metabolism	9	770	0.910081	1	ko00600	Metabolism	Lipid metabolism	Ghir_A03G011280.1;Ghir_A03G018520.1;Ghir_A06G022690.1;Ghir_D02G012880.1;Ghir_D02G012890.1;Ghir_D10G002770.1;Ghir_D10G006410.1;Ghir_D13G006000.1;Ghir_D13G009490.1	K04713+K07407+K12309+K04710
Aminoacyl-tRNA biosynthesis	10	899	0.943418	1	ko00970	Genetic Information Processing	Translation	Ghir_A01G022510.1;Ghir_A03G022560.1;Ghir_A05G033430.1;Ghir_A06G016270.1;Ghir_A07G017940.1;Ghir_A07G021250.1;Ghir_A12G014520.1;Ghir_D06G017090.1;Ghir_D10G027180.1;Ghir_D12G014690.1	K01870+K01872+K01886+K01869+K01868+K01893+K01873
Phosphatidylinositol signaling system	15	1287	0.954541	1	ko04070	Environmental Information Processing	Signal transduction	Ghir_A01G020460.1;Ghir_A03G021530.1;Ghir_A04G014030.1;Ghir_A05G007880.1;Ghir_A05G017850.1;Ghir_A05G034170.1;Ghir_A05G037950.1;Ghir_A10G000420.1;Ghir_D01G007860.1;Ghir_D04G011840.1;Ghir_D04G018490.1;Ghir_D05G009010.1;Ghir_D05G028810.1;Ghir_D10G001240.1;Ghir_D10G005640.1	K00889+K18649+K02183+K00981+K05857+K10047+K00921
Biosynthesis of unsaturated fatty acids	2	298	0.963879	1	ko01040	Metabolism	Lipid metabolism	Ghir_A13G008790.1;Ghir_D13G010230.1	K00232
Autophagy - other	4	511	0.975525	1	ko04136	Cellular Processes	Transport and catabolism	Ghir_A07G015800.1;Ghir_A08G014430.1;Ghir_D08G015300.1;Ghir_D09G019920.1	K08343+K08341
Cutin, suberine and wax biosynthesis	2	325	0.975626	1	ko00073	Metabolism	Lipid metabolism	Ghir_A08G000910.1;Ghir_D09G013360.1	K13356
Nicotinate and nicotinamide metabolism	3	422	0.97582	1	ko00760	Metabolism	Metabolism of cofactors and vitamins	Ghir_A07G023720.1;Ghir_D07G023800.1;Ghir_D08G003180.1	K00278+K06210
Mismatch repair	6	715	0.983243	1	ko03430	Genetic Information Processing	Replication and repair	Ghir_A03G005720.1;Ghir_D09G004970.1;Ghir_D12G027200.1;Ghir_D13G013090.1;Ghir_D13G016930.1;Ghir_D13G024540.1	K04802+K08735+K08736+K08734+K08737
Glycosphingolipid biosynthesis - ganglio series	2	357	0.984808	1	ko00604	Metabolism	Glycan biosynthesis and metabolism	Ghir_A11G025750.1;Ghir_D10G006410.1	K12373+K12309
Ribosome	30	2508	0.985275	1	ko03010	Genetic Information Processing	Translation	Ghir_A01G000820.1;Ghir_A01G010320.1;Ghir_A03G005950.1;Ghir_A04G005840.1;Ghir_A05G008880.1;Ghir_A05G014880.1;Ghir_A05G015350.1;Ghir_A05G017720.1;Ghir_A05G039790.1;Ghir_A06G007360.1;Ghir_A07G009910.1;Ghir_A07G014200.1;Ghir_A07G015110.1;Ghir_A07G016140.1;Ghir_A07G016690.1;Ghir_A08G005290.1;Ghir_A08G011680.1;Ghir_A09G025030.1;Ghir_A11G004550.1;Ghir_A11G023740.1;Ghir_A12G008430.1;Ghir_D01G012410.1;Ghi…	K02960+K02899+K02941+K02992+K02939+K02878+K02882+K02926+K02901+K02903+K02912+K02942+K02920+K02894+K02872+K02995+K02940+K02885+K02877+K02963+K02991+K02938+K02925+K02893+K02953+K02886+K02873
RNA degradation	20	1910	0.993709	1	ko03018	Genetic Information Processing	Folding, sorting and degradation	Ghir_A07G002520.1;Ghir_A07G003090.1;Ghir_A08G001150.1;Ghir_A10G019690.1;Ghir_A11G014380.1;Ghir_A13G010110.1;Ghir_A13G011630.1;Ghir_D04G000520.1;Ghir_D05G002980.1;Ghir_D05G018090.1;Ghir_D06G007400.1;Ghir_D07G001660.1;Ghir_D07G002520.1;Ghir_D07G003100.1;Ghir_D07G004480.1;Ghir_D07G004960.1;Ghir_D07G011960.1;Ghir_D08G001160.1;Ghir_D13G019810.1;Ghir_D13G021610.1	K00850+K12581+K04077+K12589+K12620+K01689+K12598
Glycosaminoglycan degradation	2	439	0.995593	1	ko00531	Metabolism	Glycan biosynthesis and metabolism	Ghir_A11G025750.1;Ghir_D10G006410.1	K12373+K12309
Spliceosome	30	2704	0.996073	1	ko03040	Genetic Information Processing	Transcription	Ghir_A01G019840.1;Ghir_A01G021080.1;Ghir_A01G021650.1;Ghir_A01G021670.1;Ghir_A01G021680.1;Ghir_A03G004890.1;Ghir_A03G012530.1;Ghir_A05G010510.1;Ghir_A05G013900.1;Ghir_A07G017460.1;Ghir_A09G016580.1;Ghir_A10G019260.1;Ghir_A10G022120.1;Ghir_A10G022430.1;Ghir_A12G011800.1;Ghir_A13G011530.1;Ghir_A13G012830.1;Ghir_D01G021310.1;Ghir_D01G023190.1;Ghir_D03G017540.1;Ghir_D04G005950.1;Ghir_D07G017960.1;Ghi…	K11099+K12896+K13025+K03283+K12879+K12834+K12823+K12741+K09567+K12900+K12890+K12815+K12862+K11095
Base excision repair	4	660	0.996307	1	ko03410	Genetic Information Processing	Replication and repair	Ghir_A03G005720.1;Ghir_A04G006160.1;Ghir_A05G008580.1;Ghir_D13G024540.1	K04802+K03652+K02324
Glycosylphosphatidylinositol (GPI)-anchor biosynthesis	1	339	0.997131	1	ko00563	Metabolism	Glycan biosynthesis and metabolism	Ghir_D11G027310.1	K05290
Nucleotide excision repair	7	984	0.997883	1	ko03420	Genetic Information Processing	Replication and repair	Ghir_A03G005720.1;Ghir_A05G003550.1;Ghir_A05G008580.1;Ghir_A06G015350.1;Ghir_A10G003960.1;Ghir_D07G023630.1;Ghir_D13G024540.1	K04802+K03868+K02324+K10839+K10609+K10846
Other glycan degradation	5	828	0.998531	1	ko00511	Metabolism	Glycan biosynthesis and metabolism	Ghir_A11G025750.1;Ghir_D03G000850.1;Ghir_D03G012200.1;Ghir_D10G006410.1;Ghir_D12G027670.1	K12373+K01191+K12309+K01206
RNA polymerase	7	1120	0.999587	1	ko03020	Genetic Information Processing	Transcription	Ghir_A04G005270.1;Ghir_A04G013000.1;Ghir_D03G011520.1;Ghir_D03G013220.1;Ghir_D04G001840.1;Ghir_D06G017900.1;Ghir_D08G010730.1	K03016+K03011+K03013+K03020+K03021+K03012+K03014
mRNA surveillance pathway	23	2485	0.999661	1	ko03015	Genetic Information Processing	Translation	Ghir_A01G007740.1;Ghir_A01G013440.1;Ghir_A01G021650.1;Ghir_A07G002560.1;Ghir_A07G017970.1;Ghir_A07G017980.1;Ghir_A07G018900.1;Ghir_A08G022590.1;Ghir_A09G018420.1;Ghir_A10G018890.1;Ghir_D05G003450.1;Ghir_D05G006790.1;Ghir_D07G016350.1;Ghir_D07G018170.1;Ghir_D07G018180.1;Ghir_D07G022840.1;Ghir_D08G005580.1;Ghir_D08G025820.1;Ghir_D09G020110.1;Ghir_D10G006680.1;Ghir_D12G009460.1;Ghir_D12G018190.1;Ghi…	K14411+K11584+K13025+K14376+K03265+K11583+K03267+K15542+K14397+K14416+K14326+K04354+K03456
Diterpenoid biosynthesis	1	553	0.999929	1	ko00904	Metabolism	Metabolism of terpenoids and polyketides	Ghir_D07G010100.1	K17961
Basal transcription factors	1	556	0.999933	1	ko03022	Genetic Information Processing	Transcription	Ghir_A07G003630.1	K03130
Ribosome biogenesis in eukaryotes	5	1201	0.999991	1	ko03008	Genetic Information Processing	Translation	Ghir_A04G007760.1;Ghir_A08G002100.1;Ghir_A12G019600.1;Ghir_D07G000030.1;Ghir_D12G009920.1	K14556+K14554+K11129+K03537+K14521
Circadian rhythm - plant	5	1422	1	1	ko04712	Organismal Systems	Environmental adaptation	Ghir_A05G042880.1;Ghir_A08G021110.1;Ghir_A12G012650.1;Ghir_D05G009940.1;Ghir_D11G001640.1	K12130+K16240+K12133+K12129
RNA transport	17	3221	1	1	ko03013	Genetic Information Processing	Translation	Ghir_A01G021650.1;Ghir_A03G012530.1;Ghir_A05G023610.1;Ghir_A05G028680.1;Ghir_A08G001360.1;Ghir_A08G014920.1;Ghir_A08G025240.1;Ghir_A09G007020.1;Ghir_A11G014820.1;Ghir_D01G006940.1;Ghir_D05G020960.1;Ghir_D07G000030.1;Ghir_D08G025750.1;Ghir_D09G020110.1;Ghir_D10G007240.1;Ghir_D12G012080.1;Ghir_D13G024590.1	K13025+K12879+K03262+K03754+K03241+K03260+K13137+K03242+K14306+K03113+K10577+K03537+K14326+K14313+K03236+K03248
Pentose and glucuronate interconversions	4	1726	1	1	ko00040	Metabolism	Carbohydrate metabolism	Ghir_A02G007400.1;Ghir_A12G027490.1;Ghir_D11G024810.1;Ghir_D12G027520.1	K12447+K00008+K00963
