# Supplementary material for: Using Transcriptome Analysis to Screen for Key Genes and Pathways Related to Cytoplasmic Male Sterility in Cotton (Gossypium hirsutum L.)
Source: Int J Mol Sci. 2019 Oct 16;20(20):5120. doi: 10.3390/ijms20205120 (PMC6830320; doi:10.3390/ijms20205120)
Supplement: Supplementary file 1 [file ijms-20-05120-s001.zip › ijms-602343-final-supplymentary/Supplementary Table S4.module eigengenes genes.xlsx]

## Sheet: Table S4a_module turquoise
Table S4a The genes in module turquoise
GeneID	length	log2Ratio(MSPms/MPms)	Up-Down-Regulation(MSPms/MPms)	q-value(Storey et al. 2003)	log2Ratio(MSTds/MTds)	Up-Down-Regulation(MSTds/MTds)	q-value(Storey et al. 2003)	log2Ratio(MSMs/MMs)	Up-Down-Regulation(MSMs/MMs)	q-value(Storey et al. 2003)	GO_annotation	KEGG_annotation	KOG_class	KOG_class_annotation	Pfam_annotation	Swissprot_annotation	TrEMBL_annotation	nr_annotation
Ghir_D03G008360.1	852	11.5349	UP	0	11.6145	UP	0	10.5345	Up	0	Molecular Function: iron ion binding (GO:0005506);; Cellular Component: photosystem II (GO:0009523);; Cellular Component: chloroplast thylakoid membrane (GO:0009535);; Biological Process: response to herbicide (GO:0009635);; Biological Process: photosynthetic electron transport in photosystem II (GO:0009772);; Cellular Component: integral component of membrane (GO:0016021);; Molecular Function: o…	K02703|0|sot:4099946|psbA, SotuCp001; photosystem II protein D1; K02703 photosystem II P680 reaction center D1 protein (A)	--	--	Photosynthetic reaction centre protein	Photosystem II protein D1 {ECO:0000255|HAMAP-Rule:MF_01379} (Precursor) OS=Nicotiana tabacum (Common tobacco) PE=3 SV=2	Photosystem Q(B) protein {ECO:0000256|HAMAP-Rule:MF_01379} OS=Geranium macrorrhizum PE=3 SV=1	photosystem II protein D1 [Geranium macrorrhizum]
Ghir_D04G010610.1	1593	-0.389938	Down	0	-0.351784	Down	0	-0.526708	Down	0	Molecular Function: cytochrome-c oxidase activity (GO:0004129);; Molecular Function: iron ion binding (GO:0005506);; Molecular Function: copper ion binding (GO:0005507);; Cellular Component: mitochondrial inner membrane (GO:0005743);; Cellular Component: plasma membrane (GO:0005886);; Biological Process: oxidative phosphorylation (GO:0006119);; Biological Process: transport (GO:0006810);; Molecul…	K02256|0|mtr:MTR_1g006110|Cytochrome c oxidase subunit; K02256 cytochrome c oxidase subunit 1 [EC:1.9.3.1] (A)	[C]	Energy production and conversion	Cytochrome C and Quinol oxidase polypeptide I	Cytochrome c oxidase subunit 1 GN=COX1 OS=Glycine max (Soybean) PE=3 SV=3	Cytochrome c oxidase subunit 1 {ECO:0000256|RuleBase:RU000369} OS=Gossypium hirsutum (Upland cotton) PE=3 SV=1	cytochrome c oxidase subunit 1 (mitochondrion) [Gossypium hirsutum]
Ghir_A11G015470.1	6650	-1.34261	Down	0	-1.13035	Down	0	-1.16433	Down	0	Molecular Function: magnesium ion binding (GO:0000287);; Molecular Function: monooxygenase activity (GO:0004497);; Cellular Component: chloroplast (GO:0009507);; Biological Process: photorespiration (GO:0009853);; Molecular Function: ribulose-bisphosphate carboxylase activity (GO:0016984);; Biological Process: reductive pentose-phosphate cycle (GO:0019253);; Biological Process: oxidation-reductio…	K01601|0|tcc:ThcaC_p028|rbcL; ribulose 1,5-bisphosphate carboxylase/oxygenase large subunit; K01601 ribulose-bisphosphate carboxylase large chain [EC:4.1.1.39] (A)	--	--	Ribulose bisphosphate carboxylase large chain, catalytic domain	Ribulose bisphosphate carboxylase large chain {ECO:0000255|HAMAP-Rule:MF_01338} (Precursor) OS=Gossypium barbadense (Sea-island cotton) PE=3 SV=1	Ribulose bisphosphate carboxylase large chain {ECO:0000256|HAMAP-Rule:MF_01338} OS=Gossypium darwinii (Darwin's cotton) PE=3 SV=1	ribulose-1,5-bisphosphate carboxylase/oxygenase large subunit [Gossypium hirsutum]
Ghir_A04G004030.1	1062	-0.832401	Down	0	-0.457104	Down	0	-0.382289	Down	0	Molecular Function: iron ion binding (GO:0005506);; Molecular Function: protein binding (GO:0005515);; Biological Process: DNA-templated transcription, elongation (GO:0006354);; Cellular Component: photosystem II (GO:0009523);; Cellular Component: chloroplast thylakoid membrane (GO:0009535);; Biological Process: response to herbicide (GO:0009635);; Biological Process: photosynthetic electron tran…	K02703|0|sot:4099946|psbA, SotuCp001; photosystem II protein D1; K02703 photosystem II P680 reaction center D1 protein (A)	--	--	Photosynthetic reaction centre protein	Photosystem II protein D1 {ECO:0000255|HAMAP-Rule:MF_01379} (Precursor) OS=Nicotiana tabacum (Common tobacco) PE=3 SV=2	Photosystem Q(B) protein {ECO:0000256|HAMAP-Rule:MF_01379} OS=Pachycladon cheesemanii PE=3 SV=1	photosystem II protein D1 [Arabidopsis thaliana]
Ghir_A02G006960.1	1923	-2.33048	Down	0	-3.53695	Down	0	-3.98988	Down	0	Molecular Function: alcohol dehydrogenase (NAD) activity (GO:0004022);; Molecular Function: zinc ion binding (GO:0008270);; Biological Process: oxidation-reduction process (GO:0055114);;	K18857|0|tcc:TCM_035433|Alcohol dehydrogenase 1; K18857 alcohol dehydrogenase class-P [EC:1.1.1.1] (A)	[Q]	Secondary metabolites biosynthesis, transport and catabolism	Alcohol dehydrogenase GroES-like domain	Alcohol dehydrogenase class-P GN=F22K20.19 OS=Arabidopsis thaliana (Mouse-ear cress) PE=1 SV=2	Alcohol dehydrogenase 2a {ECO:0000313|EMBL:AAA91811.1} OS=Gossypium hirsutum (Upland cotton) PE=2 SV=1	Alcohol dehydrogenase class-P -like protein [Gossypium arboreum]
Ghir_D10G012310.1	716	1.26344	UP	0	1.26153	UP	0	0.95857	Up	0	Biological Process: lipid transport (GO:0006869);; Molecular Function: lipid binding (GO:0008289);;	--	--	--	Protease inhibitor/seed storage/LTP family	Non-specific lipid-transfer protein (Precursor) OS=Gossypium hirsutum (Upland cotton) PE=2 SV=1	Non-specific lipid-transfer protein {ECO:0000256|RuleBase:RU000628} OS=Gossypium barbadense (Sea-island cotton) PE=3 SV=1	lipid transfer protein precursor [Gossypium hirsutum]
Ghir_D01G017220.1	1478	1.5668	UP	0	1.74887	UP	0	1.47865	Up	0	Biological Process: protein peptidyl-prolyl isomerization (GO:0000413);; Molecular Function: peptidyl-prolyl cis-trans isomerase activity (GO:0003755);; Biological Process: protein folding (GO:0006457);;	K01802|1.10963e-120|tcc:TCM_006687|Cyclophilin-like peptidyl-prolyl cis-trans isomerase family protein; K01802 peptidylprolyl isomerase [EC:5.2.1.8] (A)	[O]	Posttranslational modification, protein turnover, chaperones	Cyclophilin type peptidyl-prolyl cis-trans isomerase/CLD	Peptidyl-prolyl cis-trans isomerase GN=PCKR1 OS=Catharanthus roseus (Madagascar periwinkle) PE=1 SV=1	Peptidyl-prolyl cis-trans isomerase {ECO:0000256|RuleBase:RU000493} OS=Gossypium hirsutum (Upland cotton) PE=2 SV=1	cyclophilin [Gossypium hirsutum]
Ghir_A07G017520.1	315	-2.39647	Down	0	-2.13142	Down	0	-1.99714	Down	0	Molecular Function: acetyl-CoA carboxylase activity (GO:0003989);; Molecular Function: ATP binding (GO:0005524);; Biological Process: fatty acid biosynthetic process (GO:0006633);; Molecular Function: zinc ion binding (GO:0008270);; Cellular Component: acetyl-CoA carboxylase complex (GO:0009317);; Cellular Component: chloroplast stroma (GO:0009570);; Molecular Function: transferase activity (GO:0…	K01963|1.68403e-58|tcc:ThcaC_p029|accD; acetyl-CoA carboxylase carboxyltransferase beta subunit; K01963 acetyl-CoA carboxylase carboxyl transferase subunit beta [EC:6.4.1.2] (A)	[EI]	--	Carboxyl transferase domain	Acetyl-coenzyme A carboxylase carboxyl transferase subunit beta, chloroplastic {ECO:0000255|HAMAP-Rule:MF_01395} OS=Gossypium hirsutum (Upland cotton) PE=3 SV=1	Acetyl-coenzyme A carboxylase carboxyl transferase subunit beta, chloroplastic {ECO:0000256|HAMAP-Rule:MF_01395} OS=Gossypium herbaceum (Levant cotton) PE=3 SV=1	acetyl-CoA carboxylase carboxyltransferase beta subunit (chloroplast) [Gossypium herbaceum]
Ghir_D06G001750.1	964	-2.52127	Down	0	-1.89589	Down	0	-2.21672	Down	0	Molecular Function: serine-type endopeptidase activity (GO:0004252);; Molecular Function: ATP binding (GO:0005524);; Biological Process: proteolysis (GO:0006508);; Cellular Component: chloroplast stroma (GO:0009570);;	K01358|2.49172e-44|aly:ARALYDRAFT_475559|hypothetical protein; K01358 ATP-dependent Clp protease, protease subunit [EC:3.4.21.92] (A)	[O]	Posttranslational modification, protein turnover, chaperones	Clp protease	ATP-dependent Clp protease proteolytic subunit {ECO:0000255|HAMAP-Rule:MF_00444} OS=Gossypium hirsutum (Upland cotton) PE=3 SV=1	ATP-dependent Clp protease proteolytic subunit {ECO:0000256|HAMAP-Rule:MF_00444, ECO:0000256|RuleBase:RU003567} OS=Gossypium raimondii (New World cotton) PE=3 SV=1	ATP-dependent Clp protease proteolytic subunit (chloroplast) [Gossypium raimondii]
Ghir_D04G013140.1	1270	2.19996	UP	0	2.23876	UP	0	2.19016	Up	0	Molecular Function: metal ion binding (GO:0046872);;	--	[P]	Inorganic ion transport and metabolism	Metallothionein	Metallothionein-like protein type 2 GN=MT1 OS=Malus domestica (Apple) PE=3 SV=1	Putative metallothionin 2a {ECO:0000313|EMBL:ABR92329.1} OS=Salvia miltiorrhiza (Chinese sage) PE=2 SV=1	Metallothionein-like protein type 2 [Gossypium arboreum]
Ghir_A07G017530.1	348	-2.4573	Down	0	-2.15094	Down	0	-1.62388	Down	0	Molecular Function: acetyl-CoA carboxylase activity (GO:0003989);; Molecular Function: ATP binding (GO:0005524);; Biological Process: fatty acid biosynthetic process (GO:0006633);; Molecular Function: zinc ion binding (GO:0008270);; Cellular Component: acetyl-CoA carboxylase complex (GO:0009317);; Cellular Component: chloroplast stroma (GO:0009570);; Molecular Function: transferase activity (GO:0…	K01963|2.61245e-74|tcc:ThcaC_p029|accD; acetyl-CoA carboxylase carboxyltransferase beta subunit; K01963 acetyl-CoA carboxylase carboxyl transferase subunit beta [EC:6.4.1.2] (A)	[EI]	--	--	Acetyl-coenzyme A carboxylase carboxyl transferase subunit beta, chloroplastic {ECO:0000255|HAMAP-Rule:MF_01395} OS=Gossypium hirsutum (Upland cotton) PE=3 SV=1	Acetyl-coenzyme A carboxylase carboxyl transferase subunit beta, chloroplastic {ECO:0000256|HAMAP-Rule:MF_01395} OS=Gossypium longicalyx PE=3 SV=1	acetyl-CoA carboxylase carboxyltransferase beta subunit (chloroplast) [Gossypium longicalyx]
Ghir_D03G008350.1	1121	-2.478	Down	0	-2.43199	Down	0	-2.9922	Down	0	Molecular Function: acetyl-CoA carboxylase activity (GO:0003989);; Molecular Function: ATP binding (GO:0005524);; Biological Process: fatty acid biosynthetic process (GO:0006633);; Molecular Function: zinc ion binding (GO:0008270);; Cellular Component: acetyl-CoA carboxylase complex (GO:0009317);; Cellular Component: chloroplast stroma (GO:0009570);; Molecular Function: transferase activity (GO:0…	K01963|1.53755e-172|tcc:ThcaC_p029|accD; acetyl-CoA carboxylase carboxyltransferase beta subunit; K01963 acetyl-CoA carboxylase carboxyl transferase subunit beta [EC:6.4.1.2] (A)	[EI]	--	Carboxyl transferase domain	Acetyl-coenzyme A carboxylase carboxyl transferase subunit beta, chloroplastic {ECO:0000255|HAMAP-Rule:MF_01395} OS=Gossypium hirsutum (Upland cotton) PE=3 SV=1	Acetyl-coenzyme A carboxylase carboxyl transferase subunit beta, chloroplastic {ECO:0000256|HAMAP-Rule:MF_01395} OS=Gossypium herbaceum (Levant cotton) PE=3 SV=1	acetyl-CoA carboxylase carboxyltransferase beta subunit (chloroplast) [Gossypium herbaceum]
Ghir_A13G017150.1	996	3.47502	UP	0	4.05268	UP	0	3.6867	Up	0	--	--	--	--	--	--	Uncharacterized protein {ECO:0000313|EMBL:AHF21041.1} OS=Helianthus annuus (Common sunflower) PE=4 SV=1	hypothetical protein AT66_p10 (mitochondrion) (mitochondrion) [Helianthus annuus]
Ghir_A02G014700.1	2208	2.75346	UP	0	2.65231	UP	0	2.44419	Up	0	Molecular Function: inositol-3-phosphate synthase activity (GO:0004512);; Cellular Component: cytoplasm (GO:0005737);; Biological Process: inositol biosynthetic process (GO:0006021);; Biological Process: phospholipid biosynthetic process (GO:0008654);;	K01858|0|tcc:TCM_001164|Myo-inositol-1-phosphate synthase 2; K01858 myo-inositol-1-phosphate synthase [EC:5.5.1.4] (A)	[I]	Lipid transport and metabolism	Myo-inositol-1-phosphate synthase	Inositol-3-phosphate synthase OS=Nicotiana tabacum (Common tobacco) PE=2 SV=1	Myo-inositol-1-phosphate synthase {ECO:0000313|EMBL:ACJ11714.1} OS=Gossypium hirsutum (Upland cotton) PE=2 SV=1	Inositol-3-phosphate synthase [Gossypium arboreum]
Ghir_D02G007380.1	2159	-2.31096	Down	0	-4.0839	Down	0	-4.23709	Down	0	Molecular Function: alcohol dehydrogenase (NAD) activity (GO:0004022);; Molecular Function: zinc ion binding (GO:0008270);; Biological Process: oxidation-reduction process (GO:0055114);;	K18857|0|tcc:TCM_035433|Alcohol dehydrogenase 1; K18857 alcohol dehydrogenase class-P [EC:1.1.1.1] (A)	[Q]	Secondary metabolites biosynthesis, transport and catabolism	Alcohol dehydrogenase GroES-like domain	Alcohol dehydrogenase class-P GN=F22K20.19 OS=Arabidopsis thaliana (Mouse-ear cress) PE=1 SV=2	Alcohol dehydrogenase 2a {ECO:0000313|EMBL:AAA91811.1} OS=Gossypium hirsutum (Upland cotton) PE=2 SV=1	Alcohol dehydrogenase class-P -like protein [Gossypium arboreum]
Ghir_D03G008430.1	255	0.790404	UP	4.56392e-137	1.09942	UP	3.35e-166	1.46086	Up	0	--	--	--	--	--	--	Predicted protein {ECO:0000313|EMBL:EFH39563.1} OS=Arabidopsis lyrata subsp. lyrata (Lyre-leaved rock-cress) PE=4 SV=1	predicted protein [Arabidopsis lyrata subsp. lyrata]
Ghir_D01G011150.1	711	-2.4452	Down	0	-2.26601	Down	0	-2.61625	Down	0	Molecular Function: acetyl-CoA carboxylase activity (GO:0003989);; Molecular Function: ATP binding (GO:0005524);; Biological Process: fatty acid biosynthetic process (GO:0006633);; Molecular Function: zinc ion binding (GO:0008270);; Cellular Component: acetyl-CoA carboxylase complex (GO:0009317);; Cellular Component: chloroplast stroma (GO:0009570);; Molecular Function: transferase activity (GO:0…	K01963|1.07595e-159|tcc:ThcaC_p029|accD; acetyl-CoA carboxylase carboxyltransferase beta subunit; K01963 acetyl-CoA carboxylase carboxyl transferase subunit beta [EC:6.4.1.2] (A)	[EI]	--	Carboxyl transferase domain	Acetyl-coenzyme A carboxylase carboxyl transferase subunit beta, chloroplastic {ECO:0000255|HAMAP-Rule:MF_01395} OS=Gossypium hirsutum (Upland cotton) PE=3 SV=1	Acetyl-coenzyme A carboxylase carboxyl transferase subunit beta, chloroplastic {ECO:0000256|HAMAP-Rule:MF_01395} OS=Gossypium herbaceum (Levant cotton) PE=3 SV=1	acetyl-CoA carboxylase carboxyltransferase beta subunit (chloroplast) [Gossypium herbaceum]
Ghir_D10G012300.1	1093	1.78921	UP	0	2.04164	UP	0	1.19892	Up	0	Biological Process: lipid transport (GO:0006869);; Molecular Function: lipid binding (GO:0008289);;	--	--	--	Protease inhibitor/seed storage/LTP family	Non-specific lipid-transfer protein (Precursor) OS=Gossypium hirsutum (Upland cotton) PE=2 SV=1	Non-specific lipid-transfer protein {ECO:0000256|RuleBase:RU000628} OS=Gossypium barbadense (Sea-island cotton) PE=3 SV=1	lipid transfer protein 4 precursor [Gossypium hirsutum]
Ghir_D03G008220.1	333	0.273475	UP	7.66698e-37	0.608068	UP	1.62e-160	1.75014	Up	0	Cellular Component: chloroplast (GO:0009507);; Biological Process: photosynthetic electron transport in photosystem II (GO:0009772);; Molecular Function: electron transporter, transferring electrons within the cyclic electron transport pathway of photosynthesis activity (GO:0045156);;	K02703|3.3766e-37|rcu:RCOM_1910210|hypothetical protein; K02703 photosystem II P680 reaction center D1 protein (A)	--	--	--	Photosystem II protein D1 {ECO:0000255|HAMAP-Rule:MF_01379} (Precursor) OS=Petunia hybrida (Petunia) PE=3 SV=3	PsbA {ECO:0000313|EMBL:AFA52040.1} OS=Kirengeshoma palmata PE=4 SV=1	PsbA (chloroplast) [Kirengeshoma palmata]
Ghir_D02G008430.1	927	1.27614	UP	0	1.33277	UP	0	1.57781	Up	0	Cellular Component: extracellular space (GO:0005615);;	--	--	--	Pollen proteins Ole e I like	Protein DOWNSTREAM OF FLC (Precursor) GN=DFC OS=Arabidopsis thaliana (Mouse-ear cress) PE=2 SV=1	Pollen-specific protein C13, putative {ECO:0000313|EMBL:EOY16070.1} OS=Theobroma cacao (Cacao) PE=4 SV=1	Anther-specific LAT52 [Gossypium arboreum]
Ghir_A09G017580.1	1118	-0.963109	Down	0	-1.20976	Down	0	-2.67912	Down	0	Molecular Function: ferroxidase activity (GO:0004322);; Biological Process: iron ion transport (GO:0006826);; Biological Process: cellular iron ion homeostasis (GO:0006879);; Molecular Function: ferric iron binding (GO:0008199);; Cellular Component: chloroplast (GO:0009507);; Biological Process: response to stimulus (GO:0050896);; Biological Process: oxidation-reduction process (GO:0055114);;	K00522|2.14658e-153|tcc:TCM_021608|Ferretin 1 isoform 1; K00522 ferritin heavy chain [EC:1.16.3.2] (A)	[P]	Inorganic ion transport and metabolism	Ferritin-like domain	Ferritin-3, chloroplastic (Precursor) OS=Glycine max (Soybean) PE=2 SV=1	Ferritin {ECO:0000256|RuleBase:RU361145} OS=Theobroma cacao (Cacao) PE=3 SV=1	Ferritin-3, chloroplastic [Gossypium arboreum]
Ghir_D08G020060.1	1616	1.57584	UP	0	1.66263	UP	0	1.39398	Up	0	Molecular Function: transporter activity (GO:0005215);; Cellular Component: mitochondrion (GO:0005739);; Cellular Component: vacuole (GO:0005773);; Biological Process: water transport (GO:0006833);; Biological Process: response to water deprivation (GO:0009414);; Biological Process: response to salt stress (GO:0009651);; Cellular Component: chloroplast envelope (GO:0009941);; Cellular Component: …	K09872|0|tcc:TCM_016272|Plasma membrane intrinsic protein 1,4 isoform 1; K09872 aquaporin PIP (A)	[G]	Carbohydrate transport and metabolism	Major intrinsic protein	Probable aquaporin PIP1-2 OS=Oryza sativa subsp. japonica (Rice) PE=2 SV=3	Aquaporin PIP1-2 {ECO:0000313|EMBL:ABR68794.1} OS=Gossypium hirsutum (Upland cotton) PE=2 SV=1	aquaporin PIP1-2 [Gossypium hirsutum]
Ghir_D01G006950.1	1074	2.30973	UP	0	3.21766	UP	0	1.88041	Up	0	Cellular Component: mitochondrion (GO:0005739);; Cellular Component: cytosol (GO:0005829);; Biological Process: cellular response to DNA damage stimulus (GO:0006974);; Molecular Function: zinc ion binding (GO:0008270);; Biological Process: thiamine biosynthetic process (GO:0009228);; Biological Process: response to cold (GO:0009409);; Cellular Component: chloroplast stroma (GO:0009570);; Cellular…	K03146|0|tcc:TCM_031067|Thiazole biosynthetic enzyme, chloroplast (ARA6) (THI1) (THI4); K03146 thiamine thiazole synthase (A)	[R]	General function prediction only	Thi4 family	Thiamine thiazole synthase 1, chloroplastic {ECO:0000255|HAMAP-Rule:MF_03158} (Precursor) GN=VIT_19s0177g00140 OS=Vitis vinifera (Grape) PE=3 SV=1	Thiamine thiazole synthase, chloroplastic {ECO:0000256|HAMAP-Rule:MF_03158} OS=Gossypium hirsutum (Upland cotton) PE=2 SV=1	thiazole biosynthetic enzyme [Gossypium hirsutum]
Ghir_D10G001850.1	1215	1.24707	UP	0	1.3349	UP	0	1.56795	Up	0	Cellular Component: vacuole (GO:0005773);; Biological Process: cellular protein modification process (GO:0006464);; Biological Process: ubiquitin-dependent protein catabolic process (GO:0006511);;	K08770|6.18665e-162|aly:ARALYDRAFT_490270|hypothetical protein; K08770 ubiquitin C (A)	[OR]	--	Ubiquitin family	NEDD8-like protein RUB2 (Precursor) GN=T20F21.24 OS=Arabidopsis thaliana (Mouse-ear cress) PE=1 SV=3	Putative uncharacterized protein {ECO:0000313|EMBL:EFH49064.1} (Fragment) OS=Arabidopsis lyrata subsp. lyrata (Lyre-leaved rock-cress) PE=4 SV=1	hypothetical protein ARALYDRAFT_490270 [Arabidopsis lyrata subsp. lyrata]
Ghir_D02G006290.1	1990	1.79784	UP	0	2.17206	UP	0	2.96348	Up	0	Molecular Function: methionine adenosyltransferase activity (GO:0004478);; Molecular Function: ATP binding (GO:0005524);; Cellular Component: cell wall (GO:0005618);; Cellular Component: nucleolus (GO:0005730);; Cellular Component: cytoplasm (GO:0005737);; Cellular Component: plasma membrane (GO:0005886);; Biological Process: methionine metabolic process (GO:0006555);; Biological Process: S-adeno…	K00789|0|pper:PRUPE_ppa006841mg|hypothetical protein; K00789 S-adenosylmethionine synthetase [EC:2.5.1.6] (A)	[H]	Coenzyme transport and metabolism	S-adenosylmethionine synthetase, C-terminal domain	S-adenosylmethionine synthase GN=SAMS OS=Gossypium hirsutum (Upland cotton) PE=2 SV=1	S-adenosylmethionine synthase {ECO:0000256|RuleBase:RU000541} OS=Camellia sinensis (Tea) PE=2 SV=1	RecName: Full=S-adenosylmethionine synthase; Short=AdoMet synthase; AltName: Full=Methionine adenosyltransferase; Short=MAT [Gossypium hirsutum]
Ghir_A01G013120.1	769	-0.895999	Down	0	-0.441161	Down	0	0.0515982	Up	4.29e-07	Biological Process: MAPK cascade (GO:0000165);; Biological Process: response to reactive oxygen species (GO:0000302);; Cellular Component: mitochondrial proton-transporting ATP synthase, catalytic core (GO:0005754);; Biological Process: pentose-phosphate shunt (GO:0006098);; Biological Process: DNA-templated transcription, elongation (GO:0006354);; Biological Process: rRNA processing (GO:0006364)…	K02110|2.65727e-47|vvi:4025116|atpH, ViviCp008; ATPase III subunit; K02110 F-type H+-transporting ATPase subunit c (A)	[C]	Energy production and conversion	ATP synthase subunit C	ATP synthase subunit c, chloroplastic {ECO:0000255|HAMAP-Rule:MF_01396} OS=Vitis vinifera (Grape) PE=3 SV=1	BnaA01g34190D protein {ECO:0000313|EMBL:CDY21188.1} OS=Brassica napus (Rape) PE=3 SV=1	BnaA01g34190D [Brassica napus]
Ghir_A08G003090.1	2725	2.04993	UP	0	1.67878	UP	0	1.60602	Up	0	Molecular Function: ATP binding (GO:0005524);; Biological Process: protein folding (GO:0006457);; Biological Process: response to stress (GO:0006950);; Molecular Function: unfolded protein binding (GO:0051082);;	K04079|0|tcc:TCM_030579|Heat shock protein 81.4; K04079 molecular chaperone HtpG (A)	[O]	Posttranslational modification, protein turnover, chaperones	Hsp90 protein	Heat shock cognate protein 80 GN=HSC80 OS=Solanum lycopersicum (Tomato) PE=2 SV=1	Heat shock protein 90 {ECO:0000313|EMBL:AGA62462.1} OS=Gossypium hirsutum (Upland cotton) PE=2 SV=1	heat shock protein 90 [Gossypium hirsutum]
Ghir_D09G009410.1	2326	-3.86354	Down	0	-3.73714	Down	0	-3.99559	Down	0	Molecular Function: asparagine synthase (glutamine-hydrolyzing) activity (GO:0004066);; Molecular Function: ATP binding (GO:0005524);; Biological Process: cellular amino acid catabolic process (GO:0009063);; Biological Process: response to absence of light (GO:0009646);; Biological Process: L-asparagine biosynthetic process (GO:0070981);;	K01953|0|tcc:TCM_041592|Glutamine-dependent asparagine synthase 1; K01953 asparagine synthase (glutamine-hydrolysing) [EC:6.3.5.4] (A)	[E]	Amino acid transport and metabolism	Asparagine synthase	Asparagine synthetase [glutamine-hydrolyzing] 1 GN=T21L8.90 OS=Arabidopsis thaliana (Mouse-ear cress) PE=2 SV=2	Asparagine synthetase {ECO:0000256|PIRNR:PIRNR001589} OS=Gossypium hirsutum (Upland cotton) PE=2 SV=1	asparagine synthetase [Gossypium hirsutum]
Ghir_A01G011520.1	363	-0.322756	Down	2.8706e-96	-0.0662192	Down	1.98e-05	-0.122096	Down	9.96e-11	Molecular Function: structural constituent of ribosome (GO:0003735);; Cellular Component: mitochondrion (GO:0005739);; Cellular Component: ribosome (GO:0005840);; Biological Process: translation (GO:0006412);; Cellular Component: chloroplast (GO:0009507);; Molecular Function: rRNA binding (GO:0019843);;	K02954|3.55623e-74|pda:103707805|ribosomal protein S14, mitochondrial; K02954 small subunit ribosomal protein S14 (A)	[J]	Translation, ribosomal structure and biogenesis	Ribosomal protein S14p/S29e	Ribosomal protein S14, mitochondrial GN=RPS14 OS=Oenothera berteroana (Bertero&apos;s evening primrose) PE=3 SV=2	Orf120 {ECO:0000313|EMBL:AGY62813.1} OS=Eruca sativa (Garden rocket) PE=4 SV=1	PREDICTED: ribosomal protein S14, mitochondrial [Tarenaya hassleriana]
Ghir_A06G018020.1	2996	1.63346	UP	0	1.05646	UP	0	1.91305	Up	0	Molecular Function: ATP binding (GO:0005524);; Biological Process: response to stress (GO:0006950);;	K03283|0|tcc:TCM_042785|Heat shock cognate protein 70-1; K03283 heat shock 70kDa protein 1/8 (A)	[O]	Posttranslational modification, protein turnover, chaperones	Hsp70 protein	Heat shock cognate 70 kDa protein GN=HSP70 OS=Petunia hybrida (Petunia) PE=2 SV=1	Heat shock protein 70 {ECO:0000313|EMBL:ACJ11745.1} OS=Gossypium hirsutum (Upland cotton) PE=2 SV=1	heat shock protein 70 [Gossypium hirsutum]
Ghir_D01G000240.1	1348	1.45534	UP	0	1.70559	UP	0	1.60622	Up	0	Molecular Function: transporter activity (GO:0005215);; Cellular Component: nucleus (GO:0005634);; Cellular Component: vacuole (GO:0005773);; Biological Process: transport (GO:0006810);; Biological Process: response to abscisic acid (GO:0009737);; Cellular Component: integral component of membrane (GO:0016021);; Cellular Component: anchored component of plasma membrane (GO:0046658);;	K09872|0|tcc:TCM_006606|Plasma membrane intrinsic protein 2,8 isoform 1; K09872 aquaporin PIP (A)	[G]	Carbohydrate transport and metabolism	Major intrinsic protein	Aquaporin PIP2-7, N-terminally processed GN=M4E13.150 OS=Arabidopsis thaliana (Mouse-ear cress) PE=1 SV=2	PIP protein {ECO:0000313|EMBL:ACU87555.1} GN=PIP2 OS=Gossypium hirsutum (Upland cotton) PE=2 SV=1	PIP protein [Gossypium hirsutum]
Ghir_A04G004070.1	430	1.19613	UP	0	1.3733	UP	0	1.14361	Up	0	--	--	--	--	--	--	Predicted protein {ECO:0000313|EMBL:EFH39563.1} OS=Arabidopsis lyrata subsp. lyrata (Lyre-leaved rock-cress) PE=4 SV=1	predicted protein [Arabidopsis lyrata subsp. lyrata]
Ghir_A04G008980.1	649	1.42258	UP	0	1.4806	UP	0	2.03013	Up	0	Molecular Function: metal ion binding (GO:0046872);;	--	[P]	Inorganic ion transport and metabolism	Metallothionein	Metallothionein-like protein type 2 GN=MT1 OS=Malus domestica (Apple) PE=3 SV=1	Putative metallothionin 2a {ECO:0000313|EMBL:ABR92329.1} OS=Salvia miltiorrhiza (Chinese sage) PE=2 SV=1	Metallothionein-like protein type 2 [Gossypium arboreum]
Ghir_D09G017060.1	1278	-1.87362	Down	0	-2.29887	Down	0	-3.42948	Down	0	Molecular Function: ferroxidase activity (GO:0004322);; Biological Process: iron ion transport (GO:0006826);; Biological Process: cellular iron ion homeostasis (GO:0006879);; Molecular Function: ferric iron binding (GO:0008199);; Cellular Component: chloroplast (GO:0009507);; Biological Process: response to stimulus (GO:0050896);; Biological Process: oxidation-reduction process (GO:0055114);;	K00522|4.16878e-154|tcc:TCM_021608|Ferretin 1 isoform 1; K00522 ferritin heavy chain [EC:1.16.3.2] (A)	[P]	Inorganic ion transport and metabolism	Ferritin-like domain	Ferritin-3, chloroplastic (Precursor) OS=Glycine max (Soybean) PE=2 SV=1	Ferritin {ECO:0000256|RuleBase:RU361145} OS=Theobroma cacao (Cacao) PE=3 SV=1	Ferritin-3, chloroplastic [Gossypium arboreum]
Ghir_D08G012320.1	1248	9.91893	UP	0	9.4534	UP	0	10.7215	Up	0	Molecular Function: magnesium ion binding (GO:0000287);; Molecular Function: monooxygenase activity (GO:0004497);; Cellular Component: chloroplast (GO:0009507);; Biological Process: photorespiration (GO:0009853);; Molecular Function: ribulose-bisphosphate carboxylase activity (GO:0016984);; Biological Process: reductive pentose-phosphate cycle (GO:0019253);; Biological Process: oxidation-reductio…	K01601|0|tcc:ThcaC_p028|rbcL; ribulose 1,5-bisphosphate carboxylase/oxygenase large subunit; K01601 ribulose-bisphosphate carboxylase large chain [EC:4.1.1.39] (A)	--	--	Ribulose bisphosphate carboxylase large chain, catalytic domain	Ribulose bisphosphate carboxylase large chain {ECO:0000255|HAMAP-Rule:MF_01338} (Precursor) OS=Gossypium barbadense (Sea-island cotton) PE=3 SV=1	Ribulose bisphosphate carboxylase large chain {ECO:0000256|HAMAP-Rule:MF_01338} OS=Gossypium longicalyx PE=3 SV=1	ribulose 1,5-bisphosphate carboxylase/oxygenase large subunit (chloroplast) [Gossypium longicalyx]
Ghir_A03G014960.1	183	-1.44705	Down	9.09895e-193	-1.09407	Down	3.33e-105	-0.11209	Down	0.012909	--	--	--	--	--	--	--	--
Ghir_A01G013090.1	385	2.91322	UP	0	3.53629	UP	0	2.91543	Up	0	Cellular Component: chloroplast (GO:0009507);; Cellular Component: photosystem II reaction center (GO:0009539);; Biological Process: photosynthesis (GO:0015979);;	K02712|1.10138e-33|tcc:ThcaC_p004|psbK; photosystem II protein K; K02712 photosystem II PsbK protein (A)	--	--	Photosystem II 4 kDa reaction centre component	Photosystem II reaction center protein K {ECO:0000255|HAMAP-Rule:MF_00441} (Precursor) OS=Gossypium hirsutum (Upland cotton) PE=3 SV=1	Photosystem II reaction center protein K {ECO:0000256|HAMAP-Rule:MF_00441} OS=Gossypium darwinii (Darwin's cotton) PE=3 SV=1	photosystem II protein K [Gossypium hirsutum]
Ghir_A03G001000.1	2454	2.27188	UP	0	2.65235	UP	0	1.50359	Up	0	--	--	--	--	Sieve element occlusion N-terminus	--	Sieve element occlusion e, putative {ECO:0000313|EMBL:EOY22299.1} OS=Theobroma cacao (Cacao) PE=4 SV=1	hypothetical protein F383_23634 [Gossypium arboreum]
Ghir_D03G004380.1	2185	1.84338	UP	0	2.34745	UP	0	2.39386	Up	0	Molecular Function: inositol-3-phosphate synthase activity (GO:0004512);; Cellular Component: cytoplasm (GO:0005737);; Biological Process: inositol biosynthetic process (GO:0006021);; Biological Process: phospholipid biosynthetic process (GO:0008654);;	K01858|0|tcc:TCM_001164|Myo-inositol-1-phosphate synthase 2; K01858 myo-inositol-1-phosphate synthase [EC:5.5.1.4] (A)	[I]	Lipid transport and metabolism	Myo-inositol-1-phosphate synthase	Inositol-3-phosphate synthase OS=Nicotiana tabacum (Common tobacco) PE=2 SV=1	Myo-inositol-1-phosphate synthase {ECO:0000313|EMBL:ACJ11714.1} OS=Gossypium hirsutum (Upland cotton) PE=2 SV=1	Myo-inositol-1-phosphate synthase [Gossypium hirsutum]
Ghir_A13G019500.1	1249	2.02633	UP	0	2.2591	UP	0	1.88624	Up	0	--	--	--	--	Hydrophobic seed protein	Putative lipid-binding protein At4g00165 (Precursor) GN=At4g00165 OS=Arabidopsis thaliana (Mouse-ear cress) PE=2 SV=1	Uncharacterized protein {ECO:0000313|EMBL:ESW33192.1} OS=Phaseolus vulgaris (Kidney bean) PE=4 SV=1	PREDICTED: 14 kDa proline-rich protein DC2.15-like [Cicer arietinum]
Ghir_A11G023290.1	2369	-9.44342	Down	0	-2.8343	Down	0	0.204761	Up	1.45e-42	--	K14487|0|tcc:TCM_000723|Auxin-responsive GH3 family protein; K14487 auxin responsive GH3 gene family (A)	--	--	GH3 auxin-responsive promoter	Probable indole-3-acetic acid-amido synthetase GH3.1 GN=GH3.1 OS=Arabidopsis thaliana (Mouse-ear cress) PE=2 SV=1	Auxin-responsive GH3 family protein {ECO:0000313|EMBL:EOX91583.1} OS=Theobroma cacao (Cacao) PE=4 SV=1	Uncharacterized protein F383_10696 [Gossypium arboreum]
Ghir_A10G012380.1	1674	1.96059	UP	0	1.80296	UP	0	0.502933	Up	0	Biological Process: biosynthetic process (GO:0009058);; Molecular Function: naringenin-chalcone synthase activity (GO:0016210);;	K00660|0|tcc:TCM_020384|Chalcone and stilbene synthase family protein; K00660 chalcone synthase [EC:2.3.1.74] (A)	--	--	Chalcone and stilbene synthases, N-terminal domain	Chalcone synthase 1 GN=CHS1 OS=Camellia sinensis (Tea) PE=2 SV=1	Chalcone synthase {ECO:0000313|EMBL:ABS52573.1} OS=Gossypium hirsutum (Upland cotton) PE=2 SV=1	chalcone synthase [Gossypium hirsutum]
Ghir_A05G009320.1	1979	1.44721	UP	0	1.46279	UP	0	1.31188	Up	0	Molecular Function: GTPase activity (GO:0003924);; Molecular Function: structural constituent of cytoskeleton (GO:0005200);; Molecular Function: GTP binding (GO:0005525);; Cellular Component: cell wall (GO:0005618);; Cellular Component: nucleolus (GO:0005730);; Cellular Component: vacuole (GO:0005773);; Cellular Component: Golgi apparatus (GO:0005794);; Cellular Component: microtubule (GO:0005874…	K07375|0|tcc:TCM_041705|Tubulin beta 8; K07375 tubulin beta (A)	[Z]	Cytoskeleton	Tubulin/FtsZ family, GTPase domain	Tubulin beta-2 chain GN=OSJNBa0009C08.10 OS=Oryza sativa subsp. japonica (Rice) PE=2 SV=1	Beta-tubulin 2 {ECO:0000313|EMBL:ABY86654.1} OS=Gossypium hirsutum (Upland cotton) PE=2 SV=1	beta-tubulin 2 [Gossypium hirsutum]
Ghir_A10G001070.1	902	1.6595	UP	0	1.89053	UP	0	2.20019	Up	0	Cellular Component: vacuole (GO:0005773);; Biological Process: cellular protein modification process (GO:0006464);; Biological Process: ubiquitin-dependent protein catabolic process (GO:0006511);; Molecular Function: ubiquitin-calmodulin ligase activity (GO:0050372);;	K08770|3.9652e-161|aly:ARALYDRAFT_490270|hypothetical protein; K08770 ubiquitin C (A)	[OR]	--	Ubiquitin family	NEDD8-like protein RUB2 (Precursor) GN=T20F21.24 OS=Arabidopsis thaliana (Mouse-ear cress) PE=1 SV=3	Putative uncharacterized protein {ECO:0000313|EMBL:EFH49064.1} (Fragment) OS=Arabidopsis lyrata subsp. lyrata (Lyre-leaved rock-cress) PE=4 SV=1	hypothetical protein ARALYDRAFT_490270 [Arabidopsis lyrata subsp. lyrata]
Ghir_D13G020240.1	1147	2.17905	UP	0	2.3149	UP	0	2.27549	Up	0	--	--	--	--	Hydrophobic seed protein	Putative lipid-binding protein At4g00165 (Precursor) GN=At4g00165 OS=Arabidopsis thaliana (Mouse-ear cress) PE=2 SV=1	Uncharacterized protein {ECO:0000313|EMBL:ESW33192.1} OS=Phaseolus vulgaris (Kidney bean) PE=4 SV=1	PREDICTED: 14 kDa proline-rich protein DC2.15-like [Cicer arietinum]
Ghir_D06G018900.2	2141	1.96169	UP	0	1.3116	UP	0	1.98074	Up	0	--	--	--	--	--	--	--	--
Ghir_A11G021950.1	2469	1.90157	UP	0	2.39563	UP	0	2.47174	Up	0	Molecular Function: dicarboxylic acid transmembrane transporter activity (GO:0005310);; Biological Process: dicarboxylic acid transport (GO:0006835);; Biological Process: mitochondrial transport (GO:0006839);; Cellular Component: integral component of membrane (GO:0016021);; Cellular Component: mitochondrial membrane (GO:0031966);; Biological Process: transmembrane transport (GO:0055085);;	K15104|0|tcc:TCM_001000|Dicarboxylate carrier 2; K15104 solute carrier family 25 (mitochondrial oxoglutarate transporter), member 11 (A)	[C]	Energy production and conversion	Mitochondrial carrier protein	Mitochondrial uncoupling protein 5 GN=F14M13.10 OS=Arabidopsis thaliana (Mouse-ear cress) PE=2 SV=1	Dicarboxylate carrier 2 {ECO:0000313|EMBL:EOX91964.1} OS=Theobroma cacao (Cacao) PE=3 SV=1	Dicarboxylate carrier 2 [Theobroma cacao]
Ghir_D08G004240.1	1225	3.34069	UP	0	3.40054	UP	0	3.03718	Up	0	Cellular Component: plasma membrane (GO:0005886);; Biological Process: response to desiccation (GO:0009269);; Biological Process: response to cold (GO:0009409);; Cellular Component: chloroplast thylakoid membrane (GO:0009535);; Cellular Component: chloroplast stroma (GO:0009570);; Biological Process: response to fungus (GO:0009620);; Biological Process: response to salt stress (GO:0009651);; Cell…	K10525|1.66021e-144|tcc:TCM_019506|Allene oxide cyclase 4 isoform 1; K10525 allene oxide cyclase [EC:5.3.99.6] (A)	--	--	Allene oxide cyclase	Allene oxide cyclase 4, chloroplastic (Precursor) GN=AOC4 OS=Arabidopsis thaliana (Mouse-ear cress) PE=2 SV=1	Allene oxide cyclase {ECO:0000313|EMBL:AGU09699.1} OS=Gossypium hirsutum (Upland cotton) PE=2 SV=1	allene oxide cyclase [Gossypium hirsutum]
Ghir_A05G000360.1	1476	1.84578	UP	0	2.44679	UP	0	1.63217	Up	0	Molecular Function: hydrolase activity (GO:0016787);;	--	--	--	GDSL-like Lipase/Acylhydrolase	GDSL esterase/lipase At1g29660 (Precursor) GN=At1g29660 OS=Arabidopsis thaliana (Mouse-ear cress) PE=2 SV=1	GDSL-like Lipase/Acylhydrolase superfamily protein, putative {ECO:0000313|EMBL:EOY31941.1} OS=Theobroma cacao (Cacao) PE=4 SV=1	GDSL-like Lipase/Acylhydrolase superfamily protein, putative [Theobroma cacao]
Ghir_D01G006580.1	2341	1.22976	UP	0	1.54874	UP	0	0.692947	Up	0	Cellular Component: chloroplast (GO:0009507);; Biological Process: auxin-activated signaling pathway (GO:0009734);; Biological Process: unidimensional cell growth (GO:0009826);; Biological Process: auxin homeostasis (GO:0010252);; Molecular Function: indole-3-acetic acid amido synthetase activity (GO:0010279);; Biological Process: response to cyclopentenone (GO:0010583);;	K14487|0|tcc:TCM_031174|Auxin-responsive GH3 family protein; K14487 auxin responsive GH3 gene family (A)	--	--	GH3 auxin-responsive promoter	Indole-3-acetic acid-amido synthetase GH3.6 GN=F24B18.13 OS=Arabidopsis thaliana (Mouse-ear cress) PE=1 SV=1	Auxin-responsive GH3 family protein {ECO:0000313|EMBL:EOY12664.1} OS=Theobroma cacao (Cacao) PE=4 SV=1	Indole-3-acetic acid-amido synthetase GH3.6 -like protein [Gossypium arboreum]
Ghir_D03G016460.1	1472	1.57357	UP	0	1.95829	UP	0	1.31373	Up	0	Molecular Function: transporter activity (GO:0005215);; Cellular Component: mitochondrion (GO:0005739);; Cellular Component: vacuole (GO:0005773);; Biological Process: water transport (GO:0006833);; Biological Process: response to water deprivation (GO:0009414);; Biological Process: response to salt stress (GO:0009651);; Cellular Component: chloroplast envelope (GO:0009941);; Cellular Component: …	K09872|0|tcc:TCM_016272|Plasma membrane intrinsic protein 1,4 isoform 1; K09872 aquaporin PIP (A)	[G]	Carbohydrate transport and metabolism	Major intrinsic protein	Probable aquaporin PIP1-2 OS=Oryza sativa subsp. japonica (Rice) PE=2 SV=3	Aquaporin 1 {ECO:0000313|EMBL:ABD63904.1} OS=Gossypium hirsutum (Upland cotton) PE=2 SV=1	aquaporin 1 [Gossypium hirsutum]
Ghir_A13G017290.1	2831	3.58031	UP	0	2.6668	UP	0	0.98145	Up	0	Molecular Function: 5-methyltetrahydropteroyltriglutamate-homocysteine S-methyltransferase activity (GO:0003871);; Molecular Function: zinc ion binding (GO:0008270);; Biological Process: methionine biosynthetic process (GO:0009086);; Biological Process: methylation (GO:0032259);;	K00549|0|tcc:TCM_025862|Cobalamin-independent synthase family protein isoform 1; K00549 5-methyltetrahydropteroyltriglutamate--homocysteine methyltransferase [EC:2.1.1.14] (A)	[E]	Amino acid transport and metabolism	Cobalamin-independent synthase, Catalytic domain	5-methyltetrahydropteroyltriglutamate--homocysteine methyltransferase GN=METE OS=Catharanthus roseus (Madagascar periwinkle) PE=2 SV=1	Cobalamin-independent synthase family protein isoform 1 {ECO:0000313|EMBL:EOY10525.1} OS=Theobroma cacao (Cacao) PE=3 SV=1	5-methyltetrahydropteroyltriglutamate--homocysteine methyltransferase [Gossypium arboreum]
Ghir_D05G023090.1	1276	1.18152	UP	0	1.28741	UP	0	0.738971	Up	0	Molecular Function: peroxidase activity (GO:0004601);; Molecular Function: copper ion binding (GO:0005507);; Molecular Function: calcium ion binding (GO:0005509);; Molecular Function: ATP binding (GO:0005524);; Molecular Function: calcium-dependent phospholipid binding (GO:0005544);; Cellular Component: cell wall (GO:0005618);; Cellular Component: mitochondrion (GO:0005739);; Cellular Component: …	--	[U]	Intracellular trafficking, secretion, and vesicular transport	Annexin	Annexin D1 GN=At1g35720 OS=Arabidopsis thaliana (Mouse-ear cress) PE=1 SV=1	Annexin {ECO:0000256|RuleBase:RU003540} OS=Gossypium hirsutum (Upland cotton) PE=2 SV=1	fiber annexin [Gossypium hirsutum]
Ghir_A09G022640.1	871	1.00697	UP	0	0.905188	UP	0	1.32142	Up	0	Biological Process: transport (GO:0006810);;	--	--	--	Probable lipid transfer	Non-specific lipid-transfer protein 3 (Precursor) OS=Prunus dulcis (Almond) PE=2 SV=1	Non-specific lipid-transfer protein {ECO:0000256|RuleBase:RU000628} OS=Theobroma cacao (Cacao) PE=3 SV=1	Non-specific lipid-transfer 3 [Gossypium arboreum]
Ghir_D09G020900.1	1404	1.5735	UP	0	1.55905	UP	0	1.61898	Up	0	Molecular Function: adenosylhomocysteinase activity (GO:0004013);; Biological Process: one-carbon metabolic process (GO:0006730);;	K01251|0|tcc:TCM_020226|S-adenosyl-L-homocysteine hydrolase; K01251 adenosylhomocysteinase [EC:3.3.1.1] (A)	[H]	Coenzyme transport and metabolism	S-adenosyl-L-homocysteine hydrolase	Adenosylhomocysteinase GN=SAHH OS=Petroselinum crispum (Parsley) PE=2 SV=2	Adenosylhomocysteinase {ECO:0000256|RuleBase:RU000548} OS=Gossypium hirsutum (Upland cotton) PE=2 SV=1	Adenosylhomocysteinase 1 -like protein [Gossypium arboreum]
Ghir_A01G015720.1	474	1.73185	UP	0	1.78271	UP	0	1.99278	Up	0	Biological Process: protein peptidyl-prolyl isomerization (GO:0000413);; Molecular Function: peptidyl-prolyl cis-trans isomerase activity (GO:0003755);; Biological Process: protein folding (GO:0006457);;	K01802|1.17336e-105|tcc:TCM_006687|Cyclophilin-like peptidyl-prolyl cis-trans isomerase family protein; K01802 peptidylprolyl isomerase [EC:5.2.1.8] (A)	[O]	Posttranslational modification, protein turnover, chaperones	Cyclophilin type peptidyl-prolyl cis-trans isomerase/CLD	Peptidyl-prolyl cis-trans isomerase GN=PCKR1 OS=Catharanthus roseus (Madagascar periwinkle) PE=1 SV=1	Peptidyl-prolyl cis-trans isomerase {ECO:0000256|RuleBase:RU000493} OS=Gossypium hirsutum (Upland cotton) PE=2 SV=1	cyclophilin [Gossypium hirsutum]
Ghir_D05G013640.1	3430	-2.75129	Down	0	-3.09135	Down	0	-3.81845	Down	0	Molecular Function: beta-galactosidase activity (GO:0004565);; Biological Process: carbohydrate metabolic process (GO:0005975);; Molecular Function: carbohydrate binding (GO:0030246);;	--	[G]	Carbohydrate transport and metabolism	Glycosyl hydrolases family 35	Beta-galactosidase 1 (Precursor) GN=BGAL1 OS=Arabidopsis thaliana (Mouse-ear cress) PE=1 SV=1	Beta-galactosidase {ECO:0000256|RuleBase:RU000675} OS=Theobroma cacao (Cacao) PE=3 SV=1	Beta-galactosidase 1 -like protein [Gossypium arboreum]
Ghir_D10G020540.1	1587	1.82663	UP	0	1.5002	UP	0	1.68043	Up	0	--	--	--	--	BURP domain	BURP domain-containing protein 17 (Precursor) OS=Oryza sativa subsp. japonica (Rice) PE=2 SV=1	Uncharacterized protein {ECO:0000313|EMBL:EOY03999.1} OS=Theobroma cacao (Cacao) PE=4 SV=1	BURP domain-containing 17 [Gossypium arboreum]
Ghir_D05G014340.1	1170	-0.423227	Down	4.5363e-176	-0.675925	Down	0	-1.43275	Down	0	Molecular Function: DNA binding (GO:0003677);; Molecular Function: transcription factor activity, sequence-specific DNA binding (GO:0003700);; Cellular Component: nucleus (GO:0005634);; Biological Process: regulation of transcription, DNA-templated (GO:0006355);;	K09286|0|tcc:TCM_029232|Transcription factor JERF1, putative isoform 1; K09286 EREBP-like factor (A)	--	--	AP2 domain	Ethylene-responsive transcription factor RAP2-12 GN=T18A20.14 OS=Arabidopsis thaliana (Mouse-ear cress) PE=1 SV=1	Transcription factor JERF1, putative isoform 1 {ECO:0000313|EMBL:EOY27369.1} OS=Theobroma cacao (Cacao) PE=4 SV=1	Transcription factor JERF1, putative isoform 1 [Theobroma cacao]
Ghir_D06G020220.1	1342	2.47928	UP	0	2.86717	UP	0	2.66738	Up	0	Molecular Function: carboxylic ester hydrolase activity (GO:0004091);; Biological Process: metabolic process (GO:0008152);; Molecular Function: retinyl-palmitate esterase activity (GO:0050253);; Molecular Function: methyl indole-3-acetate esterase activity (GO:0080030);; Molecular Function: methyl salicylate esterase activity (GO:0080031);; Molecular Function: methyl jasmonate esterase activity (…	--	[V]	Defense mechanisms	alpha/beta hydrolase fold	Probable carboxylesterase 6 GN=CXE6 OS=Arabidopsis thaliana (Mouse-ear cress) PE=2 SV=1	Alpha/beta-Hydrolases superfamily protein {ECO:0000313|EMBL:EOY19600.1} OS=Theobroma cacao (Cacao) PE=4 SV=1	Alpha/beta-Hydrolases superfamily protein [Theobroma cacao]
Ghir_D03G002900.1	3770	0.604018	UP	0	2.03024	UP	0	3.16219	Up	0	Molecular Function: carbonate dehydratase activity (GO:0004089);; Molecular Function: calcium-transporting ATPase activity (GO:0005388);; Molecular Function: calmodulin binding (GO:0005516);; Molecular Function: ATP binding (GO:0005524);; Cellular Component: endoplasmic reticulum membrane (GO:0005789);; Cellular Component: plasma membrane (GO:0005886);; Biological Process: protein targeting to me…	K01537|0|tcc:TCM_000789|Calcium ATPase 2 isoform 1; K01537 Ca2+-transporting ATPase [EC:3.6.3.8] (A)	[P]	Inorganic ion transport and metabolism	E1-E2 ATPase	Calcium-transporting ATPase 2, plasma membrane-type GN=ACA2 OS=Arabidopsis thaliana (Mouse-ear cress) PE=1 SV=1	Calcium-transporting ATPase {ECO:0000256|RuleBase:RU361146} OS=Theobroma cacao (Cacao) PE=3 SV=1	Calcium-transporting ATPase 2, plasma membrane-type -like protein [Gossypium arboreum]
Ghir_D03G008250.1	466	-2.65126	Down	0	-2.155	Down	0	-3.22154	Down	0	Molecular Function: ATP binding (GO:0005524);; Cellular Component: chloroplast thylakoid membrane (GO:0009535);; Biological Process: plasma membrane ATP synthesis coupled proton transport (GO:0042777);; Cellular Component: proton-transporting ATP synthase complex, catalytic core F(1) (GO:0045261);; Molecular Function: proton-transporting ATP synthase activity, rotational mechanism (GO:0046933);; …	K02114|9.0105e-41|tcc:ThcaC_p026|atpE; ATP synthase CF1 epsilon subunit; K02114 F-type H+-transporting ATPase subunit epsilon (A)	[C]	Energy production and conversion	ATP synthase, Delta/Epsilon chain, long alpha-helix domain	ATP synthase epsilon chain, chloroplastic {ECO:0000255|HAMAP-Rule:MF_00530} OS=Gossypium hirsutum (Upland cotton) PE=3 SV=1	ATP synthase epsilon chain, chloroplastic {ECO:0000256|HAMAP-Rule:MF_00530, ECO:0000256|RuleBase:RU003655} OS=Gossypium robinsonii PE=3 SV=1	ATP synthase CF1 epsilon subunit (chloroplast) [Gossypium robinsonii]
Ghir_D09G016810.1	2424	1.98444	UP	0	3.30105	UP	0	3.199	Up	0	Biological Process: calcium ion transport (GO:0006816);; Molecular Function: calcium:proton antiporter activity (GO:0015369);; Cellular Component: integral component of membrane (GO:0016021);; Biological Process: transmembrane transport (GO:0055085);;	K07300|0|rcu:RCOM_0643910|Vacuolar cation/proton exchanger 1a, putative; K07300 Ca2+:H+ antiporter (A)	[P]	Inorganic ion transport and metabolism	Sodium/calcium exchanger protein	Vacuolar cation/proton exchanger 1 GN=F16M14.10 OS=Arabidopsis thaliana (Mouse-ear cress) PE=1 SV=3	Ca2+/H+ exchanger family protein {ECO:0000313|EMBL:EEE92661.2} OS=Populus trichocarpa (Western balsam poplar) PE=4 SV=2	Vacuolar cation/proton exchanger 3 -like protein [Gossypium arboreum]
Ghir_A07G002520.1	1449	-6.56825	Down	0	-7.45727	Down	0	-6.6788	Down	0	Molecular Function: 6-phosphofructokinase activity (GO:0003872);; Molecular Function: ATP binding (GO:0005524);; Cellular Component: 6-phosphofructokinase complex (GO:0005945);; Biological Process: fructose 6-phosphate metabolic process (GO:0006002);; Biological Process: glycolytic process (GO:0006096);; Biological Process: phosphorylation (GO:0016310);;	K00850|0|tcc:TCM_037235|Phosphofructokinase 3 isoform 1; K00850 6-phosphofructokinase 1 [EC:2.7.1.11] (A)	[G]	Carbohydrate transport and metabolism	Phosphofructokinase	ATP-dependent 6-phosphofructokinase 3 {ECO:0000255|HAMAP-Rule:MF_03186} GN=At4g26270 OS=Arabidopsis thaliana (Mouse-ear cress) PE=1 SV=1	Phosphofructokinase 3 isoform 1 {ECO:0000313|EMBL:EOY29818.1} OS=Theobroma cacao (Cacao) PE=4 SV=1	Phosphofructokinase 3 isoform 1 [Theobroma cacao]
Ghir_D02G007100.1	--	--	--	--	-0.211872	Down	1.35e-09	1.44584	Up	0	--	--	--	--	--	--	--	--
Ghir_D01G001240.1	1385	3.55225	UP	0	2.67678	UP	0	3.19786	Up	0	Molecular Function: peroxidase activity (GO:0004601);; Biological Process: response to oxidative stress (GO:0006979);; Molecular Function: heme binding (GO:0020037);; Molecular Function: metal ion binding (GO:0046872);; Biological Process: oxidation-reduction process (GO:0055114);;	K00430|1.03787e-180|tcc:TCM_007514|Peroxidase N1; K00430 peroxidase [EC:1.11.1.7] (A)	--	--	Peroxidase	Peroxidase N1 (Precursor) OS=Nicotiana tabacum (Common tobacco) PE=1 SV=1	Bacterial-induced peroxidase {ECO:0000313|EMBL:AEN70994.1} OS=Gossypium darwinii (Darwin's cotton) PE=3 SV=1	bacterial-induced peroxidase [Gossypium darwinii]
Ghir_A05G035300.1	2235	1.33267	UP	0	0.794281	UP	0	0.837193	Up	0	Molecular Function: glyceraldehyde-3-phosphate dehydrogenase (NAD+) (phosphorylating) activity (GO:0004365);; Molecular Function: copper ion binding (GO:0005507);; Cellular Component: cell wall (GO:0005618);; Cellular Component: nucleolus (GO:0005730);; Cellular Component: mitochondrial envelope (GO:0005740);; Cellular Component: plasma membrane (GO:0005886);; Biological Process: glycolytic proce…	K00134|0|sita:101785151|glyceraldehyde-3-phosphate dehydrogenase 3, cytosolic-like; K00134 glyceraldehyde 3-phosphate dehydrogenase [EC:1.2.1.12] (A)	[G]	Carbohydrate transport and metabolism	Glyceraldehyde 3-phosphate dehydrogenase, C-terminal domain	Glyceraldehyde-3-phosphate dehydrogenase 2, cytosolic OS=Oryza sativa subsp. japonica (Rice) PE=1 SV=1	Glyceraldehyde-3-phosphate dehydrogenase {ECO:0000256|RuleBase:RU361160} OS=Gossypium hirsutum (Upland cotton) PE=2 SV=1	glyceraldehyde-3-phosphate dehydrogenase C subunit [Gossypium hirsutum]
Ghir_D13G019430.1	1724	-0.684319	Down	0	-1.36583	Down	0	-1.06357	Down	0	Molecular Function: calcium ion binding (GO:0005509);; Cellular Component: mitochondrion (GO:0005739);; Cellular Component: vacuolar membrane (GO:0005774);; Cellular Component: endoplasmic reticulum (GO:0005783);; Cellular Component: plasma membrane (GO:0005886);; Biological Process: protein folding (GO:0006457);; Biological Process: response to heat (GO:0009408);; Cellular Component: plasmodesma…	K08057|0|eus:EUTSA_v10023481mg|hypothetical protein; K08057 calreticulin (A)	[O]	Posttranslational modification, protein turnover, chaperones	Calreticulin family	Calreticulin (Precursor) OS=Prunus armeniaca (Apricot) PE=2 SV=1	ER-localized calreticulin {ECO:0000313|EMBL:AGV22359.1} OS=Gossypium arboreum (Tree cotton) PE=2 SV=1	calreticulin [Gossypium hirsutum]
Ghir_D08G003190.1	5448	1.52174	UP	0	1.28471	UP	0	1.05885	Up	0	Molecular Function: ATP binding (GO:0005524);; Biological Process: protein folding (GO:0006457);; Biological Process: response to stress (GO:0006950);; Molecular Function: unfolded protein binding (GO:0051082);;	K04079|0|gmx:100807416|heat shock cognate protein 80-like; K04079 molecular chaperone HtpG (A)	[O]	Posttranslational modification, protein turnover, chaperones	Hsp90 protein	Heat shock cognate protein 80 GN=HSC80 OS=Solanum lycopersicum (Tomato) PE=2 SV=1	Heat shock protein 90 {ECO:0000313|EMBL:AGA62462.1} OS=Gossypium hirsutum (Upland cotton) PE=2 SV=1	heat shock protein 90 [Gossypium hirsutum]
Ghir_A10G019060.1	1959	4.1051	UP	0	3.71863	UP	0	3.53092	Up	0	Molecular Function: aspartic-type endopeptidase activity (GO:0004190);; Biological Process: proteolysis (GO:0006508);;	--	[O]	Posttranslational modification, protein turnover, chaperones	Xylanase inhibitor N-terminal	Aspartic proteinase nepenthesin-1 (Precursor) GN=nep1 OS=Nepenthes gracilis (Slender pitcher plant) PE=1 SV=1	Eukaryotic aspartyl protease family protein {ECO:0000313|EMBL:EOY19770.1} OS=Theobroma cacao (Cacao) PE=4 SV=1	Asparticase nepenthesin-1 [Gossypium arboreum]
Ghir_A03G015450.1	2528	1.21852	UP	0	0.5504	UP	0	0.27828	Up	1.51e-131	Cellular Component: cytosol (GO:0005829);; Biological Process: pollen tube guidance (GO:0010183);; Molecular Function: antioxidant activity (GO:0016209);; Biological Process: cell redox homeostasis (GO:0045454);; Molecular Function: protein-disulfide reductase activity (GO:0047134);; Biological Process: oxidation-reduction process (GO:0055114);; Biological Process: regulation of pollen tube growt…	K17609|0|tcc:TCM_010384|DC1 domain-containing protein; K17609 nucleoredoxin [EC:1.8.1.8] (A)	[R]	General function prediction only	Thioredoxin-like	Probable nucleoredoxin 1 GN=At1g60420 OS=Arabidopsis thaliana (Mouse-ear cress) PE=1 SV=1	DC1 domain-containing protein {ECO:0000313|EMBL:EOY00499.1} OS=Theobroma cacao (Cacao) PE=4 SV=1	hypothetical protein F383_04337 [Gossypium arboreum]
Ghir_D13G001850.1	2058	-0.99323	Down	0	-1.18546	Down	0	-1.31723	Down	0	--	--	--	--	Hs1pro-1 protein C-terminus	Nematode resistance protein-like HSPRO2 GN=HSPRO2 OS=Arabidopsis thaliana (Mouse-ear cress) PE=1 SV=1	Sugar beet HS1 PRO-1 2 {ECO:0000313|EMBL:EOY17863.1} OS=Theobroma cacao (Cacao) PE=4 SV=1	sugar beet HS1 PRO-1 2 [Theobroma cacao]
Ghir_D02G019300.1	1440	2.9004	UP	0	2.26641	UP	0	2.18355	Up	0	Molecular Function: hydrolase activity, hydrolyzing O-glycosyl compounds (GO:0004553);; Cellular Component: cell wall (GO:0005618);; Biological Process: cellular glucan metabolic process (GO:0006073);; Biological Process: regulation of meristem growth (GO:0010075);; Molecular Function: xyloglucan:xyloglucosyl transferase activity (GO:0016762);; Cellular Component: apoplast (GO:0048046);;	K08235|0|tcc:TCM_007818|Xyloglucan endotransglucosylase/hydrolase 4 isoform 1; K08235 xyloglucan:xyloglucosyl transferase [EC:2.4.1.207] (A)	--	--	Glycosyl hydrolases family 16	Xyloglucan endotransglucosylase/hydrolase protein 9 (Precursor) GN=F4C21.14 OS=Arabidopsis thaliana (Mouse-ear cress) PE=2 SV=2	Xyloglucan endotransglucosylase/hydrolase {ECO:0000256|RuleBase:RU361120} OS=Gossypium hirsutum (Upland cotton) PE=2 SV=1	xyloglucan endotransglycosylase [Gossypium hirsutum]
Ghir_A12G021660.1	1554	0.819497	UP	0	1.63079	UP	0	4.10825	Up	0	Molecular Function: transferase activity, transferring glycosyl groups (GO:0016757);;	--	[GC]	--	UDP-glucoronosyl and UDP-glucosyl transferase	Scopoletin glucosyltransferase GN=TOGT1 OS=Nicotiana tabacum (Common tobacco) PE=1 SV=1	UDP-glycosyltransferase 73C2 {ECO:0000313|EMBL:EXC26266.1} OS=Morus notabilis PE=4 SV=1	PREDICTED: UDP-glycosyltransferase 73B4-like isoform X2 [Populus euphratica]
Ghir_D06G018900.1	3217	1.81105	UP	0	1.22335	UP	0	1.39062	Up	0	Molecular Function: ATP binding (GO:0005524);; Biological Process: response to stress (GO:0006950);;	K03283|0|tcc:TCM_042785|Heat shock cognate protein 70-1; K03283 heat shock 70kDa protein 1/8 (A)	[O]	Posttranslational modification, protein turnover, chaperones	Hsp70 protein	Heat shock cognate 70 kDa protein GN=HSP70 OS=Petunia hybrida (Petunia) PE=2 SV=1	Heat shock protein 70 {ECO:0000313|EMBL:ACJ11742.1} OS=Gossypium hirsutum (Upland cotton) PE=2 SV=1	heat shock protein 70 [Gossypium hirsutum]
Ghir_A11G015490.1	372	-2.74117	Down	0	-2.72359	Down	0	-2.2453	Down	1.53e-203	Molecular Function: acetyl-CoA carboxylase activity (GO:0003989);; Molecular Function: ATP binding (GO:0005524);; Biological Process: fatty acid biosynthetic process (GO:0006633);; Molecular Function: zinc ion binding (GO:0008270);; Cellular Component: acetyl-CoA carboxylase complex (GO:0009317);; Cellular Component: chloroplast stroma (GO:0009570);; Molecular Function: transferase activity (GO:0…	K01963|7.94559e-78|tcc:ThcaC_p029|accD; acetyl-CoA carboxylase carboxyltransferase beta subunit; K01963 acetyl-CoA carboxylase carboxyl transferase subunit beta [EC:6.4.1.2] (A)	[EI]	--	--	Acetyl-coenzyme A carboxylase carboxyl transferase subunit beta, chloroplastic {ECO:0000255|HAMAP-Rule:MF_01395} OS=Gossypium hirsutum (Upland cotton) PE=3 SV=1	Acetyl-coenzyme A carboxylase carboxyl transferase subunit beta, chloroplastic {ECO:0000256|HAMAP-Rule:MF_01395} OS=Gossypium longicalyx PE=3 SV=1	acetyl-CoA carboxylase carboxyltransferase beta subunit (chloroplast) [Gossypium longicalyx]
Ghir_D02G023760.1	1293	2.54082	UP	0	2.26844	UP	0	2.7133	Up	0	Molecular Function: transporter activity (GO:0005215);; Cellular Component: nucleus (GO:0005634);; Cellular Component: vacuole (GO:0005773);; Biological Process: transport (GO:0006810);; Biological Process: response to abscisic acid (GO:0009737);; Cellular Component: integral component of membrane (GO:0016021);; Cellular Component: anchored component of plasma membrane (GO:0046658);;	K09872|0|tcc:TCM_006606|Plasma membrane intrinsic protein 2,8 isoform 1; K09872 aquaporin PIP (A)	[G]	Carbohydrate transport and metabolism	Major intrinsic protein	Probable aquaporin PIP2-8, N-terminally processed GN=F12A24.3 OS=Arabidopsis thaliana (Mouse-ear cress) PE=1 SV=1	PIP protein {ECO:0000313|EMBL:ACU87555.1} GN=PIP2 OS=Gossypium hirsutum (Upland cotton) PE=2 SV=1	putative aquaporin PIP2-8 -like protein [Gossypium arboreum]
Ghir_D05G017420.1	1922	1.47985	UP	0	1.95307	UP	0	1.37412	Up	0	Molecular Function: peroxidase activity (GO:0004601);; Biological Process: water transport (GO:0006833);; Biological Process: response to oxidative stress (GO:0006979);; Biological Process: response to salt stress (GO:0009651);; Biological Process: response to fructose (GO:0009750);; Biological Process: cysteine biosynthetic process (GO:0019344);; Biological Process: glucosinolate biosynthetic pr…	K00430|0|tcc:TCM_030222|Peroxidase superfamily protein; K00430 peroxidase [EC:1.11.1.7] (A)	--	--	Peroxidase	Peroxidase 42 (Precursor) OS=Arabidopsis thaliana (Mouse-ear cress) PE=1 SV=2	Peroxidase {ECO:0000313|EMBL:AAA99868.1} (Precursor) OS=Gossypium hirsutum (Upland cotton) PE=2 SV=1	peroxidase [Gossypium hirsutum]
Ghir_A01G016180.1	1953	1.23833	UP	0	1.37742	UP	0	1.26049	Up	0	Molecular Function: transporter activity (GO:0005215);; Cellular Component: nucleus (GO:0005634);; Cellular Component: vacuole (GO:0005773);; Biological Process: transport (GO:0006810);; Biological Process: response to abscisic acid (GO:0009737);; Cellular Component: integral component of membrane (GO:0016021);; Cellular Component: anchored component of plasma membrane (GO:0046658);;	K09872|0|tcc:TCM_006606|Plasma membrane intrinsic protein 2,8 isoform 1; K09872 aquaporin PIP (A)	[G]	Carbohydrate transport and metabolism	Major intrinsic protein	Probable aquaporin PIP2-8, N-terminally processed GN=F12A24.3 OS=Arabidopsis thaliana (Mouse-ear cress) PE=1 SV=1	Aquaporin PIP24 {ECO:0000313|EMBL:ACB42441.1} GN=PIP2 OS=Gossypium hirsutum (Upland cotton) PE=2 SV=1	aquaporin PIP2;4 [Gossypium hirsutum]
Ghir_A07G012480.1	2070	0.992299	UP	0	0.49625	UP	0	0.579784	Up	0	Molecular Function: translation elongation factor activity (GO:0003746);; Molecular Function: GTPase activity (GO:0003924);; Molecular Function: GTP binding (GO:0005525);; Cellular Component: nucleolus (GO:0005730);; Cellular Component: mitochondrion (GO:0005739);; Cellular Component: vacuole (GO:0005773);; Cellular Component: plasma membrane (GO:0005886);; Biological Process: obsolete GTP catabo…	K03231|0|osa:4331813|Os03g0178000; K03231 elongation factor 1-alpha (A)	[J]	Translation, ribosomal structure and biogenesis	Elongation factor Tu GTP binding domain	Elongation factor 1-alpha GN=REFA4 OS=Oryza sativa subsp. japonica (Rice) PE=2 SV=2	Elongation factor 1-alpha {ECO:0000256|RuleBase:RU004060} OS=Gossypium hirsutum (Upland cotton) PE=2 SV=1	Elongation factor 1-alpha [Gossypium arboreum]
Ghir_D11G021080.1	2312	-7.88809	Down	0	-2.72481	Down	0	-0.145497	Down	2.1e-12	--	K14487|0|tcc:TCM_000723|Auxin-responsive GH3 family protein; K14487 auxin responsive GH3 gene family (A)	--	--	GH3 auxin-responsive promoter	Probable indole-3-acetic acid-amido synthetase GH3.1 GN=GH3.1 OS=Arabidopsis thaliana (Mouse-ear cress) PE=2 SV=1	Auxin-responsive GH3 family protein {ECO:0000313|EMBL:EOX91583.1} OS=Theobroma cacao (Cacao) PE=4 SV=1	Uncharacterized protein F383_10696 [Gossypium arboreum]
Ghir_D08G003210.1	2846	1.36613	UP	0	0.568466	UP	0	0.624951	Up	0	Molecular Function: ATP binding (GO:0005524);; Biological Process: protein folding (GO:0006457);; Biological Process: response to stress (GO:0006950);; Molecular Function: unfolded protein binding (GO:0051082);;	K04079|0|gmx:100807416|heat shock cognate protein 80-like; K04079 molecular chaperone HtpG (A)	[O]	Posttranslational modification, protein turnover, chaperones	Hsp90 protein	Heat shock cognate protein 80 GN=HSC80 OS=Solanum lycopersicum (Tomato) PE=2 SV=1	Heat shock protein 90 {ECO:0000313|EMBL:AGA62462.1} OS=Gossypium hirsutum (Upland cotton) PE=2 SV=1	heat shock protein 90 [Gossypium hirsutum]
Ghir_A09G005210.1	1344	-0.544447	Down	0	-0.149329	Down	7.25e-30	-0.480055	Down	4.06e-259	Cellular Component: photosystem II (GO:0009523);; Cellular Component: chloroplast thylakoid membrane (GO:0009535);; Biological Process: photosynthetic electron transport chain (GO:0009767);; Cellular Component: integral component of membrane (GO:0016021);; Molecular Function: chlorophyll binding (GO:0016168);; Biological Process: protein-chromophore linkage (GO:0018298);;	K02704|0|sly:101259972|	--	--	Photosystem II protein	Photosystem II CP47 reaction center protein {ECO:0000255|HAMAP-Rule:MF_01495} OS=Gossypium barbadense (Sea-island cotton) PE=3 SV=1	Photosystem II CP47 reaction center protein {ECO:0000256|RuleBase:RU004535} OS=Gossypium darwinii (Darwin's cotton) PE=3 SV=1	PSII 47kD protein [Gossypium barbadense]
Ghir_A05G017310.1	2316	1.77391	UP	0	1.81944	UP	0	1.43328	Up	0	Molecular Function: nucleotide binding (GO:0000166);; Biological Process: negative regulation of flavonoid biosynthetic process (GO:0009964);; Molecular Function: anthocyanidin reductase activity (GO:0033729);; Biological Process: cellular metabolic process (GO:0044237);; Molecular Function: coenzyme binding (GO:0050662);; Biological Process: oxidation-reduction process (GO:0055114);;	K08695|0|tcc:TCM_030072|NAD(P)-binding Rossmann-fold superfamily protein; K08695 anthocyanidin reductase [EC:1.3.1.77] (A)	[V]	Defense mechanisms	NAD dependent epimerase/dehydratase family	Anthocyanidin reductase GN=T13M11.8 OS=Arabidopsis thaliana (Mouse-ear cress) PE=1 SV=2	Anthocyanidin reductase {ECO:0000313|EMBL:ABM64802.1} OS=Gossypium hirsutum (Upland cotton) PE=2 SV=1	anthocyanidin reductase [Gossypium hirsutum]
Ghir_D10G016490.1	1432	0.837351	UP	0	1.69868	UP	0	2.70523	Up	0	--	--	--	--	--	--	Uncharacterized protein {ECO:0000313|EMBL:EOY06024.1} OS=Theobroma cacao (Cacao) PE=4 SV=1	Uncharacterized protein TCM_020877 [Theobroma cacao]
Ghir_D03G004050.1	1435	0.821514	UP	0	1.0348	UP	0	0.930029	Up	0	Cellular Component: nucleosome (GO:0000786);; Molecular Function: DNA binding (GO:0003677);; Cellular Component: nucleus (GO:0005634);; Biological Process: glucose catabolic process (GO:0006007);; Biological Process: nucleosome assembly (GO:0006334);; Biological Process: protein targeting (GO:0006605);; Molecular Function: protein heterodimerization activity (GO:0046982);;	K11253|1.29338e-93|crb:CARUB_v10002094mg|hypothetical protein; K11253 histone H3 (A)	[B]	Chromatin structure and dynamics	Core histone H2A/H2B/H3/H4	Histone H3.3 OS=Vitis vinifera (Grape) PE=2 SV=3	Uncharacterized protein {ECO:0000313|EnsemblPlants:TRIUR3_28506-P1} (Fragment) OS=Triticum urartu (Red wild einkorn) PE=4 SV=1	hypothetical protein CARUB_v10002094mg, partial [Capsella rubella]
Ghir_D04G012490.1	1889	0.865432	UP	0	0.800488	UP	0	0.88794	Up	0	Molecular Function: translation elongation factor activity (GO:0003746);; Molecular Function: GTPase activity (GO:0003924);; Molecular Function: GTP binding (GO:0005525);; Cellular Component: nucleolus (GO:0005730);; Cellular Component: mitochondrion (GO:0005739);; Cellular Component: vacuole (GO:0005773);; Cellular Component: plasma membrane (GO:0005886);; Biological Process: obsolete GTP catabo…	K03231|0|tcc:TCM_041082|GTP binding Elongation factor Tu family protein isoform 1; K03231 elongation factor 1-alpha (A)	[J]	Translation, ribosomal structure and biogenesis	Elongation factor Tu GTP binding domain	Elongation factor 1-alpha GN=REFA4 OS=Oryza sativa subsp. japonica (Rice) PE=2 SV=2	Elongation factor 1-alpha {ECO:0000256|RuleBase:RU004060} OS=Gossypium hirsutum (Upland cotton) PE=2 SV=1	translation elongation factor 1A-4 [Gossypium hirsutum]
Ghir_D08G019350.1	--	--	--	--	1.93018	UP	0	2.65814	Up	0	Biological Process: vacuole organization (GO:0007033);; Biological Process: response to wounding (GO:0009611);; Biological Process: anthocyanin-containing compound biosynthetic process (GO:0009718);; Biological Process: response to jasmonic acid (GO:0009753);; Biological Process: proanthocyanidin biosynthetic process (GO:0010023);; Molecular Function: oxidoreductase activity, acting on single don…	K05277|0|tcc:TCM_016139|Leucoanthocyanidin dioxygenase isoform 1; K05277 leucoanthocyanidin dioxygenase [EC:1.14.11.19] (A)	[QR]	--	non-haem dioxygenase in morphine synthesis N-terminal	Leucoanthocyanidin dioxygenase GN=ANT17 OS=Petunia hybrida (Petunia) PE=2 SV=1	Gibberellin 3-hydroxylase 1 {ECO:0000313|EMBL:ABA01483.1} OS=Gossypium hirsutum (Upland cotton) PE=2 SV=1	gibberellin 3-hydroxylase 1 [Gossypium hirsutum]
Ghir_D02G005350.1	507	0.217484	UP	4.39562e-19	0.747604	UP	7.66e-169	0.821124	Up	9.6e-256	Cellular Component: cytoplasm (GO:0005737);;	--	[DZ]	--	Translationally controlled tumour protein	Translationally-controlled tumor protein homolog GN=TCTP OS=Elaeis guineensis var. tenera (Oil palm) PE=2 SV=1	Translationally controlled tumor protein {ECO:0000313|EMBL:AGV15461.1} OS=Gossypium hirsutum (Upland cotton) PE=2 SV=1	translationally controlled tumor protein [Gossypium hirsutum]
Ghir_A11G005150.1	2145	1.34024	UP	0	3.52486	UP	0	3.31837	Up	0	Molecular Function: copper ion binding (GO:0005507);; Molecular Function: L-ascorbate oxidase activity (GO:0008447);; Cellular Component: plant-type cell wall (GO:0009505);; Biological Process: oxidation-reduction process (GO:0055114);; Biological Process: response to karrikin (GO:0080167);;	--	[Q]	Secondary metabolites biosynthesis, transport and catabolism	Multicopper oxidase	L-ascorbate oxidase homolog (Precursor) OS=Nicotiana tabacum (Common tobacco) PE=1 SV=1	SKU5 similar 17 isoform 1 {ECO:0000313|EMBL:EOX91309.1} OS=Theobroma cacao (Cacao) PE=4 SV=1	L-ascorbate oxidase [Gossypium arboreum]
Ghir_A01G001280.1	1407	3.40938	UP	0	3.58041	UP	0	4.40832	Up	0	Molecular Function: peroxidase activity (GO:0004601);; Biological Process: response to oxidative stress (GO:0006979);; Molecular Function: heme binding (GO:0020037);; Molecular Function: metal ion binding (GO:0046872);; Biological Process: oxidation-reduction process (GO:0055114);;	K00430|0|tcc:TCM_007514|Peroxidase N1; K00430 peroxidase [EC:1.11.1.7] (A)	--	--	Peroxidase	Peroxidase N1 (Precursor) OS=Nicotiana tabacum (Common tobacco) PE=1 SV=1	Bacterial-induced peroxidase {ECO:0000313|EMBL:AEN70994.1} OS=Gossypium darwinii (Darwin's cotton) PE=3 SV=1	bacterial-induced peroxidase [Gossypium davidsonii]
Ghir_D09G010740.1	2308	0.396001	UP	4.5983e-185	1.30381	UP	0	0.678445	Up	7.62e-285	Molecular Function: calcium ion binding (GO:0005509);; Biological Process: detection of calcium ion (GO:0005513);; Molecular Function: protein binding (GO:0005515);; Cellular Component: vacuole (GO:0005773);; Cellular Component: cytosol (GO:0005829);; Cellular Component: plasma membrane (GO:0005886);; Biological Process: acetyl-CoA metabolic process (GO:0006084);; Biological Process: response to …	K02183|8.87585e-104|brp:103864746|calmodulin-7-like; K02183 calmodulin (A)	[T]	Signal transduction mechanisms	EF hand	Calmodulin OS=Lilium longiflorum (Trumpet lily) PE=2 SV=2	BnaA04g15550D protein {ECO:0000313|EMBL:CDY48191.1} OS=Brassica napus (Rape) PE=4 SV=1	PREDICTED: calmodulin-7 isoform X1 [Vitis vinifera]
Ghir_A01G009750.1	1935	0.932479	UP	0	0.912697	UP	0	0.761852	Up	0	Molecular Function: translation elongation factor activity (GO:0003746);; Molecular Function: GTPase activity (GO:0003924);; Molecular Function: GTP binding (GO:0005525);; Cellular Component: nucleolus (GO:0005730);; Cellular Component: mitochondrion (GO:0005739);; Cellular Component: vacuole (GO:0005773);; Cellular Component: plasma membrane (GO:0005886);; Biological Process: obsolete GTP catabo…	K03231|0|gmx:100785429|elongation factor 1-alpha-like; K03231 elongation factor 1-alpha (A)	[J]	Translation, ribosomal structure and biogenesis	Elongation factor Tu GTP binding domain	Elongation factor 1-alpha GN=REFA4 OS=Oryza sativa subsp. japonica (Rice) PE=2 SV=2	Elongation factor 1-alpha {ECO:0000256|RuleBase:RU004060} OS=Gossypium hirsutum (Upland cotton) PE=2 SV=1	translation elongation factor 1A-2 [Gossypium hirsutum]
Ghir_D08G005660.1	1381	2.02788	UP	0	2.67104	UP	0	2.18605	Up	0	Biological Process: ethylene biosynthetic process (GO:0009693);; Molecular Function: 1-aminocyclopropane-1-carboxylate oxidase activity (GO:0009815);; Molecular Function: oxidoreductase activity, acting on paired donors, with incorporation or reduction of molecular oxygen, 2-oxoglutarate as one donor, and incorporation of one atom each of oxygen into both donors (GO:0016706);; Molecular Function:…	K05933|0|tcc:TCM_002179|Ethylene-forming enzyme; K05933 aminocyclopropanecarboxylate oxidase [EC:1.14.17.4] (A)	[QR]	--	2OG-Fe(II) oxygenase superfamily	1-aminocyclopropane-1-carboxylate oxidase 3 GN=ACO3 OS=Petunia hybrida (Petunia) PE=3 SV=1	ACC oxidase 3 {ECO:0000313|EMBL:AAZ83344.1} OS=Gossypium hirsutum (Upland cotton) PE=2 SV=1	ACC oxidase 3 [Gossypium hirsutum]
Ghir_A08G019020.1	1087	1.19899	UP	0	1.41588	UP	0	0.950055	Up	7.64e-279	Molecular Function: glutathione peroxidase activity (GO:0004602);; Cellular Component: plasma membrane (GO:0005886);; Biological Process: response to oxidative stress (GO:0006979);; Cellular Component: chloroplast (GO:0009507);; Biological Process: response to salt stress (GO:0009651);; Biological Process: response to cadmium ion (GO:0046686);; Biological Process: oxidation-reduction process (GO:…	K00432|6.84339e-113|tcc:TCM_016241|Glutathione peroxidase 6; K00432 glutathione peroxidase [EC:1.11.1.9] (A)	[O]	Posttranslational modification, protein turnover, chaperones	Glutathione peroxidase	Probable phospholipid hydroperoxide glutathione peroxidase GN=CSA OS=Citrus sinensis (Sweet orange) PE=1 SV=1	Glutathione peroxidase {ECO:0000256|RuleBase:RU000499} OS=Theobroma cacao (Cacao) PE=3 SV=1	putative phospholipid hydroperoxide glutathione peroxidase [Gossypium arboreum]
Ghir_A02G008050.1	3099	1.59435	UP	0	1.70562	UP	0	1.90595	Up	0	Cellular Component: extracellular space (GO:0005615);;	--	--	--	Pollen proteins Ole e I like	Protein DOWNSTREAM OF FLC (Precursor) GN=DFC OS=Arabidopsis thaliana (Mouse-ear cress) PE=2 SV=1	Putative SAH7 protein {ECO:0000313|EMBL:AAM78185.1} (Fragment) OS=Gossypium herbaceum (Levant cotton) PE=4 SV=1	Anther-specific LAT52 [Gossypium arboreum]
Ghir_D09G015780.1	417	-1.37353	Down	2.80464e-168	-1.30045	Down	5.39e-124	-2.63726	Down	0	Biological Process: regulation of metabolic process (GO:0019222);; Molecular Function: heat shock protein binding (GO:0031072);; Biological Process: developmental process (GO:0032502);; Biological Process: single-organism cellular process (GO:0044763);; Molecular Function: unfolded protein binding (GO:0051082);;	--	--	--	--	--	Uncharacterized protein {ECO:0000313|EMBL:EOY07472.1} OS=Theobroma cacao (Cacao) PE=4 SV=1	Chaperone DnaJ [Gossypium arboreum]
Ghir_D04G004030.2	1812	1.41483	UP	0	1.09484	UP	0	1.19168	Up	0	--	--	--	--	--	--	--	--
Ghir_D01G022390.1	1982	0.876645	UP	0	0.679495	UP	0	0.339192	Up	2.08e-260	Molecular Function: translation elongation factor activity (GO:0003746);; Molecular Function: GTPase activity (GO:0003924);; Molecular Function: GTP binding (GO:0005525);; Cellular Component: cytoplasm (GO:0005737);; Biological Process: obsolete GTP catabolic process (GO:0006184);; Biological Process: translational elongation (GO:0006414);;	K03231|0|gmx:100785429|elongation factor 1-alpha-like; K03231 elongation factor 1-alpha (A)	[J]	Translation, ribosomal structure and biogenesis	Elongation factor Tu GTP binding domain	Elongation factor 1-alpha GN=REFA4 OS=Oryza sativa subsp. japonica (Rice) PE=2 SV=2	Elongation factor 1-alpha {ECO:0000256|RuleBase:RU004060} OS=Gossypium hirsutum (Upland cotton) PE=2 SV=1	translation elongation factor 1A-6 [Gossypium hirsutum]
Ghir_D03G003350.1	2521	0.869886	UP	0	0.467822	UP	0	-0.536063	Down	0	Molecular Function: phosphoenolpyruvate carboxykinase (ATP) activity (GO:0004612);; Molecular Function: ATP binding (GO:0005524);; Biological Process: gluconeogenesis (GO:0006094);; Molecular Function: kinase activity (GO:0016301);; Biological Process: phosphorylation (GO:0016310);;	K01610|0|tcc:TCM_000904|Phosphoenolpyruvate carboxykinase 1; K01610 phosphoenolpyruvate carboxykinase (ATP) [EC:4.1.1.49] (A)	--	--	Phosphoenolpyruvate carboxykinase	Phosphoenolpyruvate carboxykinase [ATP] GN=PCKA OS=Arabidopsis thaliana (Mouse-ear cress) PE=1 SV=1	Phosphoenolpyruvate carboxykinase 1 {ECO:0000313|EMBL:EOX91837.1} OS=Theobroma cacao (Cacao) PE=3 SV=1	Phosphoenolpyruvate carboxykinase [ATP] -like protein [Gossypium arboreum]
Ghir_D02G016800.1	2380	1.3252	UP	0	0.990715	UP	0	0.904579	Up	0	Cellular Component: cytosol (GO:0005829);; Biological Process: pollen tube guidance (GO:0010183);; Molecular Function: antioxidant activity (GO:0016209);; Biological Process: cell redox homeostasis (GO:0045454);; Molecular Function: protein-disulfide reductase activity (GO:0047134);; Biological Process: oxidation-reduction process (GO:0055114);; Biological Process: regulation of pollen tube growt…	K17609|0|tcc:TCM_010384|DC1 domain-containing protein; K17609 nucleoredoxin [EC:1.8.1.8] (A)	[R]	General function prediction only	Thioredoxin-like	Probable nucleoredoxin 1 GN=At1g60420 OS=Arabidopsis thaliana (Mouse-ear cress) PE=1 SV=1	DC1 domain-containing protein {ECO:0000313|EMBL:EOY00499.1} OS=Theobroma cacao (Cacao) PE=4 SV=1	hypothetical protein F383_04337 [Gossypium arboreum]
Ghir_A12G006140.1	1053	1.71557	UP	0	1.00942	UP	0	1.58802	Up	0	Molecular Function: oxidoreductase activity, acting on paired donors, with incorporation or reduction of molecular oxygen, 2-oxoglutarate as one donor, and incorporation of one atom each of oxygen into both donors (GO:0016706);; Biological Process: oxidation-reduction process (GO:0055114);;	K00475|0|tcc:TCM_000209|Flavanone 3-hydroxylase isoform 1; K00475 naringenin 3-dioxygenase [EC:1.14.11.9] (A)	[QR]	--	non-haem dioxygenase in morphine synthesis N-terminal	Naringenin,2-oxoglutarate 3-dioxygenase (Fragment) GN=AN3 OS=Petunia hybrida (Petunia) PE=1 SV=1	Gibberellin 20-oxidase 1 {ECO:0000313|EMBL:ABA01482.1} OS=Gossypium hirsutum (Upland cotton) PE=2 SV=1	gibberellin 20-oxidase 1 [Gossypium hirsutum]
Ghir_D08G019910.1	528	1.15704	UP	3.73687e-245	1.43004	UP	1.88e-271	1.37794	Up	1.72e-173	Molecular Function: glutathione peroxidase activity (GO:0004602);; Cellular Component: plasma membrane (GO:0005886);; Biological Process: response to oxidative stress (GO:0006979);; Cellular Component: chloroplast (GO:0009507);; Biological Process: response to salt stress (GO:0009651);; Biological Process: response to cadmium ion (GO:0046686);; Biological Process: oxidation-reduction process (GO:…	K00432|2.27237e-102|tcc:TCM_016241|Glutathione peroxidase 6; K00432 glutathione peroxidase [EC:1.11.1.9] (A)	[O]	Posttranslational modification, protein turnover, chaperones	Glutathione peroxidase	Probable phospholipid hydroperoxide glutathione peroxidase 6, mitochondrial (Precursor) GN=T5C23.30 OS=Arabidopsis thaliana (Mouse-ear cress) PE=2 SV=2	Glutathione peroxidase {ECO:0000256|RuleBase:RU000499} OS=Theobroma cacao (Cacao) PE=3 SV=1	putative phospholipid hydroperoxide glutathione peroxidase [Gossypium arboreum]
Ghir_D12G003310.1	1664	1.2728	UP	0	1.93041	UP	0	1.78575	Up	0	Biological Process: protein peptidyl-prolyl isomerization (GO:0000413);; Molecular Function: peptidyl-prolyl cis-trans isomerase activity (GO:0003755);; Biological Process: protein folding (GO:0006457);;	K01802|8.25632e-122|tcc:TCM_006687|Cyclophilin-like peptidyl-prolyl cis-trans isomerase family protein; K01802 peptidylprolyl isomerase [EC:5.2.1.8] (A)	[O]	Posttranslational modification, protein turnover, chaperones	Cyclophilin type peptidyl-prolyl cis-trans isomerase/CLD	Peptidyl-prolyl cis-trans isomerase GN=PCKR1 OS=Catharanthus roseus (Madagascar periwinkle) PE=1 SV=1	Peptidyl-prolyl cis-trans isomerase {ECO:0000256|RuleBase:RU000493} OS=Theobroma cacao (Cacao) PE=3 SV=1	Cyclophilin-like peptidyl-prolyl cis-trans isomerase family protein [Theobroma cacao]
Ghir_A06G002850.1	2240	1.41327	UP	0	1.53089	UP	0	1.16542	Up	0	Cellular Component: nucleus (GO:0005634);; Cellular Component: cytoplasm (GO:0005737);; Biological Process: regulation of transcription, DNA-templated (GO:0006355);; Biological Process: auxin-activated signaling pathway (GO:0009734);; Molecular Function: protein dimerization activity (GO:0046983);;	K14484|0|tcc:TCM_034577|Aux/IAA protein isoform 1; K14484 auxin-responsive protein IAA (A)	--	--	AUX/IAA family	Auxin-responsive protein IAA9 GN=IAA9 OS=Arabidopsis thaliana (Mouse-ear cress) PE=1 SV=1	Auxin-responsive protein {ECO:0000256|RuleBase:RU004549} OS=Gossypium hirsutum (Upland cotton) PE=2 SV=1	auxin-responsive protein [Gossypium hirsutum]
Ghir_A02G005030.1	1142	0.232572	UP	5.44802e-54	0.661196	UP	0	0.670266	Up	0	Biological Process: regulation of cell growth (GO:0001558);; Cellular Component: nucleus (GO:0005634);; Cellular Component: plasma membrane (GO:0005886);; Biological Process: regulation of mitotic cell cycle (GO:0007346);; Biological Process: cell proliferation (GO:0008283);; Cellular Component: chloroplast (GO:0009507);; Cellular Component: thylakoid (GO:0009579);; Biological Process: embryo dev…	--	[DZ]	--	Translationally controlled tumour protein	Translationally-controlled tumor protein homolog GN=TCTP OS=Elaeis guineensis var. tenera (Oil palm) PE=2 SV=1	Translationally controlled tumor protein {ECO:0000313|EMBL:AGV15461.1} OS=Gossypium hirsutum (Upland cotton) PE=2 SV=1	Translationally-controlled tumor [Gossypium arboreum]
Ghir_A08G003300.1	1628	2.00301	UP	0	2.16467	UP	0	1.36866	Up	0	Molecular Function: kinase activity (GO:0016301);; Biological Process: phosphorylation (GO:0016310);; Molecular Function: 2-alkenal reductase [NAD(P)] activity (GO:0032440);; Biological Process: oxidation-reduction process (GO:0055114);;	--	[R]	General function prediction only	Leucine rich repeat	DNA-damage-repair/toleration protein DRT100 (Precursor) OS=Arabidopsis thaliana (Mouse-ear cress) PE=2 SV=2	Polygalacturonase-inhibiting protein {ECO:0000313|EMBL:ABO47744.1} OS=Gossypium hirsutum (Upland cotton) PE=2 SV=1	polygalacturonase-inhibiting protein [Gossypium hirsutum]
Ghir_D07G002520.1	1967	-6.77455	Down	0	-7.68935	Down	0	-8.7922	Down	0	Molecular Function: 6-phosphofructokinase activity (GO:0003872);; Molecular Function: ATP binding (GO:0005524);; Cellular Component: 6-phosphofructokinase complex (GO:0005945);; Biological Process: fructose 6-phosphate metabolic process (GO:0006002);; Biological Process: glycolytic process (GO:0006096);; Biological Process: phosphorylation (GO:0016310);;	K00850|0|tcc:TCM_037235|Phosphofructokinase 3 isoform 1; K00850 6-phosphofructokinase 1 [EC:2.7.1.11] (A)	[G]	Carbohydrate transport and metabolism	Phosphofructokinase	ATP-dependent 6-phosphofructokinase 3 {ECO:0000255|HAMAP-Rule:MF_03186} GN=At4g26270 OS=Arabidopsis thaliana (Mouse-ear cress) PE=1 SV=1	Phosphofructokinase 3 isoform 1 {ECO:0000313|EMBL:EOY29818.1} OS=Theobroma cacao (Cacao) PE=4 SV=1	Phosphofructokinase 3 isoform 1 [Theobroma cacao]
Ghir_D02G004330.1	1273	1.53517	UP	0	1.29475	UP	0	-0.116304	Down	2.76e-07	--	--	--	--	--	Repetitive proline-rich cell wall protein (Precursor) GN=PRP OS=Medicago sativa (Alfalfa) PE=2 SV=1	Proline-rich protein-2 {ECO:0000313|EMBL:AAK69446.1} OS=Gossypium hirsutum (Upland cotton) PE=4 SV=1	proline-rich protein-2 [Gossypium hirsutum]
Ghir_A08G005530.1	1377	1.89633	UP	0	2.22892	UP	0	2.03798	Up	0	Molecular Function: iron ion binding (GO:0005506);; Biological Process: ethylene biosynthetic process (GO:0009693);; Molecular Function: 1-aminocyclopropane-1-carboxylate oxidase activity (GO:0009815);; Molecular Function: oxidoreductase activity, acting on paired donors, with incorporation or reduction of molecular oxygen, 2-oxoglutarate as one donor, and incorporation of one atom each of oxygen…	K05933|0|tcc:TCM_002179|Ethylene-forming enzyme; K05933 aminocyclopropanecarboxylate oxidase [EC:1.14.17.4] (A)	[QR]	--	2OG-Fe(II) oxygenase superfamily	1-aminocyclopropane-1-carboxylate oxidase 3 GN=ACO3 OS=Petunia hybrida (Petunia) PE=3 SV=1	ACC oxidase 3 {ECO:0000313|EMBL:AAZ83344.1} OS=Gossypium hirsutum (Upland cotton) PE=2 SV=1	1-aminocyclopropane-1-carboxylate oxidase 3 [Gossypium arboreum]
Ghir_D13G017980.1	2857	2.70847	UP	0	2.66437	UP	0	0.960347	Up	0	Molecular Function: 5-methyltetrahydropteroyltriglutamate-homocysteine S-methyltransferase activity (GO:0003871);; Molecular Function: zinc ion binding (GO:0008270);; Biological Process: methionine biosynthetic process (GO:0009086);; Biological Process: methylation (GO:0032259);;	K00549|0|tcc:TCM_025862|Cobalamin-independent synthase family protein isoform 1; K00549 5-methyltetrahydropteroyltriglutamate--homocysteine methyltransferase [EC:2.1.1.14] (A)	[E]	Amino acid transport and metabolism	Cobalamin-independent synthase, Catalytic domain	5-methyltetrahydropteroyltriglutamate--homocysteine methyltransferase GN=METE OS=Catharanthus roseus (Madagascar periwinkle) PE=2 SV=1	Cobalamin-independent synthase family protein isoform 1 {ECO:0000313|EMBL:EOY10525.1} OS=Theobroma cacao (Cacao) PE=3 SV=1	5-methyltetrahydropteroyltriglutamate--homocysteine methyltransferase [Gossypium arboreum]
Ghir_D01G011920.1	2509	-0.840402	Down	0	-0.812096	Down	0	-0.86781	Down	0	Cellular Component: vacuole (GO:0005773);; Biological Process: proteolysis (GO:0006508);; Molecular Function: cysteine-type peptidase activity (GO:0008234);; Cellular Component: chloroplast (GO:0009507);; Biological Process: response to salt stress (GO:0009651);; Molecular Function: 2-alkenal reductase [NAD(P)] activity (GO:0032440);; Cellular Component: apoplast (GO:0048046);; Biological Process…	--	[O]	Posttranslational modification, protein turnover, chaperones	Papain family cysteine protease	Cysteine proteinase RD21a (Precursor) GN=RD21A OS=Arabidopsis thaliana (Mouse-ear cress) PE=1 SV=1	Granulin repeat cysteine protease family protein {ECO:0000313|EMBL:EOY14378.1} OS=Theobroma cacao (Cacao) PE=3 SV=1	Cysteinease RD21a -like protein [Gossypium arboreum]
Ghir_D12G009170.1	672	1.93892	UP	0	2.20022	UP	0	2.26992	Up	0	--	--	--	--	--	Lysine-rich arabinogalactan protein 18 (Precursor) GN=AGP18 OS=Arabidopsis thaliana (Mouse-ear cress) PE=2 SV=1	Uncharacterized protein {ECO:0000313|EMBL:KDP32032.1} OS=Jatropha curcas (Barbados nut) PE=4 SV=1	hypothetical protein F383_12153 [Gossypium arboreum]
Ghir_D12G020040.1	2523	-2.55314	Down	0	-2.15347	Down	0	-4.41258	Down	0	Molecular Function: nucleotide binding (GO:0000166);; Molecular Function: nucleic acid binding (GO:0003676);; Molecular Function: catalytic activity (GO:0003824);; Biological Process: metabolic process (GO:0008152);;	--	--	--	Raffinose synthase or seed imbibition protein Sip1	Probable galactinol--sucrose galactosyltransferase 2 GN=T8H10.120 OS=Arabidopsis thaliana (Mouse-ear cress) PE=2 SV=2	Hydrolase, hydrolyzing O-glycosyl compounds, putative isoform 1 {ECO:0000313|EMBL:EOY22293.1} OS=Theobroma cacao (Cacao) PE=4 SV=1	putative galactinol--sucrose galactosyltransferase 2 -like protein [Gossypium arboreum]
Ghir_D10G020630.1	1859	3.5563	UP	0	3.57033	UP	0	3.27672	Up	0	Molecular Function: aspartic-type endopeptidase activity (GO:0004190);; Biological Process: proteolysis (GO:0006508);;	--	[O]	Posttranslational modification, protein turnover, chaperones	Xylanase inhibitor N-terminal	Aspartic proteinase nepenthesin-1 (Precursor) GN=nep1 OS=Nepenthes gracilis (Slender pitcher plant) PE=1 SV=1	Eukaryotic aspartyl protease family protein {ECO:0000313|EMBL:EOY19770.1} OS=Theobroma cacao (Cacao) PE=4 SV=1	Asparticase nepenthesin-1 [Gossypium arboreum]
Ghir_A02G005650.1	1084	-0.743755	Down	1.5297e-239	-1.7112	Down	0	-2.06472	Down	5.44e-295	Molecular Function: peroxidase activity (GO:0004601);; Biological Process: response to oxidative stress (GO:0006979);; Molecular Function: heme binding (GO:0020037);; Molecular Function: metal ion binding (GO:0046872);; Biological Process: oxidation-reduction process (GO:0055114);;	K00430|0|tcc:TCM_021402|Peroxidase superfamily protein; K00430 peroxidase [EC:1.11.1.7] (A)	--	--	Peroxidase	Peroxidase 40 (Precursor) OS=Arabidopsis thaliana (Mouse-ear cress) PE=2 SV=2	Class III peroxidase {ECO:0000313|EMBL:ABW82529.1} OS=Gossypium hirsutum (Upland cotton) PE=3 SV=1	class III peroxidase [Gossypium hirsutum]
Ghir_D05G036700.1	1765	1.24828	UP	0	1.10008	UP	0	1.08251	Up	0	--	--	--	--	CBS domain	CBS domain-containing protein CBSX5 GN=CBSX5 OS=Arabidopsis thaliana (Mouse-ear cress) PE=2 SV=2	Cystathionine beta-synthase family protein isoform 1 {ECO:0000313|EMBL:EOY12875.1} OS=Theobroma cacao (Cacao) PE=4 SV=1	CBS domain-containing CBSX5 -like protein [Gossypium arboreum]
Ghir_A10G011260.1	1419	1.2186	UP	0	2.15196	UP	0	3.16552	Up	0	--	--	--	--	--	--	Uncharacterized protein {ECO:0000313|EMBL:EOY06024.1} OS=Theobroma cacao (Cacao) PE=4 SV=1	Uncharacterized protein TCM_020877 [Theobroma cacao]
Ghir_D02G021280.1	1444	2.31424	UP	0	1.26992	UP	0	0.991219	Up	9.53e-222	Molecular Function: GTPase activity (GO:0003924);; Molecular Function: structural constituent of cytoskeleton (GO:0005200);; Molecular Function: GTP binding (GO:0005525);; Cellular Component: cytoplasm (GO:0005737);; Cellular Component: microtubule (GO:0005874);; Biological Process: obsolete GTP catabolic process (GO:0006184);; Biological Process: microtubule-based process (GO:0007017);; Biologic…	K07374|0|tcc:TCM_007265|Tubulin alpha-2 chain; K07374 tubulin alpha (A)	[Z]	Cytoskeleton	Tubulin/FtsZ family, GTPase domain	Tubulin alpha-4 chain OS=Gossypium hirsutum (Upland cotton) PE=2 SV=1	Alpha-tubulin 6 {ECO:0000313|EMBL:ACM89778.1} OS=Gossypium hirsutum (Upland cotton) PE=2 SV=1	alpha-tubulin [Gossypium hirsutum]
Ghir_A01G000230.1	1222	1.07579	UP	2.36874e-303	1.42536	UP	0	0.71383	Up	9.17e-211	Molecular Function: transporter activity (GO:0005215);; Cellular Component: nucleus (GO:0005634);; Cellular Component: vacuole (GO:0005773);; Biological Process: transport (GO:0006810);; Biological Process: response to abscisic acid (GO:0009737);; Cellular Component: integral component of membrane (GO:0016021);; Cellular Component: anchored component of plasma membrane (GO:0046658);;	K09872|2.76377e-136|cit:102624436|aquaporin PIP2-7-like; K09872 aquaporin PIP (A)	[G]	Carbohydrate transport and metabolism	Major intrinsic protein	Probable aquaporin PIP2-8, N-terminally processed GN=F12A24.3 OS=Arabidopsis thaliana (Mouse-ear cress) PE=1 SV=1	PIP protein {ECO:0000313|EMBL:ACU87556.1} GN=PIP2 OS=Gossypium hirsutum (Upland cotton) PE=2 SV=1	PIP protein [Gossypium hirsutum]
Ghir_D06G010570.1	933	0.360774	UP	1.38491e-102	0.0335097	UP	0.0100884	0.940751	Up	0	--	--	--	--	--	--	--	--
Ghir_A12G007950.1	997	1.91092	UP	0	2.02063	UP	0	1.90655	Up	0	--	--	--	--	--	Lysine-rich arabinogalactan protein 18 (Precursor) GN=AGP18 OS=Arabidopsis thaliana (Mouse-ear cress) PE=2 SV=1	Uncharacterized protein {ECO:0000313|EMBL:KDP32032.1} OS=Jatropha curcas (Barbados nut) PE=4 SV=1	hypothetical protein F383_12153 [Gossypium arboreum]
Ghir_D10G005680.2	1678	0.622145	UP	0	0.827665	UP	0	0.66984	Up	1.89e-291	--	--	--	--	--	--	--	--
Ghir_A05G016120.1	3274	-3.20315	Down	0	-4.91619	Down	0	-4.4927	Down	0	Molecular Function: magnesium ion binding (GO:0000287);; Molecular Function: pyruvate decarboxylase activity (GO:0004737);; Biological Process: metabolic process (GO:0008152);; Molecular Function: thiamine pyrophosphate binding (GO:0030976);;	K01568|0|tcc:TCM_029740|Pyruvate decarboxylase-2 isoform 1; K01568 pyruvate decarboxylase [EC:4.1.1.1] (A)	[EH]	--	Thiamine pyrophosphate enzyme, N-terminal TPP binding domain	Pyruvate decarboxylase 1 GN=PDC1 OS=Pisum sativum (Garden pea) PE=2 SV=1	Pyruvate decarboxylase-2 isoform 1 {ECO:0000313|EMBL:EOY28059.1} OS=Theobroma cacao (Cacao) PE=3 SV=1	Pyruvate decarboxylase isozyme 1 [Gossypium arboreum]
Ghir_D12G025320.1	1969	-0.835231	Down	0	-0.816304	Down	0	-1.01278	Down	0	Molecular Function: cystathionine gamma-synthase activity (GO:0003962);; Cellular Component: cytosol (GO:0005829);; Biological Process: metabolic process (GO:0008152);; Molecular Function: methionine gamma-lyase activity (GO:0018826);; Molecular Function: pyridoxal phosphate binding (GO:0030170);;	K01761|0|tcc:TCM_015649|Methionine gamma-lyase; K01761 methionine-gamma-lyase [EC:4.4.1.11] (A)	[E]	Amino acid transport and metabolism	Cys/Met metabolism PLP-dependent enzyme	Methionine gamma-lyase GN=MGL OS=Arabidopsis thaliana (Mouse-ear cress) PE=1 SV=1	Methionine gamma-lyase {ECO:0000313|EMBL:EOY23895.1} OS=Theobroma cacao (Cacao) PE=3 SV=1	Methionine gamma-lyase [Theobroma cacao]
Ghir_A08G004050.1	1059	2.11203	UP	0	2.3597	UP	0	2.0072	Up	0	Cellular Component: chloroplast (GO:0009507);; Molecular Function: allene-oxide cyclase activity (GO:0046423);;	K10525|9.50291e-114|tcc:TCM_019506|Allene oxide cyclase 4 isoform 1; K10525 allene oxide cyclase [EC:5.3.99.6] (A)	--	--	Allene oxide cyclase	Allene oxide cyclase 4, chloroplastic (Precursor) GN=AOC4 OS=Arabidopsis thaliana (Mouse-ear cress) PE=2 SV=1	Allene oxide cyclase {ECO:0000313|EMBL:AGU09699.1} OS=Gossypium hirsutum (Upland cotton) PE=2 SV=1	Allene oxide cyclase 4, chloroplastic -like protein [Gossypium arboreum]
Ghir_D04G012480.1	1972	0.506385	UP	0	0.523273	UP	4.63e-270	0.49602	Up	2.26e-295	Molecular Function: translation elongation factor activity (GO:0003746);; Molecular Function: GTPase activity (GO:0003924);; Molecular Function: GTP binding (GO:0005525);; Cellular Component: nucleolus (GO:0005730);; Cellular Component: mitochondrion (GO:0005739);; Cellular Component: vacuole (GO:0005773);; Cellular Component: plasma membrane (GO:0005886);; Biological Process: obsolete GTP catabo…	K03231|0|tcc:TCM_041082|GTP binding Elongation factor Tu family protein isoform 1; K03231 elongation factor 1-alpha (A)	[J]	Translation, ribosomal structure and biogenesis	Elongation factor Tu GTP binding domain	Elongation factor 1-alpha GN=REFA4 OS=Oryza sativa subsp. japonica (Rice) PE=2 SV=2	Elongation factor 1-alpha {ECO:0000256|RuleBase:RU004060} OS=Gossypium hirsutum (Upland cotton) PE=2 SV=1	translation elongation factor 1A-4 [Gossypium hirsutum]
Ghir_A13G009050.2	3134	0.624733	UP	0	1.41215	UP	0	1.02485	Up	0	--	--	--	--	--	--	--	--
Ghir_A03G022300.1	1318	3.67225	UP	0	3.30522	UP	0	3.39059	Up	0	Molecular Function: transporter activity (GO:0005215);; Cellular Component: nucleus (GO:0005634);; Cellular Component: vacuole (GO:0005773);; Biological Process: transport (GO:0006810);; Biological Process: response to abscisic acid (GO:0009737);; Cellular Component: integral component of membrane (GO:0016021);; Cellular Component: anchored component of plasma membrane (GO:0046658);;	K09872|0|tcc:TCM_006606|Plasma membrane intrinsic protein 2,8 isoform 1; K09872 aquaporin PIP (A)	[G]	Carbohydrate transport and metabolism	Major intrinsic protein	Probable aquaporin PIP2-8, N-terminally processed GN=F12A24.3 OS=Arabidopsis thaliana (Mouse-ear cress) PE=1 SV=1	PIP protein {ECO:0000313|EMBL:ACU87555.1} GN=PIP2 OS=Gossypium hirsutum (Upland cotton) PE=2 SV=1	putative aquaporin PIP2-8 -like protein [Gossypium arboreum]
Ghir_D11G000390.1	1596	3.42852	UP	0	3.16797	UP	0	2.40207	Up	0	Cellular Component: membrane (GO:0016020);;	--	--	--	Thaumatin family	Thaumatin-like protein (Precursor) GN=At1g18250 OS=Arabidopsis thaliana (Mouse-ear cress) PE=2 SV=2	Pathogenesis-related thaumatin superfamily protein {ECO:0000313|EMBL:EOY21295.1} OS=Theobroma cacao (Cacao) PE=4 SV=1	hypothetical protein F383_27474 [Gossypium arboreum]
Ghir_A08G004040.1	1160	3.43905	UP	0	3.33446	UP	0	3.46792	Up	0	Cellular Component: plasma membrane (GO:0005886);; Biological Process: response to desiccation (GO:0009269);; Biological Process: response to cold (GO:0009409);; Cellular Component: chloroplast thylakoid membrane (GO:0009535);; Cellular Component: chloroplast stroma (GO:0009570);; Biological Process: response to fungus (GO:0009620);; Biological Process: response to salt stress (GO:0009651);; Cell…	K10525|2.91637e-141|tcc:TCM_019506|Allene oxide cyclase 4 isoform 1; K10525 allene oxide cyclase [EC:5.3.99.6] (A)	--	--	Allene oxide cyclase	Allene oxide cyclase 4, chloroplastic (Precursor) GN=AOC4 OS=Arabidopsis thaliana (Mouse-ear cress) PE=2 SV=1	Allene oxide cyclase {ECO:0000313|EMBL:AGU09699.1} OS=Gossypium hirsutum (Upland cotton) PE=2 SV=1	Allene oxide cyclase 4, chloroplastic -like protein [Gossypium arboreum]
Ghir_A05G023210.1	1569	1.08265	UP	0	1.11899	UP	0	0.479035	Up	5.14e-179	Molecular Function: peroxidase activity (GO:0004601);; Molecular Function: copper ion binding (GO:0005507);; Molecular Function: calcium ion binding (GO:0005509);; Molecular Function: ATP binding (GO:0005524);; Molecular Function: calcium-dependent phospholipid binding (GO:0005544);; Cellular Component: cell wall (GO:0005618);; Cellular Component: mitochondrion (GO:0005739);; Cellular Component: …	--	[U]	Intracellular trafficking, secretion, and vesicular transport	Annexin	Annexin D1 GN=At1g35720 OS=Arabidopsis thaliana (Mouse-ear cress) PE=1 SV=1	Annexin {ECO:0000256|RuleBase:RU003540} OS=Gossypium hirsutum (Upland cotton) PE=2 SV=1	cotton annexin 3 [Gossypium hirsutum]
Ghir_D07G013030.1	1920	1.41508	UP	0	1.75738	UP	0	2.01141	Up	0	Molecular Function: iron ion binding (GO:0005506);; Molecular Function: electron carrier activity (GO:0009055);; Molecular Function: heme binding (GO:0020037);; Molecular Function: flavonoid 3',5'-hydroxylase activity (GO:0033772);; Biological Process: oxidation-reduction process (GO:0055114);;	K13083|0|tcc:TCM_040896|Flavonoid 3',5'-hydroxylase 2 isoform 1; K13083 flavonoid 3',5'-hydroxylase [EC:1.14.13.88] (A)	[Q]	Secondary metabolites biosynthesis, transport and catabolism	Cytochrome P450	Flavonoid 3&apos;,5&apos;-hydroxylase 2 GN=CYP75A3 OS=Petunia hybrida (Petunia) PE=2 SV=1	Flavonoid 3',5'-hydroxylase {ECO:0000313|EMBL:AAP31058.1} OS=Gossypium hirsutum (Upland cotton) PE=2 SV=1	flavonoid 3&apos;,5&apos;-hydroxylase [Gossypium hirsutum]
Ghir_A02G009100.1	1721	1.04061	UP	0	1.28557	UP	0	1.37635	Up	0	Biological Process: fatty acid biosynthetic process (GO:0006633);; Cellular Component: chloroplast (GO:0009507);; Molecular Function: acyl-[acyl-carrier-protein] desaturase activity (GO:0045300);; Molecular Function: transition metal ion binding (GO:0046914);; Biological Process: oxidation-reduction process (GO:0055114);;	K03921|0|tcc:TCM_019858|Plant stearoyl-acyl-carrier-protein desaturase family protein; K03921 acyl-[acyl-carrier-protein] desaturase [EC:1.14.19.2] (A)	--	--	Fatty acid desaturase	Acyl-[acyl-carrier-protein] desaturase, chloroplastic (Precursor) OS=Ricinus communis (Castor bean) PE=1 SV=1	Acyl-[acyl-carrier-protein] desaturase {ECO:0000256|RuleBase:RU000582} OS=Theobroma cacao (Cacao) PE=3 SV=1	Acyl-[acyl-carrier-protein] desaturase, chloroplastic [Gossypium arboreum]
Ghir_D13G021140.1	3152	2.09372	UP	0	1.86469	UP	0	1.63179	Up	0	Biological Process: RNA splicing, via endonucleolytic cleavage and ligation (GO:0000394);; Molecular Function: serine-type endopeptidase activity (GO:0004252);; Cellular Component: extracellular region (GO:0005576);; Cellular Component: Golgi apparatus (GO:0005794);; Biological Process: proteolysis (GO:0006508);; Biological Process: methionine biosynthetic process (GO:0009086);; Cellular Componen…	--	--	--	Subtilase family	Subtilisin-like protease (Precursor) GN=At5g67360 OS=Arabidopsis thaliana (Mouse-ear cress) PE=1 SV=1	Subtilase family protein {ECO:0000313|EMBL:EOY30244.1} OS=Theobroma cacao (Cacao) PE=4 SV=1	Subtilisin-like protease [Gossypium arboreum]
Ghir_D11G010980.1	1991	1.61455	UP	0	1.46379	UP	0	1.50651	Up	0	--	--	--	--	No apical meristem (NAM) protein	NAC domain-containing protein 45 {ECO:0000312|EMBL:AEE73912.1} OS=Arabidopsis thaliana (Mouse-ear cress) PE=2 SV=1	NAC domain protein NAC71 {ECO:0000313|EMBL:AHJ79212.1} OS=Gossypium hirsutum (Upland cotton) PE=2 SV=1	NAC domain protein NAC71 [Gossypium hirsutum]
Ghir_D09G022270.1	3140	0.861349	UP	0	0.895641	UP	0	0.545816	Up	0	--	--	--	--	Frigida-like protein	FRIGIDA-like protein 4a GN=FRL4A OS=Arabidopsis thaliana (Mouse-ear cress) PE=2 SV=1	FRIGIDA-like protein isoform 1 {ECO:0000313|EMBL:EOY05686.1} OS=Theobroma cacao (Cacao) PE=4 SV=1	Protein FRIGIDA -like protein [Gossypium arboreum]
Ghir_D02G002300.2	1905	1.38521	UP	0	1.8596	UP	0	1.06741	Up	0	--	--	--	--	--	--	--	--
Ghir_A08G022380.1	1401	-1.39619	Down	0	-0.96286	Down	0	-1.64234	Down	0	--	--	[C]	Energy production and conversion	Aldo/keto reductase family	Probable aldo-keto reductase 1 GN=AKR1 OS=Glycine max (Soybean) PE=2 SV=1	NAD(P)-linked oxidoreductase superfamily protein {ECO:0000313|EMBL:EOY11095.1} OS=Theobroma cacao (Cacao) PE=4 SV=1	putative aldo-keto reductase 1 [Gossypium arboreum]
Ghir_A13G001540.1	3064	-1.12504	Down	0	-0.92028	Down	0	-1.55954	Down	0	--	--	--	--	Hs1pro-1 protein C-terminus	Nematode resistance protein-like HSPRO2 GN=HSPRO2 OS=Arabidopsis thaliana (Mouse-ear cress) PE=1 SV=1	Sugar beet HS1 PRO-1 2 {ECO:0000313|EMBL:EOY17863.1} OS=Theobroma cacao (Cacao) PE=4 SV=1	sugar beet HS1 PRO-1 2 [Theobroma cacao]
Ghir_A02G002190.1	2483	-1.14409	Down	0	-0.89917	Down	0	-1.55281	Down	0	Molecular Function: nucleotide binding (GO:0000166);; Cellular Component: endosome (GO:0005768);; Cellular Component: trans-Golgi network (GO:0005802);; Biological Process: carbohydrate metabolic process (GO:0005975);; Biological Process: tryptophan catabolic process (GO:0006569);; Biological Process: nucleotide-sugar metabolic process (GO:0009225);; Biological Process: indoleacetic acid biosynth…	K08679|0|tcc:TCM_020234|UDP-D-glucuronate 4-epimerase 6; K08679 UDP-glucuronate 4-epimerase [EC:5.1.3.6] (A)	[M]	Cell wall/membrane/envelope biogenesis	NAD dependent epimerase/dehydratase family	UDP-glucuronate 4-epimerase 6 GN=F14O13.1 OS=Arabidopsis thaliana (Mouse-ear cress) PE=1 SV=1	UDP-D-glucuronic acid 4-epimerase {ECO:0000313|EMBL:ADB24770.1} OS=Gossypium hirsutum (Upland cotton) PE=2 SV=1	UDP-D-glucuronic acid 4-epimerase [Gossypium hirsutum]
Ghir_D11G008250.1	1317	1.17878	UP	0	1.07688	UP	0	0.67908	Up	1.15e-220	Molecular Function: GTPase activity (GO:0003924);; Molecular Function: structural constituent of cytoskeleton (GO:0005200);; Molecular Function: GTP binding (GO:0005525);; Cellular Component: cell wall (GO:0005618);; Cellular Component: cytosol (GO:0005829);; Cellular Component: microtubule (GO:0005874);; Cellular Component: plasma membrane (GO:0005886);; Biological Process: obsolete GTP cataboli…	K07374|0|pda:103723819|tubulin alpha-3 chain; K07374 tubulin alpha (A)	[Z]	Cytoskeleton	Tubulin/FtsZ family, GTPase domain	Tubulin alpha-3 chain GN=TUBA3 OS=Eleusine indica (Goosegrass) PE=2 SV=1	Alpha-tubulin {ECO:0000313|EMBL:ABO47738.1} OS=Gossypium hirsutum (Upland cotton) PE=2 SV=1	alpha-tubulin [Gossypium hirsutum]
Ghir_A12G001000.1	1232	1.31623	UP	0	0.686651	UP	1.05e-163	1.03325	Up	0	Molecular Function: glutathione transferase activity (GO:0004364);;	K00799|4.98862e-124|tcc:TCM_004593|Glutathione S-transferase 7 isoform 1; K00799 glutathione S-transferase [EC:2.5.1.18] (A)	[O]	Posttranslational modification, protein turnover, chaperones	Glutathione S-transferase, N-terminal domain	Glutathione S-transferase F6 GN=F22D16.7 OS=Arabidopsis thaliana (Mouse-ear cress) PE=1 SV=2	Glutathione S-transferase 7 isoform 1 {ECO:0000313|EMBL:EOX95009.1} OS=Theobroma cacao (Cacao) PE=3 SV=1	Glutathione S-transferase F6 -like protein [Gossypium arboreum]
Ghir_A08G025420.1	944	0.97049	UP	0	0.620168	UP	3.47e-154	0.632381	Up	6.04e-162	Molecular Function: peroxidase activity (GO:0004601);; Cellular Component: plasma membrane (GO:0005886);; Cellular Component: chloroplast (GO:0009507);; Biological Process: response to cadmium ion (GO:0046686);; Molecular Function: peroxiredoxin activity (GO:0051920);; Biological Process: oxidation-reduction process (GO:0055114);;	--	[O]	Posttranslational modification, protein turnover, chaperones	Redoxin	Peroxiredoxin-2B GN=F12P19.14 OS=Arabidopsis thaliana (Mouse-ear cress) PE=1 SV=1	Peroxiredoxin {ECO:0000313|EMBL:ACJ11720.1} OS=Gossypium hirsutum (Upland cotton) PE=2 SV=1	peroxiredoxin [Gossypium hirsutum]
Ghir_D07G003490.1	1250	-0.329005	Down	9.27044e-114	-0.235688	Down	8.98e-55	-2.01776	Down	0	--	--	--	--	--	--	Putative uncharacterized protein {ECO:0000313|EMBL:EEF46916.1} OS=Ricinus communis (Castor bean) PE=4 SV=1	conserved hypothetical protein [Ricinus communis]
Ghir_D09G021890.1	938	0.559416	UP	2.7211e-199	0.348448	UP	1.59e-65	1.13574	Up	0	Biological Process: transport (GO:0006810);;	--	--	--	Probable lipid transfer	Non-specific lipid-transfer protein 3 (Precursor) OS=Prunus dulcis (Almond) PE=2 SV=1	Non-specific lipid-transfer protein {ECO:0000256|RuleBase:RU000628} OS=Theobroma cacao (Cacao) PE=3 SV=1	Non-specific lipid-transfer 3 [Gossypium arboreum]
Ghir_D01G013270.1	3256	0.123641	UP	1.83761e-28	0.336451	UP	1.45e-227	0.111492	Up	2.01e-37	Cellular Component: plasmodesma (GO:0009506);; Biological Process: raffinose catabolic process (GO:0034484);; Molecular Function: raffinose alpha-galactosidase activity (GO:0052692);; Biological Process: response to karrikin (GO:0080167);;	K06617|0|tcc:TCM_024718|Seed imbibition 2 isoform 1; K06617 raffinose synthase [EC:2.4.1.82] (A)	--	--	Raffinose synthase or seed imbibition protein Sip1	Probable galactinol--sucrose galactosyltransferase 2 GN=T8H10.120 OS=Arabidopsis thaliana (Mouse-ear cress) PE=2 SV=2	Seed imbibition 2 isoform 1 {ECO:0000313|EMBL:EOY09293.1} OS=Theobroma cacao (Cacao) PE=4 SV=1	putative galactinol--sucrose galactosyltransferase 2 -like protein [Gossypium arboreum]
Ghir_A11G000300.1	1590	3.73778	UP	0	3.51902	UP	0	3.17234	Up	0	Cellular Component: membrane (GO:0016020);;	--	--	--	Thaumatin family	Thaumatin-like protein (Precursor) GN=At1g18250 OS=Arabidopsis thaliana (Mouse-ear cress) PE=2 SV=2	Pathogenesis-related thaumatin superfamily protein {ECO:0000313|EMBL:EOY21295.1} OS=Theobroma cacao (Cacao) PE=4 SV=1	hypothetical protein F383_27474 [Gossypium arboreum]
Ghir_A04G012800.1	2028	1.94568	UP	0	1.62888	UP	0	1.41711	Up	0	Molecular Function: GTPase activity (GO:0003924);; Molecular Function: structural constituent of cytoskeleton (GO:0005200);; Molecular Function: GTP binding (GO:0005525);; Cellular Component: cytoplasm (GO:0005737);; Cellular Component: microtubule (GO:0005874);; Biological Process: obsolete GTP catabolic process (GO:0006184);; Biological Process: microtubule-based process (GO:0007017);; Biologic…	K07374|0|tcc:TCM_007265|Tubulin alpha-2 chain; K07374 tubulin alpha (A)	[Z]	Cytoskeleton	Tubulin/FtsZ family, GTPase domain	Tubulin alpha-2 chain OS=Gossypium hirsutum (Upland cotton) PE=2 SV=1	Alpha-tubulin {ECO:0000313|EMBL:ABO47739.1} OS=Gossypium hirsutum (Upland cotton) PE=2 SV=1	alpha-tubulin [Gossypium hirsutum]
Ghir_A13G017170.1	2642	-0.631535	Down	0	-0.428473	Down	5.07e-258	-0.770743	Down	0	Cellular Component: plastid small ribosomal subunit (GO:0000312);; Molecular Function: structural constituent of ribosome (GO:0003735);; Cellular Component: mitochondrial small ribosomal subunit (GO:0005763);; Biological Process: translation (GO:0006412);; Cellular Component: chloroplast (GO:0009507);; Molecular Function: rRNA binding (GO:0019843);;	K02992|4.2872e-100|vvi:7498563|rps7, ViviM_p040; ribosomal protein S7; K02992 small subunit ribosomal protein S7 (A)	[J]	Translation, ribosomal structure and biogenesis	Ribosomal protein S7p/S5e	Ribosomal protein S7, mitochondrial GN=RPS7 OS=Arabidopsis thaliana (Mouse-ear cress) PE=2 SV=1	Ribosomal protein S7 {ECO:0000313|EMBL:ABD65464.1} OS=Gossypium hirsutum (Upland cotton) PE=4 SV=1	ribosomal protein S7 [Gossypium hirsutum]
Ghir_D03G004880.1	4205	0.410565	UP	1.12165e-216	1.73796	UP	0	0.796041	Up	5.95e-293	Molecular Function: zinc ion binding (GO:0008270);; Cellular Component: integral component of membrane (GO:0016021);; Molecular Function: cellulose synthase (UDP-forming) activity (GO:0016760);; Biological Process: cellulose biosynthetic process (GO:0030244);;	K10999|0|tcc:TCM_001310|Cellulose synthase 6; K10999 cellulose synthase A [EC:2.4.1.12] (A)	--	--	Cellulose synthase	Cellulose synthase A catalytic subunit 6 [UDP-forming] GN=MVP7.7 OS=Arabidopsis thaliana (Mouse-ear cress) PE=1 SV=2	Cellulose synthase {ECO:0000256|RuleBase:RU361116} OS=Gossypium hirsutum (Upland cotton) PE=2 SV=1	Cellulose synthase A catalytic subunit 2 [UDP-forming] -like protein [Gossypium arboreum]
Ghir_A02G007440.1	1157	0.833118	UP	3.24139e-226	1.3806	UP	0	1.03222	Up	5.85e-304	Molecular Function: DNA binding (GO:0003677);; Molecular Function: transcription factor activity, sequence-specific DNA binding (GO:0003700);; Cellular Component: nucleus (GO:0005634);; Cellular Component: cytoplasm (GO:0005737);; Biological Process: regulation of transcription, DNA-templated (GO:0006355);; Molecular Function: protein dimerization activity (GO:0046983);; Biological Process: plant…	K09264|1.42356e-134|tcc:TCM_035212|Mads box protein, putative; K09264 MADS-box transcription factor, plant (A)	[K]	Transcription	SRF-type transcription factor (DNA-binding and dimerisation domain)	Floral homeotic protein PMADS 2 GN=PMADS2 OS=Petunia hybrida (Petunia) PE=2 SV=1	MADS-12 {ECO:0000313|EMBL:ACJ26767.1} OS=Gossypium hirsutum (Upland cotton) PE=2 SV=1	MADS-12 [Gossypium hirsutum]
Ghir_A09G017080.1	2594	0.351514	UP	1.09471e-96	1.59745	UP	0	1.31511	Up	0	Biological Process: sphingolipid biosynthetic process (GO:0030148);; Molecular Function: inositol phosphoceramide synthase activity (GO:0045140);;	--	[S]	Function unknown	PAP2 superfamily C-terminal	Phosphatidylinositol:ceramide inositolphosphotransferase 1 GN=F5K20.320 OS=Arabidopsis thaliana (Mouse-ear cress) PE=2 SV=1	Inositol phosphorylceramide synthase 1 {ECO:0000313|EMBL:EOY07341.1} OS=Theobroma cacao (Cacao) PE=4 SV=1	Inositol phosphorylceramide synthase 1 [Theobroma cacao]
Ghir_A09G005420.1	2090	-1.15529	Down	0	-0.677368	Down	0	-1.23136	Down	0	Molecular Function: structural constituent of ribosome (GO:0003735);; Biological Process: translation (GO:0006412);; Cellular Component: chloroplast (GO:0009507);; Cellular Component: small ribosomal subunit (GO:0015935);; Molecular Function: rRNA binding (GO:0019843);;	K02986|4.2396e-140|tcc:ThcaC_p022|rps4; ribosomal protein S4; K02986 small subunit ribosomal protein S4 (A)	[J]	Translation, ribosomal structure and biogenesis	Ribosomal protein S4/S9 N-terminal domain	30S ribosomal protein S4, chloroplastic GN=rps4 OS=Gossypium hirsutum (Upland cotton) PE=3 SV=1	30S ribosomal protein S4, chloroplastic {ECO:0000256|HAMAP-Rule:MF_01306} OS=Gossypium darwinii (Darwin's cotton) PE=3 SV=1	ribosomal protein S4 [Gossypium hirsutum]
Ghir_A13G018780.1	2717	-0.508318	Down	1.02183e-257	-1.1428	Down	0	-1.11467	Down	0	Molecular Function: calcium ion binding (GO:0005509);; Cellular Component: mitochondrion (GO:0005739);; Cellular Component: vacuolar membrane (GO:0005774);; Cellular Component: endoplasmic reticulum (GO:0005783);; Cellular Component: plasma membrane (GO:0005886);; Biological Process: protein folding (GO:0006457);; Biological Process: response to heat (GO:0009408);; Cellular Component: plasmodesma…	K08057|0|eus:EUTSA_v10023481mg|hypothetical protein; K08057 calreticulin (A)	[O]	Posttranslational modification, protein turnover, chaperones	Calreticulin family	Calreticulin (Precursor) OS=Prunus armeniaca (Apricot) PE=2 SV=1	ER-localized calreticulin {ECO:0000313|EMBL:AGV22359.1} OS=Gossypium arboreum (Tree cotton) PE=2 SV=1	ER-localized calreticulin [Gossypium arboreum]
Ghir_A03G005650.1	1767	1.77654	UP	0	1.5128	UP	0	1.36245	Up	0	Molecular Function: GTPase activity (GO:0003924);; Molecular Function: structural constituent of cytoskeleton (GO:0005200);; Molecular Function: GTP binding (GO:0005525);; Cellular Component: Golgi apparatus (GO:0005794);; Cellular Component: microtubule (GO:0005874);; Biological Process: gluconeogenesis (GO:0006094);; Biological Process: obsolete GTP catabolic process (GO:0006184);; Biological P…	K07375|0|tcc:TCM_041705|Tubulin beta 8; K07375 tubulin beta (A)	[Z]	Cytoskeleton	Tubulin/FtsZ family, GTPase domain	Tubulin beta-8 chain GN=MRO11.10 OS=Arabidopsis thaliana (Mouse-ear cress) PE=2 SV=2	Beta-tubulin 19 {ECO:0000313|EMBL:ABY86665.1} OS=Gossypium hirsutum (Upland cotton) PE=2 SV=1	beta-tubulin 19 [Gossypium hirsutum]
Ghir_D06G002830.1	2535	1.28108	UP	0	1.40951	UP	0	1.09924	Up	0	Cellular Component: nucleus (GO:0005634);; Cellular Component: cytoplasm (GO:0005737);; Biological Process: regulation of transcription, DNA-templated (GO:0006355);; Biological Process: auxin-activated signaling pathway (GO:0009734);; Molecular Function: protein dimerization activity (GO:0046983);;	K14484|0|tcc:TCM_034577|Aux/IAA protein isoform 1; K14484 auxin-responsive protein IAA (A)	--	--	AUX/IAA family	Auxin-responsive protein IAA9 GN=IAA9 OS=Arabidopsis thaliana (Mouse-ear cress) PE=1 SV=1	Auxin-responsive protein {ECO:0000256|RuleBase:RU004549} OS=Gossypium hirsutum (Upland cotton) PE=2 SV=1	Auxin-responsive IAA9 -like protein [Gossypium arboreum]
Ghir_A05G026470.1	2033	0.691747	UP	2.99636e-243	1.75832	UP	0	2.35776	Up	0	Molecular Function: monooxygenase activity (GO:0004497);; Molecular Function: iron ion binding (GO:0005506);; Cellular Component: mitochondrion (GO:0005739);; Molecular Function: electron carrier activity (GO:0009055);; Cellular Component: chloroplast thylakoid membrane (GO:0009535);; Biological Process: response to wounding (GO:0009611);; Biological Process: response to fungus (GO:0009620);; Bio…	K01723|0|tcc:TCM_033962|Allene oxide synthase; K01723 hydroperoxide dehydratase [EC:4.2.1.92] (A)	--	--	Cytochrome P450	Allene oxide synthase, chloroplastic (Precursor) GN=CYP74A OS=Linum usitatissimum (Flax) PE=1 SV=1	Chloroplast allene oxide synthase 6 {ECO:0000313|EMBL:AGV22361.1} OS=Gossypium arboreum (Tree cotton) PE=2 SV=1	chloroplast allene oxide synthase 6 [Gossypium arboreum]
Ghir_A06G015760.1	384	0.714109	UP	8.86886e-99	0.447454	UP	5.54e-44	0.519725	Up	3.17e-57	Cellular Component: intracellular (GO:0005622);; Biological Process: cellular protein modification process (GO:0006464);; Biological Process: ubiquitin-dependent protein catabolic process (GO:0006511);;	K08770|4.51329e-80|pxb:103937029|polyubiquitin; K08770 ubiquitin C (A)	[OR]	--	Ubiquitin family	NEDD8-like protein RUB2 (Precursor) GN=T20F21.24 OS=Arabidopsis thaliana (Mouse-ear cress) PE=1 SV=3	Polyubiquitin {ECO:0000313|EMBL:AHW29561.1} OS=Picrorhiza kurrooa PE=2 SV=1	Similar to Polyubiquitin; acc. no. P0CG74 [Pyronema omphalodes CBS 100304]
Ghir_A02G002640.2	1522	2.63558	UP	0	2.1429	UP	0	2.3871	Up	0	--	--	--	--	--	--	--	--
Ghir_A10G007150.3	3316	0.574151	UP	0	1.01244	UP	0	0.208827	Up	1.4e-79	--	--	--	--	--	--	--	--
Ghir_D13G021050.1	3031	-1.29612	Down	0	-2.15456	Down	0	-1.49102	Down	0	Biological Process: sucrose metabolic process (GO:0005985);; Biological Process: biosynthetic process (GO:0009058);; Molecular Function: sucrose synthase activity (GO:0016157);;	K00695|0|tcc:TCM_037464|Sucrose synthase 4 isoform 1; K00695 sucrose synthase [EC:2.4.1.13] (A)	[M]	Cell wall/membrane/envelope biogenesis	Sucrose synthase	Sucrose synthase GN=SS OS=Glycine max (Soybean) PE=1 SV=2	Sucrose synthase isoform D {ECO:0000313|EMBL:AEK81522.1} OS=Gossypium hirsutum (Upland cotton) PE=2 SV=1	sucrose synthase isoform D [Gossypium hirsutum]
Ghir_D06G014450.1	1446	-0.90403	Down	0	-0.457638	Down	4.15e-87	-1.31826	Down	0	--	--	--	--	Dormancy/auxin associated protein	Auxin-repressed 12.5 kDa protein OS=Fragaria ananassa (Strawberry) PE=2 SV=1	Uncharacterized protein {ECO:0000313|EMBL:EMJ13447.1} OS=Prunus persica (Peach) PE=4 SV=1	Auxin-repressed 12.5 kDa [Gossypium arboreum]
Ghir_D11G022080.1	2765	0.493942	UP	1.06957e-234	1.14817	UP	0	0.854714	Up	0	--	--	--	--	von Willebrand factor type A domain	--	Zinc finger family protein, putative isoform 1 {ECO:0000313|EMBL:EOX91840.1} OS=Theobroma cacao (Cacao) PE=4 SV=1	Zinc finger family protein, putative isoform 1 [Theobroma cacao]
Ghir_A12G019480.1	1620	0.809288	UP	0	1.14538	UP	0	1.01887	Up	0	Molecular Function: glycogenin glucosyltransferase activity (GO:0008466);; Molecular Function: intramolecular transferase activity (GO:0016866);; Biological Process: cellulose biosynthetic process (GO:0030244);;	K13379|0|tcc:TCM_014329|Reversibly glycosylated polypeptide 3; K13379 reversibly glycosylated polypeptide / UDP-arabinopyranose mutase [EC:2.4.1.- 5.4.99.30] (A)	--	--	Reversibly glycosylated polypeptide	Alpha-1,4-glucan-protein synthase [UDP-forming] 2 GN=UPTG2 OS=Solanum tuberosum (Potato) PE=1 SV=1	Reversibly glycosylated polypeptide 3 {ECO:0000313|EMBL:EOY22128.1} OS=Theobroma cacao (Cacao) PE=4 SV=1	Alpha-1,4-glucan-protein synthase [UDP-forming] 2 [Gossypium arboreum]
Ghir_D08G021330.2	1079	0.667652	UP	8.60568e-211	0.739349	UP	2.03e-211	0.591541	Up	9.88e-155	--	--	--	--	--	--	--	--
Ghir_D05G018520.1	1508	0.582276	UP	3.94495e-117	2.10207	UP	0	1.88014	Up	0	Biological Process: response to stress (GO:0006950);; Biological Process: response to water (GO:0009415);;	--	--	--	Dehydrin	Dehydrin COR47 GN=F5M15.22 OS=Arabidopsis thaliana (Mouse-ear cress) PE=1 SV=2	Dehydrin 2, putative {ECO:0000313|EMBL:EOY15190.1} OS=Theobroma cacao (Cacao) PE=3 SV=1	Dehydrin ERD10 -like protein [Gossypium arboreum]
Ghir_A07G018790.1	1477	1.46899	UP	0	1.82511	UP	0	2.00991	Up	0	Molecular Function: glutamate-ammonia ligase activity (GO:0004356);; Molecular Function: ATP binding (GO:0005524);; Cellular Component: cytoplasm (GO:0005737);; Biological Process: glutamine biosynthetic process (GO:0006542);;	K01915|0|tcc:TCM_017447|Glutamine synthase clone R1, 1,ATGLN1,1 isoform 1; K01915 glutamine synthetase [EC:6.3.1.2] (A)	[E]	Amino acid transport and metabolism	Glutamine synthetase, catalytic domain	Glutamine synthetase cytosolic isozyme 1 GN=GS1-1 OS=Vitis vinifera (Grape) PE=2 SV=1	Glutamine synthetase {ECO:0000256|RuleBase:RU004356} OS=Gossypium hirsutum (Upland cotton) PE=2 SV=1	glutamine synthetase [Gossypium herbaceum]
Ghir_A06G019630.2	1476	1.42125	UP	0	1.65614	UP	0	1.34646	Up	0	--	--	--	--	--	--	--	--
Ghir_A11G010940.1	2730	-1.57067	Down	0	-1.10736	Down	0	-2.0691	Down	0	Cellular Component: plasma membrane (GO:0005886);; Cellular Component: chloroplast thylakoid membrane (GO:0009535);; Cellular Component: integral component of membrane (GO:0016021);; Biological Process: plasma membrane ATP synthesis coupled proton transport (GO:0042777);; Cellular Component: proton-transporting ATP synthase complex, coupling factor F(o) (GO:0045263);; Molecular Function: proton-t…	K02109|3.10031e-59|tcc:ThcaC_p007|atpF; ATP synthase CF0 subunit I; K02109 F-type H+-transporting ATPase subunit b (A)	--	--	ATP synthase B/B' CF(0)	ATP synthase subunit b, chloroplastic {ECO:0000255|HAMAP-Rule:MF_01398} OS=Gossypium hirsutum (Upland cotton) PE=3 SV=1	ATP synthase subunit b, chloroplastic {ECO:0000256|HAMAP-Rule:MF_01398} OS=Gossypium longicalyx PE=3 SV=1	ATP synthase CF0 subunit I [Gossypium thurberi]
Ghir_D04G017160.1	1972	1.73226	UP	0	1.85	UP	0	1.66411	Up	0	Molecular Function: GTPase activity (GO:0003924);; Molecular Function: structural constituent of cytoskeleton (GO:0005200);; Molecular Function: GTP binding (GO:0005525);; Cellular Component: cytoplasm (GO:0005737);; Cellular Component: microtubule (GO:0005874);; Biological Process: obsolete GTP catabolic process (GO:0006184);; Biological Process: microtubule-based process (GO:0007017);; Biologic…	K07374|0|tcc:TCM_007265|Tubulin alpha-2 chain; K07374 tubulin alpha (A)	[Z]	Cytoskeleton	Tubulin/FtsZ family, GTPase domain	Tubulin alpha-2 chain OS=Gossypium hirsutum (Upland cotton) PE=2 SV=1	Alpha-tubulin 2 {ECO:0000313|EMBL:ACM89776.1} OS=Gossypium hirsutum (Upland cotton) PE=2 SV=1	RecName: Full=Tubulin alpha-2 chain; AltName: Full=Alpha-2-tubulin [Gossypium hirsutum]
Ghir_D02G002390.1	1317	-0.643249	Down	2.63373e-266	-0.348671	Down	4.91e-77	-0.731977	Down	6.56e-254	Molecular Function: nucleotide binding (GO:0000166);; Cellular Component: endosome (GO:0005768);; Cellular Component: trans-Golgi network (GO:0005802);; Biological Process: carbohydrate metabolic process (GO:0005975);; Biological Process: tryptophan catabolic process (GO:0006569);; Biological Process: nucleotide-sugar metabolic process (GO:0009225);; Biological Process: indoleacetic acid biosynth…	K08679|0|tcc:TCM_020234|UDP-D-glucuronate 4-epimerase 6; K08679 UDP-glucuronate 4-epimerase [EC:5.1.3.6] (A)	[M]	Cell wall/membrane/envelope biogenesis	NAD dependent epimerase/dehydratase family	UDP-glucuronate 4-epimerase 6 GN=F14O13.1 OS=Arabidopsis thaliana (Mouse-ear cress) PE=1 SV=1	UDP-D-glucuronic acid 4-epimerase {ECO:0000313|EMBL:ADB24770.1} OS=Gossypium hirsutum (Upland cotton) PE=2 SV=1	UDP-D-glucuronic acid 4-epimerase [Gossypium hirsutum]
Ghir_A05G036380.1	1134	0.871178	UP	8.6634e-220	1.43281	UP	0	1.25963	Up	0	Molecular Function: ATP binding (GO:0005524);; Cellular Component: cytoplasm (GO:0005737);; Cellular Component: cytoskeleton (GO:0005856);;	K10355|0|sot:102582178|actin-58-like; K10355 actin, other eukaryote (A)	[Z]	Cytoskeleton	Actin	Actin-58 GN=AC58 OS=Solanum tuberosum (Potato) PE=3 SV=1	Uncharacterized protein {ECO:0000313|EnsemblPlants:PGSC0003DMT400060225} OS=Solanum tuberosum (Potato) PE=3 SV=1	Actin-58 [Gossypium arboreum]
Ghir_A07G021390.1	1714	0.468912	UP	4.78427e-94	1.08001	UP	0	1.84835	Up	0	Molecular Function: zinc ion binding (GO:0008270);; Molecular Function: oxidoreductase activity (GO:0016491);; Biological Process: oxidation-reduction process (GO:0055114);;	--	[CR]	--	Zinc-binding dehydrogenase	Putative quinone-oxidoreductase homolog, chloroplastic GN=At4g13010 OS=Arabidopsis thaliana (Mouse-ear cress) PE=2 SV=1	Fiber quinone-oxidoreductase {ECO:0000313|EMBL:AAR07601.1} (Fragment) OS=Gossypium barbadense (Sea-island cotton) PE=2 SV=1	hypothetical protein F383_34925 [Gossypium arboreum]
Ghir_A01G006310.1	1788	1.00281	UP	0	0.765428	UP	0	0.77409	Up	0	Cellular Component: chloroplast (GO:0009507);; Biological Process: auxin-activated signaling pathway (GO:0009734);; Biological Process: unidimensional cell growth (GO:0009826);; Molecular Function: indole-3-acetic acid amido synthetase activity (GO:0010279);;	K14487|0|tcc:TCM_031174|Auxin-responsive GH3 family protein; K14487 auxin responsive GH3 gene family (A)	--	--	GH3 auxin-responsive promoter	Indole-3-acetic acid-amido synthetase GH3.6 GN=F24B18.13 OS=Arabidopsis thaliana (Mouse-ear cress) PE=1 SV=1	Auxin-responsive GH3 family protein {ECO:0000313|EMBL:EOY12664.1} OS=Theobroma cacao (Cacao) PE=4 SV=1	Indole-3-acetic acid-amido synthetase GH3.6 -like protein [Gossypium arboreum]
Ghir_D12G021670.1	1539	1.26193	UP	0	1.61726	UP	0	3.22303	Up	0	Molecular Function: transferase activity, transferring hexosyl groups (GO:0016758);;	--	[GC]	--	UDP-glucoronosyl and UDP-glucosyl transferase	Scopoletin glucosyltransferase GN=TOGT1 OS=Nicotiana tabacum (Common tobacco) PE=1 SV=1	UDP-glycosyltransferase 73C2 {ECO:0000313|EMBL:EXC26266.1} OS=Morus notabilis PE=4 SV=1	PREDICTED: UDP-glycosyltransferase 73B4-like isoform X2 [Populus euphratica]
Ghir_D04G013580.2	700	0.884863	UP	2.21394e-95	1.31497	UP	9.66e-182	1.93393	Up	0	--	--	--	--	--	--	--	--
Ghir_D08G023190.1	2259	1.41701	UP	0	1.52199	UP	0	0.961858	Up	0	Biological Process: cellular metabolic process (GO:0044237);; Molecular Function: GDP-mannose 3,5-epimerase activity (GO:0047918);; Molecular Function: coenzyme binding (GO:0050662);;	K10046|0|tcc:TCM_026351|GDP-mannose 3,5-epimerase 1; K10046 GDP-D-mannose 3', 5'-epimerase [EC:5.1.3.18 5.1.3.-] (A)	[GM]	--	NAD dependent epimerase/dehydratase family	GDP-mannose 3,5-epimerase 1 OS=Oryza sativa subsp. japonica (Rice) PE=1 SV=1	GDP-mannose 3,5-epimerase 1 {ECO:0000313|EMBL:EOY11078.1} OS=Theobroma cacao (Cacao) PE=4 SV=1	GDP-mannose 3,5-epimerase 1 [Gossypium arboreum]
Ghir_A07G023630.1	1736	-1.15069	Down	0	-1.29696	Down	0	-0.802097	Down	1.25e-291	Cellular Component: chloroplast (GO:0009507);; Cellular Component: thylakoid (GO:0009579);; Biological Process: response to wounding (GO:0009611);; Molecular Function: oxidoreductase activity, acting on the CH-OH group of donors, NAD or NADP as acceptor (GO:0016616);; Molecular Function: NAD binding (GO:0051287);; Biological Process: oxidation-reduction process (GO:0055114);;	K00122|0|tcc:TCM_016872|Formate dehydrogenase; K00122 formate dehydrogenase [EC:1.2.1.2] (A)	[C]	Energy production and conversion	D-isomer specific 2-hydroxyacid dehydrogenase, NAD binding domain	Formate dehydrogenase, mitochondrial (Precursor) GN=FDH1 OS=Solanum tuberosum (Potato) PE=1 SV=2	Formate dehydrogenase {ECO:0000313|EMBL:EOY02375.1} OS=Theobroma cacao (Cacao) PE=3 SV=1	Formate dehydrogenase-2C mitochondrial [Gossypium arboreum]
Ghir_D10G008160.1	3732	0.46685	UP	0	0.948501	UP	0	0.293864	Up	1.3e-115	Molecular Function: phospholipase D activity (GO:0004630);; Molecular Function: calcium ion binding (GO:0005509);; Cellular Component: vacuole (GO:0005773);; Cellular Component: endoplasmic reticulum (GO:0005783);; Cellular Component: plasma membrane (GO:0005886);; Cellular Component: plastid (GO:0009536);; Biological Process: lipid catabolic process (GO:0016042);; Biological Process: phosphatidy…	K01115|0|tcc:TCM_027158|Phospholipase D alpha 2 isoform 1; K01115 phospholipase D1/2 [EC:3.1.4.4] (A)	[I]	Lipid transport and metabolism	Phospholipase D C terminal	Phospholipase D alpha 1 (Precursor) GN=PLD1 OS=Ricinus communis (Castor bean) PE=1 SV=1	Phospholipase D {ECO:0000256|PIRNR:PIRNR036470} OS=Gossypium raimondii (New World cotton) PE=2 SV=1	phospholipase D alpha [Gossypium raimondii]
Ghir_A05G014880.1	423	-2.28478	Down	1.45543e-288	-1.72861	Down	2.11e-116	-2.58591	Down	1.34e-160	Molecular Function: structural constituent of ribosome (GO:0003735);; Cellular Component: mitochondrion (GO:0005739);; Cellular Component: ribosome (GO:0005840);; Biological Process: translation (GO:0006412);; Cellular Component: chloroplast (GO:0009507);; Molecular Function: rRNA binding (GO:0019843);;	K02878|7.52012e-48|tcc:ThcaC_p058|rpl16; ribosomal protein L16; K02878 large subunit ribosomal protein L16 (A)	[J]	Translation, ribosomal structure and biogenesis	Ribosomal protein L16p/L10e	50S ribosomal protein L16, chloroplastic {ECO:0000255|HAMAP-Rule:MF_01342} OS=Gossypium hirsutum (Upland cotton) PE=3 SV=1	50S ribosomal protein L16, chloroplastic {ECO:0000256|HAMAP-Rule:MF_01342, ECO:0000256|RuleBase:RU004415} OS=Gossypium darwinii (Darwin's cotton) PE=3 SV=1	ribosomal protein L16 [Theobroma cacao]
Ghir_A05G033940.1	1633	-0.727423	Down	2.53337e-296	-0.702069	Down	6.55e-263	-2.30948	Down	0	--	--	[O]	Posttranslational modification, protein turnover, chaperones	Xylanase inhibitor C-terminal	Basic 7S globulin low kDa subunit (Precursor) GN=BG OS=Glycine max (Soybean) PE=1 SV=2	Eukaryotic aspartyl protease family protein, putative {ECO:0000313|EMBL:EOY05552.1} OS=Theobroma cacao (Cacao) PE=4 SV=1	Eukaryotic aspartyl protease family protein, putative [Theobroma cacao]
Ghir_A02G014370.1	411	1.11132	UP	2.08484e-132	1.07235	UP	7.88e-91	0.969852	Up	6.76e-62	Cellular Component: nucleosome (GO:0000786);; Molecular Function: DNA binding (GO:0003677);; Cellular Component: nucleus (GO:0005634);; Biological Process: glucose catabolic process (GO:0006007);; Biological Process: nucleosome assembly (GO:0006334);; Biological Process: protein targeting (GO:0006605);; Molecular Function: protein heterodimerization activity (GO:0046982);;	K11253|1.29338e-93|crb:CARUB_v10002094mg|hypothetical protein; K11253 histone H3 (A)	[B]	Chromatin structure and dynamics	Core histone H2A/H2B/H3/H4	Histone H3.3 OS=Vitis vinifera (Grape) PE=2 SV=3	Uncharacterized protein {ECO:0000313|EnsemblPlants:TRIUR3_28506-P1} (Fragment) OS=Triticum urartu (Red wild einkorn) PE=4 SV=1	hypothetical protein CARUB_v10002094mg, partial [Capsella rubella]
Ghir_A06G012400.1	1978	1.20507	UP	0	1.09992	UP	0	0.960283	Up	0	Molecular Function: GTPase activity (GO:0003924);; Molecular Function: structural constituent of cytoskeleton (GO:0005200);; Molecular Function: GTP binding (GO:0005525);; Cellular Component: cytoplasm (GO:0005737);; Cellular Component: microtubule (GO:0005874);; Biological Process: obsolete GTP catabolic process (GO:0006184);; Biological Process: microtubule-based process (GO:0007017);; Biologic…	K07374|0|tcc:TCM_040014|Tubulin alpha-5; K07374 tubulin alpha (A)	[Z]	Cytoskeleton	Tubulin/FtsZ family, GTPase domain	Tubulin alpha-3 chain GN=TUBA3 OS=Eleusine indica (Goosegrass) PE=2 SV=1	Alpha-tubulin {ECO:0000313|EMBL:ABO47735.1} OS=Gossypium hirsutum (Upland cotton) PE=2 SV=1	alpha-tubulin [Gossypium hirsutum]
Ghir_A01G006660.1	1478	2.01431	UP	0	2.88265	UP	0	1.29558	Up	0	Cellular Component: mitochondrion (GO:0005739);; Cellular Component: cytosol (GO:0005829);; Biological Process: cellular response to DNA damage stimulus (GO:0006974);; Molecular Function: zinc ion binding (GO:0008270);; Biological Process: thiamine biosynthetic process (GO:0009228);; Biological Process: response to cold (GO:0009409);; Cellular Component: chloroplast stroma (GO:0009570);; Cellular…	K03146|0|tcc:TCM_031067|Thiazole biosynthetic enzyme, chloroplast (ARA6) (THI1) (THI4); K03146 thiamine thiazole synthase (A)	[R]	General function prediction only	Thi4 family	Thiamine thiazole synthase 1, chloroplastic {ECO:0000255|HAMAP-Rule:MF_03158} (Precursor) GN=VIT_19s0177g00140 OS=Vitis vinifera (Grape) PE=3 SV=1	Thiamine thiazole synthase, chloroplastic {ECO:0000256|HAMAP-Rule:MF_03158} OS=Gossypium hirsutum (Upland cotton) PE=2 SV=1	Thiamine thiazole synthase 1, chloroplastic [Gossypium arboreum]
Ghir_A04G004050.1	1984	-1.79681	Down	0	-1.59116	Down	0	-1.67065	Down	0	Cellular Component: chloroplast (GO:0009507);; Cellular Component: photosystem II reaction center (GO:0009539);; Biological Process: photosynthesis (GO:0015979);;	K02712|1.10138e-33|tcc:ThcaC_p004|psbK; photosystem II protein K; K02712 photosystem II PsbK protein (A)	--	--	Photosystem II 4 kDa reaction centre component	Photosystem II reaction center protein K {ECO:0000255|HAMAP-Rule:MF_00441} (Precursor) OS=Gossypium hirsutum (Upland cotton) PE=3 SV=1	Photosystem II reaction center protein K {ECO:0000256|HAMAP-Rule:MF_00441} OS=Gossypium darwinii (Darwin's cotton) PE=3 SV=1	photosystem II protein K [Gossypium hirsutum]
Ghir_A08G005850.1	1870	0.960502	UP	0	1.05406	UP	0	0.934584	Up	0	Molecular Function: transporter activity (GO:0005215);; Molecular Function: copper ion binding (GO:0005507);; Cellular Component: cell wall (GO:0005618);; Cellular Component: nucleolus (GO:0005730);; Cellular Component: mitochondrial inner membrane (GO:0005743);; Cellular Component: vacuole (GO:0005773);; Cellular Component: plasma membrane (GO:0005886);; Cellular Component: chloroplast envelope …	K05863|0|tcc:TCM_005890|ADP/ATP carrier 2; K05863 solute carrier family 25 (mitochondrial adenine nucleotide translocator), member 4/5/6/31 (A)	[C]	Energy production and conversion	Mitochondrial carrier protein	ADP,ATP carrier protein 1, mitochondrial (Precursor) GN=ANT1 OS=Gossypium hirsutum (Upland cotton) PE=2 SV=1	ADP/ATP carrier 2 {ECO:0000313|EMBL:EOX96699.1} OS=Theobroma cacao (Cacao) PE=3 SV=1	ADP,ATP carrier 1, mitochondrial [Gossypium arboreum]
Ghir_D10G004560.1	1642	1.0996	UP	0	1.87079	UP	0	1.61977	Up	0	Cellular Component: plasma membrane (GO:0005886);;	--	--	--	Protein of unknown function (DUF642)	--	Uncharacterized protein {ECO:0000313|EMBL:EOY27716.1} OS=Theobroma cacao (Cacao) PE=4 SV=1	putative metabolite transport [Gossypium arboreum]
Ghir_A09G021550.1	2085	1.82113	UP	0	1.75183	UP	0	1.68193	Up	0	Molecular Function: adenosylhomocysteinase activity (GO:0004013);; Molecular Function: copper ion binding (GO:0005507);; Cellular Component: vacuole (GO:0005773);; Cellular Component: plasma membrane (GO:0005886);; Biological Process: methylation-dependent chromatin silencing (GO:0006346);; Biological Process: one-carbon metabolic process (GO:0006730);; Biological Process: posttranscriptional gen…	K01251|0|dosa:Os11t0455500-01|Os11g0455500; Similar to Adenosylhomocysteinase.; K01251 adenosylhomocysteinase [EC:3.3.1.1] (A)	[H]	Coenzyme transport and metabolism	S-adenosyl-L-homocysteine hydrolase, NAD binding domain	Adenosylhomocysteinase GN=SAHH OS=Triticum aestivum (Wheat) PE=2 SV=1	Adenosylhomocysteinase {ECO:0000256|RuleBase:RU000548} OS=Oryza sativa subsp. indica (Rice) PE=3 SV=1	Adenosylhomocysteinase 1 -like protein [Gossypium arboreum]
Ghir_A12G014990.1	1730	0.719884	UP	4.96934e-262	1.24703	UP	0	1.11397	Up	0	Molecular Function: ATP:ADP antiporter activity (GO:0005471);; Cellular Component: mitochondrial inner membrane (GO:0005743);; Biological Process: mitochondrial transport (GO:0006839);; Biological Process: systemic acquired resistance (GO:0009627);; Cellular Component: chloroplast envelope (GO:0009941);; Biological Process: purine nucleotide transport (GO:0015865);; Cellular Component: integral c…	K05863|0|tcc:TCM_008142|ADP/ATP carrier 3 isoform 1; K05863 solute carrier family 25 (mitochondrial adenine nucleotide translocator), member 4/5/6/31 (A)	[C]	Energy production and conversion	Mitochondrial carrier protein	ADP,ATP carrier protein 3, mitochondrial (Precursor) GN=F20O9.60 OS=Arabidopsis thaliana (Mouse-ear cress) PE=2 SV=1	ADP/ATP carrier 3 isoform 1 {ECO:0000313|EMBL:EOX99458.1} OS=Theobroma cacao (Cacao) PE=3 SV=1	ADP,ATP carrier 3, mitochondrial -like protein [Gossypium arboreum]
Ghir_D13G024860.1	801	1.15449	UP	2.65113e-295	1.16974	UP	4.86e-214	0.958636	Up	2.99e-130	Cellular Component: nucleosome (GO:0000786);; Molecular Function: DNA binding (GO:0003677);; Cellular Component: nucleus (GO:0005634);; Biological Process: nucleosome assembly (GO:0006334);; Molecular Function: protein heterodimerization activity (GO:0046982);;	K11252|3.81356e-87|pper:PRUPE_ppa012954mg|hypothetical protein; K11252 histone H2B (A)	[B]	Chromatin structure and dynamics	Core histone H2A/H2B/H3/H4	Histone H2B GN=HIS2B OS=Gossypium hirsutum (Upland cotton) PE=2 SV=3	Histone H2B {ECO:0000256|RuleBase:RU000451} OS=Prunus persica (Peach) PE=3 SV=1	PREDICTED: probable histone H2B.1 [Sesamum indicum]
Ghir_A05G019640.1	1511	2.82292	UP	0	3.03922	UP	0	2.45438	Up	0	Molecular Function: nucleotide binding (GO:0000166);; Biological Process: anthocyanin-containing compound biosynthetic process (GO:0009718);; Biological Process: cellular metabolic process (GO:0044237);; Molecular Function: dihydrokaempferol 4-reductase activity (GO:0045552);; Molecular Function: coenzyme binding (GO:0050662);; Biological Process: oxidation-reduction process (GO:0055114);;	K13082|0|pop:POPTR_0005s25110g|POPTRDRAFT_206006; dihydroflavonol reductase family protein; K13082 bifunctional dihydroflavonol 4-reductase/flavanone 4-reductase [EC:1.1.1.219 1.1.1.234] (A)	[V]	Defense mechanisms	NAD dependent epimerase/dehydratase family	Dihydroflavonol-4-reductase GN=DFR OS=Vitis vinifera (Grape) PE=1 SV=1	Dihydroflavonol 4-reductase {ECO:0000313|EMBL:ABM64800.1} OS=Gossypium hirsutum (Upland cotton) PE=2 SV=1	dihydroflavonol 4-reductase [Gossypium hirsutum]
Ghir_D10G007730.1	1120	3.00088	UP	0	3.09471	UP	0	2.08713	Up	0	Cellular Component: cytoplasm (GO:0005737);; Molecular Function: oxidoreductase activity, acting on single donors with incorporation of molecular oxygen, incorporation of two atoms of oxygen (GO:0016702);; Molecular Function: gibberellin 3-beta-dioxygenase activity (GO:0016707);; Biological Process: oxidation-reduction process (GO:0055114);;	--	[QR]	--	2OG-Fe(II) oxygenase superfamily	Probable 2-oxoglutarate-dependent dioxygenase AOP1.2 GN=AOP1.2 OS=Arabidopsis thaliana (Mouse-ear cress) PE=2 SV=1	2-oxoglutarate-dependent dioxygenase {ECO:0000313|EMBL:EOY26625.1} OS=Theobroma cacao (Cacao) PE=3 SV=1	2-oxoglutarate-dependent dioxygenase [Theobroma cacao]
Ghir_A05G018520.1	1366	0.341246	UP	1.6541e-38	1.83829	UP	0	1.55619	Up	1.62e-245	Biological Process: response to stimulus (GO:0050896);;	--	--	--	Dehydrin	Dehydrin COR47 GN=F5M15.22 OS=Arabidopsis thaliana (Mouse-ear cress) PE=1 SV=2	Dehydrin 2, putative {ECO:0000313|EMBL:EOY15190.1} OS=Theobroma cacao (Cacao) PE=3 SV=1	Dehydrin ERD10 -like protein [Gossypium arboreum]
Ghir_A09G022090.1	717	1.37355	UP	6.58121e-180	2.53318	UP	0	1.69494	Up	2.48e-197	Cellular Component: intracellular (GO:0005622);; Molecular Function: zinc ion binding (GO:0008270);;	--	--	--	B-box zinc finger	B-box zinc finger protein 24 {ECO:0000303|PubMed:19920209} GN=At1g06040 OS=Arabidopsis thaliana (Mouse-ear cress) PE=1 SV=1	COL domain class transcription factor isoform 1 {ECO:0000313|EMBL:EOY04842.1} OS=Theobroma cacao (Cacao) PE=4 SV=1	Salt tolerance -like protein [Gossypium arboreum]
Ghir_A02G018870.1	1152	0.763375	UP	1.75188e-198	0.798614	UP	9.83e-205	0.808933	Up	3.62e-218	Biological Process: ubiquitin-dependent protein catabolic process (GO:0006511);;	K03094|5.15882e-109|tcc:TCM_000157|S phase kinase-associated protein 1; K03094 S-phase kinase-associated protein 1 (A)	[O]	Posttranslational modification, protein turnover, chaperones	Skp1 family, dimerisation domain	SKP1-like protein 1B GN=MJC20.30 OS=Arabidopsis thaliana (Mouse-ear cress) PE=1 SV=1	SKP1-like protein {ECO:0000313|EMBL:AFP55363.1} OS=Gossypium hirsutum (Upland cotton) PE=2 SV=1	GSK1 [Gossypium hirsutum]
Ghir_A04G012950.1	733	1.16126	UP	6.70829e-156	2.61566	UP	0	2.7325	Up	0	--	--	--	--	Gibberellin regulated protein	Snakin-1 (Precursor) GN=SN1 OS=Solanum tuberosum (Potato) PE=1 SV=1	GA-stimulated transcript-like protein 3 {ECO:0000313|EMBL:AGE15499.1} OS=Gossypium hirsutum (Upland cotton) PE=2 SV=1	GA-stimulated transcript-like protein 3 [Gossypium hirsutum]
Ghir_A03G019010.1	1228	2.47381	UP	0	2.42001	UP	0	1.5295	Up	0	Biological Process: lipid transport (GO:0006869);; Molecular Function: lipid binding (GO:0008289);; Cellular Component: anchored component of plasma membrane (GO:0046658);;	--	--	--	Probable lipid transfer	Non-specific lipid-transfer protein-like protein At5g64080 (Precursor) GN=At5g64080 OS=Arabidopsis thaliana (Mouse-ear cress) PE=1 SV=1	Uncharacterized protein {ECO:0000313|EMBL:ESR37101.1} OS=Citrus clementina PE=4 SV=1	hypothetical protein F383_02062 [Gossypium arboreum]
Ghir_A01G021680.1	2542	1.5192	UP	0	1.6482	UP	0	2.42212	Up	0	Molecular Function: ATP binding (GO:0005524);; Biological Process: response to stress (GO:0006950);; Molecular Function: 2-alkenal reductase [NAD(P)] activity (GO:0032440);; Biological Process: oxidation-reduction process (GO:0055114);;	K03283|0|rcu:RCOM_1248100|heat shock protein, putative (EC:1.3.1.74); K03283 heat shock 70kDa protein 1/8 (A)	[O]	Posttranslational modification, protein turnover, chaperones	Hsp70 protein	Heat shock cognate 70 kDa protein GN=HSP70 OS=Petunia hybrida (Petunia) PE=2 SV=1	Heat shock protein 70 {ECO:0000313|EMBL:ACJ11741.1} OS=Gossypium hirsutum (Upland cotton) PE=2 SV=1	heat shock protein 70 [Gossypium hirsutum]
Ghir_A11G021450.1	1674	1.25402	UP	0	1.28193	UP	0	0.843754	Up	1.69e-280	Molecular Function: calcium ion binding (GO:0005509);; Molecular Function: calcium-dependent phospholipid binding (GO:0005544);;	K17095|0|tcc:TCM_001122|Annexin 2; K17095 annexin A7/11 (A)	[U]	Intracellular trafficking, secretion, and vesicular transport	Annexin	Annexin D2 GN=MXK3.27 OS=Arabidopsis thaliana (Mouse-ear cress) PE=1 SV=1	Annexin {ECO:0000256|RuleBase:RU003540} OS=Gossypium barbadense (Sea-island cotton) PE=2 SV=1	annexin AnxGb2 [Gossypium barbadense]
Ghir_D06G023780.3	2424	0.687051	UP	0	0.381493	UP	3.37e-115	1.57963	Up	0	--	--	--	--	--	--	--	--
Ghir_D06G016240.1	1428	1.07803	UP	0	0.97923	UP	1.56e-301	0.847093	Up	1.33e-263	Biological Process: ribosomal small subunit assembly (GO:0000028);; Molecular Function: structural constituent of ribosome (GO:0003735);; Cellular Component: nucleus (GO:0005634);; Cellular Component: plasma membrane (GO:0005886);; Biological Process: translation (GO:0006412);; Cellular Component: chloroplast (GO:0009507);; Biological Process: response to salt stress (GO:0009651);; Cellular Compo…	K02998|5.85357e-177|tcc:TCM_029221|40s ribosomal protein SA; K02998 small subunit ribosomal protein SAe (A)	[J]	Translation, ribosomal structure and biogenesis	Ribosomal protein S2	40S ribosomal protein SA {ECO:0000255|HAMAP-Rule:MF_03015} GN=RAP40 OS=Cicer arietinum (Chickpea) PE=2 SV=1	40S ribosomal protein SA {ECO:0000256|HAMAP-Rule:MF_03015} OS=Theobroma cacao (Cacao) PE=3 SV=1	40S ribosomal SA [Gossypium arboreum]
Ghir_A05G036540.1	1139	1.19739	UP	0	0.816158	UP	4.35e-164	1.09821	Up	0	Cellular Component: cytosol (GO:0005829);; Cellular Component: plasma membrane (GO:0005886);; Biological Process: toxin catabolic process (GO:0009407);; Biological Process: response to cyclopentenone (GO:0010583);; Biological Process: protein glutathionylation (GO:0010731);; Molecular Function: transferase activity (GO:0016740);; Molecular Function: glutathione binding (GO:0043295);; Molecular Fu…	--	[P]	Inorganic ion transport and metabolism	Glutathione S-transferase, N-terminal domain	Glutathione S-transferase DHAR2 GN=F22H5.1 OS=Arabidopsis thaliana (Mouse-ear cress) PE=1 SV=1	Fiber dehydroascorbate reductase protein {ECO:0000313|EMBL:ADM26660.1} OS=Gossypium hirsutum (Upland cotton) PE=2 SV=1	fiber dehydroascorbate reductase protein [Gossypium hirsutum]
Ghir_D12G016980.1	1188	1.59895	UP	0	1.6841	UP	0	1.96323	Up	0	--	--	--	--	Protein of unknown function (DUF2781)	--	Transmembrane protein 97 {ECO:0000313|EMBL:EOY01450.1} OS=Theobroma cacao (Cacao) PE=4 SV=1	Transmembrane 97 [Gossypium arboreum]
Ghir_A08G017300.2	1255	1.4109	UP	0	0.9708	UP	2.35e-214	1.0734	Up	0	--	--	--	--	--	--	--	--
Ghir_A03G021790.1	2842	1.56833	UP	0	2.80292	UP	0	2.10376	Up	0	Biological Process: arginine catabolic process (GO:0006527);; Biological Process: response to oxidative stress (GO:0006979);; Biological Process: spermidine biosynthetic process (GO:0008295);; Molecular Function: arginine decarboxylase activity (GO:0008792);; Biological Process: response to cold (GO:0009409);; Biological Process: putrescine biosynthetic process (GO:0009446);; Biological Process: …	K01583|0|tcc:TCM_006773|Arginine decarboxylase; K01583 arginine decarboxylase [EC:4.1.1.19] (A)	--	--	Pyridoxal-dependent decarboxylase, pyridoxal binding domain	Arginine decarboxylase OS=Pisum sativum (Garden pea) PE=2 SV=1	Arginine decarboxylase {ECO:0000256|RuleBase:RU003740} OS=Theobroma cacao (Cacao) PE=3 SV=1	Arginine decarboxylase [Theobroma cacao]
Ghir_D11G004530.2	2304	1.17254	UP	0	1.36095	UP	0	0.612065	Up	5.62e-206	--	--	--	--	--	--	--	--
Ghir_A03G020070.1	377	-0.287773	Down	2.7163e-10	-2.30277	Down	6.32e-251	-3.45127	Down	0	--	--	--	--	--	CHALLAH-LIKE2 {ECO:0000303|PubMed:21862708} (Precursor) GN=FCAALL OS=Arabidopsis thaliana (Mouse-ear cress) PE=1 SV=1	Uncharacterized protein {ECO:0000313|EMBL:EOX98468.1} OS=Theobroma cacao (Cacao) PE=4 SV=1	Uncharacterized protein TCM_007224 [Theobroma cacao]
Ghir_D08G011800.3	3239	1.17541	UP	0	1.59964	UP	0	1.72356	Up	0	--	--	--	--	--	--	--	--
Ghir_A08G012040.1	922	-0.15279	Down	9.39454e-15	-0.213573	Down	6.77e-24	-1.41498	Down	0	--	--	--	--	--	--	Uncharacterized protein {ECO:0000313|EnsemblPlants:GLYMA10G21071.1} OS=Glycine max (Soybean) PE=4 SV=1	hypothetical protein PHAVU_009G130900g [Phaseolus vulgaris]
Ghir_D01G011100.1	748	-2.95973	Down	0	-2.98515	Down	0	-2.87768	Down	0	--	--	--	--	--	--	--	--
Ghir_D12G018390.1	1056	2.20238	UP	0	2.10133	UP	0	2.21925	Up	0	--	K13081|0|tcc:TCM_011870|Leucoanthocyanidin reductase 1; K13081 leucoanthocyanidin reductase [EC:1.17.1.3] (A)	--	--	NmrA-like family	Leucoanthocyanidin reductase GN=LAR OS=Desmodium uncinatum (Spanish clover) PE=1 SV=1	Leucoanthocyanidin reductase 1 {ECO:0000313|EMBL:CAI56324.1} OS=Gossypium raimondii (New World cotton) PE=2 SV=1	TPA: leucoanthocyanidin reductase 1 [Gossypium raimondii]
Ghir_D11G017800.1	2064	0.660175	UP	4.90899e-242	0.933376	UP	0	0.756503	Up	0	Molecular Function: proline dehydrogenase activity (GO:0004657);; Biological Process: glutamate biosynthetic process (GO:0006537);; Biological Process: proline catabolic process (GO:0006562);; Biological Process: oxidation-reduction process (GO:0055114);;	K00318|0|tcc:TCM_019628|Methylenetetrahydrofolate reductase family protein isoform 1; K00318 proline dehydrogenase [EC:1.5.-.-] (A)	[E]	Amino acid transport and metabolism	Proline dehydrogenase	Proline dehydrogenase 2, mitochondrial (Precursor) GN=MKD10.10 OS=Arabidopsis thaliana (Mouse-ear cress) PE=2 SV=1	Proline dehydrogenase {ECO:0000313|EMBL:AFV28788.1} OS=Gossypium hirsutum (Upland cotton) PE=2 SV=1	proline dehydrogenase [Gossypium hirsutum]
Ghir_D13G005400.1	843	-0.600096	Down	2.47548e-109	-0.536541	Down	2.17e-78	-1.01204	Down	2.23e-236	Cellular Component: Golgi apparatus (GO:0005794);; Cellular Component: cytosol (GO:0005829);; Cellular Component: plant-type cell wall (GO:0009505);; Cellular Component: plasmodesma (GO:0009506);; Cellular Component: chloroplast (GO:0009507);; Biological Process: response to arsenic-containing substance (GO:0046685);;	--	--	--	Phosphate-induced protein 1 conserved region	Protein EXORDIUM-like 2 (Precursor) GN=EXL2 OS=Arabidopsis thaliana (Mouse-ear cress) PE=2 SV=1	EXORDIUM like 2 {ECO:0000313|EMBL:EOX98745.1} OS=Theobroma cacao (Cacao) PE=4 SV=1	EXORDIUM like 2 [Theobroma cacao]
Ghir_A07G023100.1	2145	1.84167	UP	0	2.08481	UP	0	1.76176	Up	0	Molecular Function: GTPase activity (GO:0003924);; Molecular Function: structural constituent of cytoskeleton (GO:0005200);; Molecular Function: GTP binding (GO:0005525);; Cellular Component: cytoplasm (GO:0005737);; Cellular Component: microtubule (GO:0005874);; Biological Process: obsolete GTP catabolic process (GO:0006184);; Biological Process: microtubule-based process (GO:0007017);; Biologic…	K07374|0|pda:103717748|tubulin alpha chain-like; K07374 tubulin alpha (A)	[Z]	Cytoskeleton	Tubulin/FtsZ family, GTPase domain	Tubulin alpha chain GN=TUBA OS=Prunus dulcis (Almond) PE=2 SV=1	Alpha-tubulin {ECO:0000313|EMBL:ABO47742.1} OS=Gossypium hirsutum (Upland cotton) PE=2 SV=1	alpha-tubulin [Gossypium hirsutum]
Ghir_D07G001600.1	738	-1.10538	Down	1.03764e-111	-3.34491	Down	0	-4.81128	Down	0	Cellular Component: cell wall (GO:0005618);; Biological Process: auxin-activated signaling pathway (GO:0009734);; Molecular Function: manganese ion binding (GO:0030145);; Molecular Function: nutrient reservoir activity (GO:0045735);; Cellular Component: apoplast (GO:0048046);;	--	--	--	Cupin	Auxin-binding protein ABP19a (Precursor) GN=ABP19A OS=Prunus persica (Peach) PE=3 SV=1	Uncharacterized protein {ECO:0000313|EMBL:KDP33908.1} OS=Jatropha curcas (Barbados nut) PE=4 SV=1	hypothetical protein JCGZ_07479 [Jatropha curcas]
Ghir_D13G024390.1	2197	1.96388	UP	0	2.0188	UP	0	2.4359	Up	0	Molecular Function: asparagine synthase (glutamine-hydrolyzing) activity (GO:0004066);; Molecular Function: ATP binding (GO:0005524);; Biological Process: cellular amino acid catabolic process (GO:0009063);; Biological Process: response to absence of light (GO:0009646);; Biological Process: L-asparagine biosynthetic process (GO:0070981);;	K01953|0|tcc:TCM_041592|Glutamine-dependent asparagine synthase 1; K01953 asparagine synthase (glutamine-hydrolysing) [EC:6.3.5.4] (A)	[E]	Amino acid transport and metabolism	Asparagine synthase	Asparagine synthetase [glutamine-hydrolyzing] GN=AS OS=Triphysaria versicolor (Yellow owl&apos;s clover) PE=2 SV=3	Asparagine synthetase {ECO:0000256|PIRNR:PIRNR001589} OS=Gossypium hirsutum (Upland cotton) PE=2 SV=1	asparagine synthetase [Gossypium hirsutum]
Ghir_D08G004260.1	876	3.31584	UP	0	3.1137	UP	0	2.72791	Up	0	Cellular Component: chloroplast (GO:0009507);; Molecular Function: allene-oxide cyclase activity (GO:0046423);;	K10525|3.26251e-114|tcc:TCM_019506|Allene oxide cyclase 4 isoform 1; K10525 allene oxide cyclase [EC:5.3.99.6] (A)	--	--	Allene oxide cyclase	Allene oxide cyclase 4, chloroplastic (Precursor) GN=AOC4 OS=Arabidopsis thaliana (Mouse-ear cress) PE=2 SV=1	Allene oxide cyclase {ECO:0000313|EMBL:AGU09699.1} OS=Gossypium hirsutum (Upland cotton) PE=2 SV=1	Allene oxide cyclase 4, chloroplastic -like protein [Gossypium arboreum]
Ghir_D05G017690.1	3282	0.933708	UP	0	3.27732	UP	0	2.59041	Up	0	Cellular Component: plasma membrane (GO:0005886);;	--	[R]	General function prediction only	Domain of unknown function DUF221	Calcium permeable stress-gated cation channel 1 GN=CSC1 OS=Arabidopsis thaliana (Mouse-ear cress) PE=2 SV=1	ERD (Early-responsive to dehydration stress) family protein isoform 1 {ECO:0000313|EMBL:EOY28783.1} OS=Theobroma cacao (Cacao) PE=4 SV=1	putative membrane C2G11.09 [Gossypium arboreum]
Ghir_D03G004040.1	1618	0.6057	UP	5.09439e-257	0.520788	UP	2.42e-171	0.753823	Up	0	Cellular Component: nucleosome (GO:0000786);; Molecular Function: DNA binding (GO:0003677);; Cellular Component: nucleus (GO:0005634);; Biological Process: glucose catabolic process (GO:0006007);; Biological Process: nucleosome assembly (GO:0006334);; Biological Process: protein targeting (GO:0006605);; Molecular Function: protein heterodimerization activity (GO:0046982);;	K11253|1.29338e-93|crb:CARUB_v10002094mg|hypothetical protein; K11253 histone H3 (A)	[B]	Chromatin structure and dynamics	Core histone H2A/H2B/H3/H4	Histone H3.3 OS=Vitis vinifera (Grape) PE=2 SV=3	Uncharacterized protein {ECO:0000313|EnsemblPlants:TRIUR3_28506-P1} (Fragment) OS=Triticum urartu (Red wild einkorn) PE=4 SV=1	hypothetical protein CARUB_v10002094mg, partial [Capsella rubella]
Ghir_A12G026040.1	840	0.861668	UP	1.98623e-170	1.17702	UP	1.26e-231	0.720954	Up	2.27e-90	Biological Process: RNA methylation (GO:0001510);; Molecular Function: structural constituent of ribosome (GO:0003735);; Cellular Component: nucleolus (GO:0005730);; Biological Process: translation (GO:0006412);; Biological Process: embryo development ending in seed dormancy (GO:0009793);; Biological Process: protein ubiquitination (GO:0016567);; Cellular Component: cytosolic large ribosomal subu…	K02927|2.94738e-90|tcc:TCM_015479|Ubiquitin supergroup,Ribosomal protein L40e; K02927 large subunit ribosomal protein L40e (A)	[J]	Translation, ribosomal structure and biogenesis	Ubiquitin family	60S ribosomal protein L40 (Precursor) GN=UBICEP52-7 OS=Nicotiana sylvestris (Wood tobacco) PE=2 SV=2	Ubiquitin supergroup,Ribosomal protein L40e {ECO:0000313|EMBL:EOY23660.1} OS=Theobroma cacao (Cacao) PE=4 SV=1	Ubiquitin supergroup,Ribosomal protein L40e [Theobroma cacao]
Ghir_A08G011130.1	3550	1.32222	UP	0	1.50394	UP	0	0.840321	Up	0	Biological Process: carbohydrate metabolic process (GO:0005975);; Molecular Function: cellulase activity (GO:0008810);; Molecular Function: carbohydrate binding (GO:0030246);;	--	--	--	Glycosyl hydrolase family 9	Endoglucanase 6 (Precursor) GN=At1g64390 OS=Arabidopsis thaliana (Mouse-ear cress) PE=2 SV=2	Endoglucanase {ECO:0000256|RuleBase:RU361166} OS=Gossypium hirsutum (Upland cotton) PE=2 SV=1	hypothetical protein F383_04399 [Gossypium arboreum]
Ghir_D01G008810.1	2736	1.55	UP	0	0.522713	UP	4.11e-254	0.840199	Up	0	Molecular Function: ATP binding (GO:0005524);; Biological Process: protein folding (GO:0006457);; Biological Process: response to stress (GO:0006950);; Molecular Function: unfolded protein binding (GO:0051082);;	K04079|0|tcc:TCM_030579|Heat shock protein 81.4; K04079 molecular chaperone HtpG (A)	[O]	Posttranslational modification, protein turnover, chaperones	Hsp90 protein	Heat shock cognate protein 80 GN=HSC80 OS=Solanum lycopersicum (Tomato) PE=2 SV=1	Heat shock protein 90 {ECO:0000313|EMBL:AGA62462.1} OS=Gossypium hirsutum (Upland cotton) PE=2 SV=1	Heat shock cognate 80 [Gossypium arboreum]
Ghir_A05G001890.1	984	-6.09875	Down	0	-8.11396	Down	0	-3.76942	Down	0	--	--	--	--	Early nodulin 93 ENOD93 protein	Early nodulin-93 OS=Glycine max (Soybean) PE=2 SV=1	Early nodulin-93 isoform 1 {ECO:0000313|EMBL:EOY30987.1} OS=Theobroma cacao (Cacao) PE=4 SV=1	Early nodulin-93 [Gossypium arboreum]
Ghir_D07G023120.1	2554	1.83216	UP	0	2.0384	UP	0	1.85873	Up	0	Molecular Function: GTPase activity (GO:0003924);; Molecular Function: structural constituent of cytoskeleton (GO:0005200);; Molecular Function: GTP binding (GO:0005525);; Cellular Component: cytoplasm (GO:0005737);; Cellular Component: microtubule (GO:0005874);; Biological Process: obsolete GTP catabolic process (GO:0006184);; Biological Process: microtubule-based process (GO:0007017);; Biologic…	K07374|0|pda:103717748|tubulin alpha chain-like; K07374 tubulin alpha (A)	[Z]	Cytoskeleton	Tubulin/FtsZ family, GTPase domain	Tubulin alpha chain GN=TUBA OS=Prunus dulcis (Almond) PE=2 SV=1	Alpha-tubulin {ECO:0000313|EMBL:ABO47742.1} OS=Gossypium hirsutum (Upland cotton) PE=2 SV=1	alpha-tubulin [Gossypium hirsutum]
Ghir_A05G022930.1	2443	0.80636	UP	0	0.978893	UP	0	1.21359	Up	0	Molecular Function: 3-deoxy-7-phosphoheptulonate synthase activity (GO:0003849);; Biological Process: aromatic amino acid family biosynthetic process (GO:0009073);; Biological Process: chorismate biosynthetic process (GO:0009423);; Cellular Component: plastid (GO:0009536);; Biological Process: response to wounding (GO:0009611);; Biological Process: systemic acquired resistance (GO:0009627);; Biol…	K01626|0|tcc:TCM_034869|Class-II DAHP synthetase family protein isoform 1; K01626 3-deoxy-7-phosphoheptulonate synthase [EC:2.5.1.54] (A)	--	--	Class-II DAHP synthetase family	Phospho-2-dehydro-3-deoxyheptonate aldolase 2, chloroplastic (Precursor) OS=Solanum lycopersicum (Tomato) PE=2 SV=1	Class-II DAHP synthetase family protein isoform 1 {ECO:0000313|EMBL:EOY15957.1} OS=Theobroma cacao (Cacao) PE=4 SV=1	Class-II DAHP synthetase family protein isoform 1 [Theobroma cacao]
Ghir_D13G024780.1	1976	0.966425	UP	0	1.15389	UP	0	1.43181	Up	0	Biological Process: carbohydrate metabolic process (GO:0005975);; Molecular Function: glucan endo-1,3-beta-D-glucosidase activity (GO:0042973);; Molecular Function: cation binding (GO:0043169);;	--	--	--	Glycosyl hydrolases family 17	Glucan endo-1,3-beta-glucosidase (Precursor) GN=GLC1 OS=Triticum aestivum (Wheat) PE=2 SV=1	O-Glycosyl hydrolases family 17 protein isoform 1 {ECO:0000313|EMBL:EOY34030.1} OS=Theobroma cacao (Cacao) PE=3 SV=1	Glucan endo-1,3-beta-glucosidase [Gossypium arboreum]
Ghir_D05G019910.1	1011	2.43955	UP	0	2.32628	UP	0	1.82827	Up	0	Molecular Function: dUTP diphosphatase activity (GO:0004170);; Biological Process: dUTP metabolic process (GO:0046080);;	K01520|2.54877e-115|tcc:TCM_034021|Dutp-pyrophosphatase-like 1; K01520 dUTP pyrophosphatase [EC:3.6.1.23] (A)	[F]	Nucleotide transport and metabolism	dUTPase	Deoxyuridine 5&apos;-triphosphate nucleotidohydrolase GN=T6H20.30 OS=Arabidopsis thaliana (Mouse-ear cress) PE=1 SV=1	Dutp-pyrophosphatase-like 1 {ECO:0000313|EMBL:EOY14734.1} OS=Theobroma cacao (Cacao) PE=4 SV=1	Deoxyuridine 5&apos;-triphosphate nucleotidohydrolase -like protein [Gossypium arboreum]
Ghir_D12G029700.1	1176	2.05177	UP	0	2.25805	UP	0	2.14642	Up	0	Cellular Component: peroxisome (GO:0005777);; Biological Process: response to wounding (GO:0009611);; Biological Process: response to fungus (GO:0009620);; Biological Process: ethylene biosynthetic process (GO:0009693);; Biological Process: jasmonic acid biosynthetic process (GO:0009695);; Biological Process: response to jasmonic acid (GO:0009753);; Biological Process: proline transport (GO:00158…	--	[E]	Amino acid transport and metabolism	Serine hydrolase (FSH1)	Rhodanese-like domain-containing protein 6 GN=STR6 OS=Arabidopsis thaliana (Mouse-ear cress) PE=2 SV=1	Folic acid and derivative biosynthetic process, putative {ECO:0000313|EMBL:EOX91983.1} OS=Theobroma cacao (Cacao) PE=4 SV=1	Uncharacterized protein F383_35028 [Gossypium arboreum]
Ghir_A13G020330.1	2184	2.39179	UP	0	1.88551	UP	0	2.02091	Up	0	Biological Process: RNA splicing, via endonucleolytic cleavage and ligation (GO:0000394);; Molecular Function: serine-type endopeptidase activity (GO:0004252);; Cellular Component: extracellular region (GO:0005576);; Cellular Component: Golgi apparatus (GO:0005794);; Biological Process: proteolysis (GO:0006508);; Biological Process: methionine biosynthetic process (GO:0009086);; Cellular Componen…	--	--	--	Subtilase family	Subtilisin-like protease (Precursor) GN=At5g67360 OS=Arabidopsis thaliana (Mouse-ear cress) PE=1 SV=1	Subtilase family protein {ECO:0000313|EMBL:EOY30244.1} OS=Theobroma cacao (Cacao) PE=4 SV=1	Subtilisin-like protease [Gossypium arboreum]
Ghir_D13G016670.1	1564	-1.08793	Down	1.11958e-282	-0.967228	Down	3.82e-282	-1.65681	Down	0	Molecular Function: iron ion binding (GO:0005506);; Cellular Component: cytoplasmic, membrane-bounded vesicle (GO:0016023);; Biological Process: secretion by cell (GO:0032940);; Biological Process: gibberellin catabolic process (GO:0045487);; Molecular Function: C-19 gibberellin 2-beta-dioxygenase activity (GO:0052634);; Biological Process: oxidation-reduction process (GO:0055114);;	K04125|0|tcc:TCM_032327|Gibberellin 2-beta-dioxygenase 1; K04125 gibberellin 2-oxidase [EC:1.14.11.13] (A)	[QR]	--	2OG-Fe(II) oxygenase superfamily	Gibberellin 2-beta-dioxygenase 1 GN=GA2OX1 OS=Pisum sativum (Garden pea) PE=1 SV=1	GA2ox2 {ECO:0000313|EMBL:AEK70418.1} OS=Gossypium hirsutum (Upland cotton) PE=3 SV=1	GA2ox2 [Gossypium hirsutum]
Ghir_D01G023190.1	2473	1.80001	UP	0	1.54516	UP	0	2.54412	Up	0	Molecular Function: ATP binding (GO:0005524);; Biological Process: response to stress (GO:0006950);; Molecular Function: 2-alkenal reductase [NAD(P)] activity (GO:0032440);; Biological Process: oxidation-reduction process (GO:0055114);;	K03283|0|tcc:TCM_042785|Heat shock cognate protein 70-1; K03283 heat shock 70kDa protein 1/8 (A)	[O]	Posttranslational modification, protein turnover, chaperones	Hsp70 protein	Heat shock cognate 70 kDa protein 2 GN=HSC-2 OS=Solanum lycopersicum (Tomato) PE=1 SV=1	Heat shock protein 70 {ECO:0000313|EMBL:ACJ11741.1} OS=Gossypium hirsutum (Upland cotton) PE=2 SV=1	heat shock protein 70 [Gossypium hirsutum]
Ghir_A08G002620.1	877	0.866623	UP	4.15182e-204	0.584735	UP	3.68e-80	0.634865	Up	5.58e-99	Cellular Component: nucleosome (GO:0000786);; Molecular Function: DNA binding (GO:0003677);; Cellular Component: cell wall (GO:0005618);; Cellular Component: nucleolus (GO:0005730);; Biological Process: nucleosome assembly (GO:0006334);; Biological Process: DNA mediated transformation (GO:0009294);; Biological Process: response to wounding (GO:0009611);; Biological Process: response to bacterium …	K11251|1.83453e-86|tcc:TCM_031125|Histone H2A 10; K11251 histone H2A (A)	[B]	Chromatin structure and dynamics	Core histone H2A/H2B/H3/H4	Probable histone H2A.1 GN=At1g51060 OS=Arabidopsis thaliana (Mouse-ear cress) PE=1 SV=1	Histone H2A {ECO:0000256|RuleBase:RU003556} OS=Theobroma cacao (Cacao) PE=3 SV=1	hypothetical protein F383_34286 [Gossypium arboreum]
Ghir_D05G002040.1	837	-5.78479	Down	0	-7.55564	Down	0	-4.88133	Down	0	--	--	--	--	Early nodulin 93 ENOD93 protein	Early nodulin-93 OS=Glycine max (Soybean) PE=2 SV=1	Early nodulin-93 isoform 1 {ECO:0000313|EMBL:EOY30987.1} OS=Theobroma cacao (Cacao) PE=4 SV=1	Early nodulin-93 [Gossypium arboreum]
Ghir_D01G022000.1	1430	1.63908	UP	0	2.04047	UP	0	1.77246	Up	0	Cellular Component: protein storage vacuole (GO:0000326);; Biological Process: glycolytic process (GO:0006096);; Biological Process: polyamine catabolic process (GO:0006598);; Biological Process: calcium ion transport (GO:0006816);; Biological Process: water transport (GO:0006833);; Biological Process: hyperosmotic response (GO:0006972);; Biological Process: Golgi organization (GO:0007030);; Biol…	K09873|3.71039e-157|tcc:TCM_022298|Aquaporin TIP1,6; K09873 aquaporin TIP (A)	[G]	Carbohydrate transport and metabolism	Major intrinsic protein	Aquaporin TIP1-1, N-terminally processed GN=T1J8.1 OS=Arabidopsis thaliana (Mouse-ear cress) PE=1 SV=1	Aquaporin TIP15 {ECO:0000313|EMBL:DAA33868.1} GN=GhTIP1 OS=Gossypium hirsutum (Upland cotton) PE=2 SV=1	TPA: TPA_inf: aquaporin TIP1;5 [Gossypium hirsutum]
Ghir_A04G005040.1	3096	0.801583	UP	0	0.706489	UP	0	0.663797	Up	0	Molecular Function: GTPase activity (GO:0003924);; Molecular Function: GTP binding (GO:0005525);; Biological Process: obsolete GTP catabolic process (GO:0006184);;	K03234|0|tcc:TCM_032400|Ribosomal protein S5/Elongation factor G/III/V family protein; K03234 elongation factor 2 (A)	[J]	Translation, ribosomal structure and biogenesis	Elongation factor Tu GTP binding domain	Elongation factor 2 OS=Beta vulgaris (Sugar beet) PE=2 SV=1	Ribosomal protein S5/Elongation factor G/III/V family protein {ECO:0000313|EMBL:EOY13760.1} OS=Theobroma cacao (Cacao) PE=4 SV=1	Elongation factor 2 [Gossypium arboreum]
Ghir_A01G018280.1	1898	-4.13851	Down	0	-3.65402	Down	0	-3.44815	Down	0	Molecular Function: dolichyl-diphosphooligosaccharide-protein glycotransferase activity (GO:0004579);; Cellular Component: endoplasmic reticulum (GO:0005783);; Biological Process: glycerol ether metabolic process (GO:0006662);; Molecular Function: electron carrier activity (GO:0009055);; Molecular Function: protein disulfide oxidoreductase activity (GO:0015035);; Molecular Function: isomerase act…	K09580|0|tcc:TCM_035146|PDI-like 1-1 isoform 1; K09580 protein disulfide-isomerase A1 [EC:5.3.4.1] (A)	[O]	Posttranslational modification, protein turnover, chaperones	Thioredoxin	Protein disulfide-isomerase (Precursor) OS=Ricinus communis (Castor bean) PE=2 SV=1	Protein disulfide-isomerase {ECO:0000256|RuleBase:RU361130} OS=Gossypium hirsutum (Upland cotton) PE=3 SV=1	putative protein disulfide isomerase [Gossypium hirsutum]
Ghir_A05G021970.1	1819	1.03347	UP	0	0.736856	UP	1.49e-260	0.782073	Up	0	Molecular Function: GTPase activity (GO:0003924);; Molecular Function: structural constituent of cytoskeleton (GO:0005200);; Molecular Function: GTP binding (GO:0005525);; Cellular Component: cytoplasm (GO:0005737);; Cellular Component: microtubule (GO:0005874);; Biological Process: obsolete GTP catabolic process (GO:0006184);; Biological Process: microtubule-based process (GO:0007017);; Biologic…	K07374|0|tcc:TCM_034607|Tubulin alpha-2 chain; K07374 tubulin alpha (A)	[Z]	Cytoskeleton	Tubulin/FtsZ family, GTPase domain	Tubulin alpha-4 chain OS=Gossypium hirsutum (Upland cotton) PE=2 SV=1	Alpha-tubulin 10 {ECO:0000313|EMBL:ACM89777.1} OS=Gossypium hirsutum (Upland cotton) PE=2 SV=1	alpha-tubulin [Gossypium hirsutum]
Ghir_D05G028330.1	1505	1.14436	UP	4.86731e-256	2.369	UP	0	1.92644	Up	0	--	--	--	--	WRKY DNA -binding domain	Probable WRKY transcription factor 70 GN=WRKY70 OS=Arabidopsis thaliana (Mouse-ear cress) PE=2 SV=1	WRKY transcription factor 7 {ECO:0000313|EMBL:AIE43833.1} OS=Gossypium hirsutum (Upland cotton) PE=2 SV=1	WRKY transcription factor 7 [Gossypium hirsutum]
Ghir_D02G007890.1	1263	1.15109	UP	1.5429e-290	1.31008	UP	0	0.895039	Up	5.15e-180	Molecular Function: DNA binding (GO:0003677);; Molecular Function: transcription factor activity, sequence-specific DNA binding (GO:0003700);; Cellular Component: nucleus (GO:0005634);; Cellular Component: cytoplasm (GO:0005737);; Biological Process: regulation of transcription, DNA-templated (GO:0006355);; Molecular Function: protein dimerization activity (GO:0046983);; Biological Process: plant…	K09264|1.338e-134|tcc:TCM_035212|Mads box protein, putative; K09264 MADS-box transcription factor, plant (A)	[K]	Transcription	SRF-type transcription factor (DNA-binding and dimerisation domain)	Floral homeotic protein PMADS 2 GN=PMADS2 OS=Petunia hybrida (Petunia) PE=2 SV=1	MADS-12 {ECO:0000313|EMBL:ACJ26767.1} OS=Gossypium hirsutum (Upland cotton) PE=2 SV=1	MADS-12 [Gossypium hirsutum]
Ghir_A02G008340.1	1311	1.55514	UP	0	1.47749	UP	0	0.897665	Up	8.04e-177	Molecular Function: aspartic-type endopeptidase activity (GO:0004190);; Biological Process: proteolysis (GO:0006508);; Cellular Component: plant-type cell wall (GO:0009505);; Cellular Component: apoplast (GO:0048046);;	--	[O]	Posttranslational modification, protein turnover, chaperones	Xylanase inhibitor N-terminal	Aspartic proteinase nepenthesin-1 (Precursor) GN=nep1 OS=Nepenthes gracilis (Slender pitcher plant) PE=1 SV=1	Eukaryotic aspartyl protease family protein {ECO:0000313|EMBL:EOY15428.1} OS=Theobroma cacao (Cacao) PE=4 SV=1	Eukaryotic aspartyl protease family protein [Theobroma cacao]
Ghir_D02G017040.1	3758	-1.00279	Down	0	-1.2104	Down	0	-2.51283	Down	0	Molecular Function: alpha,alpha-trehalose-phosphate synthase (UDP-forming) activity (GO:0003825);; Molecular Function: trehalose-phosphatase activity (GO:0004805);; Biological Process: trehalose biosynthetic process (GO:0005992);;	K16055|0|tcc:TCM_010274|Trehalose-phosphatase/synthase 9; K16055 trehalose 6-phosphate synthase/phosphatase [EC:2.4.1.15 3.1.3.12] (A)	[G]	Carbohydrate transport and metabolism	Glycosyltransferase family 20	Probable alpha,alpha-trehalose-phosphate synthase [UDP-forming] 9 GN=TPS9 OS=Arabidopsis thaliana (Mouse-ear cress) PE=2 SV=1	Trehalose 6-phosphate synthase {ECO:0000313|EMBL:ACI62866.1} OS=Gossypium arboreum (Tree cotton) PE=2 SV=1	trehalose 6-phosphate synthase [Gossypium arboreum]
Ghir_D13G007940.1	1734	0.855699	UP	1.68909e-199	1.662	UP	0	1.06286	Up	0	--	--	--	--	Ribosome inactivating protein	Abrin-a B chain (Precursor) OS=Abrus precatorius (Indian licorice) PE=1 SV=2	rRNA N-glycosidase {ECO:0000256|RuleBase:RU004915} OS=Camellia sinensis (Tea) PE=2 SV=2	PREDICTED: ricin-like [Elaeis guineensis]
Ghir_A09G015780.1	2840	1.86558	UP	0	2.85807	UP	0	2.70998	Up	0	Cellular Component: cytoplasm (GO:0005737);; Biological Process: L-phenylalanine catabolic process (GO:0006559);; Biological Process: response to oxidative stress (GO:0006979);; Biological Process: pollen development (GO:0009555);; Biological Process: cinnamic acid biosynthetic process (GO:0009800);; Biological Process: drought recovery (GO:0009819);; Biological Process: response to UV-B (GO:0010…	K10775|0|tcc:TCM_022179|PHE ammonia lyase 1; K10775 phenylalanine ammonia-lyase [EC:4.3.1.24] (A)	[Q]	Secondary metabolites biosynthesis, transport and catabolism	Aromatic amino acid lyase	Phenylalanine ammonia-lyase GN=PAL OS=Populus trichocarpa (Western balsam poplar) PE=2 SV=1	Phenylalanine ammonia-lyase {ECO:0000256|RuleBase:RU003955} OS=Theobroma cacao (Cacao) PE=3 SV=1	Phenylalanine ammonia-lyase [Gossypium arboreum]
Ghir_D02G003050.1	1669	2.38906	UP	0	2.33304	UP	0	2.31887	Up	0	Biological Process: flavonoid biosynthetic process (GO:0009813);; Molecular Function: naringenin-chalcone synthase activity (GO:0016210);;	K00660|0|tcc:TCM_020384|Chalcone and stilbene synthase family protein; K00660 chalcone synthase [EC:2.3.1.74] (A)	--	--	Chalcone and stilbene synthases, N-terminal domain	Chalcone synthase 1 GN=CHS1 OS=Camellia sinensis (Tea) PE=2 SV=1	Chalcone synthase {ECO:0000313|EMBL:AEO96985.1} OS=Gossypium hirsutum (Upland cotton) PE=2 SV=1	chalcone synthase [Gossypium hirsutum]
Ghir_A11G029080.1	1266	0.850284	UP	1.60839e-126	1.04771	UP	9.65e-194	1.22225	Up	0	Biological Process: response to brassinosteroid (GO:0009741);; Biological Process: regulation of protein localization (GO:0032880);;	--	--	--	Dormancy/auxin associated protein	Auxin-repressed 12.5 kDa protein OS=Fragaria ananassa (Strawberry) PE=2 SV=1	Drm3-like protein isoform 1 {ECO:0000313|EMBL:EOY11521.1} OS=Theobroma cacao (Cacao) PE=4 SV=1	Auxin-repressed 12.5 kDa [Gossypium arboreum]
Ghir_A05G020430.1	1915	0.974316	UP	0	0.763561	UP	9.25e-302	1.10269	Up	0	Molecular Function: serine-type endopeptidase inhibitor activity (GO:0004867);; Molecular Function: transferase activity (GO:0016740);;	K13963|0|tcc:TCM_033920|Serine protease inhibitor (SERPIN) family protein; K13963 serpin B (A)	[V]	Defense mechanisms	Serpin (serine protease inhibitor)	Serpin-ZX GN=At1g47710 OS=Arabidopsis thaliana (Mouse-ear cress) PE=1 SV=1	Serine protease inhibitor (SERPIN) family protein {ECO:0000313|EMBL:EOY14598.1} OS=Theobroma cacao (Cacao) PE=3 SV=1	hypothetical protein F383_14074 [Gossypium arboreum]
Ghir_D04G012540.1	1663	0.897682	UP	0	0.856244	UP	6.68e-279	0.675934	Up	3.82e-202	Molecular Function: structural constituent of ribosome (GO:0003735);; Cellular Component: cell wall (GO:0005618);; Cellular Component: nucleolus (GO:0005730);; Cellular Component: vacuole (GO:0005773);; Cellular Component: plasma membrane (GO:0005886);; Biological Process: translation (GO:0006412);; Cellular Component: chloroplast (GO:0009507);; Cellular Component: cytosolic large ribosomal subun…	K02930|0|tcc:TCM_001268|Ribosomal protein L4/L1 family; K02930 large subunit ribosomal protein L4e (A)	[A]	RNA processing and modification	Ribosomal protein L4/L1 family	60S ribosomal protein L4 GN=RPL4 OS=Prunus armeniaca (Apricot) PE=2 SV=1	Ribosomal protein L4/L1 family {ECO:0000313|EMBL:EOX92303.1} OS=Theobroma cacao (Cacao) PE=4 SV=1	60S ribosomal L4 [Gossypium arboreum]
Ghir_A12G013070.1	1685	1.64797	UP	0	1.33581	UP	0	1.31855	Up	0	Molecular Function: methionine adenosyltransferase activity (GO:0004478);; Molecular Function: ATP binding (GO:0005524);; Cellular Component: cytoplasm (GO:0005737);; Biological Process: S-adenosylmethionine biosynthetic process (GO:0006556);; Biological Process: one-carbon metabolic process (GO:0006730);; Molecular Function: metal ion binding (GO:0046872);;	K00789|0|cmo:103489895|S-adenosylmethionine synthase 2; K00789 S-adenosylmethionine synthetase [EC:2.5.1.6] (A)	[H]	Coenzyme transport and metabolism	S-adenosylmethionine synthetase, C-terminal domain	S-adenosylmethionine synthase 1 GN=SAMS1 OS=Elaeagnus umbellata (Autumn olive) PE=2 SV=1	S-adenosylmethionine synthase {ECO:0000256|RuleBase:RU000541} OS=Gossypium hirsutum (Upland cotton) PE=2 SV=1	S-adenosylmethionine synthetase [Gossypium hirsutum]
Ghir_A02G018600.1	1342	0.533167	UP	1.35338e-128	0.561595	UP	3.22e-128	0.54116	Up	1.83e-151	Molecular Function: RNA binding (GO:0003723);; Molecular Function: structural constituent of ribosome (GO:0003735);; Biological Process: translation (GO:0006412);; Cellular Component: large ribosomal subunit (GO:0015934);;	K02938|0|tcc:TCM_000226|Ribosomal protein L2 family; K02938 large subunit ribosomal protein L8e (A)	[J]	Translation, ribosomal structure and biogenesis	Ribosomal Proteins L2, C-terminal domain	60S ribosomal protein L8-3 OS=Arabidopsis thaliana (Mouse-ear cress) PE=1 SV=2	Ribosomal protein L2 family {ECO:0000313|EMBL:EOX90882.1} OS=Theobroma cacao (Cacao) PE=4 SV=1	60S ribosomal L8-3 -like protein [Gossypium arboreum]
Ghir_D06G023790.1	1223	-1.32571	Down	0	-0.81147	Down	2.46e-140	-1.28733	Down	0	Cellular Component: photosystem II (GO:0009523);; Cellular Component: chloroplast thylakoid membrane (GO:0009535);; Biological Process: photosynthetic electron transport in photosystem II (GO:0009772);; Cellular Component: integral component of membrane (GO:0016021);; Molecular Function: chlorophyll binding (GO:0016168);; Biological Process: protein-chromophore linkage (GO:0018298);; Cellular Com…	K02705|1.87053e-53|rcu:RCOM_ORF00030|psbC; photosystem II 44 kDa protein; K02705 photosystem II CP43 chlorophyll apoprotein (A)	--	--	Photosystem II protein	Photosystem II CP43 reaction center protein {ECO:0000255|HAMAP-Rule:MF_01496} (Precursor) OS=Platanus occidentalis (Sycamore) PE=3 SV=1	Photosystem II CP43 protein {ECO:0000313|EMBL:AEF01563.1} (Fragment) OS=Myricaria germanica PE=4 SV=1	photosystem II CP43 protein [Myricaria germanica]
Ghir_A12G013190.1	1160	1.10343	UP	0	1.02624	UP	1.2e-244	0.64336	Up	6.3e-100	Molecular Function: GTP binding (GO:0005525);; Cellular Component: vacuole (GO:0005773);; Cellular Component: Golgi-associated vesicle (GO:0005798);; Biological Process: small GTPase mediated signal transduction (GO:0007264);; Cellular Component: plastid (GO:0009536);;	K07937|3.90912e-132|vvi:100242677|ADP-ribosylation factor; K07937 ADP-ribosylation factor 1 (A)	[U]	Intracellular trafficking, secretion, and vesicular transport	ADP-ribosylation factor family	ADP-ribosylation factor 2 GN=OJ1119_H02.17 OS=Oryza sativa subsp. japonica (Rice) PE=2 SV=2	Putative uncharacterized protein {ECO:0000313|EMBL:CCB50276.1} OS=Vitis vinifera (Grape) PE=3 SV=1	unnamed protein product [Vitis vinifera]
Ghir_A11G017740.1	1940	0.700733	UP	9.79457e-201	0.775801	UP	4.54e-297	0.591404	Up	9.59e-196	Molecular Function: proline dehydrogenase activity (GO:0004657);; Biological Process: glutamate biosynthetic process (GO:0006537);; Biological Process: proline catabolic process (GO:0006562);; Biological Process: oxidation-reduction process (GO:0055114);;	K00318|0|tcc:TCM_019628|Methylenetetrahydrofolate reductase family protein isoform 1; K00318 proline dehydrogenase [EC:1.5.-.-] (A)	[E]	Amino acid transport and metabolism	Proline dehydrogenase	Proline dehydrogenase 2, mitochondrial (Precursor) GN=MKD10.10 OS=Arabidopsis thaliana (Mouse-ear cress) PE=2 SV=1	Proline dehydrogenase {ECO:0000313|EMBL:AFV28788.1} OS=Gossypium hirsutum (Upland cotton) PE=2 SV=1	Proline dehydrogenase 2, mitochondrial -like protein [Gossypium arboreum]
Ghir_D08G003390.1	1695	2.26243	UP	0	2.43095	UP	0	1.61005	Up	0	Molecular Function: kinase activity (GO:0016301);; Biological Process: phosphorylation (GO:0016310);; Molecular Function: 2-alkenal reductase [NAD(P)] activity (GO:0032440);; Biological Process: oxidation-reduction process (GO:0055114);;	--	[R]	General function prediction only	Leucine Rich Repeat	DNA-damage-repair/toleration protein DRT100 (Precursor) OS=Arabidopsis thaliana (Mouse-ear cress) PE=2 SV=2	Polygalacturonase-inhibiting protein {ECO:0000313|EMBL:ABO47744.1} OS=Gossypium hirsutum (Upland cotton) PE=2 SV=1	polygalacturonase-inhibiting protein [Gossypium hirsutum]
Ghir_D09G016060.1	2405	2.7458	UP	0	3.00846	UP	0	2.91954	Up	0	Molecular Function: ATP binding (GO:0005524);; Biological Process: response to stress (GO:0006950);; Molecular Function: 2-alkenal reductase [NAD(P)] activity (GO:0032440);; Biological Process: oxidation-reduction process (GO:0055114);;	K03283|0|tcc:TCM_021961|Heat shock cognate protein 70-1 isoform 1; K03283 heat shock 70kDa protein 1/8 (A)	[O]	Posttranslational modification, protein turnover, chaperones	Hsp70 protein	Heat shock cognate 70 kDa protein GN=HSP70 OS=Petunia hybrida (Petunia) PE=2 SV=1	Heat shock cognate protein 70-1 isoform 1 {ECO:0000313|EMBL:EOY07554.1} OS=Theobroma cacao (Cacao) PE=3 SV=1	Heat shock cognate protein 70-1 isoform 1 [Theobroma cacao]
Ghir_A12G016740.1	990	0.729782	UP	2.59659e-116	1.2278	UP	8.39e-215	1.07457	Up	4.59e-150	--	--	--	--	Protein of unknown function (DUF2781)	--	Transmembrane protein 97 {ECO:0000313|EMBL:EOY01450.1} OS=Theobroma cacao (Cacao) PE=4 SV=1	Transmembrane 97 [Gossypium arboreum]
Ghir_A11G003880.1	1654	2.30892	UP	0	3.13025	UP	0	3.35576	Up	0	Molecular Function: glycogenin glucosyltransferase activity (GO:0008466);; Molecular Function: intramolecular transferase activity (GO:0016866);; Biological Process: cellulose biosynthetic process (GO:0030244);;	K13379|0|tcc:TCM_014329|Reversibly glycosylated polypeptide 3; K13379 reversibly glycosylated polypeptide / UDP-arabinopyranose mutase [EC:2.4.1.- 5.4.99.30] (A)	--	--	Reversibly glycosylated polypeptide	Alpha-1,4-glucan-protein synthase [UDP-forming] 2 GN=UPTG2 OS=Solanum tuberosum (Potato) PE=1 SV=1	Reversibly glycosylated polypeptide 3 {ECO:0000313|EMBL:EOY22128.1} OS=Theobroma cacao (Cacao) PE=4 SV=1	Alpha-1,4-glucan-protein synthase [UDP-forming] 2 [Gossypium arboreum]
Ghir_A12G013150.1	2011	0.539932	UP	3.93694e-135	1.31809	UP	0	1.10904	Up	0	Molecular Function: protein serine/threonine kinase activity (GO:0004674);; Molecular Function: ATP binding (GO:0005524);; Cellular Component: cytosol (GO:0005829);; Biological Process: protein phosphorylation (GO:0006468);; Biological Process: meristem structural organization (GO:0009933);; Molecular Function: tau-protein kinase activity (GO:0050321);;	K03083|0|tcc:TCM_004896|Shaggy-related kinase 11, 11 isoform 1; K03083 glycogen synthase kinase 3 beta [EC:2.7.11.26] (A)	[G]	Carbohydrate transport and metabolism	Protein kinase domain	Glycogen synthase kinase-3 homolog MsK-3 GN=MSK-3 OS=Medicago sativa (Alfalfa) PE=2 SV=2	Shaggy-related kinase 11, 11 isoform 1 {ECO:0000313|EMBL:EOX95384.1} OS=Theobroma cacao (Cacao) PE=4 SV=1	Glycogen synthase kinase-3 MsK-3 [Gossypium arboreum]
Ghir_D04G012380.1	2008	0.588188	UP	1.59349e-209	0.13405	UP	1.38e-12	0.715488	Up	0	Cellular Component: nucleus (GO:0005634);; Biological Process: cellular protein modification process (GO:0006464);; Biological Process: ubiquitin-dependent protein catabolic process (GO:0006511);;	K08770|0|osa:4341860|Os06g0681400; K08770 ubiquitin C (A)	[OR]	--	Ubiquitin family	NEDD8-like protein RUB2 (Precursor) GN=T20F21.24 OS=Arabidopsis thaliana (Mouse-ear cress) PE=1 SV=3	Uncharacterized protein {ECO:0000313|EnsemblPlants:TRIUR3_08047-P1} OS=Triticum urartu (Red wild einkorn) PE=4 SV=1	Polyubiquitin-A [Triticum urartu]
Ghir_D02G020140.1	2795	0.937091	UP	0	2.5566	UP	0	1.85853	Up	0	Molecular Function: calmodulin-dependent protein kinase activity (GO:0004683);; Molecular Function: calcium ion binding (GO:0005509);; Molecular Function: ATP binding (GO:0005524);; Biological Process: protein phosphorylation (GO:0006468);;	K13412|0|tcc:TCM_007580|Calmodulin-domain protein kinase 5 isoform 1; K13412 calcium-dependent protein kinase [EC:2.7.11.1] (A)	[T]	Signal transduction mechanisms	Protein kinase domain	Calcium-dependent protein kinase 4 GN=CPK4 OS=Solanum tuberosum (Potato) PE=2 SV=1	Calcium-dependent protein kinase 5 {ECO:0000313|EMBL:ADZ99350.1} OS=Gossypium hirsutum (Upland cotton) PE=2 SV=1	calcium-dependent protein kinase 5 [Gossypium hirsutum]
Ghir_A13G003150.1	973	-0.117605	Down	6.74013e-09	-0.257555	Down	2.48e-23	-0.725537	Down	1.7e-138	Molecular Function: nucleotide binding (GO:0000166);; Molecular Function: double-stranded DNA binding (GO:0003690);; Molecular Function: single-stranded DNA binding (GO:0003697);; Cellular Component: cell wall (GO:0005618);; Cellular Component: nucleolus (GO:0005730);; Cellular Component: peroxisome (GO:0005777);; Cellular Component: plasma membrane (GO:0005886);; Biological Process: mRNA export …	--	[R]	General function prediction only	RNA recognition motif. (a.k.a. RRM, RBD, or RNP domain)	Glycine-rich RNA-binding protein GRP1A OS=Sinapis alba (White mustard) PE=2 SV=1	Glycine-rich RNA-binding protein {ECO:0000313|EMBL:ACJ11730.1} OS=Gossypium hirsutum (Upland cotton) PE=2 SV=1	Glycine-rich RNA-binding GRP1A [Gossypium arboreum]
Ghir_D07G023730.1	1789	-0.652334	Down	3.5431e-227	-0.610047	Down	3.54e-234	-0.474876	Down	4.52e-146	Molecular Function: formate dehydrogenase (NAD+) activity (GO:0008863);; Cellular Component: chloroplast (GO:0009507);; Cellular Component: thylakoid (GO:0009579);; Biological Process: response to wounding (GO:0009611);; Molecular Function: oxidoreductase activity, acting on the CH-OH group of donors, NAD or NADP as acceptor (GO:0016616);; Molecular Function: NAD binding (GO:0051287);; Biological…	K00122|0|tcc:TCM_016872|Formate dehydrogenase; K00122 formate dehydrogenase [EC:1.2.1.2] (A)	[C]	Energy production and conversion	D-isomer specific 2-hydroxyacid dehydrogenase, NAD binding domain	Formate dehydrogenase, mitochondrial (Precursor) GN=FDH1 OS=Solanum tuberosum (Potato) PE=1 SV=2	Formate dehydrogenase {ECO:0000313|EMBL:EOY02375.1} OS=Theobroma cacao (Cacao) PE=3 SV=1	Formate dehydrogenase-2C mitochondrial [Gossypium arboreum]
Ghir_D07G012790.1	1673	0.769969	UP	7.09869e-276	0.679872	UP	5.99e-192	0.652556	Up	1.47e-207	Molecular Function: GTPase activity (GO:0003924);; Molecular Function: structural constituent of cytoskeleton (GO:0005200);; Molecular Function: GTP binding (GO:0005525);; Cellular Component: cytoplasm (GO:0005737);; Cellular Component: microtubule (GO:0005874);; Biological Process: obsolete GTP catabolic process (GO:0006184);; Biological Process: microtubule-based movement (GO:0007018);; Biologi…	K07375|0|tcc:TCM_040994|Beta-6 tubulin isoform 1; K07375 tubulin beta (A)	[Z]	Cytoskeleton	Tubulin/FtsZ family, GTPase domain	Tubulin beta chain GN=TUBB OS=Hordeum vulgare (Barley) PE=2 SV=1	Beta-tubulin 10 {ECO:0000313|EMBL:ABY86657.1} OS=Gossypium hirsutum (Upland cotton) PE=2 SV=1	beta-tubulin 10 [Gossypium hirsutum]
Ghir_A09G023050.1	3054	0.660011	UP	0	0.62687	UP	0	0.511043	Up	3.71e-273	Biological Process: nuclear-transcribed mRNA catabolic process (GO:0000956);; Cellular Component: nucleus (GO:0005634);; Biological Process: fatty acid beta-oxidation (GO:0006635);; Biological Process: protein import into peroxisome matrix (GO:0016558);;	--	--	--	Frigida-like protein	FRIGIDA-like protein 4a GN=FRL4A OS=Arabidopsis thaliana (Mouse-ear cress) PE=2 SV=1	FRIGIDA-like protein isoform 1 {ECO:0000313|EMBL:EOY05686.1} OS=Theobroma cacao (Cacao) PE=4 SV=1	Protein FRIGIDA -like protein [Gossypium arboreum]
Ghir_D04G014970.1	2934	0.675508	UP	0	0.586497	UP	2.57e-286	0.590297	Up	0	Cellular Component: mitochondrial proton-transporting ATP synthase complex, catalytic core F(1) (GO:0000275);; Molecular Function: ATP binding (GO:0005524);; Biological Process: obsolete ATP catabolic process (GO:0006200);; Biological Process: ATP synthesis coupled proton transport (GO:0015986);; Biological Process: ATP hydrolysis coupled proton transport (GO:0015991);; Molecular Function: proton…	K02133|0|tcc:TCM_009119|ATP synthase alpha/beta family protein isoform 1; K02133 F-type H+-transporting ATPase subunit beta [EC:3.6.3.14] (A)	[C]	Energy production and conversion	ATP synthase alpha/beta family, nucleotide-binding domain	ATP synthase subunit beta, mitochondrial (Precursor) GN=ATPB OS=Nicotiana plumbaginifolia (Leadwort-leaved tobacco) PE=1 SV=1	ATP synthase subunit beta {ECO:0000256|RuleBase:RU003553} OS=Gossypium hirsutum (Upland cotton) PE=2 SV=1	ATP synthase beta subunit 1 [Gossypium hirsutum]
Ghir_D04G018730.1	1129	-4.34426	Down	0	-3.84466	Down	0	-2.42414	Down	0	Molecular Function: oxygen transporter activity (GO:0005344);; Molecular Function: iron ion binding (GO:0005506);; Cellular Component: cell wall (GO:0005618);; Cellular Component: cytoplasm (GO:0005737);; Cellular Component: plasma membrane (GO:0005886);; Biological Process: response to stress (GO:0006950);; Biological Process: nitrogen fixation (GO:0009399);; Biological Process: oxygen transport…	--	[C]	Energy production and conversion	Globin	Non-symbiotic hemoglobin 1 GN=HB1 OS=Gossypium hirsutum (Upland cotton) PE=2 SV=1	Non-symbiotic hemoglobin protein {ECO:0000313|EMBL:AAX86687.1} OS=Gossypium hirsutum (Upland cotton) PE=2 SV=1	non-symbiotic hemoglobin protein [Gossypium hirsutum]
Ghir_D09G016530.1	951	0.550069	UP	1.99119e-44	2.03363	UP	0	1.62673	Up	5.2e-137	Biological Process: sphingolipid biosynthetic process (GO:0030148);; Molecular Function: inositol phosphoceramide synthase activity (GO:0045140);;	--	[S]	Function unknown	PAP2 superfamily C-terminal	Phosphatidylinositol:ceramide inositolphosphotransferase 1 GN=F5K20.320 OS=Arabidopsis thaliana (Mouse-ear cress) PE=2 SV=1	Inositol phosphorylceramide synthase 1 {ECO:0000313|EMBL:EOY07341.1} OS=Theobroma cacao (Cacao) PE=4 SV=1	Inositol phosphorylceramide synthase 1 [Theobroma cacao]
Ghir_A11G002610.1	1114	1.5676	UP	0	1.29502	UP	1.82e-252	1.45347	Up	0	--	--	--	--	Hydrophobic seed protein	14 kDa proline-rich protein DC2.15 (Precursor) OS=Daucus carota (Wild carrot) PE=2 SV=1	Hybrid proline-rich protein {ECO:0000313|EMBL:ACN54400.1} OS=Gossypium hirsutum (Upland cotton) PE=2 SV=1	hybrid proline-rich protein [Gossypium hirsutum]
Ghir_D11G029230.1	1398	0.743073	UP	1.98753e-128	0.879569	UP	5.85e-216	0.922523	Up	0	Biological Process: response to brassinosteroid (GO:0009741);; Biological Process: regulation of protein localization (GO:0032880);;	--	--	--	Dormancy/auxin associated protein	Auxin-repressed 12.5 kDa protein OS=Fragaria ananassa (Strawberry) PE=2 SV=1	Drm3-like protein isoform 1 {ECO:0000313|EMBL:EOY11521.1} OS=Theobroma cacao (Cacao) PE=4 SV=1	Auxin-repressed 12.5 kDa [Gossypium arboreum]
Ghir_D03G016610.2	1806	1.32443	UP	0	1.758	UP	0	1.15795	Up	0	--	--	--	--	--	--	--	--
Ghir_D12G013290.1	1702	1.73319	UP	0	2.12883	UP	0	1.94509	Up	0	Molecular Function: methionine adenosyltransferase activity (GO:0004478);; Molecular Function: ATP binding (GO:0005524);; Cellular Component: cytoplasm (GO:0005737);; Biological Process: S-adenosylmethionine biosynthetic process (GO:0006556);; Biological Process: one-carbon metabolic process (GO:0006730);; Molecular Function: metal ion binding (GO:0046872);;	K00789|0|cmo:103499979|S-adenosylmethionine synthase 2-like; K00789 S-adenosylmethionine synthetase [EC:2.5.1.6] (A)	[H]	Coenzyme transport and metabolism	S-adenosylmethionine synthetase, C-terminal domain	S-adenosylmethionine synthase 1 GN=SAMS1 OS=Elaeagnus umbellata (Autumn olive) PE=2 SV=1	S-adenosylmethionine synthase {ECO:0000256|RuleBase:RU000541} OS=Gossypium hirsutum (Upland cotton) PE=2 SV=1	S-adenosylmethionine synthetase [Gossypium hirsutum]
Ghir_D09G001540.1	321	2.19013	UP	1.02962e-81	1.81038	UP	1.97e-51	2.03916	Up	2.1e-92	Biological Process: gibberellic acid mediated signaling pathway (GO:0009740);; Biological Process: cysteine biosynthetic process (GO:0019344);; Biological Process: cell redox homeostasis (GO:0045454);;	--	--	--	Gibberellin regulated protein	Gibberellin-regulated protein 4 (Precursor) GN=GASA4 OS=Arabidopsis thaliana (Mouse-ear cress) PE=1 SV=2	GA-stimulated transcript-like protein 2 {ECO:0000313|EMBL:AGE15498.1} OS=Gossypium hirsutum (Upland cotton) PE=2 SV=1	GA-stimulated transcript-like protein 2 [Gossypium hirsutum]
Ghir_D07G002910.3	1412	-2.44108	Down	0	-3.06659	Down	0	-4.75554	Down	0	--	--	--	--	--	--	--	--
Ghir_D12G015220.1	1655	1.10661	UP	0	1.3721	UP	0	1.28742	Up	0	Molecular Function: ATP:ADP antiporter activity (GO:0005471);; Cellular Component: mitochondrial inner membrane (GO:0005743);; Biological Process: mitochondrial transport (GO:0006839);; Biological Process: systemic acquired resistance (GO:0009627);; Cellular Component: chloroplast envelope (GO:0009941);; Biological Process: purine nucleotide transport (GO:0015865);; Cellular Component: integral c…	K05863|0|tcc:TCM_008142|ADP/ATP carrier 3 isoform 1; K05863 solute carrier family 25 (mitochondrial adenine nucleotide translocator), member 4/5/6/31 (A)	[C]	Energy production and conversion	Mitochondrial carrier protein	ADP,ATP carrier protein 3, mitochondrial (Precursor) GN=F20O9.60 OS=Arabidopsis thaliana (Mouse-ear cress) PE=2 SV=1	ADP/ATP carrier 3 isoform 1 {ECO:0000313|EMBL:EOX99458.1} OS=Theobroma cacao (Cacao) PE=3 SV=1	ADP,ATP carrier 3, mitochondrial -like protein [Gossypium arboreum]
Ghir_A02G016340.1	776	0.463941	UP	2.49082e-75	0.258506	UP	5.83e-21	0.376905	Up	2.08e-49	Molecular Function: cytochrome-c oxidase activity (GO:0004129);; Cellular Component: mitochondrial respiratory chain complex IV (GO:0005751);;	K02266|2.4212e-55|tcc:TCM_000877|Cytochrome c oxidase-related; K02266 cytochrome c oxidase subunit 6a (A)	[C]	Energy production and conversion	Cytochrome c oxidase subunit VIa	Cytochrome c oxidase subunit 6a, mitochondrial (Precursor) GN=COX6A OS=Arabidopsis thaliana (Mouse-ear cress) PE=2 SV=1	Cytochrome c oxidase-related {ECO:0000313|EMBL:EOX91803.1} OS=Theobroma cacao (Cacao) PE=3 SV=1	Cytochrome c oxidase subunit 6a, mitochondrial -like protein [Gossypium arboreum]
Ghir_A07G014860.1	2215	0.61409	UP	1.78887e-138	2.16074	UP	0	1.19994	Up	2.08e-283	Molecular Function: iron ion binding (GO:0005506);; Biological Process: fatty acid biosynthetic process (GO:0006633);; Molecular Function: oxidoreductase activity, acting on paired donors, with oxidation of a pair of donors resulting in the reduction of molecular oxygen to two molecules of water (GO:0016717);; Molecular Function: heme binding (GO:0020037);; Biological Process: oxidation-reduction…	K13076|0|tcc:TCM_005234|Fatty acid/sphingolipid desaturase; K13076 delta8-fatty-acid desaturase [EC:1.14.19.4] (A)	[I]	Lipid transport and metabolism	Fatty acid desaturase	Delta(8)-fatty-acid desaturase 2 GN=SLD2 OS=Arabidopsis thaliana (Mouse-ear cress) PE=1 SV=1	Fatty acid/sphingolipid desaturase {ECO:0000313|EMBL:EOX95831.1} OS=Theobroma cacao (Cacao) PE=4 SV=1	Fatty acid/sphingolipid desaturase [Theobroma cacao]
Ghir_D08G003460.1	1517	0.896586	UP	2.777e-267	0.973553	UP	4.08e-261	0.728658	Up	3.94e-176	Molecular Function: transporter activity (GO:0005215);; Molecular Function: copper ion binding (GO:0005507);; Cellular Component: cell wall (GO:0005618);; Cellular Component: nucleolus (GO:0005730);; Cellular Component: mitochondrial inner membrane (GO:0005743);; Cellular Component: vacuole (GO:0005773);; Cellular Component: plasma membrane (GO:0005886);; Cellular Component: chloroplast envelope …	K05863|0|tcc:TCM_005890|ADP/ATP carrier 2; K05863 solute carrier family 25 (mitochondrial adenine nucleotide translocator), member 4/5/6/31 (A)	[C]	Energy production and conversion	Mitochondrial carrier protein	ADP,ATP carrier protein 1, mitochondrial (Precursor) GN=ANT1 OS=Gossypium hirsutum (Upland cotton) PE=2 SV=1	ADP/ATP carrier 2 {ECO:0000313|EMBL:EOX96699.1} OS=Theobroma cacao (Cacao) PE=3 SV=1	ADP,ATP carrier 1, mitochondrial [Gossypium arboreum]
Ghir_D02G020360.1	1158	2.52951	UP	0	2.40367	UP	0	1.71417	Up	0	Biological Process: lipid transport (GO:0006869);; Molecular Function: lipid binding (GO:0008289);; Cellular Component: anchored component of plasma membrane (GO:0046658);;	--	--	--	Probable lipid transfer	Non-specific lipid-transfer protein-like protein At5g64080 (Precursor) GN=At5g64080 OS=Arabidopsis thaliana (Mouse-ear cress) PE=1 SV=1	Uncharacterized protein {ECO:0000313|EMBL:ESR37101.1} OS=Citrus clementina PE=4 SV=1	hypothetical protein F383_02062 [Gossypium arboreum]
Ghir_A10G017290.1	1950	1.35632	UP	0	2.00048	UP	0	1.77588	Up	0	Molecular Function: binding (GO:0005488);; Biological Process: signal transduction (GO:0007165);; Biological Process: cellular metabolic process (GO:0044237);;	K14491|0|tcc:TCM_021300|Sensor histidine kinase, putative isoform 1; K14491 two-component response regulator ARR-B family (A)	[K]	Transcription	Response regulator receiver domain	Two-component response regulator ARR2 OS=Arabidopsis thaliana (Mouse-ear cress) PE=1 SV=1	Sensor histidine kinase, putative isoform 1 {ECO:0000313|EMBL:EOY06639.1} OS=Theobroma cacao (Cacao) PE=4 SV=1	Two-component response regulator ARR1 -like protein [Gossypium arboreum]
Ghir_A08G003360.1	1866	1.036	UP	0	1.04624	UP	0	0.701991	Up	5.88e-206	Molecular Function: transporter activity (GO:0005215);; Molecular Function: copper ion binding (GO:0005507);; Cellular Component: cell wall (GO:0005618);; Cellular Component: nucleolus (GO:0005730);; Cellular Component: mitochondrial inner membrane (GO:0005743);; Cellular Component: vacuole (GO:0005773);; Cellular Component: plasma membrane (GO:0005886);; Cellular Component: chloroplast envelope …	K05863|0|tcc:TCM_005890|ADP/ATP carrier 2; K05863 solute carrier family 25 (mitochondrial adenine nucleotide translocator), member 4/5/6/31 (A)	[C]	Energy production and conversion	Mitochondrial carrier protein	ADP,ATP carrier protein 1, mitochondrial (Precursor) GN=ANT1 OS=Gossypium hirsutum (Upland cotton) PE=2 SV=1	ADP/ATP carrier 2 {ECO:0000313|EMBL:EOX96699.1} OS=Theobroma cacao (Cacao) PE=3 SV=1	ADP,ATP carrier 1, mitochondrial [Gossypium arboreum]
Ghir_A06G006060.1	1595	0.98555	UP	0	0.831418	UP	1.09e-218	0.915581	Up	1.01e-276	Molecular Function: GTPase activity (GO:0003924);; Molecular Function: GTP binding (GO:0005525);; Biological Process: obsolete GTP catabolic process (GO:0006184);; Biological Process: intracellular protein transport (GO:0006886);; Biological Process: nucleocytoplasmic transport (GO:0006913);; Biological Process: small GTPase mediated signal transduction (GO:0007264);;	K07936|3.59461e-166|pper:PRUPE_ppa008371mg|hypothetical protein; K07936 GTP-binding nuclear protein Ran (A)	[U]	Intracellular trafficking, secretion, and vesicular transport	Ras family	GTP-binding nuclear protein Ran-3 GN=RAN3 OS=Arabidopsis thaliana (Mouse-ear cress) PE=1 SV=2	Uncharacterized protein {ECO:0000313|EMBL:EMJ23759.1} OS=Prunus persica (Peach) PE=4 SV=1	hypothetical protein PRUPE_ppa008371mg [Prunus persica]
Ghir_A11G004640.1	2446	1.24411	UP	0	1.60402	UP	0	0.75316	Up	1.72e-258	Molecular Function: 3-chloroallyl aldehyde dehydrogenase activity (GO:0004028);; Cellular Component: cell wall (GO:0005618);; Cellular Component: peroxisome (GO:0005777);; Cellular Component: cytosol (GO:0005829);; Molecular Function: betaine-aldehyde dehydrogenase activity (GO:0008802);; Biological Process: response to water deprivation (GO:0009414);; Cellular Component: chloroplast (GO:0009507)…	K00130|0|rcu:RCOM_1512620|betaine-aldehyde dehydrogenase, putative (EC:1.2.1.8); K00130 betaine-aldehyde dehydrogenase [EC:1.2.1.8] (A)	[C]	Energy production and conversion	Aldehyde dehydrogenase family	Betaine aldehyde dehydrogenase 1, chloroplastic (Precursor) OS=Arabidopsis thaliana (Mouse-ear cress) PE=2 SV=1	Betaine aldehyde dehydrogenase {ECO:0000313|EMBL:AFA53117.1} OS=Populus euphratica (Euphrates poplar) PE=2 SV=1	Betaine aldehyde dehydrogenase 1, chloroplastic -like protein [Gossypium arboreum]
Ghir_D06G006150.1	1754	1.04414	UP	0	0.91277	UP	5.57e-255	0.908392	Up	2.71e-283	Molecular Function: GTPase activity (GO:0003924);; Molecular Function: GTP binding (GO:0005525);; Biological Process: obsolete GTP catabolic process (GO:0006184);; Biological Process: intracellular protein transport (GO:0006886);; Biological Process: nucleocytoplasmic transport (GO:0006913);; Biological Process: small GTPase mediated signal transduction (GO:0007264);;	K07936|3.59461e-166|pper:PRUPE_ppa008371mg|hypothetical protein; K07936 GTP-binding nuclear protein Ran (A)	[U]	Intracellular trafficking, secretion, and vesicular transport	Ras family	GTP-binding nuclear protein Ran-3 GN=RAN3 OS=Arabidopsis thaliana (Mouse-ear cress) PE=1 SV=2	Uncharacterized protein {ECO:0000313|EMBL:EMJ23759.1} OS=Prunus persica (Peach) PE=4 SV=1	hypothetical protein PRUPE_ppa008371mg [Prunus persica]
Ghir_D06G011980.1	2039	0.931895	UP	0	0.984387	UP	0	0.790156	Up	6.5e-277	Molecular Function: GTPase activity (GO:0003924);; Molecular Function: structural constituent of cytoskeleton (GO:0005200);; Molecular Function: GTP binding (GO:0005525);; Cellular Component: cell wall (GO:0005618);; Cellular Component: cytosol (GO:0005829);; Cellular Component: microtubule (GO:0005874);; Cellular Component: plasma membrane (GO:0005886);; Biological Process: obsolete GTP cataboli…	K07374|0|tcc:TCM_040014|Tubulin alpha-5; K07374 tubulin alpha (A)	[Z]	Cytoskeleton	Tubulin/FtsZ family, GTPase domain	Tubulin alpha-3 chain GN=TUBA3 OS=Eleusine indica (Goosegrass) PE=2 SV=1	Alpha-tubulin {ECO:0000313|EMBL:ABO47741.1} OS=Gossypium hirsutum (Upland cotton) PE=2 SV=1	alpha-tubulin [Gossypium hirsutum]
Ghir_D08G006520.1	693	3.99375	UP	4.0317e-231	3.14176	UP	1.09e-306	1.38818	Up	1.1e-108	--	--	--	--	Protease inhibitor/seed storage/LTP family	Non-specific lipid-transfer protein A OS=Ricinus communis (Castor bean) PE=1 SV=1	Non-specific lipid-transfer protein {ECO:0000256|RuleBase:RU000628} OS=Populus trichocarpa (Western balsam poplar) PE=3 SV=1	Non-specific lipid-transfer A [Gossypium arboreum]
Ghir_A09G011060.1	931	11.9081	UP	1.02695e-241	3.30908	UP	0	2.01999	Up	8.59e-198	Cellular Component: plasma membrane (GO:0005886);; Biological Process: transport (GO:0006810);; Molecular Function: NADH dehydrogenase (ubiquinone) activity (GO:0008137);; Cellular Component: chloroplast thylakoid membrane (GO:0009535);; Cellular Component: integral component of membrane (GO:0016021);; Biological Process: photosynthesis, light reaction (GO:0019684);; Molecular Function: quinone b…	K05574|1.14241e-73|tcc:ThcaC_p025|ndhC; NADH-plastoquinone oxidoreductase subunit 3; K05574 NAD(P)H-quinone oxidoreductase subunit 3 [EC:1.6.5.3] (A)	[C]	Energy production and conversion	NADH-ubiquinone/plastoquinone oxidoreductase, chain 3	NAD(P)H-quinone oxidoreductase subunit 3, chloroplastic {ECO:0000255|HAMAP-Rule:MF_01394} OS=Gossypium hirsutum (Upland cotton) PE=3 SV=1	NAD(P)H-quinone oxidoreductase subunit 3, chloroplastic {ECO:0000256|HAMAP-Rule:MF_01394} OS=Gossypium darwinii (Darwin's cotton) PE=3 SV=1	NADH dehydrogenase subunit 3 [Gossypium hirsutum]
Ghir_D04G010620.1	585	2.73404	UP	7.85603e-263	3.01394	UP	4.1e-262	2.98488	Up	1.04e-224	--	--	--	--	--	--	Uncharacterized protein {ECO:0000313|EMBL:AGU16623.1} OS=Salvia miltiorrhiza (Chinese sage) PE=4 SV=1	hypothetical protein Salmi_Mp095 (mitochondrion) [Salvia miltiorrhiza]
Ghir_D02G023280.1	2946	1.51722	UP	0	2.60878	UP	0	1.61318	Up	0	Biological Process: arginine catabolic process (GO:0006527);; Biological Process: spermidine biosynthetic process (GO:0008295);; Molecular Function: arginine decarboxylase activity (GO:0008792);;	K01583|0|tcc:TCM_006773|Arginine decarboxylase; K01583 arginine decarboxylase [EC:4.1.1.19] (A)	--	--	Pyridoxal-dependent decarboxylase, pyridoxal binding domain	Arginine decarboxylase OS=Pisum sativum (Garden pea) PE=2 SV=1	Arginine decarboxylase {ECO:0000256|RuleBase:RU003740} OS=Theobroma cacao (Cacao) PE=3 SV=1	Arginine decarboxylase [Theobroma cacao]
Ghir_D08G006000.1	1698	0.773111	UP	2.3956e-248	0.839627	UP	3.96e-251	0.702219	Up	5.18e-201	Molecular Function: ATP:ADP antiporter activity (GO:0005471);; Molecular Function: copper ion binding (GO:0005507);; Cellular Component: cell wall (GO:0005618);; Cellular Component: nucleolus (GO:0005730);; Cellular Component: mitochondrial inner membrane (GO:0005743);; Cellular Component: vacuolar membrane (GO:0005774);; Cellular Component: plasma membrane (GO:0005886);; Biological Process: gluc…	K05863|0|tcc:TCM_005890|ADP/ATP carrier 2; K05863 solute carrier family 25 (mitochondrial adenine nucleotide translocator), member 4/5/6/31 (A)	[C]	Energy production and conversion	Mitochondrial carrier protein	ADP,ATP carrier protein 1, mitochondrial (Precursor) GN=ANT1 OS=Gossypium hirsutum (Upland cotton) PE=2 SV=1	ADP/ATP carrier 2 {ECO:0000313|EMBL:EOX96699.1} OS=Theobroma cacao (Cacao) PE=3 SV=1	ADP/ATP carrier 2 [Theobroma cacao]
Ghir_D10G019720.1	2122	1.68552	UP	0	1.83036	UP	0	2.32696	Up	0	Molecular Function: iron ion binding (GO:0005506);; Molecular Function: electron carrier activity (GO:0009055);; Molecular Function: trans-cinnamate 4-monooxygenase activity (GO:0016710);; Molecular Function: heme binding (GO:0020037);; Biological Process: oxidation-reduction process (GO:0055114);;	K00487|0|tcc:TCM_045554|Cinnamate-4-hydroxylase; K00487 trans-cinnamate 4-monooxygenase [EC:1.14.13.11] (A)	[Q]	Secondary metabolites biosynthesis, transport and catabolism	Cytochrome P450	Trans-cinnamate 4-monooxygenase GN=CYP73A16 OS=Populus kitakamiensis (Aspen) PE=2 SV=1	Cinnamate 4-hydroxylase {ECO:0000313|EMBL:ACZ06239.1} OS=Gossypium hirsutum (Upland cotton) PE=2 SV=1	cinnamate-4-hydroxylase [Gossypium arboreum]
Ghir_A08G019470.1	1706	2.34271	UP	0	1.89905	UP	0	2.5685	Up	0	Cellular Component: extracellular region (GO:0005576);; Biological Process: lipid metabolic process (GO:0006629);; Biological Process: regulation of meristem growth (GO:0010075);; Molecular Function: hydrolase activity (GO:0016787);; Molecular Function: nutrient reservoir activity (GO:0045735);;	--	[I]	Lipid transport and metabolism	Patatin-like phospholipase	Probable inactive patatin-like protein 9 GN=PLP9 OS=Arabidopsis thaliana (Mouse-ear cress) PE=2 SV=1	Patatin {ECO:0000256|RuleBase:RU361262} OS=Theobroma cacao (Cacao) PE=3 SV=1	Patatin-16 [Gossypium arboreum]
Ghir_A05G039070.1	1546	0.846333	UP	0	0.588397	UP	3.66e-146	0.694879	Up	1.06e-215	--	--	--	--	--	Protodermal factor 1 (Precursor) GN=PDF1 OS=Arabidopsis thaliana (Mouse-ear cress) PE=2 SV=1	Protodermal factor 1.3 {ECO:0000313|EMBL:AEA50962.1} OS=Gossypium hirsutum (Upland cotton) PE=4 SV=1	hypothetical protein F383_09534 [Gossypium arboreum]
Ghir_A07G019990.1	2330	1.56736	UP	0	1.82654	UP	0	1.44288	Up	0	Molecular Function: hydrolase activity, hydrolyzing O-glycosyl compounds (GO:0004553);; Biological Process: carbohydrate metabolic process (GO:0005975);;	--	--	--	Glycosyl hydrolases family 17	Glucan endo-1,3-beta-glucosidase 3 (Precursor) GN=At2g01630 OS=Arabidopsis thaliana (Mouse-ear cress) PE=1 SV=2	O-Glycosyl hydrolases family 17 protein isoform 1 {ECO:0000313|EMBL:EOX93330.1} OS=Theobroma cacao (Cacao) PE=3 SV=1	hypothetical protein F383_30989 [Gossypium arboreum]
Ghir_A06G015450.1	1416	0.943208	UP	1.02192e-279	0.963805	UP	7.99e-244	0.686253	Up	1.44e-156	Biological Process: ribosomal small subunit assembly (GO:0000028);; Molecular Function: structural constituent of ribosome (GO:0003735);; Cellular Component: nucleus (GO:0005634);; Cellular Component: plasma membrane (GO:0005886);; Biological Process: translation (GO:0006412);; Cellular Component: chloroplast (GO:0009507);; Biological Process: response to salt stress (GO:0009651);; Cellular Compo…	K02998|1.72975e-176|tcc:TCM_029221|40s ribosomal protein SA; K02998 small subunit ribosomal protein SAe (A)	[J]	Translation, ribosomal structure and biogenesis	Ribosomal protein S2	40S ribosomal protein SA {ECO:0000255|HAMAP-Rule:MF_03015} GN=RAP40 OS=Cicer arietinum (Chickpea) PE=2 SV=1	40S ribosomal protein SA {ECO:0000256|HAMAP-Rule:MF_03015} OS=Theobroma cacao (Cacao) PE=3 SV=1	40S ribosomal SA [Gossypium arboreum]
Ghir_D13G004540.1	237	0.329089	UP	0.00186848	0.591396	UP	1.05e-10	1.35744	Up	3.57e-66	--	--	--	--	Zinc-binding	Uncharacterized protein At2g23090 GN=At2g23090 OS=Arabidopsis thaliana (Mouse-ear cress) PE=1 SV=1	Uncharacterized protein {ECO:0000313|EnsemblPlants:GLYMA05G22261.1} OS=Glycine max (Soybean) PE=2 SV=1	PREDICTED: uncharacterized protein At2g23090 [Glycine max]
Ghir_A01G008350.1	2699	1.44716	UP	0	0.29275	UP	9.69e-54	1.14404	Up	0	Molecular Function: ATP binding (GO:0005524);; Biological Process: protein folding (GO:0006457);; Biological Process: response to stress (GO:0006950);; Molecular Function: unfolded protein binding (GO:0051082);;	K04079|0|tcc:TCM_030579|Heat shock protein 81.4; K04079 molecular chaperone HtpG (A)	[O]	Posttranslational modification, protein turnover, chaperones	Hsp90 protein	Heat shock cognate protein 80 GN=HSC80 OS=Solanum lycopersicum (Tomato) PE=2 SV=1	Heat shock protein 90 {ECO:0000313|EMBL:AGA62462.1} OS=Gossypium hirsutum (Upland cotton) PE=2 SV=1	Heat shock cognate 80 [Gossypium arboreum]
Ghir_D02G009890.1	2061	0.73457	UP	4.61005e-250	1.07943	UP	0	0.80479	Up	0	Cellular Component: vacuole (GO:0005773);; Biological Process: proteolysis (GO:0006508);; Molecular Function: cysteine-type peptidase activity (GO:0008234);;	K01373|0|tcc:TCM_034140|Papain family cysteine protease; K01373 cathepsin F [EC:3.4.22.41] (A)	[O]	Posttranslational modification, protein turnover, chaperones	Papain family cysteine protease	Cysteine proteinase RD19a (Precursor) GN=RD19A OS=Arabidopsis thaliana (Mouse-ear cress) PE=2 SV=1	Papain family cysteine protease {ECO:0000313|EMBL:EOY14897.1} OS=Theobroma cacao (Cacao) PE=3 SV=1	Cysteinease RD19a -like protein [Gossypium arboreum]
Ghir_D05G034170.1	3091	0.627481	UP	0	0.524653	UP	4.96e-246	0.648967	Up	0	Molecular Function: GTPase activity (GO:0003924);; Molecular Function: GTP binding (GO:0005525);; Biological Process: obsolete GTP catabolic process (GO:0006184);;	K03234|0|tcc:TCM_032400|Ribosomal protein S5/Elongation factor G/III/V family protein; K03234 elongation factor 2 (A)	[J]	Translation, ribosomal structure and biogenesis	Elongation factor Tu GTP binding domain	Elongation factor 2 OS=Beta vulgaris (Sugar beet) PE=2 SV=1	Ribosomal protein S5/Elongation factor G/III/V family protein {ECO:0000313|EMBL:EOY13760.1} OS=Theobroma cacao (Cacao) PE=4 SV=1	Elongation factor 2 [Gossypium arboreum]
Ghir_A01G018860.1	1087	0.869562	UP	7.00042e-176	0.90288	UP	4.69e-176	0.656683	Up	1.88e-113	--	K02934|2.92406e-139|pxb:103945833|60S ribosomal protein L6-1-like; K02934 large subunit ribosomal protein L6e (A)	[J]	Translation, ribosomal structure and biogenesis	Ribosomal protein L6e	60S ribosomal protein L6 GN=RPL6 OS=Mesembryanthemum crystallinum (Common ice plant) PE=2 SV=1	BnaA08g22590D protein {ECO:0000313|EMBL:CDX96716.1} OS=Brassica napus (Rape) PE=4 SV=1	60S ribosomal L6 [Gossypium arboreum]
Ghir_A07G022290.1	2061	0.574206	UP	3.81135e-257	0.495639	UP	8.92e-212	0.337293	Up	1.2e-99	--	--	--	--	--	Uncharacterized protein At5g39570 GN=At5g39570 OS=Arabidopsis thaliana (Mouse-ear cress) PE=1 SV=1	Nucleus-like protein {ECO:0000313|EMBL:EOY03536.1} OS=Theobroma cacao (Cacao) PE=4 SV=1	hypothetical protein F383_34041 [Gossypium arboreum]
Ghir_D05G008670.1	1081	1.84852	UP	0	2.04445	UP	0	2.36145	Up	0	Cellular Component: chloroplast (GO:0009507);;	--	--	--	Stress responsive A/B Barrel Domain	Uncharacterized protein At5g22580 GN=At5g22580 OS=Arabidopsis thaliana (Mouse-ear cress) PE=1 SV=1	Stress responsive A/B Barrel Domain {ECO:0000313|EMBL:EOY33549.1} OS=Theobroma cacao (Cacao) PE=4 SV=1	hypothetical protein F383_09518 [Gossypium arboreum]
Ghir_D05G036830.1	1966	1.5798	UP	0	1.29302	UP	0	0.919526	Up	6.56e-234	Molecular Function: orotate phosphoribosyltransferase activity (GO:0004588);; Molecular Function: orotidine-5'-phosphate decarboxylase activity (GO:0004590);; Cellular Component: cytosol (GO:0005829);; Biological Process: 'de novo' pyrimidine nucleobase biosynthetic process (GO:0006207);; Biological Process: cellular response to phosphate starvation (GO:0016036);; Biological Process: 'de novo' UM…	K13421|0|tcc:TCM_031360|Uridine 5'-monophosphate synthase / UMP synthase (PYRE-F) (UMPS) isoform 1; K13421 uridine monophosphate synthetase [EC:2.4.2.10 4.1.1.23] (A)	[F]	Nucleotide transport and metabolism	Orotidine 5'-phosphate decarboxylase / HUMPS family	Orotidine 5&apos;-phosphate decarboxylase GN=T14E10.40 OS=Arabidopsis thaliana (Mouse-ear cress) PE=2 SV=2	Uridine 5'-monophosphate synthase / UMP synthase (PYRE-F) (UMPS) isoform 2 {ECO:0000313|EMBL:EOY12847.1} OS=Theobroma cacao (Cacao) PE=3 SV=1	Orotidine 5&apos;-phosphate decarboxylase [Gossypium arboreum]
Ghir_A05G022850.1	824	-0.275198	Down	2.30878e-28	-0.182047	Down	9.68e-10	-0.577815	Down	5.57e-56	Cellular Component: nucleosome (GO:0000786);; Molecular Function: DNA binding (GO:0003677);; Cellular Component: nucleus (GO:0005634);; Biological Process: glucose catabolic process (GO:0006007);; Biological Process: nucleosome assembly (GO:0006334);; Biological Process: protein targeting (GO:0006605);; Molecular Function: protein heterodimerization activity (GO:0046982);;	K11253|1.29338e-93|crb:CARUB_v10002094mg|hypothetical protein; K11253 histone H3 (A)	[B]	Chromatin structure and dynamics	Core histone H2A/H2B/H3/H4	Histone H3.3 OS=Vitis vinifera (Grape) PE=2 SV=3	Uncharacterized protein {ECO:0000313|EnsemblPlants:TRIUR3_28506-P1} (Fragment) OS=Triticum urartu (Red wild einkorn) PE=4 SV=1	hypothetical protein CARUB_v10002094mg, partial [Capsella rubella]
Ghir_A10G017050.1	1171	0.486473	UP	1.2154e-117	-0.340621	Down	2.59e-55	-0.540268	Down	1.08e-116	Molecular Function: DNA binding (GO:0003677);; Molecular Function: transcription factor activity, sequence-specific DNA binding (GO:0003700);; Cellular Component: nucleus (GO:0005634);; Biological Process: regulation of transcription, DNA-templated (GO:0006355);;	K09286|5.37396e-128|tcc:TCM_021264|Ethylene-responsive element binding protein, putative; K09286 EREBP-like factor (A)	--	--	AP2 domain	Ethylene-responsive transcription factor RAP2-3 OS=Arabidopsis thaliana (Mouse-ear cress) PE=1 SV=2	Putative ethylene responsive element binding protein 2 {ECO:0000313|EMBL:AAX68525.1} OS=Gossypium hirsutum (Upland cotton) PE=2 SV=1	Ethylene-responsive transcription factor RAP2-3 -like protein [Gossypium arboreum]
Ghir_D06G019000.1	1253	-1.40946	Down	0	-0.6667	Down	1.52e-75	-2.55369	Down	0	--	K12896|1.16121e-159|tcc:TCM_043024|RNA-binding family protein with retrovirus zinc finger-like domain isoform 1; K12896 splicing factor, arginine/serine-rich 7 (A)	[A]	RNA processing and modification	RNA recognition motif. (a.k.a. RRM, RBD, or RNP domain)	Serine/arginine-rich splicing factor RS2Z32 GN=F4P12.200 OS=Arabidopsis thaliana (Mouse-ear cress) PE=1 SV=1	RNA-binding family protein with retrovirus zinc finger-like domain isoform 3 {ECO:0000313|EMBL:EOY18432.1} OS=Theobroma cacao (Cacao) PE=4 SV=1	Serine/arginine-rich splicing factor 7 [Gossypium arboreum]
Ghir_D05G018680.1	2592	1.03748	UP	0	1.6294	UP	0	1.30147	Up	0	Biological Process: multidimensional cell growth (GO:0009825);; Biological Process: xylem and phloem pattern formation (GO:0010051);; Biological Process: sterol biosynthetic process (GO:0016126);; Molecular Function: 24-methylenesterol C-methyltransferase activity (GO:0030797);; Biological Process: methylation (GO:0032259);; Biological Process: negative regulation of DNA endoreduplication (GO:003…	K08242|0|tcc:TCM_034303|Sterol methyltransferase 2; K08242 24-methylenesterol C-methyltransferase [EC:2.1.1.143] (A)	[IR]	--	Methyltransferase domain	24-methylenesterol C-methyltransferase 2 GN=F14O10.7 OS=Arabidopsis thaliana (Mouse-ear cress) PE=1 SV=2	24-sterol C-methyltransferase {ECO:0000313|EMBL:ABY49844.1} OS=Gossypium hirsutum (Upland cotton) PE=2 SV=1	24-sterol C-methyltransferase [Gossypium hirsutum]
Ghir_D08G004390.1	1271	0.487916	UP	2.77e-28	0.491018	UP	2.56e-48	0.486201	Up	8.02e-76	Biological Process: leukotriene production involved in inflammatory response (GO:0002540);; Molecular Function: glutathione transferase activity (GO:0004364);; Molecular Function: glutathione peroxidase activity (GO:0004602);; Cellular Component: vacuole (GO:0005773);; Cellular Component: endoplasmic reticulum (GO:0005783);; Cellular Component: Golgi apparatus (GO:0005794);; Biological Process: E…	K00799|4.70921e-80|brp:103852296|microsomal glutathione S-transferase 3; K00799 glutathione S-transferase [EC:2.5.1.18] (A)	--	--	MAPEG family	--	BnaA02g12270D protein {ECO:0000313|EMBL:CDY16423.1} OS=Brassica napus (Rape) PE=4 SV=1	Microsomal glutathione S-transferase 3 [Gossypium arboreum]
Ghir_A12G013110.1	1009	0.708606	UP	3.53827e-127	1.11109	UP	7.67e-258	0.577751	Up	1.62e-84	Molecular Function: structural constituent of ribosome (GO:0003735);; Cellular Component: nucleus (GO:0005634);; Biological Process: translation (GO:0006412);; Cellular Component: cytosolic small ribosomal subunit (GO:0022627);; Molecular Function: metal ion binding (GO:0046872);;	K02977|1.0532e-110|cit:102610115|ubiquitin-40S ribosomal protein S27a-like; K02977 small subunit ribosomal protein S27Ae (A)	[J]	Translation, ribosomal structure and biogenesis	Ubiquitin family	40S ribosomal protein S27a (Precursor) GN=UBI3 OS=Solanum tuberosum (Potato) PE=2 SV=2	Ubiquitin extension protein {ECO:0000313|EMBL:AAZ83341.1} OS=Gossypium hirsutum (Upland cotton) PE=2 SV=1	PREDICTED: ubiquitin-40S ribosomal protein S27a-like [Populus euphratica]
Ghir_D07G016040.1	2078	1.88443	UP	0	1.72856	UP	0	1.17426	Up	6.9e-304	Biological Process: developmental process involved in reproduction (GO:0003006);; Biological Process: multicellular organism development (GO:0007275);; Biological Process: anatomical structure development (GO:0048856);;	--	--	--	SBP domain	Squamosa promoter-binding-like protein 8 GN=SPL8 OS=Arabidopsis thaliana (Mouse-ear cress) PE=1 SV=2	Squamosa promoter binding protein-like 8 {ECO:0000313|EMBL:EOX96364.1} OS=Theobroma cacao (Cacao) PE=4 SV=1	Squamosa promoter-binding-like protein 8 [Gossypium arboreum]
Ghir_D07G006540.1	2187	1.68211	UP	0	1.66466	UP	0	1.32361	Up	0	Molecular Function: ketol-acid reductoisomerase activity (GO:0004455);; Biological Process: branched-chain amino acid biosynthetic process (GO:0009082);; Molecular Function: isomerase activity (GO:0016853);; Molecular Function: metal ion binding (GO:0046872);; Molecular Function: coenzyme binding (GO:0050662);; Biological Process: oxidation-reduction process (GO:0055114);;	K00053|0|tcc:TCM_046686|Ketol-acid reductoisomerase; K00053 ketol-acid reductoisomerase [EC:1.1.1.86] (A)	--	--	Acetohydroxy acid isomeroreductase, catalytic domain	Ketol-acid reductoisomerase, chloroplastic (Precursor) GN=At3g58610 OS=Arabidopsis thaliana (Mouse-ear cress) PE=2 SV=2	Ketol-acid reductoisomerase {ECO:0000256|PIRNR:PIRNR000118} OS=Theobroma cacao (Cacao) PE=3 SV=1	hypothetical protein F383_19077 [Gossypium arboreum]
Ghir_D05G007120.1	2308	2.37777	UP	0	2.58833	UP	0	1.50689	Up	0	Molecular Function: oxidoreductase activity (GO:0016491);;	--	[Q]	Secondary metabolites biosynthesis, transport and catabolism	Cytochrome P450	Flavonoid 3&apos;,5&apos;-hydroxylase 1 GN=CYP75A1 OS=Petunia hybrida (Petunia) PE=2 SV=1	Cytochrome P450, family 706, subfamily A, polypeptide 4 isoform 1 {ECO:0000313|EMBL:EOY32537.1} OS=Theobroma cacao (Cacao) PE=3 SV=1	Flavonoid 3&apos;,5&apos;-hydroxylase 1 [Gossypium arboreum]
Ghir_A05G006990.1	2679	3.53722	UP	0	3.63623	UP	0	3.58965	Up	0	Molecular Function: iron ion binding (GO:0005506);; Molecular Function: linoleate 13S-lipoxygenase activity (GO:0016165);; Biological Process: oxylipin biosynthetic process (GO:0031408);; Biological Process: oxidation-reduction process (GO:0055114);;	K00454|0|tcc:TCM_040491|Lipoxygenase 2 isoform 2; K00454 lipoxygenase [EC:1.13.11.12] (A)	--	--	Lipoxygenase	Linoleate 13S-lipoxygenase 2-1, chloroplastic (Precursor) GN=LOX2.1 OS=Solanum tuberosum (Potato) PE=1 SV=1	Lipoxygenase {ECO:0000256|RuleBase:RU003975} OS=Theobroma cacao (Cacao) PE=3 SV=1	Lipoxygenase isoform 1 [Theobroma cacao]
Ghir_A02G015540.1	4371	0.861061	UP	0	1.3286	UP	0	1.45139	Up	0	Cellular Component: integral component of membrane (GO:0016021);; Molecular Function: cellulose synthase (UDP-forming) activity (GO:0016760);; Biological Process: cellulose biosynthetic process (GO:0030244);;	--	--	--	Cellulose synthase	Cellulose synthase-like protein D3 GN=T17B22.26 OS=Arabidopsis thaliana (Mouse-ear cress) PE=1 SV=1	Cellulose synthase-like D3 {ECO:0000313|EMBL:EOY10080.1} OS=Theobroma cacao (Cacao) PE=4 SV=1	Cellulose synthase-like protein D3 [Gossypium arboreum]
Ghir_D02G012880.1	1189	3.85229	UP	0	4.40067	UP	0	3.05835	Up	0	Biological Process: lipid biosynthetic process (GO:0008610);; Cellular Component: membrane (GO:0016020);; Molecular Function: oxidoreductase activity (GO:0016491);; Cellular Component: intracellular membrane-bounded organelle (GO:0043231);; Biological Process: cellular biosynthetic process (GO:0044249);; Biological Process: cellular lipid metabolic process (GO:0044255);; Biological Process: small…	K04713|6.97178e-155|tcc:TCM_011725|Sphingoid base hydroxylase 2; K04713 sphinganine C4-monooxygenase [EC:1.14.13.169] (A)	[I]	Lipid transport and metabolism	Fatty acid hydroxylase superfamily	Sphinganine C(4)-monooxygenase 2 GN=SBH2 OS=Arabidopsis thaliana (Mouse-ear cress) PE=1 SV=1	Sphingoid base hydroxylase 2 {ECO:0000313|EMBL:EOY01947.1} OS=Theobroma cacao (Cacao) PE=4 SV=1	Sphingoid base hydroxylase 2 -like protein [Gossypium arboreum]
Ghir_A08G020550.1	1642	0.772001	UP	3.92132e-231	0.957187	UP	8.98e-258	0.91626	Up	2.69e-246	Molecular Function: peroxidase activity (GO:0004601);; Cellular Component: cell wall (GO:0005618);; Cellular Component: plasma membrane (GO:0005886);; Biological Process: response to heat (GO:0009408);; Cellular Component: chloroplast stroma (GO:0009570);; Biological Process: response to salt stress (GO:0009651);; Biological Process: embryo development ending in seed dormancy (GO:0009793);; Molec…	K00434|2.45836e-173|zma:100384480|POD; ascorbate peroxidase; K00434 L-ascorbate peroxidase [EC:1.11.1.11] (A)	--	--	Peroxidase	L-ascorbate peroxidase 2, cytosolic OS=Oryza sativa subsp. japonica (Rice) PE=1 SV=1	Cytosolic ascorbate peroxidase {ECO:0000313|EMBL:ACT56517.1} OS=Gossypium hirsutum (Upland cotton) PE=2 SV=1	ascorbate peroxidase [Gossypium hirsutum]
Ghir_D09G020720.1	405	-1.05812	Down	5.71706e-34	-2.03004	Down	3.5e-109	-1.89675	Down	4.04e-80	Molecular Function: nitrate reductase (NADH) activity (GO:0009703);; Molecular Function: heme binding (GO:0020037);; Molecular Function: metal ion binding (GO:0046872);; Biological Process: oxidation-reduction process (GO:0055114);;	--	[C]	Energy production and conversion	Cytochrome b5-like Heme/Steroid binding domain	Cytochrome b5 isoform B {ECO:0000303|PubMed:19054355} GN=F24L7.14 OS=Arabidopsis thaliana (Mouse-ear cress) PE=1 SV=1	Uncharacterized protein {ECO:0000313|EMBL:ESR34133.1} OS=Citrus clementina PE=3 SV=1	hypothetical protein CICLE_v10006192mg [Citrus clementina]
Ghir_D02G016930.1	2317	1.29948	UP	0	2.00897	UP	0	0.869675	Up	8.34e-173	Biological Process: polysaccharide metabolic process (GO:0005976);; Biological Process: tissue development (GO:0009888);; Biological Process: root morphogenesis (GO:0010015);; Biological Process: regulation of hormone levels (GO:0010817);; Biological Process: cell growth (GO:0016049);; Biological Process: cellular developmental process (GO:0048869);; Biological Process: developmental growth invol…	--	--	--	BURP domain	Probable polygalacturonase non-catalytic subunit JP650 (Precursor) GN=JP650 OS=Arabidopsis thaliana (Mouse-ear cress) PE=2 SV=2	Polygalacturonase 2 {ECO:0000313|EMBL:EOY00468.1} OS=Theobroma cacao (Cacao) PE=4 SV=1	Polygalacturonase non-catalytic subunit protein [Gossypium arboreum]
Ghir_D10G018940.1	2131	-1.50595	Down	0	-1.78834	Down	0	-1.77291	Down	0	Molecular Function: acetate-CoA ligase activity (GO:0003987);; Cellular Component: peroxisome (GO:0005777);; Biological Process: acetate metabolic process (GO:0006083);; Biological Process: glyoxylate cycle (GO:0006097);; Molecular Function: AMP binding (GO:0016208);; Biological Process: butyrate metabolic process (GO:0019605);; Molecular Function: butyrate-CoA ligase activity (GO:0047760);;	--	[I]	Lipid transport and metabolism	AMP-binding enzyme	Acetate/butyrate--CoA ligase AAE7, peroxisomal GN=K14A17.23 OS=Arabidopsis thaliana (Mouse-ear cress) PE=1 SV=1	Acyl-activating enzyme 7 {ECO:0000313|EMBL:EOY06671.1} OS=Theobroma cacao (Cacao) PE=4 SV=1	Acetate/butyrate--CoA ligase AAE7, peroxisomal -like protein [Gossypium arboreum]
Ghir_D10G024140.2	1513	-1.24698	Down	0	-0.729496	Down	5.57e-101	-1.81822	Down	0	--	--	--	--	--	--	--	--
Ghir_D12G006160.1	1721	1.32926	UP	0	0.281248	UP	1.16e-44	1.43269	Up	0	Molecular Function: naringenin 3-dioxygenase activity (GO:0045486);; Biological Process: oxidation-reduction process (GO:0055114);;	K00475|4.05657e-158|tcc:TCM_000209|Flavanone 3-hydroxylase isoform 1; K00475 naringenin 3-dioxygenase [EC:1.14.11.9] (A)	[QR]	--	non-haem dioxygenase in morphine synthesis N-terminal	Naringenin,2-oxoglutarate 3-dioxygenase (Fragment) GN=AN3 OS=Petunia hybrida (Petunia) PE=1 SV=1	F3H {ECO:0000313|EMBL:ABL86673.1} OS=Gossypium barbadense (Sea-island cotton) PE=2 SV=1	F3H [Gossypium barbadense]
Ghir_A03G017970.1	1814	4.18291	UP	0	3.65519	UP	0	3.69823	Up	0	Molecular Function: hydrolase activity, hydrolyzing O-glycosyl compounds (GO:0004553);; Cellular Component: cell wall (GO:0005618);; Biological Process: cellular glucan metabolic process (GO:0006073);; Biological Process: regulation of meristem growth (GO:0010075);; Molecular Function: xyloglucan:xyloglucosyl transferase activity (GO:0016762);; Cellular Component: apoplast (GO:0048046);;	K08235|1.73574e-180|tcc:TCM_007818|Xyloglucan endotransglucosylase/hydrolase 4 isoform 1; K08235 xyloglucan:xyloglucosyl transferase [EC:2.4.1.207] (A)	--	--	Glycosyl hydrolases family 16	Xyloglucan endotransglucosylase/hydrolase protein 9 (Precursor) GN=F4C21.14 OS=Arabidopsis thaliana (Mouse-ear cress) PE=2 SV=2	Xyloglucan endotransglucosylase/hydrolase {ECO:0000256|RuleBase:RU361120} OS=Gossypium hirsutum (Upland cotton) PE=2 SV=1	xyloglucan endotransglycosylase [Gossypium hirsutum]
Ghir_D02G011180.2	2948	-0.708361	Down	0	-1.01973	Down	0	-0.986162	Down	0	--	--	--	--	--	--	--	--
Ghir_D05G022960.1	1149	0.485653	UP	1.27035e-71	0.830032	UP	2.22e-175	0.775808	Up	1.66e-168	Molecular Function: protein domain specific binding (GO:0019904);;	K06630|8.7953e-177|vvi:100247183|14-3-3 protein 7; K06630 14-3-3 protein epsilon (A)	[O]	Posttranslational modification, protein turnover, chaperones	14-3-3 protein	14-3-3 protein 7 GN=TFT7 OS=Solanum lycopersicum (Tomato) PE=2 SV=2	14-3-3-like protein {ECO:0000313|EMBL:ADY68779.1} OS=Gossypium barbadense (Sea-island cotton) PE=3 SV=1	14-3-3-like protein [Gossypium barbadense]
Ghir_D13G022470.4	4205	0.436245	UP	4.38959e-75	0.615354	UP	2.16e-237	0.789447	Up	0	--	--	--	--	--	--	--	--
Ghir_A11G022320.1	3133	0.26856	UP	2.50733e-61	0.839879	UP	0	0.553438	Up	2.84e-127	--	--	--	--	von Willebrand factor type A domain	--	Zinc finger family protein, putative isoform 1 {ECO:0000313|EMBL:EOX91840.1} OS=Theobroma cacao (Cacao) PE=4 SV=1	Zinc finger family protein, putative isoform 1 [Theobroma cacao]
Ghir_A06G016420.1	1347	-2.33077	Down	0	-0.123606	Down	0.000406191	2.76395	Up	0	Molecular Function: copper ion binding (GO:0005507);; Cellular Component: cell wall (GO:0005618);; Cellular Component: plasma membrane (GO:0005886);; Biological Process: response to fungus (GO:0009620);; Biological Process: response to salt stress (GO:0009651);; Biological Process: ethylene biosynthetic process (GO:0009693);; Biological Process: detection of ethylene stimulus (GO:0009727);; Molec…	K05933|0|tcc:TCM_030320|Ethylene-forming enzyme; K05933 aminocyclopropanecarboxylate oxidase [EC:1.14.17.4] (A)	[QR]	--	2OG-Fe(II) oxygenase superfamily	1-aminocyclopropane-1-carboxylate oxidase GN=ACO OS=Actinidia deliciosa (Kiwi) PE=2 SV=1	ACC oxidase 2 {ECO:0000313|EMBL:AAZ83343.1} OS=Gossypium hirsutum (Upland cotton) PE=2 SV=1	ACC oxidase 2 [Gossypium hirsutum]
Ghir_D11G023110.1	1628	1.13089	UP	0	0.82073	UP	0	0.469122	Up	1.87e-116	Molecular Function: calcium ion binding (GO:0005509);; Molecular Function: calcium-dependent phospholipid binding (GO:0005544);;	K17095|0|tcc:TCM_001122|Annexin 2; K17095 annexin A7/11 (A)	[U]	Intracellular trafficking, secretion, and vesicular transport	Annexin	Annexin D2 GN=MXK3.27 OS=Arabidopsis thaliana (Mouse-ear cress) PE=1 SV=1	Annexin {ECO:0000256|RuleBase:RU003540} OS=Gossypium barbadense (Sea-island cotton) PE=2 SV=1	Anx1 [Gossypium hirsutum]
Ghir_D13G011560.1	1888	1.58399	UP	0	1.71716	UP	0	1.48702	Up	0	Biological Process: cellular metabolic process (GO:0044237);; Molecular Function: GDP-mannose 3,5-epimerase activity (GO:0047918);; Molecular Function: coenzyme binding (GO:0050662);;	K10046|0|tcc:TCM_026351|GDP-mannose 3,5-epimerase 1; K10046 GDP-D-mannose 3', 5'-epimerase [EC:5.1.3.18 5.1.3.-] (A)	[GM]	--	NAD dependent epimerase/dehydratase family	GDP-mannose 3,5-epimerase 1 OS=Oryza sativa subsp. japonica (Rice) PE=1 SV=1	GDP-mannose 3,5-epimerase 1 {ECO:0000313|EMBL:EXB93237.1} OS=Morus notabilis PE=4 SV=1	GDP-mannose 3,5-epimerase 1 [Gossypium arboreum]
Ghir_A06G017130.1	2137	2.34922	UP	0	2.72706	UP	0	2.62268	Up	0	Cellular Component: integral component of membrane (GO:0016021);;	--	[E]	Amino acid transport and metabolism	Transmembrane amino acid transporter protein	Lysine histidine transporter-like 6 GN=At1g25530 OS=Arabidopsis thaliana (Mouse-ear cress) PE=2 SV=1	Transmembrane amino acid transporter family protein isoform 1 {ECO:0000313|EMBL:EOY17634.1} OS=Theobroma cacao (Cacao) PE=4 SV=1	Putative sodium-coupled neutral amino acid transporter 7 [Gossypium arboreum]
Ghir_D05G037360.1	1910	-1.18885	Down	0	-0.964627	Down	0	-0.865539	Down	4.33e-200	Biological Process: protein ubiquitination (GO:0016567);;	K08770|0|mtr:MTR_8g018230|Ubiquitin; K08770 ubiquitin C (A)	[OR]	--	Ubiquitin family	NEDD8-like protein RUB2 (Precursor) GN=T20F21.24 OS=Arabidopsis thaliana (Mouse-ear cress) PE=1 SV=3	Uncharacterized protein {ECO:0000313|EnsemblPlants:TRIUR3_08047-P1} OS=Triticum urartu (Red wild einkorn) PE=4 SV=1	Polyubiquitin-A [Triticum urartu]
Ghir_D09G015900.1	1645	1.93753	UP	0	2.78631	UP	0	1.89482	Up	0	Cellular Component: extracellular region (GO:0005576);; Biological Process: syncytium formation (GO:0006949);; Cellular Component: plant-type cell wall (GO:0009505);; Biological Process: plant-type cell wall organization (GO:0009664);; Cellular Component: membrane (GO:0016020);;	--	--	--	Pollen allergen	Expansin-A4 (Precursor) GN=F17A14.7 OS=Arabidopsis thaliana (Mouse-ear cress) PE=1 SV=1	Alpha-expansin {ECO:0000313|EMBL:AAM47000.1} (Precursor) OS=Gossypium hirsutum (Upland cotton) PE=3 SV=1	Expansin-A4 -like protein [Gossypium arboreum]
Ghir_A10G003800.1	1800	1.28747	UP	0	1.78723	UP	0	1.35013	Up	8.1e-290	Cellular Component: plasma membrane (GO:0005886);;	--	--	--	Protein of unknown function (DUF642)	--	Uncharacterized protein {ECO:0000313|EMBL:EOY27716.1} OS=Theobroma cacao (Cacao) PE=4 SV=1	putative metabolite transport [Gossypium arboreum]
Ghir_A07G016880.1	2128	0.857826	UP	7.48493e-302	1.15811	UP	0	0.865842	Up	1.51e-265	Cellular Component: mitochondrion (GO:0005739);; Cellular Component: endosome (GO:0005768);; Cellular Component: Golgi apparatus (GO:0005794);; Cellular Component: trans-Golgi network (GO:0005802);; Biological Process: homogalacturonan biosynthetic process (GO:0010289);; Molecular Function: polygalacturonate 4-alpha-galacturonosyltransferase activity (GO:0047262);;	K13648|0|tcc:TCM_002828|Nucleotide-diphospho-sugar transferases superfamily protein; K13648 alpha-1,4-galacturonosyltransferase [EC:2.4.1.43] (A)	--	--	Glycosyl transferase family 8	Galacturonosyltransferase 8 GN=MJL12.8 OS=Arabidopsis thaliana (Mouse-ear cress) PE=1 SV=1	Nucleotide-diphospho-sugar transferases superfamily protein {ECO:0000313|EMBL:EOX93851.1} OS=Theobroma cacao (Cacao) PE=4 SV=1	Galacturonosyltransferase 8 -like protein [Gossypium arboreum]
Ghir_D02G014010.1	3842	-1.25997	Down	0	-1.00794	Down	0	-1.35668	Down	0	Molecular Function: alpha,alpha-trehalose-phosphate synthase (UDP-forming) activity (GO:0003825);; Molecular Function: trehalose-phosphatase activity (GO:0004805);; Biological Process: trehalose biosynthetic process (GO:0005992);;	K16055|0|tcc:TCM_011284|UDP-Glycosyltransferase / trehalose-phosphatase family protein isoform 1; K16055 trehalose 6-phosphate synthase/phosphatase [EC:2.4.1.15 3.1.3.12] (A)	[G]	Carbohydrate transport and metabolism	Glycosyltransferase family 20	Alpha,alpha-trehalose-phosphate synthase [UDP-forming] 6 GN=TPS6 OS=Arabidopsis thaliana (Mouse-ear cress) PE=1 SV=2	UDP-Glycosyltransferase / trehalose-phosphatase family protein isoform 1 {ECO:0000313|EMBL:EOY01374.1} OS=Theobroma cacao (Cacao) PE=4 SV=1	Alpha,alpha-trehalose-phosphate synthase [UDP-forming] 6 -like protein [Gossypium arboreum]
Ghir_A01G012800.1	847	0.847988	UP	2.24833e-125	0.813263	UP	5.68e-91	0.864969	Up	1.91e-119	Molecular Function: structural constituent of ribosome (GO:0003735);; Cellular Component: nucleolus (GO:0005730);; Cellular Component: plasma membrane (GO:0005886);; Biological Process: translation (GO:0006412);; Biological Process: protein glycosylation (GO:0006486);; Biological Process: lipid metabolic process (GO:0006629);; Molecular Function: phospho-N-acetylmuramoyl-pentapeptide-transferase …	K02955|2.70496e-103|tcc:TCM_022658|Ribosomal protein S11 family protein isoform 1; K02955 small subunit ribosomal protein S14e (A)	[J]	Translation, ribosomal structure and biogenesis	Ribosomal protein S11	40S ribosomal protein S14-3 GN=RPS14C OS=Arabidopsis thaliana (Mouse-ear cress) PE=2 SV=2	Ribosomal protein S11 family protein isoform 1 {ECO:0000313|EMBL:EOY08315.1} OS=Theobroma cacao (Cacao) PE=3 SV=1	40S ribosomal S14-3 -like protein [Gossypium arboreum]
Ghir_A10G008290.1	1381	2.15023	UP	0	1.47981	UP	2.79e-299	1.26692	Up	7.9e-267	Biological Process: response to heat (GO:0009408);; Biological Process: response to high light intensity (GO:0009644);; Biological Process: response to hydrogen peroxide (GO:0042542);;	--	[O]	Posttranslational modification, protein turnover, chaperones	Hsp20/alpha crystallin family	18.5 kDa class IV heat shock protein GN=HSP18.5 OS=Arabidopsis thaliana (Mouse-ear cress) PE=2 SV=1	HSP20-like chaperones superfamily protein, putative {ECO:0000313|EMBL:EOX92124.1} OS=Theobroma cacao (Cacao) PE=3 SV=1	HSP20-like chaperones superfamily protein, putative [Theobroma cacao]
Ghir_D01G005160.1	2283	1.57058	UP	0	1.58591	UP	0	1.25756	Up	0	Cellular Component: plant-type vacuole (GO:0000325);; Molecular Function: calcium:sodium antiporter activity (GO:0005432);; Molecular Function: calcium ion binding (GO:0005509);; Cellular Component: vacuolar membrane (GO:0005774);; Biological Process: Golgi organization (GO:0007030);; Biological Process: vacuole organization (GO:0007033);; Cellular Component: plasmodesma (GO:0009506);; Cellular C…	--	--	--	Sodium/calcium exchanger protein	--	Sodium/calcium exchanger family protein / calcium-binding EF hand family protein isoform 1 {ECO:0000313|EMBL:EOY13173.1} OS=Theobroma cacao (Cacao) PE=4 SV=1	Vacuolar calcium ion transporter [Gossypium arboreum]
Ghir_D10G010730.1	761	1.16669	UP	1.38968e-219	1.29268	UP	3.97e-183	0.739209	Up	1.84e-51	Cellular Component: nucleosome (GO:0000786);; Molecular Function: DNA binding (GO:0003677);; Cellular Component: nucleus (GO:0005634);; Biological Process: nucleosome assembly (GO:0006334);; Biological Process: cell proliferation (GO:0008283);; Cellular Component: plastid (GO:0009536);; Molecular Function: protein heterodimerization activity (GO:0046982);;	K11253|1.62076e-93|crb:CARUB_v10021660mg|hypothetical protein; K11253 histone H3 (A)	[B]	Chromatin structure and dynamics	Core histone H2A/H2B/H3/H4	Histone H3.2 GN=B34 OS=Nicotiana tabacum (Common tobacco) PE=1 SV=1	Uncharacterized protein {ECO:0000313|EMBL:EOA34158.1} (Fragment) OS=Capsella rubella PE=4 SV=1	hypothetical protein CARUB_v10021660mg, partial [Capsella rubella]
Ghir_D06G018060.2	1584	1.30626	UP	0	1.50043	UP	0	1.52043	Up	0	--	--	--	--	--	--	--	--
Ghir_A07G012860.1	2222	2.12314	UP	0	2.50476	UP	0	2.43929	Up	0	Molecular Function: iron ion binding (GO:0005506);; Molecular Function: electron carrier activity (GO:0009055);; Molecular Function: heme binding (GO:0020037);; Molecular Function: flavonoid 3',5'-hydroxylase activity (GO:0033772);; Biological Process: oxidation-reduction process (GO:0055114);;	K13083|0|tcc:TCM_040896|Flavonoid 3',5'-hydroxylase 2 isoform 1; K13083 flavonoid 3',5'-hydroxylase [EC:1.14.13.88] (A)	[Q]	Secondary metabolites biosynthesis, transport and catabolism	Cytochrome P450	Flavonoid 3&apos;,5&apos;-hydroxylase 2 GN=CYP75A3 OS=Petunia hybrida (Petunia) PE=2 SV=1	Flavonoid 3'5'-hydroxylase {ECO:0000313|EMBL:ACH56524.1} OS=Gossypium hirsutum (Upland cotton) PE=2 SV=1	flavonoid 3&apos;5&apos;-hydroxylase [Gossypium hirsutum]
Ghir_D01G022210.1	2649	1.75576	UP	0	2.13848	UP	0	2.13234	Up	0	Cellular Component: cytoplasm (GO:0005737);; Biological Process: L-phenylalanine catabolic process (GO:0006559);; Biological Process: response to oxidative stress (GO:0006979);; Biological Process: pollen development (GO:0009555);; Biological Process: cinnamic acid biosynthetic process (GO:0009800);; Biological Process: drought recovery (GO:0009819);; Biological Process: response to UV-B (GO:0010…	K10775|0|tcc:TCM_022179|PHE ammonia lyase 1; K10775 phenylalanine ammonia-lyase [EC:4.3.1.24] (A)	[Q]	Secondary metabolites biosynthesis, transport and catabolism	Aromatic amino acid lyase	Phenylalanine ammonia-lyase GN=PAL OS=Populus trichocarpa (Western balsam poplar) PE=2 SV=1	Phenylalanine ammonia-lyase {ECO:0000256|RuleBase:RU003955} OS=Gossypium hirsutum (Upland cotton) PE=2 SV=1	PAL [Gossypium hirsutum]
Ghir_D01G016210.1	340	0.221819	UP	7.1426e-05	0.495031	UP	1.92e-15	1.07193	Up	3.2e-80	Cellular Component: chloroplast (GO:0009507);; Biological Process: photosynthetic electron transport in photosystem II (GO:0009772);; Molecular Function: electron transporter, transferring electrons within the cyclic electron transport pathway of photosynthesis activity (GO:0045156);;	K02703|9.03563e-41|sot:102597652|photosystem Q(B) protein-like; K02703 photosystem II P680 reaction center D1 protein (A)	--	--	--	Photosystem II protein D1 {ECO:0000255|HAMAP-Rule:MF_01379} (Precursor) OS=Dioscorea elephantipes (Elephant&apos;s foot) PE=3 SV=1	Uncharacterized protein {ECO:0000313|EnsemblPlants:PGSC0003DMT400094795} OS=Solanum tuberosum (Potato) PE=4 SV=1	PREDICTED: photosystem Q(B) protein-like [Solanum tuberosum]
Ghir_D05G000710.1	2834	0.479104	UP	2.94205e-170	0.822512	UP	0	0.794655	Up	0	Molecular Function: NADPH-hemoprotein reductase activity (GO:0003958);; Molecular Function: iron ion binding (GO:0005506);; Cellular Component: endoplasmic reticulum membrane (GO:0005789);; Cellular Component: chloroplast (GO:0009507);; Biological Process: phenylpropanoid metabolic process (GO:0009698);; Molecular Function: FMN binding (GO:0010181);; Biological Process: oxidation-reduction proces…	K00327|0|tcc:TCM_039214|P450 reductase 2; K00327 NADPH-ferrihemoprotein reductase [EC:1.6.2.4] (A)	[C]	Energy production and conversion	FAD binding domain	NADPH--cytochrome P450 reductase 2 GN=F9N11.60 OS=Arabidopsis thaliana (Mouse-ear cress) PE=1 SV=1	NADPH--cytochrome P450 reductase {ECO:0000256|PIRNR:PIRNR000208} OS=Gossypium hirsutum (Upland cotton) PE=2 SV=1	NADPH:cytochrome P450 reductase [Gossypium hirsutum]
Ghir_D09G021380.1	669	1.32269	UP	1.14892e-102	2.42377	UP	1.94e-245	2.13282	Up	3.99e-183	Cellular Component: intracellular (GO:0005622);; Molecular Function: zinc ion binding (GO:0008270);;	--	--	--	B-box zinc finger	B-box zinc finger protein 24 {ECO:0000303|PubMed:19920209} GN=At1g06040 OS=Arabidopsis thaliana (Mouse-ear cress) PE=1 SV=1	COL domain class transcription factor isoform 1 {ECO:0000313|EMBL:EOY04842.1} OS=Theobroma cacao (Cacao) PE=4 SV=1	Salt tolerance -like protein [Gossypium arboreum]
Ghir_A05G034080.1	1285	1.19997	UP	1.17423e-298	0.840109	UP	1.58e-145	0.80041	Up	6.81e-159	Molecular Function: structural constituent of ribosome (GO:0003735);; Molecular Function: copper ion binding (GO:0005507);; Cellular Component: nucleolus (GO:0005730);; Cellular Component: plasma membrane (GO:0005886);; Biological Process: translational elongation (GO:0006414);; Biological Process: response to cold (GO:0009409);; Cellular Component: chloroplast (GO:0009507);; Biological Process: …	K02941|0|vvi:100250067|60S acidic ribosomal protein P0; K02941 large subunit ribosomal protein LP0 (A)	[J]	Translation, ribosomal structure and biogenesis	Ribosomal protein L10	60S acidic ribosomal protein P0 OS=Glycine max (Soybean) PE=1 SV=1	Putative uncharacterized protein {ECO:0000313|EMBL:CCB49883.1} OS=Vitis vinifera (Grape) PE=3 SV=1	60S acidic ribosomal P0 [Gossypium arboreum]
Ghir_A04G007210.1	1838	0.915759	UP	0	0.780867	UP	1.23e-224	0.742426	Up	2.91e-204	Molecular Function: fructose-bisphosphate aldolase activity (GO:0004332);; Molecular Function: copper ion binding (GO:0005507);; Cellular Component: cell wall (GO:0005618);; Cellular Component: nucleolus (GO:0005730);; Cellular Component: mitochondrial envelope (GO:0005740);; Cellular Component: cytosol (GO:0005829);; Cellular Component: plasma membrane (GO:0005886);; Biological Process: glycolyt…	K01623|0|tcc:TCM_022455|Aldolase superfamily protein isoform 1; K01623 fructose-bisphosphate aldolase, class I [EC:4.1.2.13] (A)	[G]	Carbohydrate transport and metabolism	Fructose-bisphosphate aldolase class-I	Fructose-bisphosphate aldolase, cytoplasmic isozyme GN=ALDC OS=Cicer arietinum (Chickpea) PE=2 SV=1	Fructose-bisphosphate aldolase {ECO:0000256|RuleBase:RU003994} OS=Theobroma cacao (Cacao) PE=3 SV=1	Fructose-bisphosphate aldolase, cytoplasmic isozyme [Gossypium arboreum]
Ghir_D09G014620.1	2480	-0.73976	Down	2.28329e-218	-1.48529	Down	0	-1.39837	Down	0	Molecular Function: magnesium ion binding (GO:0000287);; Molecular Function: pyruvate kinase activity (GO:0004743);; Cellular Component: plasma membrane (GO:0005886);; Biological Process: glycolytic process (GO:0006096);; Biological Process: phosphorylation (GO:0016310);; Molecular Function: potassium ion binding (GO:0030955);; Biological Process: response to cadmium ion (GO:0046686);;	K00873|0|tcc:TCM_022396|Pyruvate kinase family protein; K00873 pyruvate kinase [EC:2.7.1.40] (A)	[G]	Carbohydrate transport and metabolism	Pyruvate kinase, barrel domain	Pyruvate kinase, cytosolic isozyme OS=Glycine max (Soybean) PE=1 SV=1	Pyruvate kinase {ECO:0000256|RuleBase:RU000504} OS=Theobroma cacao (Cacao) PE=3 SV=1	Pyruvate kinase, cytosolic isozyme [Gossypium arboreum]
Ghir_D06G004410.1	1160	-3.52822	Down	0	-2.94628	Down	0	-2.03586	Down	0	Biological Process: carbohydrate metabolic process (GO:0005975);; Molecular Function: hydrolase activity (GO:0016787);;	K01057|1.03684e-137|tcc:TCM_035024|6-phosphogluconolactonase; K01057 6-phosphogluconolactonase [EC:3.1.1.31] (A)	[G]	Carbohydrate transport and metabolism	Glucosamine-6-phosphate isomerases/6-phosphogluconolactonase	Probable 6-phosphogluconolactonase 2 OS=Oryza sativa subsp. japonica (Rice) PE=2 SV=1	6-phosphogluconolactonase {ECO:0000313|EMBL:EOY16177.1} OS=Theobroma cacao (Cacao) PE=4 SV=1	6-phosphogluconolactonase [Theobroma cacao]
Ghir_A01G019640.2	1593	0.949341	UP	7.56855e-276	0.838967	UP	1.77e-210	0.809681	Up	8.6e-187	--	--	--	--	--	--	--	--
Ghir_D02G022730.1	2159	0.37213	UP	9.0238e-139	0.0118867	UP	0.112357	0.116338	Up	8.08e-13	Biological Process: carbohydrate metabolic process (GO:0005975);; Molecular Function: glucan endo-1,3-beta-D-glucosidase activity (GO:0042973);;	--	--	--	Glycosyl hydrolases family 17	Glucan endo-1,3-beta-glucosidase 7 (Precursor) GN=At4g34480 OS=Arabidopsis thaliana (Mouse-ear cress) PE=1 SV=2	O-Glycosyl hydrolases family 17 protein isoform 2 {ECO:0000313|EMBL:EOX98041.1} OS=Theobroma cacao (Cacao) PE=3 SV=1	hypothetical protein F383_06303 [Gossypium arboreum]
Ghir_A08G024060.1	1319	-1.94139	Down	0	-1.27956	Down	1.15e-292	0.101749	Up	0.000528068	Molecular Function: peroxidase activity (GO:0004601);; Biological Process: response to oxidative stress (GO:0006979);; Molecular Function: heme binding (GO:0020037);; Molecular Function: metal ion binding (GO:0046872);; Biological Process: oxidation-reduction process (GO:0055114);;	K00430|0|tcc:TCM_040320|Peroxidase 2, putative; K00430 peroxidase [EC:1.11.1.7] (A)	--	--	Peroxidase	Peroxidase 53 (Precursor) GN=MPH15.8 OS=Arabidopsis thaliana (Mouse-ear cress) PE=1 SV=1	POD9 {ECO:0000313|EMBL:AAQ67366.1} (Precursor) OS=Gossypium hirsutum (Upland cotton) PE=2 SV=1	POD9 precursor [Gossypium hirsutum]
Ghir_D04G014960.1	2158	0.767752	UP	0	0.496023	UP	1.3e-129	0.436398	Up	4.54e-119	Cellular Component: mitochondrial proton-transporting ATP synthase complex, catalytic core F(1) (GO:0000275);; Molecular Function: ATP binding (GO:0005524);; Biological Process: obsolete ATP catabolic process (GO:0006200);; Biological Process: ATP synthesis coupled proton transport (GO:0015986);; Biological Process: ATP hydrolysis coupled proton transport (GO:0015991);; Molecular Function: proton…	K02133|0|tcc:TCM_009119|ATP synthase alpha/beta family protein isoform 1; K02133 F-type H+-transporting ATPase subunit beta [EC:3.6.3.14] (A)	[C]	Energy production and conversion	ATP synthase alpha/beta family, nucleotide-binding domain	ATP synthase subunit beta, mitochondrial (Precursor) GN=ATPB OS=Nicotiana plumbaginifolia (Leadwort-leaved tobacco) PE=1 SV=1	ATP synthase subunit beta {ECO:0000256|RuleBase:RU003553} OS=Gossypium hirsutum (Upland cotton) PE=2 SV=1	ATP synthase beta subunit 1 [Gossypium hirsutum]
Ghir_A10G004910.1	1584	0.625832	UP	9.74139e-148	0.737348	UP	3.09e-208	0.326386	Up	3.13e-51	Biological Process: ribosomal small subunit assembly (GO:0000028);; Molecular Function: structural constituent of ribosome (GO:0003735);; Cellular Component: nucleus (GO:0005634);; Cellular Component: plasma membrane (GO:0005886);; Biological Process: translation (GO:0006412);; Cellular Component: chloroplast (GO:0009507);; Biological Process: response to salt stress (GO:0009651);; Cellular Compo…	K02998|5.22927e-175|tcc:TCM_029221|40s ribosomal protein SA; K02998 small subunit ribosomal protein SAe (A)	[J]	Translation, ribosomal structure and biogenesis	Ribosomal protein S2	40S ribosomal protein SA {ECO:0000255|HAMAP-Rule:MF_03015} GN=RAP40 OS=Cicer arietinum (Chickpea) PE=2 SV=1	40S ribosomal protein SA {ECO:0000256|HAMAP-Rule:MF_03015} OS=Theobroma cacao (Cacao) PE=3 SV=1	40S ribosomal SA [Gossypium arboreum]
Ghir_A03G004940.1	2038	0.690595	UP	7.21118e-140	1.22895	UP	0	0.598076	Up	3.3e-138	Molecular Function: ubiquitin-protein transferase activity (GO:0004842);; Molecular Function: zinc ion binding (GO:0008270);; Biological Process: defense response to bacterium (GO:0042742);; Biological Process: protein autoubiquitination (GO:0051865);;	--	--	--	Ankyrin repeats (3 copies)	Putative E3 ubiquitin-protein ligase XBAT31 GN=XBAT31 OS=Arabidopsis thaliana (Mouse-ear cress) PE=2 SV=1	XB3 in {ECO:0000313|EMBL:EOY34059.1} OS=Theobroma cacao (Cacao) PE=4 SV=1	Serine/threonine-protein phosphatase 6 regulatory ankyrin repeat subunit A [Gossypium arboreum]
Ghir_D05G028880.1	1808	-0.207864	Down	1.38519e-16	-0.978317	Down	2.27e-288	-2.52322	Down	0	--	--	--	--	Phloem protein 2	F-box protein PP2-A12 GN=P2A12 OS=Arabidopsis thaliana (Mouse-ear cress) PE=2 SV=1	Phloem protein 2-A12, putative {ECO:0000313|EMBL:EOY24631.1} OS=Theobroma cacao (Cacao) PE=4 SV=1	Phloem protein 2-A12, putative [Theobroma cacao]
Ghir_D06G000680.1	1507	2.30128	UP	0	2.20452	UP	0	2.01907	Up	0	Biological Process: flavonoid biosynthetic process (GO:0009813);; Biological Process: cellular metabolic process (GO:0044237);; Molecular Function: dihydrokaempferol 4-reductase activity (GO:0045552);; Molecular Function: flavanone 4-reductase activity (GO:0047890);; Molecular Function: coenzyme binding (GO:0050662);; Biological Process: oxidation-reduction process (GO:0055114);;	K13082|1.87821e-122|tcc:TCM_034078|Dihydroflavonol-4-reductase; K13082 bifunctional dihydroflavonol 4-reductase/flavanone 4-reductase [EC:1.1.1.219 1.1.1.234] (A)	[V]	Defense mechanisms	3-beta hydroxysteroid dehydrogenase/isomerase family	Bifunctional dihydroflavonol 4-reductase/flavanone 4-reductase GN=DFR OS=Malus domestica (Apple) PE=1 SV=1	Dihydroflavonol-4-reductase {ECO:0000313|EMBL:EOY14811.1} OS=Theobroma cacao (Cacao) PE=4 SV=1	Dihydroflavonol-4-reductase [Theobroma cacao]
Ghir_A06G003420.1	850	-1.39377	Down	1.06514e-209	-2.07231	Down	1.27e-248	-1.40743	Down	3.63e-146	Molecular Function: copper ion binding (GO:0005507);; Molecular Function: electron carrier activity (GO:0009055);;	--	--	--	Plastocyanin-like domain	Blue copper protein (Precursor) OS=Pisum sativum (Garden pea) PE=2 SV=1	Blue copper-like protein {ECO:0000313|EMBL:ABN13629.1} OS=Gossypium hirsutum (Upland cotton) PE=2 SV=1	Blue copper [Gossypium arboreum]
Ghir_A03G009160.2	2102	1.08421	UP	0	1.5264	UP	0	0.704992	Up	4.75e-153	--	--	--	--	--	--	--	--
Ghir_D02G018680.1	2194	-0.760454	Down	4.80348e-270	-0.831189	Down	1e-302	-1.24157	Down	0	--	--	--	--	Protein of unknown function (DUF1421)	--	Structural constituent of cell wall {ECO:0000313|EMBL:EOX99426.1} OS=Theobroma cacao (Cacao) PE=4 SV=1	S-adenosylmethionine synthase 1 [Gossypium arboreum]
Ghir_D07G012360.1	1005	0.914741	UP	1.37224e-124	1.0683	UP	5.13e-143	1.10809	Up	2.49e-172	Molecular Function: calcium ion binding (GO:0005509);; Biological Process: detection of calcium ion (GO:0005513);; Molecular Function: protein binding (GO:0005515);; Cellular Component: vacuole (GO:0005773);; Cellular Component: cytosol (GO:0005829);; Cellular Component: plasma membrane (GO:0005886);; Biological Process: acetyl-CoA metabolic process (GO:0006084);; Biological Process: response to …	K02183|8.87585e-104|brp:103864746|calmodulin-7-like; K02183 calmodulin (A)	[T]	Signal transduction mechanisms	EF hand	Calmodulin OS=Lilium longiflorum (Trumpet lily) PE=2 SV=2	BnaA04g15550D protein {ECO:0000313|EMBL:CDY48191.1} OS=Brassica napus (Rape) PE=4 SV=1	PREDICTED: calmodulin-7 isoform X1 [Vitis vinifera]
Ghir_A04G010520.1	1169	1.24097	UP	2.73882e-211	0.578093	UP	1.28e-59	2.09262	Up	0	Biological Process: glutathione metabolic process (GO:0006749);; Cellular Component: chloroplast (GO:0009507);; Biological Process: de-etiolation (GO:0009704);; Molecular Function: transferase activity (GO:0016740);; Biological Process: response to cadmium ion (GO:0046686);; Biological Process: lateral root development (GO:0048527);; Biological Process: response to growth hormone (GO:0060416);; B…	K00799|1.71787e-129|tcc:TCM_010044|Glutathione S-transferase family protein; K00799 glutathione S-transferase [EC:2.5.1.18] (A)	[O]	Posttranslational modification, protein turnover, chaperones	Glutathione S-transferase, N-terminal domain	Glutathione S-transferase U18 GN=F14N23.24 OS=Arabidopsis thaliana (Mouse-ear cress) PE=2 SV=1	Glutathione S-transferase family protein {ECO:0000313|EMBL:EOY00233.1} OS=Theobroma cacao (Cacao) PE=3 SV=1	Glutathione S-transferase U17 -like protein [Gossypium arboreum]
Ghir_D03G013830.1	2045	0.465718	UP	3.2611e-90	0.989784	UP	0	0.653483	Up	7.18e-195	Molecular Function: ubiquitin-protein transferase activity (GO:0004842);; Molecular Function: zinc ion binding (GO:0008270);; Biological Process: defense response to bacterium (GO:0042742);; Biological Process: protein autoubiquitination (GO:0051865);;	--	--	--	Ankyrin repeats (3 copies)	Putative E3 ubiquitin-protein ligase XBAT31 GN=XBAT31 OS=Arabidopsis thaliana (Mouse-ear cress) PE=2 SV=1	XB3 in {ECO:0000313|EMBL:EOY34059.1} OS=Theobroma cacao (Cacao) PE=4 SV=1	Serine/threonine-protein phosphatase 6 regulatory ankyrin repeat subunit A [Gossypium arboreum]
Ghir_D11G006540.1	1456	-0.63115	Down	4.58401e-116	-1.05346	Down	6.34e-293	-0.742198	Down	1.32e-147	Molecular Function: hydrolase activity, hydrolyzing O-glycosyl compounds (GO:0004553);; Biological Process: cellular glucan metabolic process (GO:0006073);; Cellular Component: plant-type cell wall (GO:0009505);; Cellular Component: chloroplast (GO:0009507);; Biological Process: response to mechanical stimulus (GO:0009612);; Biological Process: response to low light intensity stimulus (GO:0009645…	K08235|0|cit:102617022|probable xyloglucan endotransglucosylase/hydrolase protein B-like; K08235 xyloglucan:xyloglucosyl transferase [EC:2.4.1.207] (A)	--	--	Glycosyl hydrolases family 16	Probable xyloglucan endotransglucosylase/hydrolase protein B (Precursor) GN=XTHB OS=Phaseolus angularis (Azuki bean) PE=2 SV=1	Xyloglucan endotransglucosylase/hydrolase {ECO:0000256|RuleBase:RU361120} OS=Shorea parvifolia subsp. parvifolia PE=2 SV=1	putative xyloglucan endotransglucosylase/hydrolase B [Gossypium arboreum]
Ghir_D02G006690.1	2681	-0.695385	Down	6.11509e-214	-0.740155	Down	2.11e-289	-1.2071	Down	0	Molecular Function: metal ion binding (GO:0046872);; Biological Process: response to stimulus (GO:0050896);;	--	[R]	General function prediction only	--	Protein SENSITIVE TO PROTON RHIZOTOXICITY 1 GN=STOP1 OS=Arabidopsis thaliana (Mouse-ear cress) PE=2 SV=1	C2H2 and C2HC zinc fingers superfamily protein {ECO:0000313|EMBL:EOY17503.1} OS=Theobroma cacao (Cacao) PE=4 SV=1	sensitive to proton rhizotoxicity 1 -like protein [Gossypium arboreum]
Ghir_D03G005040.1	1441	-0.664227	Down	5.65991e-106	-1.52451	Down	0	-1.04434	Down	1.78e-236	--	--	--	--	--	--	Uncharacterized protein {ECO:0000313|EMBL:EOY09996.1} OS=Theobroma cacao (Cacao) PE=4 SV=1	Uncharacterized protein TCM_025370 [Theobroma cacao]
Ghir_A04G011580.1	1990	1.02036	UP	5.25661e-235	1.30682	UP	0	1.30397	Up	0	Molecular Function: glutamate-ammonia ligase activity (GO:0004356);; Molecular Function: ATP binding (GO:0005524);; Cellular Component: cytoplasm (GO:0005737);; Biological Process: glutamine biosynthetic process (GO:0006542);; Biological Process: nitrogen fixation (GO:0009399);;	K01915|0|tcc:TCM_007743|Glutamine synthetase 1,4; K01915 glutamine synthetase [EC:6.3.1.2] (A)	[E]	Amino acid transport and metabolism	Glutamine synthetase, catalytic domain	Glutamine synthetase nodule isozyme OS=Vigna aconitifolia (Moth bean) PE=2 SV=1	Glutamine synthetase {ECO:0000256|RuleBase:RU004356} OS=Gossypium hirsutum (Upland cotton) PE=2 SV=1	Glutamine synthetase cytosolic isozyme 1-1 [Gossypium arboreum]
Ghir_A04G014160.1	858	-3.94512	Down	0	-4.23286	Down	0	-3.35952	Down	0	Molecular Function: oxygen transporter activity (GO:0005344);; Molecular Function: iron ion binding (GO:0005506);; Cellular Component: cytoplasm (GO:0005737);; Biological Process: response to stress (GO:0006950);; Biological Process: nitrogen fixation (GO:0009399);; Biological Process: oxygen transport (GO:0015671);; Cellular Component: nuclear matrix (GO:0016363);; Molecular Function: oxygen bin…	--	[C]	Energy production and conversion	Globin	Non-symbiotic hemoglobin 1 GN=HB1 OS=Gossypium hirsutum (Upland cotton) PE=2 SV=1	Non-symbiotic hemoglobin protein {ECO:0000313|EMBL:AAX86687.1} OS=Gossypium hirsutum (Upland cotton) PE=2 SV=1	non-symbiotic hemoglobin protein [Gossypium hirsutum]
Ghir_D13G015010.1	2777	1.28792	UP	0	1.52038	UP	0	1.20282	Up	0	Molecular Function: transferase activity (GO:0016740);;	K14190|0|tcc:TCM_030818|Galactose-1-phosphate guanylyltransferases,GDP-D-glucose phosphorylases,quercetin 4\'-O-glucosyltransferases; K14190 GDP-L-galactose phosphorylase [EC:2.7.7.69] (A)	[R]	General function prediction only	--	GDP-L-galactose phosphorylase 1 GN=VTC2 OS=Arabidopsis thaliana (Mouse-ear cress) PE=1 SV=1	Galactose-1-phosphate guanylyltransferases,GDP-D-glucose phosphorylases,quercetin 4\'-O-glucosyltransferases {ECO:0000313|EMBL:EOY12255.1} OS=Theobroma cacao (Cacao) PE=4 SV=1	GDP-L-galactose phosphorylase 1 -like protein [Gossypium arboreum]
Ghir_A12G006050.2	3024	-0.888145	Down	0	-0.892244	Down	0	-1.32415	Down	0	--	--	--	--	--	--	--	--
Ghir_A05G002300.1	2238	0.939607	UP	2.55442e-267	1.94721	UP	0	2.4999	Up	0	--	--	--	--	Leucine Rich repeats (2 copies)	Leucine-rich repeat extensin-like protein 4 (Precursor) GN=LRX4 OS=Arabidopsis thaliana (Mouse-ear cress) PE=2 SV=1	Leucine-rich repeat family protein {ECO:0000313|EMBL:EOY30845.1} OS=Theobroma cacao (Cacao) PE=4 SV=1	Leucine-rich repeat family protein [Theobroma cacao]
Ghir_D05G002460.1	1896	0.856689	UP	2.22779e-238	1.43139	UP	0	1.50547	Up	0	--	--	--	--	Leucine Rich repeats (2 copies)	Leucine-rich repeat extensin-like protein 4 (Precursor) GN=LRX4 OS=Arabidopsis thaliana (Mouse-ear cress) PE=2 SV=1	Leucine-rich repeat family protein {ECO:0000313|EMBL:EOY30845.1} OS=Theobroma cacao (Cacao) PE=4 SV=1	Leucine-rich repeat family protein [Theobroma cacao]
Ghir_A08G023150.1	1640	1.17194	UP	4.06365e-274	1.62578	UP	0	1.9634	Up	0	Cellular Component: nucleus (GO:0005634);; Cellular Component: cytosol (GO:0005829);; Biological Process: pollen germination (GO:0009846);; Biological Process: pollen tube growth (GO:0009860);;	--	--	--	--	--	Nucleotide-diphospho-sugar transferases superfamily protein {ECO:0000313|EMBL:EOY10207.1} OS=Theobroma cacao (Cacao) PE=4 SV=1	Nucleotide-diphospho-sugar transferases superfamily protein [Theobroma cacao]
Ghir_D08G018810.1	955	2.5705	UP	0	3.16661	UP	0	3.25537	Up	0	--	--	--	--	Hydrophobic seed protein	14 kDa proline-rich protein DC2.15 (Precursor) OS=Daucus carota (Wild carrot) PE=2 SV=1	14 kDa proline-rich protein DC2.15, putative {ECO:0000313|EMBL:EOY24387.1} OS=Theobroma cacao (Cacao) PE=4 SV=1	14 kDa proline-rich protein DC2.15, putative [Theobroma cacao]
Ghir_A09G021520.1	2358	0.961553	UP	0	0.936132	UP	0	0.566245	Up	5.01e-154	Molecular Function: methylenetetrahydrofolate reductase (NAD(P)H) activity (GO:0004489);; Biological Process: methionine metabolic process (GO:0006555);; Biological Process: tetrahydrofolate interconversion (GO:0035999);; Biological Process: oxidation-reduction process (GO:0055114);;	K00297|0|tcc:TCM_020235|Methylenetetrahydrofolate reductase isoform 1; K00297 methylenetetrahydrofolate reductase (NADPH) [EC:1.5.1.20] (A)	[E]	Amino acid transport and metabolism	Methylenetetrahydrofolate reductase	Methylenetetrahydrofolate reductase 2 GN=MTHFR2 OS=Arabidopsis thaliana (Mouse-ear cress) PE=1 SV=2	Methylenetetrahydrofolate reductase {ECO:0000256|RuleBase:RU003862} OS=Theobroma cacao (Cacao) PE=3 SV=1	Methylenetetrahydrofolate reductase 2 -like protein [Gossypium arboreum]
Ghir_D10G000810.1	1673	0.685613	UP	3.07811e-196	0.615629	UP	3.47e-140	0.700436	Up	1.84e-193	Molecular Function: chitinase activity (GO:0004568);; Cellular Component: Golgi apparatus (GO:0005794);; Biological Process: chitin catabolic process (GO:0006032);; Biological Process: glycolytic process (GO:0006096);; Biological Process: calcium ion transport (GO:0006816);; Biological Process: water transport (GO:0006833);; Biological Process: hyperosmotic response (GO:0006972);; Biological Proc…	--	[R]	General function prediction only	Chitinase class I	Chitinase-like protein 1 (Precursor) GN=At1g05850 OS=Arabidopsis thaliana (Mouse-ear cress) PE=1 SV=1	Class VII chitinase {ECO:0000313|EMBL:AAP80800.1} (Precursor) OS=Gossypium hirsutum (Upland cotton) PE=2 SV=1	Chitinase-like protein 1 [Gossypium arboreum]
Ghir_A04G014810.3	2435	1.90487	UP	0	2.18209	UP	0	0.878672	Up	6.15e-240	--	--	--	--	--	--	--	--
Ghir_A03G010970.1	3256	1.35893	UP	0	2.15793	UP	0	2.38523	Up	0	Biological Process: response to stimulus (GO:0050896);;	--	[Z]	Cytoskeleton	Regulator of Vps4 activity in the MVB pathway	--	Regulator of Vps4 activity in the MVB pathway protein, putative {ECO:0000313|EMBL:EOY02097.1} OS=Theobroma cacao (Cacao) PE=4 SV=1	IST1-like protein [Gossypium arboreum]
Ghir_A05G035640.1	2006	1.3437	UP	0	0.85324	UP	1.94e-218	0.833463	Up	4.56e-248	Molecular Function: translation elongation factor activity (GO:0003746);; Molecular Function: GTPase activity (GO:0003924);; Molecular Function: GTP binding (GO:0005525);; Cellular Component: nucleolus (GO:0005730);; Cellular Component: mitochondrion (GO:0005739);; Cellular Component: vacuole (GO:0005773);; Cellular Component: plasma membrane (GO:0005886);; Biological Process: obsolete GTP catabo…	K03231|0|rcu:RCOM_1101130|elongation factor 1-alpha, putative (EC:2.7.7.4); K03231 elongation factor 1-alpha (A)	[J]	Translation, ribosomal structure and biogenesis	Elongation factor Tu GTP binding domain	Elongation factor 1-alpha GN=REFA4 OS=Oryza sativa subsp. japonica (Rice) PE=2 SV=2	Elongation factor 1-alpha {ECO:0000256|RuleBase:RU004060} OS=Ricinus communis (Castor bean) PE=3 SV=1	Elongation factor 1-alpha [Gossypium arboreum]
Ghir_A01G011760.1	3060	0.566959	UP	1.32851e-194	1.06645	UP	0	1.15792	Up	0	Cellular Component: plasmodesma (GO:0009506);; Biological Process: raffinose catabolic process (GO:0034484);; Molecular Function: raffinose alpha-galactosidase activity (GO:0052692);; Biological Process: response to karrikin (GO:0080167);;	K06617|0|tcc:TCM_024718|Seed imbibition 2 isoform 1; K06617 raffinose synthase [EC:2.4.1.82] (A)	--	--	Raffinose synthase or seed imbibition protein Sip1	Probable galactinol--sucrose galactosyltransferase 2 GN=T8H10.120 OS=Arabidopsis thaliana (Mouse-ear cress) PE=2 SV=2	Seed imbibition 2 isoform 1 {ECO:0000313|EMBL:EOY09293.1} OS=Theobroma cacao (Cacao) PE=4 SV=1	putative galactinol--sucrose galactosyltransferase 2 -like protein [Gossypium arboreum]
Ghir_A10G018270.1	738	0.774171	UP	3.57226e-69	0.928608	UP	9.65e-93	0.469753	Up	2.76e-31	Molecular Function: structural constituent of ribosome (GO:0003735);; Cellular Component: ribosome (GO:0005840);; Biological Process: translation (GO:0006412);;	K02976|5.69729e-84|tcc:TCM_045541|40S ribosomal protein S26-2; K02976 small subunit ribosomal protein S26e (A)	[J]	Translation, ribosomal structure and biogenesis	Ribosomal protein S26e	40S ribosomal protein S26-1 GN=RPS26A OS=Arabidopsis thaliana (Mouse-ear cress) PE=2 SV=2	40S ribosomal protein S26-2 {ECO:0000313|EMBL:EOY20153.1} OS=Theobroma cacao (Cacao) PE=4 SV=1	40S ribosomal S26-3 -like protein [Gossypium arboreum]
Ghir_A02G008500.1	1773	1.27882	UP	0	2.1966	UP	0	1.33345	Up	0	Molecular Function: GTPase activity (GO:0003924);; Molecular Function: structural constituent of cytoskeleton (GO:0005200);; Molecular Function: GTP binding (GO:0005525);; Cellular Component: cytoplasm (GO:0005737);; Cellular Component: microtubule (GO:0005874);; Biological Process: obsolete GTP catabolic process (GO:0006184);; Biological Process: microtubule-based process (GO:0007017);; Biologic…	K07374|0|tcc:TCM_034607|Tubulin alpha-2 chain; K07374 tubulin alpha (A)	[Z]	Cytoskeleton	Tubulin/FtsZ family, GTPase domain	Tubulin alpha-1 chain OS=Gossypium hirsutum (Upland cotton) PE=2 SV=1	Alpha-tubulin {ECO:0000313|EMBL:ABO47737.1} OS=Gossypium hirsutum (Upland cotton) PE=2 SV=1	Tubulin alpha chain [Gossypium arboreum]
Ghir_A12G001780.1	2497	1.46023	UP	0	1.44033	UP	0	1.00271	Up	1.4e-290	Molecular Function: amidase activity (GO:0004040);; Cellular Component: vacuolar membrane (GO:0005774);; Cellular Component: endoplasmic reticulum (GO:0005783);; Cellular Component: Golgi apparatus (GO:0005794);; Cellular Component: plasma membrane (GO:0005886);; Molecular Function: transferase activity (GO:0016740);; Molecular Function: carbon-nitrogen ligase activity, with glutamine as amido-N-…	--	[J]	Translation, ribosomal structure and biogenesis	Amidase	Fatty acid amide hydrolase GN=FAAH OS=Arabidopsis thaliana (Mouse-ear cress) PE=1 SV=1	Amidase {ECO:0000313|EMBL:EOX98597.1} OS=Theobroma cacao (Cacao) PE=4 SV=1	Fatty acid amide hydrolase [Gossypium arboreum]
Ghir_A05G029780.1	1980	0.874164	UP	0	0.736626	UP	1.27e-192	1.06113	Up	0	Molecular Function: serine-type carboxypeptidase activity (GO:0004185);; Biological Process: proteolysis (GO:0006508);;	K16298|0|tcc:TCM_043300|Serine carboxypeptidase-like 49; K16298 serine carboxypeptidase-like clade IV [EC:3.4.16.-] (A)	[OE]	--	Serine carboxypeptidase	Serine carboxypeptidase-like 49 (Precursor) GN=SCPL49 OS=Arabidopsis thaliana (Mouse-ear cress) PE=2 SV=2	Carboxypeptidase {ECO:0000256|RuleBase:RU361156} OS=Gossypium hirsutum (Upland cotton) PE=2 SV=1	putative serine carboxypeptidase precursor [Gossypium hirsutum]
Ghir_D09G015200.2	1738	1.11364	UP	0	1.13889	UP	0	0.880224	Up	6.51e-194	--	--	--	--	--	--	--	--
Ghir_A09G005100.1	3314	1.42643	UP	0	1.69608	UP	0	1.01603	Up	0	Molecular Function: serine-type endopeptidase activity (GO:0004252);; Biological Process: proteolysis (GO:0006508);; Biological Process: asymmetric cell division (GO:0008356);; Molecular Function: identical protein binding (GO:0042802);; Biological Process: negative regulation of catalytic activity (GO:0043086);; Cellular Component: apoplast (GO:0048046);;	--	--	--	Subtilase family	Subtilisin-like protease (Precursor) GN=At5g67360 OS=Arabidopsis thaliana (Mouse-ear cress) PE=1 SV=1	Subtilase 1.3 {ECO:0000313|EMBL:EOY23011.1} OS=Theobroma cacao (Cacao) PE=4 SV=1	Subtilase 1.3 [Theobroma cacao]
Ghir_A03G002770.1	1362	2.35171	UP	0	2.24912	UP	0	1.76667	Up	0	Molecular Function: polygalacturonase activity (GO:0004650);; Cellular Component: extracellular region (GO:0005576);; Biological Process: carbohydrate metabolic process (GO:0005975);;	--	--	--	Glycosyl hydrolases family 28	Probable polygalacturonase OS=Vitis vinifera (Grape) PE=1 SV=1	Pectin lyase-like superfamily protein isoform 1 {ECO:0000313|EMBL:EOY24837.1} OS=Theobroma cacao (Cacao) PE=3 SV=1	putative polygalacturonase [Gossypium arboreum]
Ghir_D12G012360.1	1013	-1.32589	Down	2.13163e-192	-1.67826	Down	2.79e-290	-2.19895	Down	1.5e-249	Molecular Function: DNA binding (GO:0003677);; Molecular Function: transcription factor activity, sequence-specific DNA binding (GO:0003700);; Cellular Component: nucleus (GO:0005634);; Biological Process: regulation of transcription, DNA-templated (GO:0006355);; Biological Process: response to stimulus (GO:0050896);;	K09286|3.50753e-88|tcc:TCM_005130|Integrase-type DNA-binding superfamily protein; K09286 EREBP-like factor (A)	--	--	AP2 domain	Ethylene-responsive transcription factor ERF023 GN=ERF023 OS=Arabidopsis thaliana (Mouse-ear cress) PE=2 SV=1	Integrase-type DNA-binding superfamily protein {ECO:0000313|EMBL:EOX95683.1} OS=Theobroma cacao (Cacao) PE=4 SV=1	Integrase-type DNA-binding superfamily protein [Theobroma cacao]
Ghir_D08G022170.1	1531	1.52672	UP	0	1.77644	UP	0	0.88024	Up	1.47e-112	--	--	--	--	Protein of unknown function, DUF538	--	Uncharacterized protein {ECO:0000313|EMBL:EOY11695.1} OS=Theobroma cacao (Cacao) PE=4 SV=1	Uncharacterized protein TCM_026789 [Theobroma cacao]
Ghir_D13G022920.1	2222	0.700175	UP	4.99483e-279	0.956448	UP	0	0.547301	Up	3.53e-181	Molecular Function: GTPase activity (GO:0003924);; Molecular Function: structural constituent of cytoskeleton (GO:0005200);; Molecular Function: GTP binding (GO:0005525);; Cellular Component: cell wall (GO:0005618);; Cellular Component: cytosol (GO:0005829);; Cellular Component: microtubule (GO:0005874);; Cellular Component: plasma membrane (GO:0005886);; Biological Process: obsolete GTP cataboli…	K07374|0|vvi:100260286|tubulin alpha-3 chain; K07374 tubulin alpha (A)	[Z]	Cytoskeleton	Tubulin/FtsZ family, GTPase domain	Tubulin alpha-5 chain GN=T29J13.200 OS=Arabidopsis thaliana (Mouse-ear cress) PE=1 SV=2	Uncharacterized protein {ECO:0000313|EMBL:EYU23006.1} OS=Erythranthe guttata (Yellow monkey flower) PE=3 SV=1	Tubulin alpha-3/alpha-5 chain -like protein [Gossypium arboreum]
Ghir_D12G019550.1	1214	1.61194	UP	0	2.39391	UP	0	1.90753	Up	4.56e-302	--	--	--	--	X8 domain	PLASMODESMATA CALLOSE-BINDING PROTEIN 3 (Precursor) GN=PDCB3 OS=Arabidopsis thaliana (Mouse-ear cress) PE=1 SV=1	Putative uncharacterized protein {ECO:0000313|EMBL:CBI15127.3} OS=Vitis vinifera (Grape) PE=4 SV=1	hypothetical protein F383_26843 [Gossypium arboreum]
Ghir_A01G020490.1	1076	1.37017	UP	1.05401e-81	1.53363	UP	9.89e-136	0.524512	Up	2.33e-55	Cellular Component: protein storage vacuole (GO:0000326);; Biological Process: glycolytic process (GO:0006096);; Biological Process: polyamine catabolic process (GO:0006598);; Biological Process: calcium ion transport (GO:0006816);; Biological Process: water transport (GO:0006833);; Biological Process: hyperosmotic response (GO:0006972);; Biological Process: Golgi organization (GO:0007030);; Biol…	K09873|2.44915e-157|tcc:TCM_022298|Aquaporin TIP1,6; K09873 aquaporin TIP (A)	[G]	Carbohydrate transport and metabolism	Major intrinsic protein	Aquaporin TIP1-1, N-terminally processed GN=T1J8.1 OS=Arabidopsis thaliana (Mouse-ear cress) PE=1 SV=1	Aquaporin TIP15 {ECO:0000313|EMBL:DAA33868.1} GN=GhTIP1 OS=Gossypium hirsutum (Upland cotton) PE=2 SV=1	TPA: TPA_inf: aquaporin TIP1;5 [Gossypium hirsutum]
Ghir_A04G008440.1	1963	0.763881	UP	8.85324e-289	0.596408	UP	3.11e-149	0.624636	Up	2.12e-186	Molecular Function: translation elongation factor activity (GO:0003746);; Molecular Function: GTPase activity (GO:0003924);; Molecular Function: GTP binding (GO:0005525);; Cellular Component: nucleolus (GO:0005730);; Cellular Component: mitochondrion (GO:0005739);; Cellular Component: vacuole (GO:0005773);; Cellular Component: plasma membrane (GO:0005886);; Biological Process: obsolete GTP catabo…	K03231|0|tcc:TCM_041082|GTP binding Elongation factor Tu family protein isoform 1; K03231 elongation factor 1-alpha (A)	[J]	Translation, ribosomal structure and biogenesis	Elongation factor Tu GTP binding domain	Elongation factor 1-alpha GN=REFA4 OS=Oryza sativa subsp. japonica (Rice) PE=2 SV=2	Elongation factor 1-alpha {ECO:0000256|RuleBase:RU004060} OS=Gossypium hirsutum (Upland cotton) PE=2 SV=1	translation elongation factor 1A-4 [Gossypium hirsutum]
Ghir_D11G018870.1	1247	1.6397	UP	4.55947e-291	1.99295	UP	0	1.89239	Up	0	Cellular Component: vacuolar proton-transporting V-type ATPase, V0 domain (GO:0000220);; Cellular Component: plasma membrane (GO:0005886);; Biological Process: glucose catabolic process (GO:0006007);; Biological Process: obsolete ATP catabolic process (GO:0006200);; Biological Process: calcium ion transport (GO:0006816);; Biological Process: Golgi organization (GO:0007030);; Cellular Component: c…	K02155|4.93124e-110|pop:POPTR_0002s02870g|POPTRDRAFT_710565; Vacuolar ATP synthase 16 kDa proteolipid subunit 4 family protein; K02155 V-type H+-transporting ATPase 16kDa proteolipid subunit (A)	[C]	Energy production and conversion	ATP synthase subunit C	V-type proton ATPase subunit c2 GN=F6F9.3 OS=Arabidopsis thaliana (Mouse-ear cress) PE=2 SV=1	Uncharacterized protein {ECO:0000313|EMBL:KFK44115.1} OS=Arabis alpina (Alpine rock-cress) PE=3 SV=1	VACUOLAR-TYPE H+ ATPASE C2 [Arabidopsis thaliana]
Ghir_A05G000570.1	2831	0.752477	UP	5.15877e-295	1.19175	UP	0	0.955093	Up	0	Molecular Function: NADPH-hemoprotein reductase activity (GO:0003958);; Molecular Function: iron ion binding (GO:0005506);; Cellular Component: endoplasmic reticulum membrane (GO:0005789);; Cellular Component: chloroplast (GO:0009507);; Biological Process: phenylpropanoid metabolic process (GO:0009698);; Molecular Function: FMN binding (GO:0010181);; Biological Process: oxidation-reduction proces…	K00327|0|tcc:TCM_039214|P450 reductase 2; K00327 NADPH-ferrihemoprotein reductase [EC:1.6.2.4] (A)	[C]	Energy production and conversion	FAD binding domain	NADPH--cytochrome P450 reductase 2 GN=F9N11.60 OS=Arabidopsis thaliana (Mouse-ear cress) PE=1 SV=1	NADPH--cytochrome P450 reductase {ECO:0000256|PIRNR:PIRNR000208} OS=Gossypium hirsutum (Upland cotton) PE=2 SV=1	NADPH--cytochrome P450 reductase [Gossypium arboreum]
Ghir_A12G024220.1	1083	-1.17892	Down	6.1295e-207	-0.876095	Down	1.09e-106	-1.27556	Down	8.18e-170	Molecular Function: structural constituent of ribosome (GO:0003735);; Cellular Component: mitochondrion (GO:0005739);; Cellular Component: ribosome (GO:0005840);; Biological Process: translation (GO:0006412);; Cellular Component: chloroplast (GO:0009507);; Molecular Function: rRNA binding (GO:0019843);;	K02963|3.63586e-63|tcc:ThcaC_p042|rps18; ribosomal protein S18; K02963 small subunit ribosomal protein S18 (A)	[J]	Translation, ribosomal structure and biogenesis	Ribosomal protein S18	30S ribosomal protein S18, chloroplastic {ECO:0000255|HAMAP-Rule:MF_00270} OS=Gossypium hirsutum (Upland cotton) PE=3 SV=1	30S ribosomal protein S18, chloroplastic {ECO:0000256|HAMAP-Rule:MF_00270} OS=Gossypium darwinii (Darwin's cotton) PE=3 SV=1	ribosomal protein S18 [Gossypium hirsutum]
Ghir_A07G022450.1	897	1.54303	UP	0	1.33141	UP	1.53e-179	1.26826	Up	1.95e-135	Cellular Component: nucleosome (GO:0000786);; Molecular Function: DNA binding (GO:0003677);; Cellular Component: nucleolus (GO:0005730);; Biological Process: nucleosome assembly (GO:0006334);; Biological Process: regulation of flower development (GO:0009909);; Biological Process: detection of temperature stimulus (GO:0016048);; Biological Process: defense response to bacterium (GO:0042742);; Mole…	K11251|6.93865e-92|tcc:TCM_004235|Histone H2A 11; K11251 histone H2A (A)	[B]	Chromatin structure and dynamics	Core histone H2A/H2B/H3/H4	Histone H2A variant 1 GN=H2AV OS=Arabidopsis thaliana (Mouse-ear cress) PE=1 SV=1	Histone H2A {ECO:0000256|RuleBase:RU003556} OS=Theobroma cacao (Cacao) PE=3 SV=1	Histone H2A variant 1 -like protein [Gossypium arboreum]
Ghir_A10G023730.1	1658	0.725029	UP	6.39385e-184	0.718094	UP	5.75e-172	0.633293	Up	3.66e-170	Molecular Function: structural constituent of ribosome (GO:0003735);; Cellular Component: ribosome (GO:0005840);; Biological Process: translational elongation (GO:0006414);; Biological Process: ribosome biogenesis (GO:0042254);;	K02941|0|vvi:100250067|60S acidic ribosomal protein P0; K02941 large subunit ribosomal protein LP0 (A)	[J]	Translation, ribosomal structure and biogenesis	Ribosomal protein L10	60S acidic ribosomal protein P0-1 GN=RPP0A OS=Arabidopsis thaliana (Mouse-ear cress) PE=1 SV=1	Putative uncharacterized protein {ECO:0000313|EMBL:CCB49883.1} OS=Vitis vinifera (Grape) PE=3 SV=1	60S acidic ribosomal P0 [Gossypium arboreum]
Ghir_D12G013430.1	1200	1.51579	UP	0	0.996924	UP	6.37e-152	0.561581	Up	2.82e-47	Molecular Function: GTP binding (GO:0005525);; Cellular Component: vacuole (GO:0005773);; Cellular Component: Golgi-associated vesicle (GO:0005798);; Biological Process: small GTPase mediated signal transduction (GO:0007264);; Cellular Component: plastid (GO:0009536);;	K07937|3.90912e-132|vvi:100242677|ADP-ribosylation factor; K07937 ADP-ribosylation factor 1 (A)	[U]	Intracellular trafficking, secretion, and vesicular transport	ADP-ribosylation factor family	ADP-ribosylation factor 2 GN=OJ1119_H02.17 OS=Oryza sativa subsp. japonica (Rice) PE=2 SV=2	Putative uncharacterized protein {ECO:0000313|EMBL:CCB50276.1} OS=Vitis vinifera (Grape) PE=3 SV=1	unnamed protein product [Vitis vinifera]
Ghir_A11G000550.1	1758	0.813121	UP	5.46539e-237	0.803431	UP	2.73e-211	0.683888	Up	9.52e-156	--	K03456|0|tcc:TCM_012319|Phosphatase 2A subunit A2, 65,PP2AA2 isoform 1; K03456 serine/threonine-protein phosphatase 2A regulatory subunit A (A)	[T]	Signal transduction mechanisms	HEAT repeat	Serine/threonine-protein phosphatase 2A 65 kDa regulatory subunit A beta isoform GN=K13N2.14 OS=Arabidopsis thaliana (Mouse-ear cress) PE=1 SV=2	Phosphatase 2A subunit A2, 65,PP2AA2 isoform 1 {ECO:0000313|EMBL:EOY21003.1} OS=Theobroma cacao (Cacao) PE=4 SV=1	Serine/threonine-protein phosphatase 2A 65 kDa regulatory subunit A beta-like protein [Gossypium arboreum]
Ghir_D05G026510.1	2358	0.526155	UP	1.12073e-114	1.42376	UP	0	1.68634	Up	0	Molecular Function: monooxygenase activity (GO:0004497);; Molecular Function: iron ion binding (GO:0005506);; Cellular Component: mitochondrion (GO:0005739);; Molecular Function: electron carrier activity (GO:0009055);; Cellular Component: chloroplast thylakoid membrane (GO:0009535);; Biological Process: response to wounding (GO:0009611);; Biological Process: response to fungus (GO:0009620);; Bio…	K01723|0|tcc:TCM_033962|Allene oxide synthase; K01723 hydroperoxide dehydratase [EC:4.2.1.92] (A)	--	--	Cytochrome P450	Allene oxide synthase, chloroplastic (Precursor) GN=MJB21.2 OS=Arabidopsis thaliana (Mouse-ear cress) PE=1 SV=3	Chloroplast allene oxide synthase 6 {ECO:0000313|EMBL:AGV22361.1} OS=Gossypium arboreum (Tree cotton) PE=2 SV=1	chloroplast allene oxide synthase [Gossypium hirsutum]
Ghir_D06G002820.1	2496	1.54229	UP	0	1.54736	UP	0	1.19137	Up	0	--	--	--	--	von Willebrand factor type A domain	--	Zinc finger family protein {ECO:0000313|EMBL:EOY15565.1} OS=Theobroma cacao (Cacao) PE=4 SV=1	Zinc finger family protein [Theobroma cacao]
Ghir_D10G026200.1	1705	0.756788	UP	2.40934e-144	1.00018	UP	2.35e-246	0.825368	Up	2.69e-204	Molecular Function: structural constituent of ribosome (GO:0003735);; Molecular Function: copper ion binding (GO:0005507);; Cellular Component: nucleolus (GO:0005730);; Cellular Component: plasma membrane (GO:0005886);; Biological Process: translational elongation (GO:0006414);; Biological Process: response to cold (GO:0009409);; Cellular Component: chloroplast (GO:0009507);; Biological Process: …	K02941|0|vvi:100250067|60S acidic ribosomal protein P0; K02941 large subunit ribosomal protein LP0 (A)	[J]	Translation, ribosomal structure and biogenesis	60s Acidic ribosomal protein	60S acidic ribosomal protein P0-1 GN=RPP0A OS=Arabidopsis thaliana (Mouse-ear cress) PE=1 SV=1	Putative uncharacterized protein {ECO:0000313|EMBL:CCB49883.1} OS=Vitis vinifera (Grape) PE=3 SV=1	60S acidic ribosomal P0 [Gossypium arboreum]
Ghir_D02G016770.1	2202	3.23465	UP	0	3.46717	UP	0	2.24778	Up	0	Molecular Function: polygalacturonase activity (GO:0004650);; Cellular Component: extracellular region (GO:0005576);; Biological Process: carbohydrate metabolic process (GO:0005975);; Molecular Function: galacturan 1,4-alpha-galacturonidase activity (GO:0047911);;	--	--	--	Glycosyl hydrolases family 28	Polygalacturonase At1g48100 (Precursor) GN=At1g48100 OS=Arabidopsis thaliana (Mouse-ear cress) PE=2 SV=1	Pectin lyase-like superfamily protein {ECO:0000313|EMBL:EOY00516.1} OS=Theobroma cacao (Cacao) PE=3 SV=1	hypothetical protein F383_31181 [Gossypium arboreum]
Ghir_A12G008550.1	1248	1.99482	UP	0	2.90291	UP	0	3.25192	Up	0	Molecular Function: hydrolase activity, hydrolyzing O-glycosyl compounds (GO:0004553);; Biological Process: metabolic process (GO:0008152);;	--	--	--	X8 domain	Glucan endo-1,3-beta-glucosidase 2 (Precursor) GN=At1g66250 OS=Arabidopsis thaliana (Mouse-ear cress) PE=1 SV=2	Glucan endo-1,3-beta-glucosidase, putative {ECO:0000313|EMBL:EOX91664.1} OS=Theobroma cacao (Cacao) PE=3 SV=1	Glucan endo-1,3-beta-glucosidase, putative [Theobroma cacao]
Ghir_A03G015760.1	3813	-0.601884	Down	5.42103e-228	-0.955764	Down	0	-2.55406	Down	0	Molecular Function: alpha,alpha-trehalose-phosphate synthase (UDP-forming) activity (GO:0003825);; Molecular Function: trehalose-phosphatase activity (GO:0004805);; Biological Process: trehalose biosynthetic process (GO:0005992);;	K16055|0|tcc:TCM_010274|Trehalose-phosphatase/synthase 9; K16055 trehalose 6-phosphate synthase/phosphatase [EC:2.4.1.15 3.1.3.12] (A)	[G]	Carbohydrate transport and metabolism	Glycosyltransferase family 20	Probable alpha,alpha-trehalose-phosphate synthase [UDP-forming] 9 GN=TPS9 OS=Arabidopsis thaliana (Mouse-ear cress) PE=2 SV=1	Trehalose 6-phosphate synthase {ECO:0000313|EMBL:ACI62866.1} OS=Gossypium arboreum (Tree cotton) PE=2 SV=1	trehalose 6-phosphate synthase [Gossypium arboreum]
Ghir_A11G006630.1	1425	-1.31923	Down	6.62326e-273	-1.69536	Down	0	-1.39092	Down	2.66e-267	Molecular Function: hydrolase activity, hydrolyzing O-glycosyl compounds (GO:0004553);; Biological Process: cellular glucan metabolic process (GO:0006073);; Cellular Component: plant-type cell wall (GO:0009505);; Cellular Component: chloroplast (GO:0009507);; Biological Process: response to mechanical stimulus (GO:0009612);; Biological Process: response to low light intensity stimulus (GO:0009645…	K08235|0|cit:102617022|probable xyloglucan endotransglucosylase/hydrolase protein B-like; K08235 xyloglucan:xyloglucosyl transferase [EC:2.4.1.207] (A)	--	--	Glycosyl hydrolases family 16	Probable xyloglucan endotransglucosylase/hydrolase protein B (Precursor) GN=XTHB OS=Phaseolus angularis (Azuki bean) PE=2 SV=1	Xyloglucan endotransglucosylase/hydrolase {ECO:0000256|RuleBase:RU361120} OS=Shorea parvifolia subsp. parvifolia PE=2 SV=1	putative xyloglucan endotransglucosylase/hydrolase B [Gossypium arboreum]
Ghir_A04G012390.2	1448	0.767269	UP	1.56402e-302	0.547338	UP	4.34e-121	0.496222	Up	3.07e-101	--	--	--	--	--	--	--	--
Ghir_D01G023120.1	873	0.473536	UP	6.11294e-33	0.787688	UP	1.18e-96	1.30453	Up	0	Molecular Function: metal ion binding (GO:0046872);;	--	--	--	Metallothionein	Metallothionein-like protein type 2 GN=MT1 OS=Malus domestica (Apple) PE=3 SV=1	Metallothionein-like protein {ECO:0000313|EMBL:AAV74186.1} OS=Gossypium hirsutum (Upland cotton) PE=2 SV=1	metallothionein-like protein [Gossypium hirsutum]
Ghir_D08G009420.1	3227	-1.22385	Down	0	-0.913765	Down	0	-2.20477	Down	0	--	K16055|0|tcc:TCM_038599|Trehalose phosphatase/synthase 11; K16055 trehalose 6-phosphate synthase/phosphatase [EC:2.4.1.15 3.1.3.12] (A)	[G]	Carbohydrate transport and metabolism	Glycosyltransferase family 20	Probable alpha,alpha-trehalose-phosphate synthase [UDP-forming] 11 GN=MSF3.8 OS=Arabidopsis thaliana (Mouse-ear cress) PE=2 SV=1	Trehalose phosphatase/synthase 11 {ECO:0000313|EMBL:EOY31624.1} OS=Theobroma cacao (Cacao) PE=4 SV=1	putative alpha,alpha-trehalose-phosphate synthase [UDP-forming] 11 -like protein [Gossypium arboreum]
Ghir_D12G026560.1	2054	0.860297	UP	3.46036e-233	1.31088	UP	0	1.02788	Up	2.51e-196	Molecular Function: ubiquitin-protein transferase activity (GO:0004842);; Cellular Component: nucleus (GO:0005634);; Cellular Component: cytoplasm (GO:0005737);; Cellular Component: plasma membrane (GO:0005886);; Biological Process: ubiquitin-dependent protein catabolic process (GO:0006511);; Biological Process: protein ubiquitination (GO:0016567);;	K06689|1.43384e-105|vvi:100248397|ubiquitin-conjugating enzyme E2-17 kDa; K06689 ubiquitin-conjugating enzyme E2 D/E [EC:6.3.2.19] (A)	[O]	Posttranslational modification, protein turnover, chaperones	Ubiquitin-conjugating enzyme	Ubiquitin-conjugating enzyme E2 28 GN=F22C12.2 OS=Arabidopsis thaliana (Mouse-ear cress) PE=2 SV=1	Uncharacterized protein {ECO:0000313|EMBL:ESW19267.1} OS=Phaseolus vulgaris (Kidney bean) PE=3 SV=1	Ubiquitin-conjugating enzyme E2 28 -like protein [Gossypium arboreum]
Ghir_D11G013420.1	1684	2.25103	UP	0	2.32877	UP	0	1.23716	Up	1.64e-228	Cellular Component: cytoplasm (GO:0005737);; Biological Process: tryptophan catabolic process (GO:0006569);; Biological Process: systemic acquired resistance (GO:0009627);; Biological Process: indoleacetic acid biosynthetic process (GO:0009684);; Biological Process: response to ethylene (GO:0009723);; Biological Process: response to abscisic acid (GO:0009737);; Biological Process: glucosinolate b…	K18881|0|tcc:TCM_004227|Class I glutamine amidotransferase-like superfamily protein; K18881 D-lactate dehydratase [EC:4.2.1.130] (A)	[RV]	--	DJ-1/PfpI family	DJ-1 protein homolog E GN=T7F6.3 OS=Arabidopsis thaliana (Mouse-ear cress) PE=1 SV=1	YLS5 {ECO:0000313|EMBL:AGH25792.1} OS=Gossypium hirsutum (Upland cotton) PE=2 SV=1	YLS5 [Gossypium hirsutum]
Ghir_D11G011400.1	1974	1.03983	UP	4.2177e-274	1.29892	UP	0	1.15808	Up	0	Molecular Function: methionine adenosyltransferase activity (GO:0004478);; Molecular Function: ATP binding (GO:0005524);; Cellular Component: cytoplasm (GO:0005737);; Biological Process: S-adenosylmethionine biosynthetic process (GO:0006556);; Biological Process: one-carbon metabolic process (GO:0006730);; Molecular Function: metal ion binding (GO:0046872);;	K00789|0|cmo:103489895|S-adenosylmethionine synthase 2; K00789 S-adenosylmethionine synthetase [EC:2.5.1.6] (A)	[H]	Coenzyme transport and metabolism	S-adenosylmethionine synthetase, C-terminal domain	S-adenosylmethionine synthase 2 GN=SAMS2 OS=Elaeagnus umbellata (Autumn olive) PE=2 SV=1	S-adenosylmethionine synthase {ECO:0000256|RuleBase:RU000541} OS=Gossypium hirsutum (Upland cotton) PE=2 SV=1	S-adenosylmethionine synthase 2 [Gossypium arboreum]
Ghir_A04G008490.1	1751	0.759839	UP	3.92778e-213	0.660285	UP	4.96e-140	0.685731	Up	8.86e-162	Molecular Function: structural constituent of ribosome (GO:0003735);; Cellular Component: cell wall (GO:0005618);; Cellular Component: nucleolus (GO:0005730);; Cellular Component: vacuole (GO:0005773);; Cellular Component: plasma membrane (GO:0005886);; Biological Process: translation (GO:0006412);; Cellular Component: chloroplast (GO:0009507);; Cellular Component: cytosolic large ribosomal subun…	K02930|0|tcc:TCM_001268|Ribosomal protein L4/L1 family; K02930 large subunit ribosomal protein L4e (A)	[A]	RNA processing and modification	60S ribosomal protein L4 C-terminal domain	60S ribosomal protein L4-1 GN=RPL4A OS=Arabidopsis thaliana (Mouse-ear cress) PE=2 SV=1	Ribosomal protein L4/L1 family {ECO:0000313|EMBL:EOX92303.1} OS=Theobroma cacao (Cacao) PE=4 SV=1	60S ribosomal L4 [Gossypium arboreum]
Ghir_A03G006920.1	2352	0.579381	UP	1.24539e-289	0.559001	UP	3.28e-225	0.445511	Up	7.92e-131	Biological Process: response to temperature stimulus (GO:0009266);; Biological Process: cellular response to stress (GO:0033554);; Biological Process: response to chemical (GO:0042221);; Cellular Component: cell part (GO:0044464);;	--	--	--	--	BAG family molecular chaperone regulator 7 GN=BAG7 OS=Arabidopsis thaliana (Mouse-ear cress) PE=1 SV=1	BCL-2-associated athanogene 7, putative {ECO:0000313|EMBL:EOY22900.1} OS=Theobroma cacao (Cacao) PE=4 SV=1	BAG family molecular chaperone regulator 7 [Gossypium arboreum]
Ghir_D11G022450.1	867	1.92835	UP	2.60756e-172	2.47329	UP	9.46e-247	3.62162	Up	0	Molecular Function: dicarboxylic acid transmembrane transporter activity (GO:0005310);; Biological Process: dicarboxylic acid transport (GO:0006835);; Biological Process: mitochondrial transport (GO:0006839);; Cellular Component: integral component of membrane (GO:0016021);; Cellular Component: mitochondrial membrane (GO:0031966);; Biological Process: transmembrane transport (GO:0055085);;	K15104|0|tcc:TCM_001000|Dicarboxylate carrier 2; K15104 solute carrier family 25 (mitochondrial oxoglutarate transporter), member 11 (A)	[C]	Energy production and conversion	Mitochondrial carrier protein	Mitochondrial uncoupling protein 4 GN=F22K18.230 OS=Arabidopsis thaliana (Mouse-ear cress) PE=2 SV=1	Dicarboxylate carrier 2 {ECO:0000313|EMBL:EOX91964.1} OS=Theobroma cacao (Cacao) PE=3 SV=1	Dicarboxylate carrier 2 [Theobroma cacao]
Ghir_A10G009650.1	1305	0.849465	UP	1.2244e-143	1.2353	UP	2.73e-235	0.963688	Up	1.42e-184	Molecular Function: RNA binding (GO:0003723);; Molecular Function: structural constituent of ribosome (GO:0003735);; Cellular Component: vacuole (GO:0005773);; Cellular Component: plasma membrane (GO:0005886);; Biological Process: translation (GO:0006412);; Cellular Component: cytosolic large ribosomal subunit (GO:0022625);;	K02938|0|tcc:TCM_000226|Ribosomal protein L2 family; K02938 large subunit ribosomal protein L8e (A)	[J]	Translation, ribosomal structure and biogenesis	Ribosomal Proteins L2, C-terminal domain	60S ribosomal protein L8-3 OS=Arabidopsis thaliana (Mouse-ear cress) PE=1 SV=2	Ribosomal protein L2 family {ECO:0000313|EMBL:EOX90882.1} OS=Theobroma cacao (Cacao) PE=4 SV=1	60S ribosomal L8-3 -like protein [Gossypium arboreum]
Ghir_A10G004860.1	2799	1.41643	UP	0	1.52282	UP	0	1.56734	Up	0	Molecular Function: serine-type endopeptidase activity (GO:0004252);; Cellular Component: extracellular region (GO:0005576);; Biological Process: proteolysis (GO:0006508);; Molecular Function: identical protein binding (GO:0042802);; Biological Process: negative regulation of catalytic activity (GO:0043086);;	--	--	--	Subtilase family	Subtilisin-like protease (Precursor) GN=At5g67360 OS=Arabidopsis thaliana (Mouse-ear cress) PE=1 SV=1	Subtilase family protein isoform 1 {ECO:0000313|EMBL:EOY27372.1} OS=Theobroma cacao (Cacao) PE=4 SV=1	Subtilase family protein isoform 1 [Theobroma cacao]
Ghir_D06G016870.1	1473	1.20813	UP	1.4015e-250	1.09301	UP	1.33e-209	1.19636	Up	7.56e-267	Molecular Function: lactoylglutathione lyase activity (GO:0004462);; Molecular Function: metal ion binding (GO:0046872);;	K01759|0|tcc:TCM_030243|Glyoxalase I isoform 1; K01759 lactoylglutathione lyase [EC:4.4.1.5] (A)	[G]	Carbohydrate transport and metabolism	Glyoxalase/Bleomycin resistance protein/Dioxygenase superfamily	Putative lactoylglutathione lyase OS=Brassica oleracea var. gemmifera (Brussel sprouts) PE=2 SV=1	Lactoylglutathione lyase {ECO:0000256|RuleBase:RU361179} OS=Gossypium hirsutum (Upland cotton) PE=2 SV=1	lactoylglutathione lyase [Gossypium hirsutum]
Ghir_D10G010940.1	2383	-4.94122	Down	0	-3.49405	Down	0	-4.81374	Down	0	Biological Process: long-chain fatty acid metabolic process (GO:0001676);; Molecular Function: acyl-CoA dehydrogenase activity (GO:0003995);; Molecular Function: acyl-CoA oxidase activity (GO:0003997);; Cellular Component: nucleus (GO:0005634);; Cellular Component: peroxisome (GO:0005777);; Biological Process: fatty acid beta-oxidation (GO:0006635);; Biological Process: response to cytokinin (GO:…	K00232|0|tcc:TCM_001150|Acyl-CoA oxidase 2 isoform 1; K00232 acyl-CoA oxidase [EC:1.3.3.6] (A)	[IQ]	--	Acyl-CoA oxidase	Acyl-coenzyme A oxidase 2, peroxisomal (Precursor) GN=ACX2 OS=Arabidopsis thaliana (Mouse-ear cress) PE=1 SV=2	Acyl-coenzyme A oxidase {ECO:0000256|PIRNR:PIRNR000168} OS=Theobroma cacao (Cacao) PE=3 SV=1	Acyl-CoA oxidase 2 isoform 1 [Theobroma cacao]
Ghir_A02G015270.2	1538	1.39991	UP	4.2733e-280	1.34516	UP	1.33e-247	1.09681	Up	2.04e-196	--	--	--	--	--	--	--	--
Ghir_D03G008130.1	322	9.75043	UP	9.05792e-78	10.143	UP	1.69e-91	10.046	Up	3.95e-84	Molecular Function: structural constituent of ribosome (GO:0003735);; Cellular Component: ribosome (GO:0005840);; Biological Process: translation (GO:0006412);; Cellular Component: chloroplast (GO:0009507);;	K02913|1.04998e-41|tcc:ThcaC_p041|rpl33; ribosomal protein L33; K02913 large subunit ribosomal protein L33 (A)	--	--	Ribosomal protein L33	50S ribosomal protein L33, chloroplastic {ECO:0000255|HAMAP-Rule:MF_00294} OS=Gossypium hirsutum (Upland cotton) PE=3 SV=1	50S ribosomal protein L33, chloroplastic {ECO:0000256|HAMAP-Rule:MF_00294} OS=Gossypium darwinii (Darwin's cotton) PE=3 SV=1	ribosomal protein L33 [Gossypium hirsutum]
Ghir_A11G029540.1	--	--	--	--	-0.367276	Down	9.18e-109	-0.462026	Down	2.86e-153	Molecular Function: calcium ion binding (GO:0005509);; Cellular Component: mitochondrion (GO:0005739);; Cellular Component: vacuolar membrane (GO:0005774);; Cellular Component: endoplasmic reticulum (GO:0005783);; Cellular Component: plasma membrane (GO:0005886);; Biological Process: protein folding (GO:0006457);; Biological Process: response to heat (GO:0009408);; Cellular Component: plasmodesma…	K08057|0|eus:EUTSA_v10023481mg|hypothetical protein; K08057 calreticulin (A)	[O]	Posttranslational modification, protein turnover, chaperones	Calreticulin family	Calreticulin (Precursor) OS=Prunus armeniaca (Apricot) PE=2 SV=1	Uncharacterized protein {ECO:0000313|EMBL:ESQ29722.1} OS=Eutrema salsugineum (Saltwater cress) PE=3 SV=1	Calreticulin [Gossypium arboreum]
Ghir_D02G008700.1	1745	0.870008	UP	0	0.464694	UP	3.23e-193	0.0875925	Up	8.4e-08	Molecular Function: aspartic-type endopeptidase activity (GO:0004190);; Biological Process: proteolysis (GO:0006508);; Cellular Component: plant-type cell wall (GO:0009505);; Cellular Component: apoplast (GO:0048046);;	--	[O]	Posttranslational modification, protein turnover, chaperones	Xylanase inhibitor N-terminal	Aspartic proteinase nepenthesin-1 (Precursor) GN=nep1 OS=Nepenthes gracilis (Slender pitcher plant) PE=1 SV=1	Eukaryotic aspartyl protease family protein {ECO:0000313|EMBL:EOY15428.1} OS=Theobroma cacao (Cacao) PE=4 SV=1	Eukaryotic aspartyl protease family protein [Theobroma cacao]
Ghir_A03G015850.1	757	0.702963	UP	5.04087e-68	0.708836	UP	1.85e-55	0.714907	Up	2.21e-65	Biological Process: defense response (GO:0006952);; Biological Process: response to biotic stimulus (GO:0009607);; Cellular Component: membrane (GO:0016020);; Biological Process: mRNA modification (GO:0016556);;	--	--	--	Pathogenesis-related protein Bet v I family	MLP-like protein 423 OS=Arabidopsis thaliana (Mouse-ear cress) PE=2 SV=1	Major latex-like protein {ECO:0000313|EMBL:ACJ11748.1} OS=Gossypium hirsutum (Upland cotton) PE=2 SV=1	major latex-like protein [Gossypium hirsutum]
Ghir_D08G012260.1	1069	-2.66774	Down	0	-1.30066	Down	1.34e-123	-2.15778	Down	0	Cellular Component: mitochondrion (GO:0005739);;	--	--	--	--	--	Uncharacterized protein {ECO:0000313|EMBL:AEE76369.1} OS=Arabidopsis thaliana (Mouse-ear cress) PE=4 SV=1	uncharacterized protein [Arabidopsis thaliana]
Ghir_A01G020250.1	2188	1.28998	UP	0	1.20744	UP	0	1.27144	Up	0	Molecular Function: magnesium ion binding (GO:0000287);; Molecular Function: pyruvate kinase activity (GO:0004743);; Cellular Component: plasma membrane (GO:0005886);; Biological Process: glycolytic process (GO:0006096);; Biological Process: phosphorylation (GO:0016310);; Molecular Function: potassium ion binding (GO:0030955);; Biological Process: response to cadmium ion (GO:0046686);;	K00873|0|tcc:TCM_022396|Pyruvate kinase family protein; K00873 pyruvate kinase [EC:2.7.1.40] (A)	[G]	Carbohydrate transport and metabolism	Pyruvate kinase, barrel domain	Pyruvate kinase, cytosolic isozyme OS=Glycine max (Soybean) PE=1 SV=1	Pyruvate kinase {ECO:0000256|RuleBase:RU000504} OS=Theobroma cacao (Cacao) PE=3 SV=1	Pyruvate kinase family protein [Theobroma cacao]
Ghir_A09G016580.1	2762	2.63057	UP	0	2.29633	UP	0	2.43084	Up	0	Molecular Function: ATP binding (GO:0005524);; Biological Process: response to stress (GO:0006950);; Molecular Function: 2-alkenal reductase [NAD(P)] activity (GO:0032440);; Biological Process: oxidation-reduction process (GO:0055114);;	K03283|0|tcc:TCM_021961|Heat shock cognate protein 70-1 isoform 1; K03283 heat shock 70kDa protein 1/8 (A)	[O]	Posttranslational modification, protein turnover, chaperones	Hsp70 protein	Heat shock cognate 70 kDa protein GN=HSP70 OS=Petunia hybrida (Petunia) PE=2 SV=1	Heat shock cognate protein 70-1 isoform 1 {ECO:0000313|EMBL:EOY07554.1} OS=Theobroma cacao (Cacao) PE=3 SV=1	Heat shock cognate protein 70-1 isoform 1 [Theobroma cacao]
Ghir_A05G007030.1	2332	2.19835	UP	0	2.94613	UP	0	1.4707	Up	0	Molecular Function: oxidoreductase activity (GO:0016491);;	--	[Q]	Secondary metabolites biosynthesis, transport and catabolism	Cytochrome P450	Flavonoid 3&apos;,5&apos;-hydroxylase 1 GN=CYP75A1 OS=Petunia hybrida (Petunia) PE=2 SV=1	Cytochrome P450, family 706, subfamily A, polypeptide 4 isoform 1 {ECO:0000313|EMBL:EOY32537.1} OS=Theobroma cacao (Cacao) PE=3 SV=1	Flavonoid 3&apos;,5&apos;-hydroxylase 1 [Gossypium arboreum]
Ghir_D08G006800.1	3201	0.490531	UP	8.70859e-227	0.855205	UP	0	0.513121	Up	4.52e-142	Cellular Component: chromosome (GO:0005694);; Cellular Component: nucleolus (GO:0005730);; Cellular Component: mitochondrion (GO:0005739);;	K11275|4.65889e-71|tcc:TCM_004181|Winged-helix DNA-binding transcription factor family protein; K11275 histone H1/5 (A)	--	--	linker histone H1 and H5 family	Histone H1.2 GN=At2g30620 OS=Arabidopsis thaliana (Mouse-ear cress) PE=1 SV=1	Winged-helix DNA-binding transcription factor family protein {ECO:0000313|EMBL:EOX94551.1} OS=Theobroma cacao (Cacao) PE=3 SV=1	Histone H1 [Gossypium arboreum]
Ghir_D02G020770.1	950	2.57378	UP	0	2.19845	UP	9.74e-186	0.979988	Up	3.24e-70	--	--	--	--	--	--	Uncharacterized protein {ECO:0000313|EMBL:KDP40931.1} OS=Jatropha curcas (Barbados nut) PE=4 SV=1	PREDICTED: classical arabinogalactan protein 1-like [Populus euphratica]
Ghir_A09G010150.1	1902	0.944496	UP	1.05863e-165	2.06989	UP	0	2.78345	Up	0	Molecular Function: prephenate dehydratase activity (GO:0004664);; Cellular Component: cytosol (GO:0005829);; Biological Process: tyrosine biosynthetic process (GO:0006571);; Biological Process: L-phenylalanine biosynthetic process (GO:0009094);; Cellular Component: chloroplast (GO:0009507);; Biological Process: response to low fluence blue light stimulus by blue low-fluence system (GO:0010244);;…	K05359|0|tcc:TCM_041506|Arogenate dehydratase 6; K05359 arogenate/prephenate dehydratase [EC:4.2.1.91 4.2.1.51] (A)	[E]	Amino acid transport and metabolism	Prephenate dehydratase	Arogenate dehydratase/prephenate dehydratase 6, chloroplastic (Precursor) GN=T23G18.10 OS=Arabidopsis thaliana (Mouse-ear cress) PE=1 SV=1	Arogenate dehydratase 6 {ECO:0000313|EMBL:EOY33560.1} OS=Theobroma cacao (Cacao) PE=4 SV=1	Arogenate dehydratase 6 [Theobroma cacao]
Ghir_D05G014410.2	2486	1.8811	UP	0	0.913183	UP	0	0.407129	Up	3.8e-61	--	--	--	--	--	--	--	--
Ghir_A11G016050.1	1478	1.31665	UP	3.16281e-194	1.56666	UP	3.74e-266	1.51211	Up	0	--	--	--	--	--	--	Uncharacterized protein {ECO:0000313|EMBL:EOX93380.1} OS=Theobroma cacao (Cacao) PE=4 SV=1	hypothetical protein F383_20334 [Gossypium arboreum]
Ghir_A05G023050.1	3438	0.464664	UP	6.44514e-113	1.43864	UP	0	1.01549	Up	0	--	--	[T]	Signal transduction mechanisms	Leucine Rich repeats (2 copies)	Dynein light chain 1, axonemal GN=LC1 OS=Chlamydomonas reinhardtii (Chlamydomonas smithii) PE=1 SV=1	Outer arm dynein light chain 1 protein, putative isoform 1 {ECO:0000313|EMBL:EOY15978.1} OS=Theobroma cacao (Cacao) PE=4 SV=1	Dynein assembly factor 1, axonemal [Gossypium arboreum]
Ghir_A12G015560.2	1968	1.37162	UP	0	2.39043	UP	0	1.45673	Up	2.95e-205	--	--	--	--	--	--	--	--
Ghir_A04G010720.1	1299	0.661968	UP	8.47974e-136	0.576594	UP	6.38e-85	0.515955	Up	3.27e-77	Cellular Component: mitochondrial proton-transporting ATP synthase complex, catalytic core F(1) (GO:0000275);; Molecular Function: ATP binding (GO:0005524);; Biological Process: obsolete ATP catabolic process (GO:0006200);; Biological Process: ATP synthesis coupled proton transport (GO:0015986);; Biological Process: ATP hydrolysis coupled proton transport (GO:0015991);; Molecular Function: proton…	K02133|0|tcc:TCM_009119|ATP synthase alpha/beta family protein isoform 1; K02133 F-type H+-transporting ATPase subunit beta [EC:3.6.3.14] (A)	[C]	Energy production and conversion	ATP synthase alpha/beta family, nucleotide-binding domain	ATP synthase subunit beta, mitochondrial (Precursor) OS=Oryza sativa subsp. japonica (Rice) PE=1 SV=2	ATP synthase subunit beta {ECO:0000256|RuleBase:RU003553} OS=Gossypium hirsutum (Upland cotton) PE=2 SV=1	ATP synthase subunit beta, mitochondrial [Gossypium arboreum]
Ghir_A13G020030.6	2868	2.1732	UP	1.23366e-56	0.161265	UP	1.8e-05	1.57767	Up	0	--	--	--	--	--	--	--	--
Ghir_A05G000020.1	2059	0.656274	UP	3.99386e-173	0.903213	UP	1.03e-294	0.630424	Up	1.76e-150	--	--	--	--	Domain of unknown function (DUF239)	--	Uncharacterized protein isoform 1 {ECO:0000313|EMBL:EOY31670.1} OS=Theobroma cacao (Cacao) PE=4 SV=1	tRNA-splicing ligase RtcB [Gossypium arboreum]
Ghir_D01G022390.2	1883	0.444334	UP	4.61683e-127	0.47096	UP	1.72e-131	0.37315	Up	1.97e-104	--	--	--	--	--	--	--	--
Ghir_D06G009810.1	785	1.95399	UP	3.29861e-136	2.08651	UP	1.31e-182	2.52872	Up	0	--	--	--	--	--	--	Fiber protein Fb7 {ECO:0000313|EMBL:AAN77148.1} OS=Gossypium barbadense (Sea-island cotton) PE=2 SV=1	fiber protein Fb7 [Gossypium barbadense]
Ghir_D01G011060.1	678	-0.492656	Down	4.54151e-60	-0.0979011	Down	0.000540958	-0.361922	Down	6.83e-32	Molecular Function: iron ion binding (GO:0005506);; Cellular Component: plasma membrane (GO:0005886);; Biological Process: transport (GO:0006810);; Molecular Function: NADH dehydrogenase (ubiquinone) activity (GO:0008137);; Cellular Component: chloroplast thylakoid membrane (GO:0009535);; Biological Process: photosynthesis, light reaction (GO:0019684);; Molecular Function: quinone binding (GO:004…	K05582|1.37051e-164|tcc:ThcaC_p024|ndhK; NADH-plastoquinone oxidoreductase subunit K; K05582 NAD(P)H-quinone oxidoreductase subunit K [EC:1.6.5.3] (A)	[C]	Energy production and conversion	NADH ubiquinone oxidoreductase, 20 Kd subunit	NAD(P)H-quinone oxidoreductase subunit K, chloroplastic {ECO:0000255|HAMAP-Rule:MF_01356} OS=Gossypium hirsutum (Upland cotton) PE=3 SV=1	NAD(P)H-quinone oxidoreductase subunit K, chloroplastic {ECO:0000256|HAMAP-Rule:MF_01356} OS=Gossypium darwinii (Darwin's cotton) PE=3 SV=1	NADH dehydrogenase subunit K [Gossypium hirsutum]
Ghir_D07G015170.1	1302	0.865751	UP	1.01364e-118	2.23883	UP	0	1.14699	Up	2.11e-123	Molecular Function: iron ion binding (GO:0005506);; Biological Process: fatty acid biosynthetic process (GO:0006633);; Molecular Function: oxidoreductase activity, acting on paired donors, with oxidation of a pair of donors resulting in the reduction of molecular oxygen to two molecules of water (GO:0016717);; Molecular Function: heme binding (GO:0020037);; Biological Process: oxidation-reduction…	K13076|0|tcc:TCM_005234|Fatty acid/sphingolipid desaturase; K13076 delta8-fatty-acid desaturase [EC:1.14.19.4] (A)	[I]	Lipid transport and metabolism	Fatty acid desaturase	Delta(8)-fatty-acid desaturase 2 GN=SLD2 OS=Arabidopsis thaliana (Mouse-ear cress) PE=1 SV=1	Fatty acid/sphingolipid desaturase {ECO:0000313|EMBL:EOX95831.1} OS=Theobroma cacao (Cacao) PE=4 SV=1	Fatty acid/sphingolipid desaturase [Theobroma cacao]
Ghir_D06G015700.2	1944	-1.97723	Down	0	-2.57095	Down	0	-3.13343	Down	0	--	--	--	--	--	--	--	--
Ghir_D13G018580.1	1546	-2.06788	Down	0	-2.00852	Down	0	-2.29191	Down	0	Molecular Function: threonine aldolase activity (GO:0004793);; Biological Process: cellular amino acid metabolic process (GO:0006520);; Molecular Function: pyridoxal phosphate binding (GO:0030170);;	K01620|0|tcc:TCM_026193|L-allo-threonine aldolase isoform 4; K01620 threonine aldolase [EC:4.1.2.5] (A)	[E]	Amino acid transport and metabolism	Beta-eliminating lyase	Probable low-specificity L-threonine aldolase 1 GN=THA1 OS=Arabidopsis thaliana (Mouse-ear cress) PE=1 SV=1	Threonine aldolase 1 isoform 1 {ECO:0000313|EMBL:EOY10922.1} OS=Theobroma cacao (Cacao) PE=4 SV=1	Threonine aldolase 1 isoform 1 [Theobroma cacao]
Ghir_A05G034730.1	1676	-1.91023	Down	0	-1.63281	Down	0	-2.64077	Down	0	--	--	--	--	CCT motif	Zinc finger protein CONSTANS-LIKE 14 GN=COL14 OS=Arabidopsis thaliana (Mouse-ear cress) PE=2 SV=2	B-box type zinc finger protein with CCT domain, putative {ECO:0000313|EMBL:EOY02900.1} OS=Theobroma cacao (Cacao) PE=4 SV=1	Zinc finger CONSTANS-LIKE 14 -like protein [Gossypium arboreum]
Ghir_D10G024450.1	1730	-2.32798	Down	0	-1.70944	Down	0	-2.58916	Down	0	Molecular Function: ATP binding (GO:0005524);; Cellular Component: cytoplasm (GO:0005737);; Cellular Component: cytoskeleton (GO:0005856);;	K10355|0|cit:102619732|actin-like; K10355 actin, other eukaryote (A)	[Z]	Cytoskeleton	Actin	Actin OS=Gossypium hirsutum (Upland cotton) PE=3 SV=1	Uncharacterized protein {ECO:0000313|EMBL:ESR49228.1} OS=Citrus clementina PE=3 SV=1	Actin [Gossypium arboreum]
Ghir_D10G007800.1	1830	1.15779	UP	0	0.919269	UP	7.15e-297	0.401794	Up	1.93e-49	Molecular Function: ATP:ADP antiporter activity (GO:0005471);; Molecular Function: ATP binding (GO:0005524);; Biological Process: transport (GO:0006810);; Cellular Component: chloroplast envelope (GO:0009941);; Cellular Component: integral component of membrane (GO:0016021);;	K03301|0|tcc:TCM_028434|TLC ATP/ADP transporter isoform 1; K03301 ATP:ADP antiporter, AAA family (A)	--	--	TLC ATP/ADP transporter	ADP,ATP carrier protein 1, chloroplastic (Precursor) GN=AATP1 OS=Arabidopsis thaliana (Mouse-ear cress) PE=1 SV=2	TLC ATP/ADP transporter isoform 1 {ECO:0000313|EMBL:EOY26595.1} OS=Theobroma cacao (Cacao) PE=4 SV=1	ADP,ATP carrier 1, chloroplastic -like protein [Gossypium arboreum]
Ghir_D02G010310.1	1267	0.838541	UP	1.63096e-148	1.02004	UP	4.13e-166	0.839828	Up	1.89e-118	Cellular Component: chromatin (GO:0000785);; Molecular Function: DNA binding (GO:0003677);; Molecular Function: chromatin binding (GO:0003682);; Molecular Function: transcription factor activity, sequence-specific DNA binding (GO:0003700);; Cellular Component: nucleus (GO:0005634);; Biological Process: glycolytic process (GO:0006096);; Biological Process: chromatin assembly or disassembly (GO:000…	--	[R]	General function prediction only	HMG (high mobility group) box	High mobility group B protein 2 GN=At1g20693 OS=Arabidopsis thaliana (Mouse-ear cress) PE=1 SV=1	High mobility group box 2 protein {ECO:0000313|EMBL:ADO34793.1} OS=Gossypium hirsutum (Upland cotton) PE=2 SV=1	high mobility group box 2 protein [Gossypium hirsutum]
Ghir_D11G022260.1	2628	1.81897	UP	0	1.84207	UP	0	0.638556	Up	1.85e-100	Cellular Component: extracellular region (GO:0005576);; Molecular Function: lyase activity (GO:0016829);;	K18195|0|tcc:TCM_000945|Rhamnogalacturonate lyase family protein, putative; K18195 rhamnogalacturonan endolyase [EC:4.2.2.23] (A)	--	--	Rhamnogalacturonate lyase family	--	Rhamnogalacturonate lyase family protein, putative {ECO:0000313|EMBL:EOX91884.1} OS=Theobroma cacao (Cacao) PE=4 SV=1	Rhamnogalacturonate lyase [Gossypium arboreum]
Ghir_D08G012430.1	471	-1.58161	Down	1.95697e-83	-1.2006	Down	4.56e-46	-1.59912	Down	4.54e-56	Molecular Function: structural constituent of ribosome (GO:0003735);; Cellular Component: ribosome (GO:0005840);; Biological Process: translation (GO:0006412);; Cellular Component: chloroplast (GO:0009507);;	K02913|9.88474e-40|tcc:ThcaC_p041|rpl33; ribosomal protein L33; K02913 large subunit ribosomal protein L33 (A)	--	--	Ribosomal protein L33	50S ribosomal protein L33, chloroplastic {ECO:0000255|HAMAP-Rule:MF_00294} OS=Gossypium hirsutum (Upland cotton) PE=3 SV=1	50S ribosomal protein L33, chloroplastic {ECO:0000256|HAMAP-Rule:MF_00294} OS=Gossypium darwinii (Darwin's cotton) PE=3 SV=1	ribosomal protein L33 [Gossypium hirsutum]
Ghir_D03G018170.1	2503	1.2323	UP	8.80381e-155	1.90311	UP	0	1.08741	Up	0	--	--	--	--	Sieve element occlusion N-terminus	--	Sieve element occlusion e, putative {ECO:0000313|EMBL:EOY22299.1} OS=Theobroma cacao (Cacao) PE=4 SV=1	hypothetical protein F383_23634 [Gossypium arboreum]
Ghir_D08G022370.1	1297	1.38124	UP	5.25561e-223	1.64233	UP	2.3e-267	1.33368	Up	8.63e-219	Biological Process: response to stress (GO:0006950);;	--	[O]	Posttranslational modification, protein turnover, chaperones	DnaJ domain	Chaperone protein dnaJ 15 GN=T2E12.8 OS=Arabidopsis thaliana (Mouse-ear cress) PE=1 SV=1	Heat shock protein binding protein, putative {ECO:0000313|EMBL:EOY11606.1} OS=Theobroma cacao (Cacao) PE=4 SV=1	DnaJ subfamily B member 6 [Gossypium arboreum]
Ghir_D01G020300.1	1170	0.67399	UP	8.84129e-128	0.846417	UP	4.9e-188	0.514768	Up	3.28e-88	--	K02934|2.92406e-139|pxb:103945833|60S ribosomal protein L6-1-like; K02934 large subunit ribosomal protein L6e (A)	[J]	Translation, ribosomal structure and biogenesis	Ribosomal protein L6e	60S ribosomal protein L6 GN=RPL6 OS=Mesembryanthemum crystallinum (Common ice plant) PE=2 SV=1	BnaA08g22590D protein {ECO:0000313|EMBL:CDX96716.1} OS=Brassica napus (Rape) PE=4 SV=1	60S ribosomal L6 [Gossypium arboreum]
Ghir_A05G041560.1	1748	1.9454	UP	0	2.31409	UP	0	1.88095	Up	0	Biological Process: anthocyanin-containing compound biosynthetic process (GO:0009718);; Biological Process: response to sucrose (GO:0009744);; Biological Process: response to UV-B (GO:0010224);; Biological Process: cellular modified amino acid biosynthetic process (GO:0042398);; Molecular Function: chalcone isomerase activity (GO:0045430);; Biological Process: response to karrikin (GO:0080167);;	--	--	--	Chalcone-flavanone isomerase	Probable chalcone--flavonone isomerase 3 GN=K18I23.7 OS=Arabidopsis thaliana (Mouse-ear cress) PE=1 SV=1	Chalcone-flavonone isomerase family protein {ECO:0000256|RuleBase:RU361158} OS=Gossypium hirsutum (Upland cotton) PE=2 SV=1	chalcone isomerase [Gossypium hirsutum]
Ghir_A04G016140.1	--	--	--	--	0.998237	UP	2.16e-68	1.48632	Up	6.51e-111	Cellular Component: plasma membrane (GO:0005886);; Biological Process: transport (GO:0006810);; Cellular Component: chloroplast thylakoid membrane (GO:0009535);; Cellular Component: integral component of membrane (GO:0016021);; Biological Process: photosynthesis, light reaction (GO:0019684);; Biological Process: ATP synthesis coupled electron transport (GO:0042773);; Molecular Function: quinone b…	K05576|7.18088e-65|tcc:ThcaC_p072|ndhE; NADH-plastoquinone oxidoreductase subunit 4L; K05576 NAD(P)H-quinone oxidoreductase subunit 4L [EC:1.6.5.3] (A)	[C]	Energy production and conversion	NADH-ubiquinone/plastoquinone oxidoreductase chain 4L	NAD(P)H-quinone oxidoreductase subunit 4L, chloroplastic {ECO:0000255|HAMAP-Rule:MF_01456} OS=Gossypium hirsutum (Upland cotton) PE=3 SV=1	NAD(P)H-quinone oxidoreductase subunit 4L, chloroplastic {ECO:0000256|HAMAP-Rule:MF_01456} OS=Gossypium darwinii (Darwin's cotton) PE=3 SV=1	NADH dehydrogenase subunit 4L [Gossypium hirsutum]
Ghir_A07G005320.2	3287	0.930728	UP	0	1.35212	UP	0	0.698762	Up	1.11e-185	--	--	--	--	--	--	--	--
Ghir_A03G016360.1	1263	0.996683	UP	2.68585e-158	1.20963	UP	9.39e-192	0.988708	Up	1.62e-161	--	--	--	--	Protein of unknown function (DUF1218)	--	Uncharacterized protein {ECO:0000313|EMBL:EMJ24717.1} OS=Prunus persica (Peach) PE=4 SV=1	Sodium/hydrogen exchanger 7 [Gossypium arboreum]
Ghir_D13G011160.1	1007	0.692766	UP	2.21478e-120	0.826927	UP	3.08e-121	0.499546	Up	4.06e-45	Biological Process: fatty acid biosynthetic process (GO:0006633);; Molecular Function: oxidoreductase activity (GO:0016491);;	--	[CIQ]	--	Phosphopantetheine attachment site	Acyl carrier protein 1, chloroplastic (Precursor) GN=ACP1 OS=Casuarina glauca (Swamp oak) PE=2 SV=1	Acyl carrier protein {ECO:0000256|RuleBase:RU000722} OS=Gossypium hirsutum (Upland cotton) PE=2 SV=1	fiber-specific acyl carrier protein [Gossypium hirsutum]
Ghir_A06G007860.1	2273	3.156	UP	0	3.28412	UP	0	1.89969	Up	0	Cellular Component: cytoplasm (GO:0005737);; Biological Process: L-phenylalanine catabolic process (GO:0006559);; Biological Process: cinnamic acid biosynthetic process (GO:0009800);; Molecular Function: phenylalanine ammonia-lyase activity (GO:0045548);;	K10775|0|vvi:100255939|phenylalanine ammonia-lyase-like; K10775 phenylalanine ammonia-lyase [EC:4.3.1.24] (A)	[Q]	Secondary metabolites biosynthesis, transport and catabolism	Aromatic amino acid lyase	Phenylalanine ammonia-lyase GN=PAL OS=Pinus taeda (Loblolly pine) PE=3 SV=1	Phenylalanine ammonia-lyase {ECO:0000256|RuleBase:RU003955} OS=Jatropha curcas (Barbados nut) PE=3 SV=1	hypothetical protein JCGZ_07452 [Jatropha curcas]
Ghir_A13G010890.1	1817	1.61334	UP	0	1.42323	UP	0	1.29795	Up	2.37e-283	Biological Process: cellular metabolic process (GO:0044237);; Molecular Function: GDP-mannose 3,5-epimerase activity (GO:0047918);; Molecular Function: coenzyme binding (GO:0050662);;	K10046|0|tcc:TCM_026351|GDP-mannose 3,5-epimerase 1; K10046 GDP-D-mannose 3', 5'-epimerase [EC:5.1.3.18 5.1.3.-] (A)	[GM]	--	NAD dependent epimerase/dehydratase family	GDP-mannose 3,5-epimerase 1 OS=Oryza sativa subsp. japonica (Rice) PE=1 SV=1	GDP-mannose 3,5-epimerase 1 {ECO:0000313|EMBL:EXB93237.1} OS=Morus notabilis PE=4 SV=1	GDP-mannose 3,5-epimerase 1 [Gossypium arboreum]
Ghir_A05G021160.1	1405	1.85266	UP	0	1.67754	UP	1.03e-243	2.65935	Up	0	Molecular Function: DNA binding (GO:0003677);; Molecular Function: asparaginase activity (GO:0004067);; Biological Process: regulation of transcription, DNA-templated (GO:0006355);; Biological Process: glycoprotein catabolic process (GO:0006516);;	K13051|0|tcc:TCM_033762|N-terminal nucleophile aminohydrolases (Ntn hydrolases) superfamily protein; K13051 beta-aspartyl-peptidase (threonine type) [EC:3.4.19.5] (A)	[E]	Amino acid transport and metabolism	Asparaginase	Isoaspartyl peptidase/L-asparaginase 2 subunit beta (Precursor) GN=At3g16150 OS=Arabidopsis thaliana (Mouse-ear cress) PE=2 SV=2	N-terminal nucleophile aminohydrolases (Ntn hydrolases) superfamily protein {ECO:0000313|EMBL:EOY14363.1} OS=Theobroma cacao (Cacao) PE=4 SV=1	hypothetical protein F383_14115 [Gossypium arboreum]
Ghir_D09G021660.1	854	2.27728	UP	0	2.64077	UP	1.07e-250	2.60863	Up	1.45e-203	--	--	--	--	--	--	Uncharacterized protein {ECO:0000313|EMBL:EOY04647.1} OS=Theobroma cacao (Cacao) PE=4 SV=1	Uncharacterized protein TCM_019849 [Theobroma cacao]
Ghir_D02G011280.1	1831	0.941277	UP	5.23797e-195	1.36542	UP	0	1.20477	Up	6.21e-288	Biological Process: fatty acid biosynthetic process (GO:0006633);; Cellular Component: chloroplast (GO:0009507);; Molecular Function: acyl-[acyl-carrier-protein] desaturase activity (GO:0045300);; Molecular Function: transition metal ion binding (GO:0046914);; Biological Process: oxidation-reduction process (GO:0055114);;	K03921|1.45022e-164|tcc:TCM_019858|Plant stearoyl-acyl-carrier-protein desaturase family protein; K03921 acyl-[acyl-carrier-protein] desaturase [EC:1.14.19.2] (A)	--	--	Fatty acid desaturase	Acyl-[acyl-carrier-protein] desaturase, chloroplastic (Precursor) OS=Ricinus communis (Castor bean) PE=1 SV=1	Stearoyl-acyl-carrier protein desaturase {ECO:0000313|EMBL:AFK28039.1} OS=Pinellia ternata (Crow-dipper) PE=2 SV=1	Acyl-[acyl-carrier-protein] desaturase, chloroplastic [Gossypium arboreum]
Ghir_D10G024570.1	1135	1.06969	UP	6.8456e-274	0.479922	UP	2.68e-47	0.703718	Up	3.72e-90	Molecular Function: triose-phosphate isomerase activity (GO:0004807);; Molecular Function: copper ion binding (GO:0005507);; Cellular Component: cell wall (GO:0005618);; Cellular Component: mitochondrion (GO:0005739);; Cellular Component: vacuolar membrane (GO:0005774);; Cellular Component: cytosol (GO:0005829);; Cellular Component: plasma membrane (GO:0005886);; Biological Process: gluconeogenes…	K01803|4.2831e-99|pper:PRUPE_ppa010323mg|hypothetical protein; K01803 triosephosphate isomerase (TIM) [EC:5.3.1.1] (A)	[G]	Carbohydrate transport and metabolism	Triosephosphate isomerase	Triosephosphate isomerase, cytosolic GN=TPIP1 OS=Petunia hybrida (Petunia) PE=2 SV=1	Triosephosphate isomerase {ECO:0000256|RuleBase:RU000517} OS=Gossypium hirsutum (Upland cotton) PE=2 SV=1	triosephosphate isomerase [Gossypium hirsutum]
Ghir_D11G036140.1	571	1.78113	UP	2.84439e-80	1.82072	UP	6.9e-129	1.85534	Up	5.79e-187	Molecular Function: metal ion binding (GO:0046872);;	--	--	--	Metallothionein	Metallothionein-like protein type 2 GN=MT1 OS=Malus domestica (Apple) PE=3 SV=1	Putative metallothionin 2a {ECO:0000313|EMBL:ABR92329.1} OS=Salvia miltiorrhiza (Chinese sage) PE=2 SV=1	Metallothionein-like protein type 2 [Gossypium arboreum]
Ghir_D10G005710.1	1454	0.662397	UP	7.95907e-109	0.879032	UP	1.4e-187	0.461952	Up	9.61e-68	Biological Process: ribosomal small subunit assembly (GO:0000028);; Biological Process: endonucleolytic cleavage in ITS1 to separate SSU-rRNA from 5.8S rRNA and LSU-rRNA from tricistronic rRNA transcript (SSU-rRNA, 5.8S rRNA, LSU-rRNA) (GO:0000447);; Biological Process: endonucleolytic cleavage to generate mature 3'-end of SSU-rRNA from (SSU-rRNA, 5.8S rRNA, LSU-rRNA) (GO:0000461);; Molecular Fun…	K02998|1.20215e-173|tcc:TCM_029221|40s ribosomal protein SA; K02998 small subunit ribosomal protein SAe (A)	[J]	Translation, ribosomal structure and biogenesis	Ribosomal protein S2	40S ribosomal protein SA {ECO:0000255|HAMAP-Rule:MF_03015} GN=RAP40 OS=Cicer arietinum (Chickpea) PE=2 SV=1	40S ribosomal protein SA {ECO:0000256|HAMAP-Rule:MF_03015} OS=Theobroma cacao (Cacao) PE=3 SV=1	40S ribosomal SA [Gossypium arboreum]
Ghir_D05G019040.1	1631	1.84068	UP	0	2.07716	UP	0	2.05341	Up	0	Molecular Function: GTPase activity (GO:0003924);; Molecular Function: structural constituent of cytoskeleton (GO:0005200);; Molecular Function: GTP binding (GO:0005525);; Cellular Component: cytoplasm (GO:0005737);; Cellular Component: microtubule (GO:0005874);; Biological Process: obsolete GTP catabolic process (GO:0006184);; Biological Process: microtubule-based process (GO:0007017);; Biologic…	K07375|0|tcc:TCM_034231|Tubulin beta-1 chain; K07375 tubulin beta (A)	[Z]	Cytoskeleton	Tubulin/FtsZ family, GTPase domain	Tubulin beta-6 chain OS=Gossypium hirsutum (Upland cotton) PE=2 SV=1	Beta-tubulin 11 {ECO:0000313|EMBL:ABY86658.1} OS=Gossypium hirsutum (Upland cotton) PE=2 SV=1	RecName: Full=Tubulin beta-6 chain; AltName: Full=Beta-6-tubulin [Gossypium hirsutum]
Ghir_A13G014320.1	2674	1.66125	UP	0	2.17429	UP	0	1.8221	Up	0	Molecular Function: transferase activity (GO:0016740);;	K14190|0|tcc:TCM_030818|Galactose-1-phosphate guanylyltransferases,GDP-D-glucose phosphorylases,quercetin 4\'-O-glucosyltransferases; K14190 GDP-L-galactose phosphorylase [EC:2.7.7.69] (A)	[R]	General function prediction only	--	GDP-L-galactose phosphorylase 1 GN=VTC2 OS=Arabidopsis thaliana (Mouse-ear cress) PE=1 SV=1	Galactose-1-phosphate guanylyltransferases,GDP-D-glucose phosphorylases,quercetin 4\'-O-glucosyltransferases {ECO:0000313|EMBL:EOY12255.1} OS=Theobroma cacao (Cacao) PE=4 SV=1	GDP-L-galactose phosphorylase 1 -like protein [Gossypium arboreum]
Ghir_A10G018240.1	2265	0.679262	UP	1.953e-120	0.879322	UP	1.71e-226	2.56079	Up	0	Molecular Function: iron ion binding (GO:0005506);; Molecular Function: electron carrier activity (GO:0009055);; Molecular Function: trans-cinnamate 4-monooxygenase activity (GO:0016710);; Molecular Function: heme binding (GO:0020037);; Biological Process: oxidation-reduction process (GO:0055114);;	K00487|0|tcc:TCM_045554|Cinnamate-4-hydroxylase; K00487 trans-cinnamate 4-monooxygenase [EC:1.14.13.11] (A)	[Q]	Secondary metabolites biosynthesis, transport and catabolism	Cytochrome P450	Trans-cinnamate 4-monooxygenase GN=CYP73A11 OS=Glycine max (Soybean) PE=2 SV=1	Cinnamate 4-hydroxylase {ECO:0000313|EMBL:ACZ06239.1} OS=Gossypium hirsutum (Upland cotton) PE=2 SV=1	Cytochrome P450 protein [Gossypium arboreum]
Ghir_D05G001370.1	1687	1.28564	UP	0	1.03594	UP	3.66e-232	0.599117	Up	6e-92	Molecular Function: transcription factor activity, sequence-specific DNA binding (GO:0003700);; Cellular Component: nucleus (GO:0005634);; Biological Process: regulation of transcription, DNA-templated (GO:0006355);; Molecular Function: sequence-specific DNA binding (GO:0043565);;	--	[K]	Transcription	KNOX1 domain	Homeobox protein knotted-1-like 4 GN=KNAT4 OS=Arabidopsis thaliana (Mouse-ear cress) PE=1 SV=3	Homeobox protein knotted-1-like 3 {ECO:0000313|EMBL:EOY31317.1} OS=Theobroma cacao (Cacao) PE=4 SV=1	Homeobox protein knotted-1-like 3 [Gossypium arboreum]
Ghir_A11G002430.2	1080	0.572563	UP	2.65119e-110	0.452071	UP	1.04e-60	0.216136	Up	2.33e-16	--	--	--	--	--	--	--	--
Ghir_A12G017220.1	2119	1.09528	UP	0	1.16821	UP	0	0.875256	Up	5.98e-199	--	--	--	--	linker histone H1 and H5 family	Histone H1.2 GN=At2g30620 OS=Arabidopsis thaliana (Mouse-ear cress) PE=1 SV=1	Winged-helix DNA-binding transcription factor family protein, putative isoform 1 {ECO:0000313|EMBL:EOY21271.1} OS=Theobroma cacao (Cacao) PE=3 SV=1	hypothetical protein F383_08088 [Gossypium arboreum]
Ghir_D05G004750.1	351	0.970425	UP	8.37078e-20	1.89015	UP	5.05e-62	3.05664	Up	5.5e-171	--	--	--	--	--	Arabinogalactan peptide 15 (Precursor) GN=AGP15 OS=Arabidopsis thaliana (Mouse-ear cress) PE=1 SV=1	Fiber protein Fb7 {ECO:0000313|EMBL:AAN77148.1} OS=Gossypium barbadense (Sea-island cotton) PE=2 SV=1	fiber protein Fb7 [Gossypium barbadense]
Ghir_A11G002050.1	832	0.945165	UP	2.34034e-83	1.48248	UP	1.33e-171	1.14757	Up	1.79e-100	--	--	--	--	Probable lipid transfer	Protein YLS3 (Precursor) GN=YLS3 OS=Arabidopsis thaliana (Mouse-ear cress) PE=2 SV=1	Bifunctional inhibitor/lipid-transfer protein/seed storage 2S albumin superfamily protein, putative {ECO:0000313|EMBL:EOY24455.1} OS=Theobroma cacao (Cacao) PE=4 SV=1	hypothetical protein F383_02248 [Gossypium arboreum]
Ghir_D02G022060.1	438	0.449425	UP	1.48977e-11	1.08999	UP	6.88e-52	0.90888	Up	4.67e-47	Molecular Function: structural constituent of ribosome (GO:0003735);; Cellular Component: cell wall (GO:0005618);; Cellular Component: nucleolus (GO:0005730);; Biological Process: translation (GO:0006412);; Cellular Component: chloroplast (GO:0009507);; Cellular Component: membrane (GO:0016020);; Cellular Component: cytosolic ribosome (GO:0022626);;	K02960|1.26954e-96|tcc:TCM_007091|Ribosomal protein S5 domain 2-like superfamily protein; K02960 small subunit ribosomal protein S16e (A)	[J]	Translation, ribosomal structure and biogenesis	Ribosomal protein S9/S16	40S ribosomal protein S16 GN=RPS16 OS=Gossypium hirsutum (Upland cotton) PE=2 SV=1	Ribosomal protein S5 domain 2-like superfamily protein {ECO:0000313|EMBL:EOX98295.1} OS=Theobroma cacao (Cacao) PE=3 SV=1	RecName: Full=40S ribosomal protein S16 [Gossypium hirsutum]
Ghir_A12G010490.1	1094	0.515516	UP	4.08509e-67	0.832626	UP	1.37e-134	0.626178	Up	3.81e-107	Molecular Function: nucleoside diphosphate kinase activity (GO:0004550);; Molecular Function: ATP binding (GO:0005524);; Biological Process: nucleoside diphosphate phosphorylation (GO:0006165);; Biological Process: GTP biosynthetic process (GO:0006183);; Biological Process: UTP biosynthetic process (GO:0006228);; Biological Process: CTP biosynthetic process (GO:0006241);; Molecular Function: meta…	K00940|2.05193e-102|tcc:TCM_005727|Nucleoside diphosphate kinase family protein; K00940 nucleoside-diphosphate kinase [EC:2.7.4.6] (A)	[F]	Nucleotide transport and metabolism	Nucleoside diphosphate kinase	Nucleoside diphosphate kinase B OS=Flaveria bidentis (Coastal plain yellowtops) PE=2 SV=1	Nucleoside diphosphate kinase {ECO:0000256|RuleBase:RU004013} OS=Theobroma cacao (Cacao) PE=3 SV=1	Nucleoside diphosphate kinase family protein [Theobroma cacao]
Ghir_A10G004880.1	926	1.52064	UP	0	1.34521	UP	6.37e-177	0.900651	Up	8.26e-70	Cellular Component: nucleosome (GO:0000786);; Molecular Function: DNA binding (GO:0003677);; Cellular Component: nucleus (GO:0005634);; Biological Process: nucleosome assembly (GO:0006334);; Biological Process: cell proliferation (GO:0008283);; Cellular Component: plastid (GO:0009536);; Molecular Function: protein heterodimerization activity (GO:0046982);;	K11253|1.62076e-93|crb:CARUB_v10021660mg|hypothetical protein; K11253 histone H3 (A)	[B]	Chromatin structure and dynamics	Core histone H2A/H2B/H3/H4	Histone H3.2 GN=B34 OS=Nicotiana tabacum (Common tobacco) PE=1 SV=1	Uncharacterized protein {ECO:0000313|EMBL:EOA34158.1} (Fragment) OS=Capsella rubella PE=4 SV=1	hypothetical protein CARUB_v10021660mg, partial [Capsella rubella]
Ghir_D05G030270.1	2585	1.3208	UP	0	3.82319	UP	0	4.2469	Up	0	Molecular Function: DNA binding (GO:0003677);; Biological Process: regulation of transcription, DNA-templated (GO:0006355);;	--	[K]	Transcription	GATA zinc finger	GATA transcription factor 8 GN=GATA8 OS=Arabidopsis thaliana (Mouse-ear cress) PE=2 SV=1	Plant-specific GATA-type zinc finger transcription factor family protein isoform 2 {ECO:0000313|EMBL:EOY18664.1} OS=Theobroma cacao (Cacao) PE=4 SV=1	GATA transcription factor 8 -like protein [Gossypium arboreum]
Ghir_D08G020360.1	1778	2.6327	UP	0	2.69899	UP	0	2.38118	Up	0	Cellular Component: extracellular region (GO:0005576);; Biological Process: lipid metabolic process (GO:0006629);; Biological Process: regulation of meristem growth (GO:0010075);; Molecular Function: hydrolase activity (GO:0016787);; Molecular Function: nutrient reservoir activity (GO:0045735);;	--	[I]	Lipid transport and metabolism	Patatin-like phospholipase	Probable inactive patatin-like protein 9 GN=PLP9 OS=Arabidopsis thaliana (Mouse-ear cress) PE=2 SV=1	Patatin {ECO:0000256|RuleBase:RU361262} OS=Theobroma cacao (Cacao) PE=3 SV=1	Patatin-16 [Gossypium arboreum]
Ghir_D11G034410.1	621	2.099	UP	1.95168e-169	1.92741	UP	1.22e-100	2.63196	Up	6.57e-176	--	--	--	--	--	--	Uncharacterized protein {ECO:0000313|EnsemblPlants:PGSC0003DMT400021122} OS=Solanum tuberosum (Potato) PE=4 SV=1	hypothetical protein POPTR_0016s05270g [Populus trichocarpa]
Ghir_A10G005340.1	1754	0.542385	UP	2.28382e-101	0.698965	UP	3.17e-166	0.677876	Up	1.07e-183	Molecular Function: nucleotide binding (GO:0000166);; Molecular Function: nucleic acid binding (GO:0003676);;	K13201|0|pper:PRUPE_ppa006170mg|hypothetical protein; K13201 nucleolysin TIA-1/TIAR (A)	[R]	General function prediction only	RNA recognition motif. (a.k.a. RRM, RBD, or RNP domain)	Oligouridylate-binding protein 1B GN=UBP1B OS=Arabidopsis thaliana (Mouse-ear cress) PE=1 SV=1	Uncharacterized protein {ECO:0000313|EMBL:EMJ16632.1} OS=Prunus persica (Peach) PE=4 SV=1	Nucleolysin TIAR [Gossypium arboreum]
Ghir_D12G018660.1	1502	-4.3363	Down	0	-5.2852	Down	0	-6.6941	Down	0	Molecular Function: zinc ion binding (GO:0008270);; Molecular Function: oxidoreductase activity (GO:0016491);; Biological Process: oxidation-reduction process (GO:0055114);;	K07119|0|tcc:TCM_011906|NADP-dependent oxidoreductase P1 isoform 1; K07119 (A)	[R]	General function prediction only	Zinc-binding dehydrogenase	2-alkenal reductase (NADP(+)-dependent) GN=DBR OS=Nicotiana tabacum (Common tobacco) PE=1 SV=1	NADP-dependent oxidoreductase P1 isoform 3 {ECO:0000313|EMBL:EOY02205.1} OS=Theobroma cacao (Cacao) PE=4 SV=1	NADP-dependent oxidoreductase P1 isoform 3 [Theobroma cacao]
Ghir_D12G004490.1	--	--	--	--	0.334883	UP	1.08e-77	0.195941	Up	8.41e-32	Molecular Function: translation elongation factor activity (GO:0003746);; Cellular Component: eukaryotic translation elongation factor 1 complex (GO:0005853);; Biological Process: translational elongation (GO:0006414);;	K03233|0|vvi:100264325|elongation factor 1-gamma-like; K03233 elongation factor 1-gamma (A)	[O]	Posttranslational modification, protein turnover, chaperones	Elongation factor 1 gamma, conserved domain	Elongation factor 1-gamma OS=Prunus avium (Cherry) PE=2 SV=1	Putative uncharacterized protein {ECO:0000313|EMBL:CCB55041.1} OS=Vitis vinifera (Grape) PE=4 SV=1	hypothetical protein F383_17048 [Gossypium arboreum]
Ghir_A09G019460.1	849	0.863475	UP	4.16085e-126	0.89307	UP	4.09e-108	0.317973	Up	9.35e-18	Molecular Function: structural constituent of ribosome (GO:0003735);; Biological Process: translational elongation (GO:0006414);; Cellular Component: cytosolic ribosome (GO:0022626);;	K02942|7.02913e-38|ath:AT5G24510|60S acidic ribosomal family protein; K02942 large subunit ribosomal protein LP1 (A)	[J]	Translation, ribosomal structure and biogenesis	60s Acidic ribosomal protein	60S acidic ribosomal protein P1 GN=RPP1A OS=Zea mays (Maize) PE=1 SV=1	60S acidic ribosomal protein P1-1 {ECO:0000313|EMBL:EXB78394.1} OS=Morus notabilis PE=3 SV=1	60S acidic ribosomal P1 [Gossypium arboreum]
Ghir_D03G014150.1	1348	0.853039	UP	1.56089e-235	0.787694	UP	9.68e-144	0.477137	Up	9.88e-49	Cellular Component: nucleosome (GO:0000786);; Molecular Function: DNA binding (GO:0003677);; Cellular Component: nucleus (GO:0005634);; Biological Process: nucleosome assembly (GO:0006334);; Molecular Function: protein heterodimerization activity (GO:0046982);;	K11252|1.33953e-91|vvi:100248346|histone H2B; K11252 histone H2B (A)	[B]	Chromatin structure and dynamics	Core histone H2A/H2B/H3/H4	Probable histone H2B.1 OS=Medicago truncatula (Barrel medic) PE=1 SV=3	Histone H2B {ECO:0000256|RuleBase:RU000451} OS=Coffea canephora (Robusta coffee) PE=3 SV=1	PREDICTED: probable histone H2B.1 [Nicotiana tomentosiformis]
Ghir_D11G002860.1	1181	0.987231	UP	4.58643e-140	0.692698	UP	7.58e-70	1.1162	Up	1.81e-178	Molecular Function: GTP binding (GO:0005525);; Cellular Component: vacuole (GO:0005773);; Cellular Component: plasma membrane (GO:0005886);; Biological Process: small GTPase mediated signal transduction (GO:0007264);; Biological Process: protein transport (GO:0015031);; Molecular Function: hydrolase activity (GO:0016787);;	K07874|4.24198e-144|tcc:TCM_015886|Ras 5; K07874 Ras-related protein Rab-1A (A)	[TU]	--	Ras family	GTP-binding protein YPTM2 GN=YPTM2 OS=Zea mays (Maize) PE=2 SV=1	Ras 5 {ECO:0000313|EMBL:EOY24221.1} OS=Theobroma cacao (Cacao) PE=3 SV=1	GTP-binding YPTM2 [Gossypium arboreum]
Ghir_A13G002860.1	1536	0.966647	UP	3.47215e-175	1.06648	UP	5.29e-194	1.23112	Up	7.11e-245	Cellular Component: nucleus (GO:0005634);; Cellular Component: vacuole (GO:0005773);; Biological Process: proteolysis (GO:0006508);; Molecular Function: cysteine-type peptidase activity (GO:0008234);; Biological Process: response to desiccation (GO:0009269);; Biological Process: response to salt stress (GO:0009651);; Biological Process: defense response to bacterium (GO:0042742);;	K01373|0|tcc:TCM_006819|Papain family cysteine protease; K01373 cathepsin F [EC:3.4.22.41] (A)	[O]	Posttranslational modification, protein turnover, chaperones	Papain family cysteine protease	Cysteine proteinase RD19a (Precursor) GN=RD19A OS=Arabidopsis thaliana (Mouse-ear cress) PE=2 SV=1	Putative papain-like cysteine proteinase {ECO:0000313|EMBL:CAE54306.1} OS=Gossypium hirsutum (Upland cotton) PE=2 SV=1	putative papain-like cysteine proteinase [Gossypium hirsutum]
Ghir_A09G020400.1	1743	1.6633	UP	0	2.34397	UP	0	2.19926	Up	0	Biological Process: polysaccharide biosynthetic process (GO:0000271);; Molecular Function: copper ion binding (GO:0005507);; Cellular Component: vacuolar membrane (GO:0005774);; Molecular Function: L-ascorbate oxidase activity (GO:0008447);; Cellular Component: plant-type cell wall (GO:0009505);; Cellular Component: plasmodesma (GO:0009506);; Biological Process: multidimensional cell growth (GO:0…	--	[Q]	Secondary metabolites biosynthesis, transport and catabolism	Multicopper oxidase	Monocopper oxidase-like protein SKU5 (Precursor) GN=SKU5 OS=Arabidopsis thaliana (Mouse-ear cress) PE=1 SV=1	Cupredoxin superfamily protein isoform 1 {ECO:0000313|EMBL:EOY24422.1} OS=Theobroma cacao (Cacao) PE=4 SV=1	Monocopper oxidase-like protein SKU5 [Gossypium arboreum]
Ghir_A09G011120.1	705	-2.57667	Down	7.2238e-220	-1.74178	Down	1.49e-110	-1.77084	Down	2.09e-119	Cellular Component: plastid (GO:0009536);;	--	--	--	--	--	ORF126 {ECO:0000313|EMBL:ACN72735.1} OS=Jatropha curcas (Barbados nut) PE=4 SV=1	ORF126 [Jatropha curcas]
Ghir_D09G015320.1	1701	2.44978	UP	0	2.50646	UP	0	3.04433	Up	0	Molecular Function: transporter activity (GO:0005215);; Cellular Component: vacuole (GO:0005773);; Cellular Component: plasma membrane (GO:0005886);; Biological Process: water transport (GO:0006833);; Biological Process: response to osmotic stress (GO:0006970);; Biological Process: response to desiccation (GO:0009269);; Cellular Component: chloroplast (GO:0009507);; Biological Process: response t…	K09872|0|tcc:TCM_022154|Plasma membrane intrinsic protein 2; K09872 aquaporin PIP (A)	[G]	Carbohydrate transport and metabolism	Major intrinsic protein	Aquaporin PIP2-1, N-terminally processed GN=F4P12.120 OS=Arabidopsis thaliana (Mouse-ear cress) PE=1 SV=1	PIP2 protein {ECO:0000313|EMBL:ABK60195.2} GN=PIP2 OS=Gossypium hirsutum (Upland cotton) PE=2 SV=2	Aquaporin PIP2-1 -like protein [Gossypium arboreum]
Ghir_D10G019760.1	777	0.877019	UP	9.51726e-71	0.964741	UP	4.37e-78	0.632162	Up	9.52e-43	Molecular Function: structural constituent of ribosome (GO:0003735);; Cellular Component: ribosome (GO:0005840);; Biological Process: translation (GO:0006412);;	K02976|5.69729e-84|tcc:TCM_045541|40S ribosomal protein S26-2; K02976 small subunit ribosomal protein S26e (A)	[J]	Translation, ribosomal structure and biogenesis	Ribosomal protein S26e	40S ribosomal protein S26-1 GN=RPS26A OS=Arabidopsis thaliana (Mouse-ear cress) PE=2 SV=2	40S ribosomal protein S26-2 {ECO:0000313|EMBL:EOY20153.1} OS=Theobroma cacao (Cacao) PE=4 SV=1	40S ribosomal S26-3 -like protein [Gossypium arboreum]
Ghir_D13G023490.1	919	1.30649	UP	2.79934e-301	1.06793	UP	8.35e-137	1.01324	Up	2.67e-93	Cellular Component: nucleosome (GO:0000786);; Molecular Function: DNA binding (GO:0003677);; Cellular Component: nucleus (GO:0005634);; Biological Process: nucleosome assembly (GO:0006334);; Biological Process: cell proliferation (GO:0008283);; Cellular Component: plastid (GO:0009536);; Molecular Function: protein heterodimerization activity (GO:0046982);;	K11253|1.62076e-93|crb:CARUB_v10021660mg|hypothetical protein; K11253 histone H3 (A)	[B]	Chromatin structure and dynamics	Core histone H2A/H2B/H3/H4	Histone H3.2 GN=B34 OS=Nicotiana tabacum (Common tobacco) PE=1 SV=1	Uncharacterized protein {ECO:0000313|EMBL:EOA34158.1} (Fragment) OS=Capsella rubella PE=4 SV=1	hypothetical protein CARUB_v10021660mg, partial [Capsella rubella]
Ghir_A04G008420.1	4710	0.709439	UP	0	0.730575	UP	0	0.66694	Up	0	Molecular Function: translation elongation factor activity (GO:0003746);; Molecular Function: GTPase activity (GO:0003924);; Molecular Function: GTP binding (GO:0005525);; Cellular Component: nucleolus (GO:0005730);; Cellular Component: mitochondrion (GO:0005739);; Cellular Component: vacuole (GO:0005773);; Cellular Component: plasma membrane (GO:0005886);; Biological Process: obsolete GTP catabo…	K03231|0|tcc:TCM_041082|GTP binding Elongation factor Tu family protein isoform 1; K03231 elongation factor 1-alpha (A)	[J]	Translation, ribosomal structure and biogenesis	Elongation factor Tu GTP binding domain	Elongation factor 1-alpha GN=REFA4 OS=Oryza sativa subsp. japonica (Rice) PE=2 SV=2	Elongation factor 1-alpha {ECO:0000256|RuleBase:RU004060} OS=Gossypium hirsutum (Upland cotton) PE=2 SV=1	translation elongation factor 1A-4 [Gossypium hirsutum]
Ghir_D08G007720.1	1042	0.905104	UP	1.40301e-106	1.45905	UP	4.25e-172	1.0242	Up	4.14e-76	Cellular Component: nucleosome (GO:0000786);; Molecular Function: DNA binding (GO:0003677);; Cellular Component: nucleus (GO:0005634);; Biological Process: nucleosome assembly (GO:0006334);; Molecular Function: protein heterodimerization activity (GO:0046982);;	K11251|1.26129e-86|rcu:RCOM_0557200|histone h2a, putative; K11251 histone H2A (A)	[B]	Chromatin structure and dynamics	Core histone H2A/H2B/H3/H4	Histone H2AX GN=HIS2A OS=Cicer arietinum (Chickpea) PE=2 SV=1	Histone H2A {ECO:0000256|RuleBase:RU003556} OS=Ricinus communis (Castor bean) PE=3 SV=1	Histone H2AX [Gossypium arboreum]
Ghir_A02G015020.2	825	0.567011	UP	1.90814e-25	2.34146	UP	1.01e-203	1.67668	Up	4.12e-91	--	--	--	--	--	--	--	--
Ghir_A09G011150.1	2316	1.07711	UP	0	1.85272	UP	0	1.44623	Up	2.59e-225	Biological Process: carbohydrate metabolic process (GO:0005975);; Molecular Function: beta-glucosidase activity (GO:0008422);;	K05349|0|cit:102614874|lysosomal beta glucosidase-like; K05349 beta-glucosidase [EC:3.2.1.21] (A)	--	--	Glycosyl hydrolase family 3 N terminal domain	Alpha-L-arabinofuranosidase (Precursor) OS=Medicago sativa subsp. varia (Alfalfa) PE=2 SV=1	Beta-D-glucosidase {ECO:0000313|EMBL:AAQ17461.1} OS=Gossypium hirsutum (Upland cotton) PE=2 SV=1	beta-D-glucosidase [Gossypium hirsutum]
Ghir_D11G019120.2	3301	1.09994	UP	0	1.61905	UP	0	1.21113	Up	0	--	--	--	--	--	--	--	--
Ghir_A05G019600.1	1364	-4.23459	Down	0	-4.69564	Down	0	-5.19718	Down	0	--	--	--	--	--	--	Uncharacterized protein {ECO:0000313|EMBL:EOY14820.1} OS=Theobroma cacao (Cacao) PE=4 SV=1	Uncharacterized protein TCM_034087 [Theobroma cacao]
Ghir_D03G016620.1	1619	1.96875	UP	0	2.14707	UP	0	1.29524	Up	1.13e-211	Molecular Function: GTPase activity (GO:0003924);; Molecular Function: structural constituent of cytoskeleton (GO:0005200);; Molecular Function: GTP binding (GO:0005525);; Cellular Component: Golgi apparatus (GO:0005794);; Cellular Component: microtubule (GO:0005874);; Biological Process: gluconeogenesis (GO:0006094);; Biological Process: obsolete GTP catabolic process (GO:0006184);; Biological P…	K07375|0|brp:103874246|tubulin beta-8 chain; K07375 tubulin beta (A)	[Z]	Cytoskeleton	Tubulin/FtsZ family, GTPase domain	Tubulin beta-9 chain OS=Gossypium hirsutum (Upland cotton) PE=2 SV=1	Beta-tubulin 15 {ECO:0000313|EMBL:ABY86661.1} OS=Gossypium hirsutum (Upland cotton) PE=2 SV=1	beta-tubulin 15 [Gossypium hirsutum]
Ghir_D10G003790.1	1547	1.64468	UP	0	2.18284	UP	0	1.75374	Up	1.8e-247	Biological Process: lipid metabolic process (GO:0006629);; Molecular Function: hydrolase activity, acting on ester bonds (GO:0016788);;	--	--	--	GDSL-like Lipase/Acylhydrolase	GDSL esterase/lipase At1g29660 (Precursor) GN=At1g29660 OS=Arabidopsis thaliana (Mouse-ear cress) PE=2 SV=1	GDSL-like Lipase/Acylhydrolase superfamily protein {ECO:0000313|EMBL:EOY27870.1} OS=Theobroma cacao (Cacao) PE=4 SV=1	hypothetical protein F383_33590 [Gossypium arboreum]
Ghir_A05G039020.1	1798	0.85351	UP	9.09441e-196	1.25113	UP	0	0.388983	Up	6.05e-37	Molecular Function: DNA binding (GO:0003677);; Molecular Function: transcription factor activity, sequence-specific DNA binding (GO:0003700);; Cellular Component: nucleus (GO:0005634);; Biological Process: regulation of transcription, DNA-templated (GO:0006355);; Molecular Function: protein dimerization activity (GO:0046983);;	K09264|5.59052e-137|tcc:TCM_001841|K-box region and MADS-box transcription factor family protein isoform 1; K09264 MADS-box transcription factor, plant (A)	[K]	Transcription	K-box region	Agamous-like MADS-box protein AGL1 GN=T20N10_130 OS=Arabidopsis thaliana (Mouse-ear cress) PE=1 SV=1	MADS-box protein MADS7 {ECO:0000313|EMBL:ABM69045.1} OS=Gossypium hirsutum (Upland cotton) PE=2 SV=1	MADS-box protein MADS7 [Gossypium hirsutum]
Ghir_D07G005320.1	3557	0.645836	UP	0	0.673805	UP	0	0.463045	Up	4.01e-170	Molecular Function: transcription factor activity, sequence-specific DNA binding (GO:0003700);; Cellular Component: nucleus (GO:0005634);; Biological Process: negative regulation of cell proliferation (GO:0008285);; Biological Process: auxin-activated signaling pathway (GO:0009734);; Biological Process: response to abscisic acid (GO:0009737);; Biological Process: positive regulation of flower dev…	--	--	--	Auxin response factor	Auxin response factor 2 GN=MTG10.3 OS=Arabidopsis thaliana (Mouse-ear cress) PE=1 SV=2	Auxin response factor {ECO:0000256|RuleBase:RU004561} OS=Theobroma cacao (Cacao) PE=3 SV=1	Auxin response factor 2 -like protein [Gossypium arboreum]
Ghir_D12G021630.1	2999	1.46626	UP	0	2.23417	UP	0	2.30707	Up	0	--	--	--	--	Domain of unknown function (DUF4220)	--	Uncharacterized protein {ECO:0000313|EMBL:EOY25302.1} OS=Theobroma cacao (Cacao) PE=4 SV=1	Uncharacterized protein TCM_016663 [Theobroma cacao]
Ghir_D07G006750.1	1833	0.625617	UP	1.02921e-115	0.693447	UP	4.08e-138	0.555274	Up	1.83e-108	--	K14753|0|tcc:TCM_012580|Transducin/WD40 repeat-like superfamily protein; K14753 guanine nucleotide-binding protein subunit beta-2-like 1 protein (A)	[T]	Signal transduction mechanisms	WD domain, G-beta repeat	Guanine nucleotide-binding protein subunit beta-like protein GN=GB1 OS=Medicago sativa (Alfalfa) PE=2 SV=1	Transducin/WD40 repeat-like superfamily protein {ECO:0000313|EMBL:EOY21197.1} OS=Theobroma cacao (Cacao) PE=4 SV=1	Guanine nucleotide-binding protein subunit beta-like protein [Gossypium arboreum]
Ghir_D13G014530.1	1455	1.60683	UP	2.51234e-279	2.59033	UP	0	3.27522	Up	0	Biological Process: single-organism process (GO:0044699);;	K05389|0|tcc:TCM_030658|Calcium-activated outward-rectifying potassium channel 1 isoform 1; K05389 potassium channel subfamily K, other eukaryote (A)	[P]	Inorganic ion transport and metabolism	Ion channel	Two-pore potassium channel 1 GN=MDF20.7 OS=Arabidopsis thaliana (Mouse-ear cress) PE=1 SV=2	Calcium-activated outward-rectifying potassium channel 1 isoform 1 {ECO:0000313|EMBL:EOY12043.1} OS=Theobroma cacao (Cacao) PE=4 SV=1	Calcium-activated outward-rectifying potassium channel 1 -like protein [Gossypium arboreum]
Ghir_A10G000110.1	1286	1.22996	UP	1.49227e-197	1.14081	UP	2.38e-147	0.862949	Up	6.28e-97	Molecular Function: RNA binding (GO:0003723);; Cellular Component: nucleolus (GO:0005730);; Cellular Component: Cajal body (GO:0015030);; Cellular Component: intracellular ribonucleoprotein complex (GO:0030529);;	K11086|1.71911e-120|tcc:TCM_026981|Small nuclear ribonucleoprotein associated protein B; K11086 small nuclear ribonucleoprotein B and B' (A)	[K]	Transcription	LSM domain	Sm-like protein LSM3B {ECO:0000305} OS=Arabidopsis thaliana (Mouse-ear cress) PE=1 SV=1	Small nuclear ribonucleoprotein associated protein B {ECO:0000313|EMBL:EOY25600.1} OS=Theobroma cacao (Cacao) PE=4 SV=1	Small nuclear ribonucleoprotein-associated B&apos; [Gossypium arboreum]
Ghir_D06G008500.1	1927	0.532256	UP	3.83281e-53	2.61918	UP	0	2.72945	Up	6.11e-261	--	K13464|1.37128e-130|tcc:TCM_037495|Jasmonate-zim-domain protein 1, putative; K13464 jasmonate ZIM domain-containing protein (A)	--	--	tify domain	Protein TIFY 10A GN=T29M8.5 OS=Arabidopsis thaliana (Mouse-ear cress) PE=1 SV=1	Jasmonate-zim-domain protein 1, putative {ECO:0000313|EMBL:EOY30213.1} OS=Theobroma cacao (Cacao) PE=4 SV=1	Protein TIFY 10A -like protein [Gossypium arboreum]
Ghir_D05G000260.1	1540	-1.62431	Down	0	-1.2879	Down	1.83e-205	-1.40946	Down	1.72e-259	Molecular Function: pyruvate dehydrogenase (acetyl-transferring) activity (GO:0004739);; Biological Process: oxidation-reduction process (GO:0055114);;	K00167|0|tcc:TCM_038623|Branched-chain alpha-keto acid decarboxylase E1 beta subunit, BETA1 isoform 1; K00167 2-oxoisovalerate dehydrogenase E1 component beta subunit [EC:1.2.4.4] (A)	[C]	Energy production and conversion	Transketolase, pyrimidine binding domain	2-oxoisovalerate dehydrogenase subunit beta 1, mitochondrial (Precursor) OS=Arabidopsis thaliana (Mouse-ear cress) PE=2 SV=1	Branched-chain alpha-keto acid decarboxylase E1 beta subunit, BETA1 isoform 1 {ECO:0000313|EMBL:EOY31641.1} OS=Theobroma cacao (Cacao) PE=4 SV=1	bkdB [Gossypium arboreum]
Ghir_D11G026350.1	1314	1.39745	UP	1.64564e-164	2.31319	UP	0	2.20003	Up	0	--	--	--	--	--	--	Uncharacterized protein {ECO:0000313|EMBL:EOY10753.1} OS=Theobroma cacao (Cacao) PE=4 SV=1	Pantothenate kinase [Gossypium arboreum]
Ghir_D06G005500.1	2870	-0.468667	Down	6.70206e-113	-0.894306	Down	0	-0.83001	Down	2.1e-206	Molecular Function: inorganic diphosphatase activity (GO:0004427);; Molecular Function: hydrogen-translocating pyrophosphatase activity (GO:0009678);; Biological Process: proton transport (GO:0015992);; Cellular Component: membrane (GO:0016020);; Molecular Function: 2-alkenal reductase [NAD(P)] activity (GO:0032440);; Biological Process: oxidation-reduction process (GO:0055114);;	K01507|0|tcc:TCM_038184|Inorganic H pyrophosphatase family protein isoform 1; K01507 inorganic pyrophosphatase [EC:3.6.1.1] (A)	--	--	Inorganic H+ pyrophosphatase	Pyrophosphate-energized vacuolar membrane proton pump OS=Vigna radiata var. radiata (Mung bean) PE=1 SV=4	Inorganic H pyrophosphatase family protein isoform 1 {ECO:0000313|EMBL:EOY31219.1} OS=Theobroma cacao (Cacao) PE=3 SV=1	Pyrophosphate-energized vacuolar membrane proton pump [Gossypium arboreum]
Ghir_D04G016790.1	1838	3.09224	UP	0	2.96235	UP	0	2.46081	Up	0	Cellular Component: Golgi apparatus (GO:0005794);; Cellular Component: cytosol (GO:0005829);; Cellular Component: plant-type cell wall (GO:0009505);; Cellular Component: plasmodesma (GO:0009506);; Cellular Component: chloroplast (GO:0009507);; Biological Process: response to arsenic-containing substance (GO:0046685);;	--	--	--	Phosphate-induced protein 1 conserved region	Protein EXORDIUM-like 2 (Precursor) GN=EXL2 OS=Arabidopsis thaliana (Mouse-ear cress) PE=2 SV=1	EXORDIUM like 2 {ECO:0000313|EMBL:EOX98745.1} OS=Theobroma cacao (Cacao) PE=4 SV=1	EXORDIUM like 2 [Theobroma cacao]
Ghir_D05G026720.1	689	2.4472	UP	1.412e-166	2.24266	UP	6.99e-161	2.17897	Up	6.14e-150	--	--	--	--	Gibberellin regulated protein	Snakin-1 (Precursor) GN=SN1 OS=Solanum tuberosum (Potato) PE=1 SV=1	Uncharacterized protein {ECO:0000313|EMBL:KDO81573.1} OS=Citrus sinensis (Sweet orange) PE=4 SV=1	Snakin-1 [Gossypium arboreum]
Ghir_D07G014740.1	2112	-1.23811	Down	7.54766e-300	-1.3334	Down	0	-1.96494	Down	0	--	--	--	--	--	--	Uncharacterized protein isoform 1 {ECO:0000313|EMBL:EOX95673.1} OS=Theobroma cacao (Cacao) PE=4 SV=1	hypothetical protein F383_21898 [Gossypium arboreum]
Ghir_D11G012090.1	2780	1.65722	UP	0	1.40107	UP	0	1.36145	Up	0	Biological Process: carbohydrate metabolic process (GO:0005975);; Molecular Function: cellulase activity (GO:0008810);; Biological Process: response to nematode (GO:0009624);;	--	--	--	Glycosyl hydrolase family 9	Endoglucanase 17 (Precursor) GN=At4g02290 OS=Arabidopsis thaliana (Mouse-ear cress) PE=2 SV=1	Endoglucanase {ECO:0000256|RuleBase:RU361166} OS=Gossypium hirsutum (Upland cotton) PE=2 SV=1	glycoside hydrolase family 9 B2 [Gossypium hirsutum]
Ghir_A05G022100.6	1961	0.904476	UP	1.59404e-230	0.995017	UP	6.15e-270	0.570025	Up	2.81e-125	--	--	--	--	--	--	--	--
Ghir_D12G010690.1	968	0.421059	UP	3.88955e-37	0.921549	UP	1.05e-135	0.597066	Up	3.64e-77	Molecular Function: nucleoside diphosphate kinase activity (GO:0004550);; Molecular Function: ATP binding (GO:0005524);; Cellular Component: vacuolar membrane (GO:0005774);; Cellular Component: peroxisome (GO:0005777);; Cellular Component: cytosol (GO:0005829);; Cellular Component: plasma membrane (GO:0005886);; Biological Process: nucleoside diphosphate phosphorylation (GO:0006165);; Biological …	K00940|4.32414e-101|tcc:TCM_005727|Nucleoside diphosphate kinase family protein; K00940 nucleoside-diphosphate kinase [EC:2.7.4.6] (A)	[F]	Nucleotide transport and metabolism	Nucleoside diphosphate kinase	Nucleoside diphosphate kinase B OS=Flaveria bidentis (Coastal plain yellowtops) PE=2 SV=1	Nucleoside diphosphate kinase {ECO:0000256|RuleBase:RU004013} OS=Theobroma cacao (Cacao) PE=3 SV=1	Nucleoside diphosphate kinase family protein [Theobroma cacao]
Ghir_D05G009320.1	927	0.47701	UP	1.69477e-26	1.3717	UP	2.92e-151	1.34551	Up	8.2e-114	Biological Process: carbohydrate biosynthetic process (GO:0016051);; Molecular Function: polygalacturonate 4-alpha-galacturonosyltransferase activity (GO:0047262);;	--	--	--	Glycosyl transferase family 8	Probable galacturonosyltransferase-like 3 GN=GATL3 OS=Arabidopsis thaliana (Mouse-ear cress) PE=2 SV=1	Galacturonosyltransferase-like 3 {ECO:0000313|EMBL:EOY33843.1} OS=Theobroma cacao (Cacao) PE=4 SV=1	Galacturonosyltransferase-like 3 [Theobroma cacao]
Ghir_A13G007360.1	1495	2.52088	UP	1.43599e-293	2.3386	UP	0	2.01298	Up	0	--	--	--	--	--	--	Uncharacterized protein {ECO:0000313|EMBL:EOY01967.1} OS=Theobroma cacao (Cacao) PE=4 SV=1	Uncharacterized protein TCM_011746 [Theobroma cacao]
Ghir_D02G021110.1	2641	0.320597	UP	8.20999e-57	0.797811	UP	2.98e-248	0.563666	Up	6.98e-94	--	--	--	--	PB1 domain	--	Octicosapeptide/Phox/Bem1p family protein, putative isoform 1 {ECO:0000313|EMBL:EOX98598.1} OS=Theobroma cacao (Cacao) PE=4 SV=1	Octicosapeptide/Phox/Bem1p family protein, putative isoform 1 [Theobroma cacao]
Ghir_D07G014160.1	2059	0.61316	UP	2.61947e-153	0.641135	UP	9.09e-133	1.10572	Up	0	Molecular Function: methionine adenosyltransferase activity (GO:0004478);; Molecular Function: ATP binding (GO:0005524);; Cellular Component: cytoplasm (GO:0005737);; Biological Process: S-adenosylmethionine biosynthetic process (GO:0006556);; Biological Process: one-carbon metabolic process (GO:0006730);; Molecular Function: metal ion binding (GO:0046872);;	K00789|0|cmo:103499979|S-adenosylmethionine synthase 2-like; K00789 S-adenosylmethionine synthetase [EC:2.5.1.6] (A)	[H]	Coenzyme transport and metabolism	S-adenosylmethionine synthetase, C-terminal domain	S-adenosylmethionine synthase 1 GN=SAMS1 OS=Elaeagnus umbellata (Autumn olive) PE=2 SV=1	S-adenosylmethionine synthase {ECO:0000256|RuleBase:RU000541} OS=Morus notabilis PE=3 SV=1	S-adenosylmethionine synthase 1 [Gossypium arboreum]
Ghir_A11G011460.1	1438	0.554272	UP	5.88932e-95	0.76482	UP	7.53e-159	0.625637	Up	9.15e-123	Molecular Function: structural constituent of ribosome (GO:0003735);; Cellular Component: nucleus (GO:0005634);; Biological Process: translation (GO:0006412);; Cellular Component: cytosolic small ribosomal subunit (GO:0022627);; Molecular Function: metal ion binding (GO:0046872);;	K02977|1.0532e-110|cit:102610115|ubiquitin-40S ribosomal protein S27a-like; K02977 small subunit ribosomal protein S27Ae (A)	[J]	Translation, ribosomal structure and biogenesis	Ubiquitin family	40S ribosomal protein S27a (Precursor) GN=UBI3 OS=Solanum tuberosum (Potato) PE=2 SV=2	Ubiquitin extension protein {ECO:0000313|EMBL:AAZ83341.1} OS=Gossypium hirsutum (Upland cotton) PE=2 SV=1	PREDICTED: ubiquitin-40S ribosomal protein S27a-like [Populus euphratica]
Ghir_A13G004070.1	3008	0.530901	UP	6.48735e-183	0.749851	UP	0	0.461389	Up	8.53e-136	Molecular Function: nucleotide binding (GO:0000166);; Molecular Function: RNA binding (GO:0003723);; Biological Process: response to salt stress (GO:0009651);; Biological Process: response to cadmium ion (GO:0046686);;	K13126|0|tcc:TCM_007096|Poly(A) binding protein 8; K13126 polyadenylate-binding protein (A)	[AJ]	--	RNA recognition motif. (a.k.a. RRM, RBD, or RNP domain)	Polyadenylate-binding protein 8 GN=PAB8 OS=Arabidopsis thaliana (Mouse-ear cress) PE=1 SV=1	Poly(A) binding protein 8 {ECO:0000313|EMBL:EOX98309.1} OS=Theobroma cacao (Cacao) PE=4 SV=1	ELAV-like protein 2 [Gossypium arboreum]
Ghir_D08G018130.1	1300	1.21474	UP	1.88883e-257	0.607712	UP	1.67e-71	0.808782	Up	2.1e-185	Cellular Component: integral component of membrane (GO:0016021);;	--	[V]	Defense mechanisms	Inhibitor of apoptosis-promoting Bax1	Bax inhibitor 1 GN=BI-1 OS=Arabidopsis thaliana (Mouse-ear cress) PE=1 SV=1	BAX inhibitor 1 {ECO:0000313|EMBL:EOY24204.1} OS=Theobroma cacao (Cacao) PE=4 SV=1	Bax inhibitor 1 -like protein [Gossypium arboreum]
Ghir_D12G014920.1	1695	0.733542	UP	7.57555e-144	0.455017	UP	8.65e-51	1.18684	Up	0	--	--	--	--	--	--	--	--
Ghir_A05G011600.1	1989	2.01152	UP	0	2.79251	UP	0	3.20735	Up	0	Biological Process: metabolic process (GO:0008152);;	--	[I]	Lipid transport and metabolism	Patatin-like phospholipase	Patatin-like protein 7 GN=PLP7 OS=Arabidopsis thaliana (Mouse-ear cress) PE=2 SV=1	Patatin {ECO:0000256|RuleBase:RU361262} OS=Theobroma cacao (Cacao) PE=3 SV=1	Patatin group A-3 [Gossypium arboreum]
Ghir_D07G020280.1	2020	1.55444	UP	0	1.85478	UP	0	1.62544	Up	0	Biological Process: carbohydrate metabolic process (GO:0005975);; Molecular Function: glucan endo-1,3-beta-D-glucosidase activity (GO:0042973);;	--	--	--	Glycosyl hydrolases family 17	Glucan endo-1,3-beta-glucosidase 3 (Precursor) GN=At2g01630 OS=Arabidopsis thaliana (Mouse-ear cress) PE=1 SV=2	O-Glycosyl hydrolases family 17 protein isoform 1 {ECO:0000313|EMBL:EOX93330.1} OS=Theobroma cacao (Cacao) PE=3 SV=1	hypothetical protein F383_30989 [Gossypium arboreum]
Ghir_A05G009300.1	1938	0.442336	UP	1.70603e-57	1.09626	UP	1.76e-294	1.05304	Up	3.37e-234	Biological Process: carbohydrate biosynthetic process (GO:0016051);; Molecular Function: polygalacturonate 4-alpha-galacturonosyltransferase activity (GO:0047262);;	--	--	--	Glycosyl transferase family 8	Probable galacturonosyltransferase-like 3 GN=GATL3 OS=Arabidopsis thaliana (Mouse-ear cress) PE=2 SV=1	Galacturonosyltransferase-like 3 {ECO:0000313|EMBL:EOY33843.1} OS=Theobroma cacao (Cacao) PE=4 SV=1	Galacturonosyltransferase-like 3 [Theobroma cacao]
Ghir_A09G017570.1	1061	0.721619	UP	1.05023e-87	0.938851	UP	5.86e-122	0.628246	Up	1.22e-61	Molecular Function: structural constituent of ribosome (GO:0003735);; Cellular Component: ribosome (GO:0005840);; Biological Process: translation (GO:0006412);; Molecular Function: rRNA binding (GO:0019843);;	K02987|0|tcc:TCM_021610|Ribosomal protein S4 (RPS4A) family protein; K02987 small subunit ribosomal protein S4e (A)	[J]	Translation, ribosomal structure and biogenesis	Ribosomal family S4e	40S ribosomal protein S4 GN=RPS4 OS=Gossypium hirsutum (Upland cotton) PE=2 SV=1	40S ribosomal protein S4 {ECO:0000256|PIRNR:PIRNR002116} OS=Theobroma cacao (Cacao) PE=3 SV=1	40S ribosomal S4 [Gossypium arboreum]
Ghir_D08G021850.1	2647	-5.07904	Down	0	-4.39132	Down	0	-4.56905	Down	0	--	K03549|0|tcc:TCM_042171|Potassium transporter 1 isoform 1; K03549 KUP system potassium uptake protein (A)	--	--	K+ potassium transporter	Potassium transporter 1 OS=Arabidopsis thaliana (Mouse-ear cress) PE=1 SV=2	Potassium transporter {ECO:0000256|RuleBase:RU321113} OS=Theobroma cacao (Cacao) PE=3 SV=1	Potassium transporter 1 isoform 1 [Theobroma cacao]
Ghir_D11G029310.1	904	0.652397	UP	6.80915e-68	0.762289	UP	9.47e-78	0.644319	Up	3.14e-68	Molecular Function: structural constituent of ribosome (GO:0003735);; Biological Process: translation (GO:0006412);; Cellular Component: cytosolic large ribosomal subunit (GO:0022625);;	K02883|1.24698e-129|tcc:TCM_026682|Ribosomal protein L18; K02883 large subunit ribosomal protein L18e (A)	[J]	Translation, ribosomal structure and biogenesis	Ribosomal protein L18e/L15	60S ribosomal protein L18-2 GN=RPL18B OS=Arabidopsis thaliana (Mouse-ear cress) PE=1 SV=2	Ribosomal protein L18 {ECO:0000313|EMBL:EOY11542.1} OS=Theobroma cacao (Cacao) PE=4 SV=1	Ribosomal protein L18 [Theobroma cacao]
Ghir_A05G028290.1	1232	0.748804	UP	4.42091e-142	1.09286	UP	1.72e-250	0.472197	Up	5.34e-64	--	K02866|5.7674e-158|tcc:TCM_045581|Ribosomal protein L16p/L10e family protein isoform 1; K02866 large subunit ribosomal protein L10e (A)	[J]	Translation, ribosomal structure and biogenesis	Ribosomal protein L16p/L10e	60S ribosomal protein L10 GN=RPL10 OS=Vitis riparia (Frost grape) PE=2 SV=1	Ribosomal protein L16p/L10e family protein isoform 1 {ECO:0000313|EMBL:EOY20205.1} OS=Theobroma cacao (Cacao) PE=4 SV=1	60S ribosomal L10 [Gossypium arboreum]
Ghir_D10G013040.1	1090	0.164229	UP	6.50964e-09	0.798063	UP	1.24e-132	0.761049	Up	1.73e-149	Molecular Function: structural constituent of ribosome (GO:0003735);; Cellular Component: ribosome (GO:0005840);; Biological Process: translation (GO:0006412);; Molecular Function: rRNA binding (GO:0019843);;	K02987|0|tcc:TCM_004680|Ribosomal protein S4 (RPS4A) family protein; K02987 small subunit ribosomal protein S4e (A)	[J]	Translation, ribosomal structure and biogenesis	Ribosomal family S4e	40S ribosomal protein S4 GN=RPS4 OS=Gossypium hirsutum (Upland cotton) PE=2 SV=1	40S ribosomal protein S4 {ECO:0000256|PIRNR:PIRNR002116} OS=Theobroma cacao (Cacao) PE=3 SV=1	Ribosomal protein S4 (RPS4A) family protein [Theobroma cacao]
Ghir_D04G009370.1	1593	-1.74297	Down	0	-1.00285	Down	2.33e-160	-1.00191	Down	2.27e-135	Molecular Function: transcription factor activity, sequence-specific DNA binding (GO:0003700);; Cellular Component: nucleus (GO:0005634);; Biological Process: regulation of transcription, DNA-templated (GO:0006355);; Molecular Function: sequence-specific DNA binding (GO:0043565);;	K09338|5.75587e-167|tcc:TCM_000867|Homeodomain-leucine zipper protein HD4; K09338 homeobox-leucine zipper protein (A)	[K]	Transcription	Homeobox domain	Homeobox-leucine zipper protein HAT22 GN=HAT22 OS=Arabidopsis thaliana (Mouse-ear cress) PE=1 SV=1	Homeodomain-leucine zipper protein HD4 {ECO:0000313|EMBL:ADN88095.1} OS=Gossypium hirsutum (Upland cotton) PE=2 SV=1	homeodomain-leucine zipper protein HD4 [Gossypium hirsutum]
Ghir_A06G022250.1	1836	1.26077	UP	2.77032e-290	1.17736	UP	9.06e-237	1.13933	Up	2.72e-228	Molecular Function: fumarylacetoacetase activity (GO:0004334);; Cellular Component: cytosol (GO:0005829);; Biological Process: aromatic amino acid family metabolic process (GO:0009072);; Biological Process: chlorophyll catabolic process (GO:0015996);;	K01555|0|tcc:TCM_030354|Fumarylacetoacetase; K01555 fumarylacetoacetase [EC:3.7.1.2] (A)	[G]	Carbohydrate transport and metabolism	Fumarylacetoacetate (FAA) hydrolase family	--	Fumarylacetoacetase {ECO:0000313|EMBL:EOY28876.1} OS=Theobroma cacao (Cacao) PE=4 SV=1	Fumarylacetoacetase [Theobroma cacao]
Ghir_D10G021040.1	1886	0.751414	UP	2.49578e-168	1.02114	UP	4.25e-295	0.651796	Up	7.44e-118	Molecular Function: nucleic acid binding (GO:0003676);; Molecular Function: exonuclease activity (GO:0004527);; Molecular Function: zinc ion binding (GO:0008270);;	K18417|0|tcc:TCM_044782|hypothetical protein; K18417 ERI1 exoribonuclease 2 [EC:3.1.-.-] (A)	[L]	Replication, recombination and repair	Exonuclease	Uncharacterized exonuclease domain-containing protein At3g15140 GN=At3g15140 OS=Arabidopsis thaliana (Mouse-ear cress) PE=2 SV=1	Uncharacterized protein {ECO:0000313|EMBL:EOY19645.1} OS=Theobroma cacao (Cacao) PE=4 SV=1	ERI1 exoribonuclease 2 [Gossypium arboreum]
Ghir_D10G001700.1	2148	0.110711	UP	7.01811e-11	0.377324	UP	7.58e-106	0.199426	Up	3.05e-34	Molecular Function: nucleotide binding (GO:0000166);; Molecular Function: nucleic acid binding (GO:0003676);;	--	[R]	General function prediction only	RNA recognition motif. (a.k.a. RRM, RBD, or RNP domain)	Polyadenylate-binding protein RBP45B GN=RBP45B OS=Arabidopsis thaliana (Mouse-ear cress) PE=1 SV=1	RNA-binding family protein {ECO:0000313|EMBL:EOY28669.1} OS=Theobroma cacao (Cacao) PE=4 SV=1	Polyadenylate-binding RBP45B -like protein [Gossypium arboreum]
Ghir_A09G015880.1	858	2.38843	UP	4.26774e-202	2.22826	UP	2.13e-165	2.78185	Up	0	Molecular Function: transporter activity (GO:0005215);; Cellular Component: vacuole (GO:0005773);; Cellular Component: plasma membrane (GO:0005886);; Biological Process: water transport (GO:0006833);; Biological Process: response to osmotic stress (GO:0006970);; Biological Process: response to desiccation (GO:0009269);; Cellular Component: chloroplast (GO:0009507);; Biological Process: response t…	K09872|0|tcc:TCM_022154|Plasma membrane intrinsic protein 2; K09872 aquaporin PIP (A)	[G]	Carbohydrate transport and metabolism	Major intrinsic protein	Aquaporin PIP2-2, N-terminally processed GN=T2N18.7 OS=Arabidopsis thaliana (Mouse-ear cress) PE=1 SV=2	PIP2 protein {ECO:0000313|EMBL:ABK60195.2} GN=PIP2 OS=Gossypium hirsutum (Upland cotton) PE=2 SV=2	Aquaporin PIP2-1 -like protein [Gossypium arboreum]
Ghir_A08G011700.2	1945	0.738709	UP	7.47095e-131	1.02132	UP	4.17e-246	0.72949	Up	7.28e-155	--	--	--	--	--	--	--	--
Ghir_A12G022760.1	1536	1.00904	UP	9.86342e-101	2.75472	UP	0	1.95242	Up	1.12e-240	Molecular Function: DNA binding (GO:0003677);; Molecular Function: transcription factor activity, sequence-specific DNA binding (GO:0003700);; Cellular Component: nucleus (GO:0005634);; Biological Process: regulation of transcription, DNA-templated (GO:0006355);;	K09286|5.01192e-145|tcc:TCM_015898|AP2/ERF domain-containing transcription factor, putative; K09286 EREBP-like factor (A)	--	--	AP2 domain	Ethylene-responsive transcription factor 1A OS=Arabidopsis thaliana (Mouse-ear cress) PE=1 SV=2	AP2/EREBP transcription factor {ECO:0000313|EMBL:ACJ54440.1} OS=Gossypium hirsutum (Upland cotton) PE=2 SV=1	AP2/EREBP transcription factor [Gossypium hirsutum]
Ghir_A05G002160.1	2829	1.02499	UP	5.28887e-296	1.66147	UP	0	1.36776	Up	5.95e-279	Biological Process: polysaccharide catabolic process (GO:0000272);; Molecular Function: protein serine/threonine kinase activity (GO:0004674);; Molecular Function: protein tyrosine kinase activity (GO:0004713);; Molecular Function: ATP binding (GO:0005524);; Cellular Component: plasma membrane (GO:0005886);; Biological Process: starch metabolic process (GO:0005982);; Biological Process: acetyl-Co…	--	--	--	Protein kinase domain	Probable inactive receptor kinase At2g26730 (Precursor) GN=At2g26730 OS=Arabidopsis thaliana (Mouse-ear cress) PE=1 SV=1	Leucine-rich repeat protein kinase family protein {ECO:0000313|EMBL:EOY30921.1} OS=Theobroma cacao (Cacao) PE=4 SV=1	hypothetical protein F383_10304 [Gossypium arboreum]
Ghir_A09G011050.1	650	1.05452	UP	8.88796e-34	2.98504	UP	4.69e-185	3.33063	Up	2.65e-127	Cellular Component: plasma membrane (GO:0005886);; Biological Process: transport (GO:0006810);; Molecular Function: NADH dehydrogenase (ubiquinone) activity (GO:0008137);; Cellular Component: chloroplast thylakoid membrane (GO:0009535);; Biological Process: photosynthesis, light reaction (GO:0019684);; Molecular Function: quinone binding (GO:0048038);; Biological Process: oxidation-reduction proc…	K05581|6.42072e-114|tcc:ThcaC_p023|ndhJ; NADH-plastoquinone oxidoreductase subunit J; K05581 NAD(P)H-quinone oxidoreductase subunit J [EC:1.6.5.3] (A)	[C]	Energy production and conversion	Respiratory-chain NADH dehydrogenase, 30 Kd subunit	NAD(P)H-quinone oxidoreductase subunit J, chloroplastic {ECO:0000255|HAMAP-Rule:MF_01357} OS=Gossypium hirsutum (Upland cotton) PE=3 SV=1	NAD(P)H-quinone oxidoreductase subunit J, chloroplastic {ECO:0000256|HAMAP-Rule:MF_01357, ECO:0000256|SAAS:SAAS00063833} OS=Gossypium darwinii (Darwin's cotton) PE=3 SV=1	NADH dehydrogenase subunit J [Gossypium hirsutum]
Ghir_A10G021160.1	2064	1.33364	UP	0	1.15923	UP	1.6e-221	1.11907	Up	7.55e-269	Molecular Function: translation elongation factor activity (GO:0003746);; Molecular Function: GTPase activity (GO:0003924);; Molecular Function: GTP binding (GO:0005525);; Cellular Component: cytoplasm (GO:0005737);; Biological Process: obsolete GTP catabolic process (GO:0006184);; Biological Process: translational elongation (GO:0006414);; Molecular Function: nucleotidyltransferase activity (GO:…	K03231|0|tcc:TCM_043092|GTP binding Elongation factor Tu family protein isoform 1; K03231 elongation factor 1-alpha (A)	[J]	Translation, ribosomal structure and biogenesis	Elongation factor Tu GTP binding domain	Elongation factor 1-alpha GN=EF1 OS=Manihot esculenta (Cassava) PE=3 SV=1	Elongation factor 1-alpha {ECO:0000256|RuleBase:RU004060} OS=Gossypium hirsutum (Upland cotton) PE=2 SV=1	Elongation factor 1-alpha [Gossypium arboreum]
Ghir_D01G023700.1	1950	1.70845	UP	1.91661e-232	2.1133	UP	0	2.27431	Up	0	Biological Process: calcium ion transport (GO:0006816);; Molecular Function: calcium:proton antiporter activity (GO:0015369);; Cellular Component: integral component of membrane (GO:0016021);; Biological Process: transmembrane transport (GO:0055085);;	K07300|0|tcc:TCM_021701|Vacuolar cation/proton exchanger 3; K07300 Ca2+:H+ antiporter (A)	[P]	Inorganic ion transport and metabolism	Sodium/calcium exchanger protein	Vacuolar cation/proton exchanger 3 GN=CAX3 OS=Arabidopsis thaliana (Mouse-ear cress) PE=1 SV=1	Vacuolar cation/proton exchanger 3 {ECO:0000313|EMBL:EOY07217.1} OS=Theobroma cacao (Cacao) PE=4 SV=1	Vacuolar cation/proton exchanger 3 -like protein [Gossypium arboreum]
Ghir_D12G001010.1	648	0.859752	UP	6.35349e-52	0.829515	UP	4.67e-49	1.00035	Up	2.31e-77	Molecular Function: glutathione transferase activity (GO:0004364);;	K00799|2.80037e-126|tcc:TCM_004593|Glutathione S-transferase 7 isoform 1; K00799 glutathione S-transferase [EC:2.5.1.18] (A)	[O]	Posttranslational modification, protein turnover, chaperones	Glutathione S-transferase, N-terminal domain	Glutathione S-transferase PARB GN=PARB OS=Nicotiana tabacum (Common tobacco) PE=2 SV=1	Glutathione S-transferase 7 isoform 1 {ECO:0000313|EMBL:EOX95009.1} OS=Theobroma cacao (Cacao) PE=3 SV=1	Glutathione S-transferase F6 -like protein [Gossypium arboreum]
Ghir_A13G000060.1	877	-0.41434	Down	6.2316e-44	-0.216265	Down	3e-13	-0.758486	Down	1.42e-119	Biological Process: response to stress (GO:0006950);; Biological Process: response to abiotic stimulus (GO:0009628);; Biological Process: cellular process (GO:0009987);; Biological Process: response to inorganic substance (GO:0010035);; Biological Process: single-organism process (GO:0044699);;	--	--	--	Ataxin-2 C-terminal region	Protein EARLY RESPONSIVE TO DEHYDRATION 15 OS=Arabidopsis thaliana (Mouse-ear cress) PE=1 SV=1	Dehydration-induced protein, putative {ECO:0000313|EMBL:EOY09097.1} OS=Theobroma cacao (Cacao) PE=4 SV=1	Polyadenylate-binding-interacting protein 2 -like protein [Gossypium arboreum]
Ghir_A13G012570.1	2259	0.856693	UP	4.38763e-139	1.01178	UP	5.48e-254	0.653369	Up	9.27e-149	Biological Process: transport (GO:0006810);; Cellular Component: membrane (GO:0016020);;	K14638|0|tcc:TCM_036497|Major facilitator superfamily protein; K14638 solute carrier family 15 (peptide/histidine transporter), member 3/4 (A)	[E]	Amino acid transport and metabolism	POT family	Protein NRT1/ PTR FAMILY 5.10 GN=NPF5.10 OS=Arabidopsis thaliana (Mouse-ear cress) PE=2 SV=1	Major facilitator superfamily protein {ECO:0000313|EMBL:EOY17337.1} OS=Theobroma cacao (Cacao) PE=3 SV=1	hypothetical protein F383_04504 [Gossypium arboreum]
Ghir_D06G010230.1	1065	1.36385	UP	6.11122e-117	1.73415	UP	1.7e-181	1.327	Up	5.79e-158	Biological Process: water transport (GO:0006833);; Cellular Component: plant-type vacuole membrane (GO:0009705);; Biological Process: cytokinin-activated signaling pathway (GO:0009736);; Molecular Function: water channel activity (GO:0015250);; Cellular Component: integral component of membrane (GO:0016021);; Cellular Component: central vacuole (GO:0042807);; Biological Process: transmembrane tra…	K09873|9.01841e-147|tcc:TCM_037180|Tonoplast intrinsic protein 4,1; K09873 aquaporin TIP (A)	[G]	Carbohydrate transport and metabolism	Major intrinsic protein	Aquaporin TIP4-1, N-terminally processed GN=TIP4-1 OS=Arabidopsis thaliana (Mouse-ear cress) PE=2 SV=1	Aquaporin TIP42 {ECO:0000313|EMBL:DAA33873.1} GN=GhTIP4 OS=Gossypium hirsutum (Upland cotton) PE=2 SV=1	TPA: TPA_inf: aquaporin TIP4;1 [Gossypium hirsutum]
Ghir_D09G018970.1	1060	0.936371	UP	1.31795e-154	0.784883	UP	3.74e-87	0.242858	Up	4.38e-12	Molecular Function: structural constituent of ribosome (GO:0003735);; Biological Process: translational elongation (GO:0006414);; Cellular Component: cytosolic ribosome (GO:0022626);;	K02942|7.02913e-38|ath:AT5G24510|60S acidic ribosomal family protein; K02942 large subunit ribosomal protein LP1 (A)	[J]	Translation, ribosomal structure and biogenesis	60s Acidic ribosomal protein	60S acidic ribosomal protein P1 GN=RPP1A OS=Zea mays (Maize) PE=1 SV=1	60S acidic ribosomal protein P1-1 {ECO:0000313|EMBL:EXB78394.1} OS=Morus notabilis PE=3 SV=1	60S acidic ribosomal P1 [Gossypium arboreum]
Ghir_A05G023040.1	2841	0.502277	UP	3.91387e-80	2.2043	UP	0	1.00756	Up	2.76e-123	--	--	--	--	Putative S-adenosyl-L-methionine-dependent methyltransferase	Probable pectin methyltransferase QUA2 OS=Arabidopsis thaliana (Mouse-ear cress) PE=1 SV=2	S-adenosyl-L-methionine-dependent methyltransferases superfamily protein isoform 1 {ECO:0000313|EMBL:EOY15975.1} OS=Theobroma cacao (Cacao) PE=4 SV=1	putative pectin methyltransferase QUA2 -like protein [Gossypium arboreum]
Ghir_A05G024970.1	1049	0.566114	UP	7.35432e-47	0.682957	UP	9.49e-64	0.599304	Up	1.14e-62	Biological Process: RNA methylation (GO:0001510);; Molecular Function: RNA binding (GO:0003723);; Molecular Function: structural constituent of ribosome (GO:0003735);; Molecular Function: protein binding (GO:0005515);; Cellular Component: cell wall (GO:0005618);; Cellular Component: nucleolus (GO:0005730);; Cellular Component: vacuolar membrane (GO:0005774);; Cellular Component: Golgi apparatus (…	K02964|2.71054e-108|tcc:TCM_035714|S18 ribosomal protein isoform 1; K02964 small subunit ribosomal protein S18e (A)	[J]	Translation, ribosomal structure and biogenesis	Ribosomal protein S13/S18	40S ribosomal protein S18 GN=RPS18C OS=Arabidopsis thaliana (Mouse-ear cress) PE=1 SV=1	S18 ribosomal protein isoform 1 {ECO:0000313|EMBL:EOY16824.1} OS=Theobroma cacao (Cacao) PE=3 SV=1	S18 ribosomal protein [Theobroma cacao]
Ghir_D02G011890.1	3257	0.595865	UP	2.03303e-126	1.39088	UP	0	1.48481	Up	3.52e-299	Biological Process: response to stress (GO:0006950);;	--	[Z]	Cytoskeleton	Regulator of Vps4 activity in the MVB pathway	--	Regulator of Vps4 activity in the MVB pathway protein, putative {ECO:0000313|EMBL:EOY02097.1} OS=Theobroma cacao (Cacao) PE=4 SV=1	IST1-like protein [Gossypium arboreum]
Ghir_D09G004750.1	3208	1.15613	UP	0	1.45626	UP	0	0.747319	Up	8.68e-178	Molecular Function: serine-type endopeptidase activity (GO:0004252);; Biological Process: proteolysis (GO:0006508);; Biological Process: asymmetric cell division (GO:0008356);; Molecular Function: identical protein binding (GO:0042802);; Biological Process: negative regulation of catalytic activity (GO:0043086);; Cellular Component: apoplast (GO:0048046);;	--	--	--	Subtilase family	Subtilisin-like protease (Precursor) GN=At5g67360 OS=Arabidopsis thaliana (Mouse-ear cress) PE=1 SV=1	Subtilase 1.3 {ECO:0000313|EMBL:EOY23011.1} OS=Theobroma cacao (Cacao) PE=4 SV=1	Subtilase 1.3 [Theobroma cacao]
Ghir_A09G013500.1	1928	-0.543128	Down	5.80519e-134	-0.755123	Down	1.49e-268	-0.756816	Down	7.77e-170	--	--	--	--	Leucine Rich repeats (2 copies)	Polygalacturonase inhibitor (Precursor) GN=PGIP OS=Pyrus communis (Pear) PE=1 SV=1	Polygalacturonase-inhibiting protein {ECO:0000313|EMBL:AAQ19808.1} (Precursor) OS=Gossypium barbadense (Sea-island cotton) PE=2 SV=1	polygalacturonase-inhibiting protein [Gossypium barbadense]
Ghir_D07G001880.1	2630	1.18949	UP	0	1.5347	UP	0	1.02309	Up	3.14e-289	Molecular Function: enzyme inhibitor activity (GO:0004857);; Cellular Component: extracellular region (GO:0005576);; Cellular Component: cell wall (GO:0005618);; Molecular Function: pectinesterase activity (GO:0030599);; Biological Process: cell wall modification (GO:0042545);; Biological Process: negative regulation of catalytic activity (GO:0043086);; Molecular Function: aspartyl esterase activ…	K01051|0|tcc:TCM_037443|Pectinesterase/pectinesterase inhibitor PPE8B; K01051 pectinesterase [EC:3.1.1.11] (A)	--	--	Pectinesterase	Pectinesterase PPE8B (Precursor) OS=Prunus persica (Peach) PE=2 SV=1	Pectinesterase {ECO:0000256|RuleBase:RU000589} OS=Gossypium hirsutum (Upland cotton) PE=2 SV=1	Pectinesterase/pectinesterase inhibitor PPE8B [Gossypium arboreum]
Ghir_D06G015700.1	2055	-2.10719	Down	0	-7.714	Down	0	-4.49549	Down	0	Molecular Function: protein disulfide isomerase activity (GO:0003756);; Cellular Component: endoplasmic reticulum membrane (GO:0005789);; Biological Process: protein folding (GO:0006457);; Molecular Function: oxidoreductase activity, acting on a sulfur group of donors, disulfide as acceptor (GO:0016671);; Molecular Function: flavin adenine dinucleotide binding (GO:0050660);; Biological Process: o…	K10950|0|tcc:TCM_029437|Endoplasmic reticulum oxidoreductins 1 isoform 1; K10950 ERO1-like protein alpha [EC:1.8.4.-] (A)	[OU]	--	Endoplasmic Reticulum Oxidoreductin 1 (ERO1)	Endoplasmic reticulum oxidoreductin-1 (Precursor) GN=T9N14.18 OS=Arabidopsis thaliana (Mouse-ear cress) PE=1 SV=1	Endoplasmic reticulum oxidoreductins 1 isoform 1 {ECO:0000313|EMBL:EOY27644.1} OS=Theobroma cacao (Cacao) PE=4 SV=1	Endoplasmic oxidoreductin-1 -like protein [Gossypium arboreum]
Ghir_D05G028300.1	1130	0.617799	UP	7.85522e-65	1.23185	UP	6.36e-203	0.668085	Up	1.11e-78	Molecular Function: structural constituent of ribosome (GO:0003735);; Cellular Component: ribosome (GO:0005840);; Biological Process: translation (GO:0006412);;	K02866|3.31963e-157|tcc:TCM_045581|Ribosomal protein L16p/L10e family protein isoform 1; K02866 large subunit ribosomal protein L10e (A)	[J]	Translation, ribosomal structure and biogenesis	Ribosomal protein L16p/L10e	60S ribosomal protein L10 GN=RPL10 OS=Vitis riparia (Frost grape) PE=2 SV=1	Ribosomal protein L16p/L10e family protein isoform 1 {ECO:0000313|EMBL:EOY20205.1} OS=Theobroma cacao (Cacao) PE=4 SV=1	60S ribosomal L10 [Gossypium arboreum]
Ghir_A13G020120.1	1962	0.714971	UP	8.14072e-116	0.919769	UP	2.18e-207	1.52649	Up	0	Biological Process: very long-chain fatty acid metabolic process (GO:0000038);; Cellular Component: endoplasmic reticulum (GO:0005783);; Biological Process: fatty acid biosynthetic process (GO:0006633);; Biological Process: response to cold (GO:0009409);; Biological Process: response to light stimulus (GO:0009416);; Biological Process: epidermal cell differentiation (GO:0009913);; Cellular Compon…	K15397|0|tcc:TCM_037419|3-ketoacyl-CoA synthase 10; K15397 3-ketoacyl-CoA synthase [EC:2.3.1.199] (A)	--	--	FAE1/Type III polyketide synthase-like protein	3-ketoacyl-CoA synthase 10 GN=T1D16.11 OS=Arabidopsis thaliana (Mouse-ear cress) PE=1 SV=2	3-ketoacyl-CoA synthase {ECO:0000256|PIRNR:PIRNR036417} OS=Gossypium hirsutum (Upland cotton) PE=2 SV=1	fiddlehead-like protein [Gossypium hirsutum]
Ghir_D02G021590.2	456	0.451874	UP	8.61984e-17	0.444243	UP	3.67e-16	0.268532	Up	3.13e-07	--	--	--	--	--	--	--	--
Ghir_D05G033740.1	1892	0.757562	UP	3.70014e-138	1.03213	UP	2.2e-241	0.999502	Up	9.76e-230	Biological Process: fatty acid biosynthetic process (GO:0006633);; Cellular Component: chloroplast (GO:0009507);; Molecular Function: acyl-[acyl-carrier-protein] desaturase activity (GO:0045300);; Molecular Function: transition metal ion binding (GO:0046914);; Biological Process: oxidation-reduction process (GO:0055114);;	K03921|0|tcc:TCM_019858|Plant stearoyl-acyl-carrier-protein desaturase family protein; K03921 acyl-[acyl-carrier-protein] desaturase [EC:1.14.19.2] (A)	--	--	Fatty acid desaturase	Acyl-[acyl-carrier-protein] desaturase, chloroplastic (Precursor) OS=Gossypium hirsutum (Upland cotton) PE=2 SV=1	Acyl-[acyl-carrier-protein] desaturase {ECO:0000256|RuleBase:RU000582} (Precursor) OS=Gossypium hirsutum (Upland cotton) PE=3 SV=1	Acyl-[acyl-carrier-protein] desaturase, chloroplastic [Gossypium arboreum]
Ghir_A12G005100.1	4496	1.0194	UP	0	1.72926	UP	0	1.31881	Up	0	Molecular Function: protein serine/threonine kinase activity (GO:0004674);; Molecular Function: ATP binding (GO:0005524);; Biological Process: protein phosphorylation (GO:0006468);; Biological Process: epidermis development (GO:0008544);; Biological Process: embryo sac development (GO:0009553);; Biological Process: embryo development (GO:0009790);; Cellular Component: integral component of membra…	--	--	--	Leucine Rich repeats (2 copies)	LRR receptor-like serine/threonine-protein kinase GSO1 (Precursor) GN=GSO1 OS=Arabidopsis thaliana (Mouse-ear cress) PE=2 SV=1	Leucine-rich repeat transmembrane protein kinase {ECO:0000313|EMBL:EOX96816.1} OS=Theobroma cacao (Cacao) PE=4 SV=1	LRR receptor-like serine/threonine-protein kinase GSO1 [Gossypium arboreum]
Ghir_D05G002730.1	864	0.489035	UP	1.49739e-43	0.847805	UP	1.16e-115	0.350239	Up	4.67e-22	Cellular Component: intracellular (GO:0005622);; Biological Process: transcription, DNA-templated (GO:0006351);; Biological Process: multicellular organism development (GO:0007275);; Biological Process: response to auxin (GO:0009733);; Biological Process: regulation of gene expression (GO:0010468);; Biological Process: regulation of primary metabolic process (GO:0080090);; Biological Process: reg…	K14484|1.24803e-161|tcc:TCM_037837|Phytochrome-associated protein 2 isoform 1; K14484 auxin-responsive protein IAA (A)	--	--	AUX/IAA family	Auxin-responsive protein IAA27 GN=F19B15.110 OS=Arabidopsis thaliana (Mouse-ear cress) PE=1 SV=1	Auxin-responsive protein {ECO:0000256|RuleBase:RU004549} OS=Theobroma cacao (Cacao) PE=3 SV=1	Auxin-responsive IAA27 -like protein [Gossypium arboreum]
Ghir_A08G020520.1	1741	1.21814	UP	0	1.31602	UP	5.94e-250	1.0863	Up	9.52e-168	Biological Process: response to oxidative stress (GO:0006979);; Molecular Function: L-ascorbate peroxidase activity (GO:0016688);; Molecular Function: heme binding (GO:0020037);; Biological Process: oxidation-reduction process (GO:0055114);;	K00434|2.30125e-175|zma:100384480|POD; ascorbate peroxidase; K00434 L-ascorbate peroxidase [EC:1.11.1.11] (A)	--	--	Peroxidase	L-ascorbate peroxidase 2, cytosolic OS=Oryza sativa subsp. japonica (Rice) PE=1 SV=1	Cytosolic ascorbate peroxidase {ECO:0000313|EMBL:ACT56517.1} OS=Gossypium hirsutum (Upland cotton) PE=2 SV=1	ascorbate peroxidase [Gossypium hirsutum]
Ghir_A11G011430.2	1796	0.88345	UP	1.79192e-239	0.93595	UP	1.02e-263	0.236458	Up	4.48e-20	--	--	--	--	--	--	--	--
Ghir_A11G029160.1	882	0.635576	UP	2.60914e-58	1.03633	UP	1.89e-119	0.687571	Up	1.32e-76	Molecular Function: structural constituent of ribosome (GO:0003735);; Biological Process: translation (GO:0006412);; Cellular Component: cytosolic large ribosomal subunit (GO:0022625);;	K02883|2.29044e-130|tcc:TCM_026682|Ribosomal protein L18; K02883 large subunit ribosomal protein L18e (A)	[J]	Translation, ribosomal structure and biogenesis	Ribosomal protein L18e/L15	60S ribosomal protein L18-2 GN=RPL18B OS=Arabidopsis thaliana (Mouse-ear cress) PE=1 SV=2	Ribosomal protein L18 {ECO:0000313|EMBL:EOY11542.1} OS=Theobroma cacao (Cacao) PE=4 SV=1	Ribosomal protein L18 [Theobroma cacao]
Ghir_A12G014770.1	1535	0.751777	UP	3.53148e-144	0.294966	UP	4e-22	1.14204	Up	0	--	--	--	--	--	--	--	--
Ghir_A01G007390.1	3519	0.793718	UP	2.5343e-232	1.90032	UP	0	1.51014	Up	0	Molecular Function: transferase activity (GO:0016740);;	K14190|0|tcc:TCM_030818|Galactose-1-phosphate guanylyltransferases,GDP-D-glucose phosphorylases,quercetin 4\'-O-glucosyltransferases; K14190 GDP-L-galactose phosphorylase [EC:2.7.7.69] (A)	[R]	General function prediction only	--	GDP-L-galactose phosphorylase 1 GN=VTC2 OS=Arabidopsis thaliana (Mouse-ear cress) PE=1 SV=1	Galactose-1-phosphate guanylyltransferases,GDP-D-glucose phosphorylases,quercetin 4\'-O-glucosyltransferases {ECO:0000313|EMBL:EOY12255.1} OS=Theobroma cacao (Cacao) PE=4 SV=1	GDP-L-galactose phosphorylase 1 -like protein [Gossypium arboreum]
Ghir_A04G002960.1	1751	1.79465	UP	0	1.80347	UP	0	1.90982	Up	0	--	--	[C]	Energy production and conversion	CBS domain	CBS domain-containing protein CBSX5 GN=CBSX5 OS=Arabidopsis thaliana (Mouse-ear cress) PE=2 SV=2	Cystathionine beta-synthase family protein isoform 1 {ECO:0000313|EMBL:EOY12875.1} OS=Theobroma cacao (Cacao) PE=4 SV=1	CBS domain-containing CBSX5 -like protein [Gossypium arboreum]
Ghir_D09G008480.1	1795	0.818306	UP	9.98541e-155	0.80383	UP	5.89e-159	0.58036	Up	5.51e-93	Molecular Function: nucleic acid binding (GO:0003676);; Molecular Function: ATP binding (GO:0005524);; Cellular Component: nucleolus (GO:0005730);; Cellular Component: cytosol (GO:0005829);; Cellular Component: plasma membrane (GO:0005886);; Molecular Function: ATP-dependent helicase activity (GO:0008026);; Cellular Component: plant-type cell wall (GO:0009505);; Biological Process: response to ca…	K03257|0|tcc:TCM_029076|Eukaryotic translation initiation factor 4A1 isoform 1; K03257 translation initiation factor 4A (A)	[J]	Translation, ribosomal structure and biogenesis	DEAD/DEAH box helicase	Eukaryotic initiation factor 4A-2 OS=Nicotiana plumbaginifolia (Leadwort-leaved tobacco) PE=2 SV=1	Eukaryotic translation initiation factor 4A1 isoform 1 {ECO:0000313|EMBL:EOY27157.1} OS=Theobroma cacao (Cacao) PE=3 SV=1	Eukaryotic translation initiation factor 4A1 isoform 1 [Theobroma cacao]
Ghir_D05G022490.1	1083	1.38816	UP	1.25041e-154	1.31107	UP	5.83e-131	1.61709	Up	7.25e-209	--	--	--	--	--	Transcription factor bHLH145 GN=MPF21.2 OS=Arabidopsis thaliana (Mouse-ear cress) PE=2 SV=1	Transcription factor, putative isoform 1 {ECO:0000313|EMBL:EOY15400.1} OS=Theobroma cacao (Cacao) PE=4 SV=1	Transcription factor protein [Gossypium arboreum]
Ghir_D13G020020.1	1750	0.603618	UP	1.89303e-130	0.542003	UP	1.8e-107	0.68076	Up	1.69e-185	Cellular Component: cytosol (GO:0005829);; Molecular Function: heme binding (GO:0020037);; Molecular Function: 2-alkenal reductase [NAD(P)] activity (GO:0032440);; Biological Process: oxidation-reduction process (GO:0055114);;	K17278|1.12637e-60|tcc:TCM_036874|Membrane-associated progesterone binding protein 2; K17278 membrane-associated progesterone receptor component (A)	[R]	General function prediction only	Cytochrome b5-like Heme/Steroid binding domain	Probable steroid-binding protein 3 GN=At2g24940 OS=Arabidopsis thaliana (Mouse-ear cress) PE=1 SV=1	Membrane-associated progesterone binding protein 2 {ECO:0000313|EMBL:EOY29287.1} OS=Theobroma cacao (Cacao) PE=4 SV=1	Membrane-associated progesterone binding protein 2 [Theobroma cacao]
Ghir_D11G009170.1	1582	-2.34736	Down	0	-1.85176	Down	4.87e-224	-3.51185	Down	0	--	--	--	--	Phloem protein 2	F-box protein PP2-A13 GN=T27I15.150 OS=Arabidopsis thaliana (Mouse-ear cress) PE=1 SV=1	Phloem protein 2-A13 {ECO:0000313|EMBL:EOX96081.1} OS=Theobroma cacao (Cacao) PE=4 SV=1	F-box PP2-A13 -like protein [Gossypium arboreum]
Ghir_A05G003470.1	1855	1.74006	UP	0	2.47645	UP	0	2.11396	Up	1.8e-300	Molecular Function: FMN binding (GO:0010181);; Molecular Function: 12-oxophytodienoate reductase activity (GO:0016629);; Biological Process: oxidation-reduction process (GO:0055114);;	K05894|0|tcc:TCM_037547|12-oxophytodienoate reductase 3; K05894 12-oxophytodienoic acid reductase [EC:1.3.1.42] (A)	[CR]	--	NADH:flavin oxidoreductase / NADH oxidase family	12-oxophytodienoate reductase 3 GN=OPR3 OS=Solanum lycopersicum (Tomato) PE=1 SV=1	12-oxophytodienoate reductase 3 {ECO:0000313|EMBL:EOY30281.1} OS=Theobroma cacao (Cacao) PE=4 SV=1	12-oxophytodienoate reductase 3 [Gossypium arboreum]
Ghir_D12G012770.1	887	0.663621	UP	8.57053e-58	0.75609	UP	2.96e-59	0.977624	Up	1.58e-122	Molecular Function: structural constituent of ribosome (GO:0003735);; Biological Process: translational elongation (GO:0006414);; Cellular Component: cytosolic ribosome (GO:0022626);;	K02942|1.57129e-36|ath:AT5G24510|60S acidic ribosomal family protein; K02942 large subunit ribosomal protein LP1 (A)	[J]	Translation, ribosomal structure and biogenesis	60s Acidic ribosomal protein	60S acidic ribosomal protein P1-2 GN=RPP1B OS=Arabidopsis thaliana (Mouse-ear cress) PE=1 SV=2	Putative 60S acidic ribosomal protein P1 {ECO:0000313|EMBL:AAY78832.1} OS=Arabidopsis thaliana (Mouse-ear cress) PE=2 SV=1	60S acidic ribosomal P1 [Gossypium arboreum]
Ghir_A09G001660.1	1029	2.37899	UP	1.69607e-237	1.739	UP	2.3e-160	1.56984	Up	3.81e-175	Biological Process: gibberellic acid mediated signaling pathway (GO:0009740);; Biological Process: cysteine biosynthetic process (GO:0019344);; Biological Process: cell redox homeostasis (GO:0045454);;	--	--	--	Gibberellin regulated protein	Gibberellin-regulated protein 4 (Precursor) GN=GASA4 OS=Arabidopsis thaliana (Mouse-ear cress) PE=1 SV=2	GA-stimulated transcript-like protein 2 {ECO:0000313|EMBL:AGE15498.1} OS=Gossypium hirsutum (Upland cotton) PE=2 SV=1	GA-stimulated transcript-like protein 2 [Gossypium hirsutum]
Ghir_A03G021430.1	584	0.569034	UP	1.4727e-31	1.04229	UP	1.15e-78	0.756845	Up	2.85e-48	Cellular Component: nucleolus (GO:0005730);; Cellular Component: plasma membrane (GO:0005886);; Cellular Component: chloroplast (GO:0009507);; Cellular Component: cytosolic small ribosomal subunit (GO:0022627);;	K02975|1.69035e-70|tcc:TCM_006855|Ribosomal protein S25 family protein; K02975 small subunit ribosomal protein S25e (A)	[J]	Translation, ribosomal structure and biogenesis	S25 ribosomal protein	40S ribosomal protein S25-4 GN=RPS25E OS=Arabidopsis thaliana (Mouse-ear cress) PE=2 SV=1	Ribosomal protein S25 family protein {ECO:0000313|EMBL:EOX97976.1} OS=Theobroma cacao (Cacao) PE=4 SV=1	40S ribosomal S25-4 -like protein [Gossypium arboreum]
Ghir_A07G006760.1	1423	0.430603	UP	1.24372e-50	0.632426	UP	5.74e-96	0.460337	Up	3.5e-62	--	K14753|0|tcc:TCM_012580|Transducin/WD40 repeat-like superfamily protein; K14753 guanine nucleotide-binding protein subunit beta-2-like 1 protein (A)	[T]	Signal transduction mechanisms	WD domain, G-beta repeat	Guanine nucleotide-binding protein subunit beta-like protein GN=GB1 OS=Medicago sativa (Alfalfa) PE=2 SV=1	Transducin/WD40 repeat-like superfamily protein {ECO:0000313|EMBL:EOY21197.1} OS=Theobroma cacao (Cacao) PE=4 SV=1	Guanine nucleotide-binding protein subunit beta-like protein [Gossypium arboreum]
Ghir_D10G009580.1	1239	0.401609	UP	1.01157e-44	0.527197	UP	1.14e-75	0.608955	Up	7.05e-112	Molecular Function: RNA binding (GO:0003723);; Molecular Function: structural constituent of ribosome (GO:0003735);; Cellular Component: vacuole (GO:0005773);; Cellular Component: plasma membrane (GO:0005886);; Biological Process: translation (GO:0006412);; Cellular Component: cytosolic large ribosomal subunit (GO:0022625);;	K02938|0|tcc:TCM_000226|Ribosomal protein L2 family; K02938 large subunit ribosomal protein L8e (A)	[J]	Translation, ribosomal structure and biogenesis	Ribosomal Proteins L2, C-terminal domain	60S ribosomal protein L8-3 OS=Arabidopsis thaliana (Mouse-ear cress) PE=1 SV=2	Ribosomal protein L2 family {ECO:0000313|EMBL:EOX90882.1} OS=Theobroma cacao (Cacao) PE=4 SV=1	60S ribosomal L8-3 -like protein [Gossypium arboreum]
Ghir_D04G013890.1	2407	1.09687	UP	0	0.682464	UP	1.31e-236	0.0990456	Up	1.53e-06	Molecular Function: anthranilate N-benzoyltransferase activity (GO:0047672);;	--	--	--	Transferase family	BAHD acyltransferase DCR GN=MRO11.2 OS=Arabidopsis thaliana (Mouse-ear cress) PE=2 SV=1	HXXXD-type acyl-transferase family protein {ECO:0000313|EMBL:EOY07277.1} OS=Theobroma cacao (Cacao) PE=4 SV=1	HXXXD-type acyl-transferase family protein [Theobroma cacao]
Ghir_D04G005260.1	1298	0.676071	UP	6.86885e-106	0.641716	UP	7.22e-91	0.575811	Up	9.81e-91	Molecular Function: structural constituent of ribosome (GO:0003735);; Biological Process: translation (GO:0006412);; Cellular Component: small ribosomal subunit (GO:0015935);; Molecular Function: rRNA binding (GO:0019843);;	K02997|3.13494e-140|tcc:TCM_013934|Ribosomal protein S4; K02997 small subunit ribosomal protein S9e (A)	[J]	Translation, ribosomal structure and biogenesis	Ribosomal protein S4/S9 N-terminal domain	40S ribosomal protein S9-2 GN=RPS9C OS=Arabidopsis thaliana (Mouse-ear cress) PE=2 SV=1	Ribosomal protein S4 {ECO:0000313|EMBL:EOY21796.1} OS=Theobroma cacao (Cacao) PE=3 SV=1	40S ribosomal S9-2 -like protein [Gossypium arboreum]
Ghir_A11G034750.1	2068	0.99229	UP	3.40048e-200	1.48754	UP	0	1.23224	Up	6.58e-234	--	--	--	--	--	--	IQ calmodulin-binding motif family protein {ECO:0000313|EMBL:EOY08175.1} OS=Theobroma cacao (Cacao) PE=4 SV=1	Lysine--tRNA ligase [Gossypium arboreum]
Ghir_A05G002590.1	1616	0.646607	UP	1.28238e-79	1.20073	UP	1.62e-260	0.657123	Up	2.46e-89	Cellular Component: intracellular (GO:0005622);; Biological Process: transcription, DNA-templated (GO:0006351);; Biological Process: response to auxin (GO:0009733);; Biological Process: flower development (GO:0009908);; Biological Process: regulation of gene expression (GO:0010468);; Biological Process: regulation of primary metabolic process (GO:0080090);; Biological Process: regulation of cellu…	K14484|6.15949e-172|tcc:TCM_037837|Phytochrome-associated protein 2 isoform 1; K14484 auxin-responsive protein IAA (A)	--	--	AUX/IAA family	Auxin-responsive protein IAA27 GN=F19B15.110 OS=Arabidopsis thaliana (Mouse-ear cress) PE=1 SV=1	Auxin-responsive protein {ECO:0000256|RuleBase:RU004549} OS=Theobroma cacao (Cacao) PE=3 SV=1	Auxin-responsive IAA27 -like protein [Gossypium arboreum]
Ghir_A08G010990.1	1205	0.522136	UP	2.32293e-42	1.21755	UP	3.52e-195	0.860707	Up	3.27e-126	Biological Process: polysaccharide biosynthetic process (GO:0000271);; Cellular Component: vacuole (GO:0005773);; Molecular Function: carbon-monoxide oxygenase activity (GO:0008805);; Cellular Component: chloroplast (GO:0009507);; Biological Process: multidimensional cell growth (GO:0009825);; Biological Process: cell tip growth (GO:0009932);; Biological Process: regulation of hormone levels (GO:…	K08360|1.58141e-125|pop:POPTR_0012s13210g|POPTRDRAFT_662338; hypothetical protein; K08360 cytochrome b-561 (A)	[C]	Energy production and conversion	Eukaryotic cytochrome b561	Transmembrane ascorbate ferrireductase 1 GN=At4g25570 OS=Arabidopsis thaliana (Mouse-ear cress) PE=1 SV=1	Uncharacterized protein {ECO:0000313|EMBL:KDP22285.1} OS=Jatropha curcas (Barbados nut) PE=4 SV=1	PREDICTED: transmembrane ascorbate ferrireductase 1 [Sesamum indicum]
Ghir_A09G014700.1	1637	0.574991	UP	1.42105e-135	0.533383	UP	2.17e-115	0.399218	Up	1.05e-56	Cellular Component: peroxisomal matrix (GO:0005782);; Cellular Component: plasma membrane (GO:0005886);; Cellular Component: chloroplast (GO:0009507);; Molecular Function: monodehydroascorbate reductase (NADH) activity (GO:0016656);; Biological Process: response to cadmium ion (GO:0046686);; Cellular Component: apoplast (GO:0048046);; Molecular Function: flavin adenine dinucleotide binding (GO:00…	K08232|0|tcc:TCM_022506|Monodehydroascorbate reductase, seedling isozyme; K08232 monodehydroascorbate reductase (NADH) [EC:1.6.5.4] (A)	[R]	General function prediction only	Pyridine nucleotide-disulphide oxidoreductase	Monodehydroascorbate reductase OS=Solanum lycopersicum (Tomato) PE=1 SV=1	Monodehydroascorbate reductase, seedling isozyme {ECO:0000313|EMBL:EOY08173.1} OS=Theobroma cacao (Cacao) PE=4 SV=1	Monodehydroascorbate reductase, seedling isozyme [Theobroma cacao]
Ghir_D03G001840.1	974	1.61962	UP	2.09879e-178	1.25842	UP	3.93e-93	0.463917	Up	1.15e-15	--	--	[S]	Function unknown	Cysteine-rich secretory protein family	STS14 protein (Precursor) GN=STS14 OS=Solanum tuberosum (Potato) PE=2 SV=1	CAP {ECO:0000313|EMBL:EOX91243.1} OS=Theobroma cacao (Cacao) PE=4 SV=1	CAP [Theobroma cacao]
Ghir_D05G004620.1	1795	2.50242	UP	0	4.01443	UP	0	2.39618	Up	0	Biological Process: cell differentiation (GO:0030154);;	--	[S]	Function unknown	Ndr family	Pollen-specific protein SF21 GN=SF21 OS=Helianthus annuus (Common sunflower) PE=2 SV=1	N-MYC downregulated-like 2 isoform 1 {ECO:0000313|EMBL:EOY29877.1} OS=Theobroma cacao (Cacao) PE=4 SV=1	Pollen-specific SF21 [Gossypium arboreum]
Ghir_D11G015260.1	1222	2.81297	UP	0	3.10371	UP	0	2.71308	Up	0	--	--	--	--	Probable lipid transfer	Putative lipid-transfer protein DIR1 (Precursor) GN=DIR1 OS=Arabidopsis thaliana (Mouse-ear cress) PE=1 SV=1	Defective in induced resistance 1 protein {ECO:0000313|EMBL:EOX93761.1} OS=Theobroma cacao (Cacao) PE=4 SV=1	Putative lipid-transfer DIR1 -like protein [Gossypium arboreum]
Ghir_D09G006240.1	1091	1.17776	UP	1.09278e-170	1.09013	UP	6.17e-108	1.05866	Up	1.86e-116	Cellular Component: endoplasmic reticulum (GO:0005783);;	--	--	--	HR-like lesion-inducing	--	HR-like lesion-inducing protein-related isoform 1 {ECO:0000313|EMBL:EOY05981.1} OS=Theobroma cacao (Cacao) PE=4 SV=1	Protein phosphatase 1 regulatory subunit 42 [Gossypium arboreum]
Ghir_A13G006880.1	--	--	--	--	0.0080698	UP	0.160104	-0.404954	Down	7.62e-117	Cellular Component: Golgi apparatus (GO:0005794);; Cellular Component: cytosol (GO:0005829);; Cellular Component: plant-type cell wall (GO:0009505);; Cellular Component: plasmodesma (GO:0009506);; Cellular Component: chloroplast (GO:0009507);; Biological Process: response to arsenic-containing substance (GO:0046685);;	--	--	--	Phosphate-induced protein 1 conserved region	Protein EXORDIUM-like 2 (Precursor) GN=EXL2 OS=Arabidopsis thaliana (Mouse-ear cress) PE=2 SV=1	EXORDIUM like 2 {ECO:0000313|EMBL:EOX98745.1} OS=Theobroma cacao (Cacao) PE=4 SV=1	EXORDIUM like 2 [Theobroma cacao]
Ghir_D05G007410.1	874	1.58717	UP	6.16386e-72	2.17984	UP	2.51e-248	2.08232	Up	0	--	--	--	--	--	--	Uncharacterized protein {ECO:0000313|EMBL:EOY32903.1} OS=Theobroma cacao (Cacao) PE=4 SV=1	Uncharacterized protein TCM_040927 [Theobroma cacao]
Ghir_D01G019830.1	2070	-2.54137	Down	0	-2.30662	Down	0	-2.7134	Down	0	Molecular Function: protein disulfide isomerase activity (GO:0003756);; Molecular Function: dolichyl-diphosphooligosaccharide-protein glycotransferase activity (GO:0004579);; Cellular Component: endoplasmic reticulum lumen (GO:0005788);; Biological Process: protein folding (GO:0006457);; Biological Process: glycerol ether metabolic process (GO:0006662);; Molecular Function: electron carrier activ…	K09580|0|tcc:TCM_035146|PDI-like 1-1 isoform 1; K09580 protein disulfide-isomerase A1 [EC:5.3.4.1] (A)	[O]	Posttranslational modification, protein turnover, chaperones	Thioredoxin	Protein disulfide-isomerase (Precursor) OS=Ricinus communis (Castor bean) PE=2 SV=1	Protein disulfide-isomerase {ECO:0000256|RuleBase:RU361130} OS=Gossypium hirsutum (Upland cotton) PE=3 SV=1	putative protein disulfide isomerase [Gossypium hirsutum]
Ghir_A03G018600.4	1477	1.18868	UP	1.23761e-225	1.11501	UP	5.72e-169	1.02431	Up	2.95e-144	--	--	--	--	--	--	--	--
Ghir_A06G000790.1	1680	2.5171	UP	0	2.28123	UP	0	2.14033	Up	0	Biological Process: flavonoid biosynthetic process (GO:0009813);; Biological Process: cellular metabolic process (GO:0044237);; Molecular Function: dihydrokaempferol 4-reductase activity (GO:0045552);; Molecular Function: flavanone 4-reductase activity (GO:0047890);; Molecular Function: coenzyme binding (GO:0050662);; Biological Process: oxidation-reduction process (GO:0055114);;	K13082|0|tcc:TCM_034078|Dihydroflavonol-4-reductase; K13082 bifunctional dihydroflavonol 4-reductase/flavanone 4-reductase [EC:1.1.1.219 1.1.1.234] (A)	[V]	Defense mechanisms	NAD dependent epimerase/dehydratase family	Bifunctional dihydroflavonol 4-reductase/flavanone 4-reductase GN=DFR OS=Malus domestica (Apple) PE=1 SV=1	Dihydroflavonol-4-reductase {ECO:0000313|EMBL:EOY14811.1} OS=Theobroma cacao (Cacao) PE=4 SV=1	Dihydroflavonol-4-reductase [Theobroma cacao]
Ghir_A10G015790.5	1896	-2.37466	Down	0	-1.8937	Down	0	-2.23434	Down	0	--	--	--	--	--	--	--	--
Ghir_D01G007980.1	2823	0.950226	UP	0	1.09221	UP	0	0.865452	Up	1.04e-236	Biological Process: glycerol metabolic process (GO:0006071);; Biological Process: lipid metabolic process (GO:0006629);; Molecular Function: glycerophosphodiester phosphodiesterase activity (GO:0008889);;	--	[C]	Energy production and conversion	Glycerophosphoryl diester phosphodiesterase family	Glycerophosphodiester phosphodiesterase GDPDL4 {ECO:0000305} (Precursor) GN=MTE17.19 OS=Arabidopsis thaliana (Mouse-ear cress) PE=1 SV=1	PLC-like phosphodiesterase family protein, putative isoform 1 {ECO:0000313|EMBL:EOY12177.1} OS=Theobroma cacao (Cacao) PE=4 SV=1	putative glycerophosphoryl diester phosphodiesterase 1 -like protein [Gossypium arboreum]
Ghir_D01G014640.1	1395	1.56232	UP	8.73346e-229	2.82777	UP	0	3.95703	Up	0	Biological Process: tryptophan catabolic process (GO:0006569);; Biological Process: indoleacetic acid biosynthetic process (GO:0009684);; Biological Process: glucosinolate biosynthetic process (GO:0019761);; Biological Process: defense response to bacterium (GO:0042742);; Molecular Function: indole-3-acetate beta-glucosyltransferase activity (GO:0047215);; Molecular Function: thiohydroximate beta…	K11820|0|tcc:TCM_010198|UDP-glucosyl transferase 74B1; K11820 N-hydroxythioamide S-beta-glucosyltransferase [EC:2.4.1.195] (A)	[GC]	--	UDP-glucoronosyl and UDP-glucosyl transferase	UDP-glycosyltransferase 74B1 GN=UGT74B1 OS=Arabidopsis thaliana (Mouse-ear cress) PE=1 SV=1	UDP-glucosyl transferase 74B1 {ECO:0000313|EMBL:EOY00346.1} OS=Theobroma cacao (Cacao) PE=3 SV=1	UDP-glucosyl transferase 74B1 [Theobroma cacao]
Ghir_D11G009570.2	2677	0.991207	UP	0	1.27286	UP	0	0.880282	Up	7.18e-234	--	--	--	--	--	--	--	--
Ghir_A06G014280.1	1383	1.15804	UP	2.69938e-134	2.246	UP	1.4e-287	2.0827	Up	1.14e-242	Molecular Function: GTP binding (GO:0005525);; Biological Process: small GTPase mediated signal transduction (GO:0007264);; Biological Process: protein transport (GO:0015031);; Molecular Function: hydrolase activity (GO:0016787);;	K07904|3.09556e-156|tcc:TCM_029653|RAB GTPase A1C; K07904 Ras-related protein Rab-11A (A)	[U]	Intracellular trafficking, secretion, and vesicular transport	Ras family	Ras-related protein RABA1c GN=RABA1C OS=Arabidopsis thaliana (Mouse-ear cress) PE=2 SV=1	RAB GTPase A1C {ECO:0000313|EMBL:EOY27943.1} OS=Theobroma cacao (Cacao) PE=3 SV=1	Ras-related RABA1c -like protein [Gossypium arboreum]
Ghir_D12G018010.2	1511	1.10686	UP	1.77424e-154	1.61506	UP	0	1.54497	Up	0	--	--	--	--	--	--	--	--
Ghir_D09G010710.1	2388	1.56897	UP	0	1.8732	UP	0	1.66351	Up	0	Biological Process: carbohydrate metabolic process (GO:0005975);; Molecular Function: beta-glucosidase activity (GO:0008422);;	K05349|0|cit:102614874|lysosomal beta glucosidase-like; K05349 beta-glucosidase [EC:3.2.1.21] (A)	--	--	Glycosyl hydrolase family 3 N terminal domain	Alpha-L-arabinofuranosidase (Precursor) OS=Medicago sativa subsp. varia (Alfalfa) PE=2 SV=1	Beta-D-glucosidase {ECO:0000313|EMBL:AAQ17461.1} OS=Gossypium hirsutum (Upland cotton) PE=2 SV=1	beta-D-glucosidase [Gossypium hirsutum]
Ghir_A05G016240.1	1660	1.79381	UP	0	1.45815	UP	1.37e-236	1.37867	Up	4.21e-237	Biological Process: very long-chain fatty acid metabolic process (GO:0000038);; Molecular Function: carboxylic ester hydrolase activity (GO:0004091);; Biological Process: cuticle development (GO:0042335);;	--	--	--	GDSL-like Lipase/Acylhydrolase	GDSL esterase/lipase At5g45950 (Precursor) GN=At5g45950 OS=Arabidopsis thaliana (Mouse-ear cress) PE=2 SV=1	GDSL-like Lipase/Acylhydrolase superfamily protein, putative isoform 1 {ECO:0000313|EMBL:EOY28110.1} OS=Theobroma cacao (Cacao) PE=4 SV=1	hypothetical protein F383_10020 [Gossypium arboreum]
Ghir_D08G025000.1	2196	1.0288	UP	1.13602e-260	1.1031	UP	4.53e-275	1.05807	Up	1.3e-240	Molecular Function: nucleotide binding (GO:0000166);; Biological Process: mRNA splicing, via spliceosome (GO:0000398);; Molecular Function: RNA binding (GO:0003723);;	--	[R]	General function prediction only	RNA recognition motif. (a.k.a. RRM, RBD, or RNP domain)	UBP1-associated proteins 1A GN=UBA1A OS=Arabidopsis thaliana (Mouse-ear cress) PE=1 SV=2	RNA-binding family protein isoform 2 {ECO:0000313|EMBL:EOY16927.1} (Fragment) OS=Theobroma cacao (Cacao) PE=4 SV=1	RNA-binding 38 [Gossypium arboreum]
Ghir_A03G009160.1	1800	0.818997	UP	5.31112e-113	1.81049	UP	0	1.49057	Up	0	Cellular Component: vacuole (GO:0005773);; Biological Process: proteolysis (GO:0006508);; Molecular Function: cysteine-type peptidase activity (GO:0008234);;	K01373|0|tcc:TCM_034140|Papain family cysteine protease; K01373 cathepsin F [EC:3.4.22.41] (A)	[O]	Posttranslational modification, protein turnover, chaperones	Papain family cysteine protease	Cysteine proteinase RD19a (Precursor) GN=RD19A OS=Arabidopsis thaliana (Mouse-ear cress) PE=2 SV=1	Papain family cysteine protease {ECO:0000313|EMBL:EOY14897.1} OS=Theobroma cacao (Cacao) PE=3 SV=1	Cysteinease RD19a -like protein [Gossypium arboreum]
Ghir_A03G005760.1	1600	1.9614	UP	3.8582e-204	1.23026	UP	4.04e-187	2.53091	Up	0	Molecular Function: nucleotide binding (GO:0000166);; Molecular Function: nucleic acid binding (GO:0003676);;	--	[K]	Transcription	RNA recognition motif. (a.k.a. RRM, RBD, or RNP domain)	Serine/arginine-rich splicing factor SR45a GN=F22G5.31 OS=Arabidopsis thaliana (Mouse-ear cress) PE=1 SV=1	RNA-binding family protein isoform 4 {ECO:0000313|EMBL:EOY33816.1} OS=Theobroma cacao (Cacao) PE=4 SV=1	RNA-binding family protein isoform 4 [Theobroma cacao]
Ghir_D05G028380.1	758	0.664392	UP	2.47993e-55	0.68114	UP	2.77e-49	0.562749	Up	3.93e-40	Molecular Function: structural constituent of ribosome (GO:0003735);; Cellular Component: ribosome (GO:0005840);; Biological Process: translation (GO:0006412);;	K02976|4.681e-84|tcc:TCM_045541|40S ribosomal protein S26-2; K02976 small subunit ribosomal protein S26e (A)	[J]	Translation, ribosomal structure and biogenesis	Ribosomal protein S26e	40S ribosomal protein S26-1 GN=RPS26A OS=Arabidopsis thaliana (Mouse-ear cress) PE=2 SV=2	40S ribosomal protein S26-2 {ECO:0000313|EMBL:EOY20153.1} OS=Theobroma cacao (Cacao) PE=4 SV=1	40S ribosomal S26-3 -like protein [Gossypium arboreum]
Ghir_D10G019880.1	1914	0.900759	UP	3.05038e-61	1.39566	UP	2.35e-247	1.92654	Up	0	Cellular Component: extracellular region (GO:0005576);; Biological Process: syncytium formation (GO:0006949);; Biological Process: plant-type cell wall organization (GO:0009664);; Cellular Component: membrane (GO:0016020);;	--	--	--	Pollen allergen	Expansin-A8 (Precursor) GN=T2P4.4 OS=Arabidopsis thaliana (Mouse-ear cress) PE=2 SV=1	Alpha-expansin 2 {ECO:0000313|EMBL:ABB59694.1} OS=Gossypium hirsutum (Upland cotton) PE=2 SV=1	Expansin-A8 -like protein [Gossypium arboreum]
Ghir_D09G017050.1	1084	0.776211	UP	4.81226e-100	0.975172	UP	7.92e-132	0.554262	Up	6.98e-46	Molecular Function: structural constituent of ribosome (GO:0003735);; Cellular Component: ribosome (GO:0005840);; Biological Process: translation (GO:0006412);; Molecular Function: rRNA binding (GO:0019843);;	K02987|0|tcc:TCM_021610|Ribosomal protein S4 (RPS4A) family protein; K02987 small subunit ribosomal protein S4e (A)	[J]	Translation, ribosomal structure and biogenesis	Ribosomal family S4e	40S ribosomal protein S4 GN=RPS4 OS=Gossypium hirsutum (Upland cotton) PE=2 SV=1	40S ribosomal protein S4 {ECO:0000256|PIRNR:PIRNR002116} OS=Theobroma cacao (Cacao) PE=3 SV=1	40S ribosomal S4 [Gossypium arboreum]
Ghir_D05G000250.1	552	2.57082	UP	3.74025e-118	3.19108	UP	4.46e-119	2.47637	Up	5.28e-92	--	--	--	--	Probable lipid transfer	Protein YLS3 (Precursor) GN=YLS3 OS=Arabidopsis thaliana (Mouse-ear cress) PE=2 SV=1	Bifunctional inhibitor/lipid-transfer protein/seed storage 2S albumin superfamily protein, putative {ECO:0000313|EMBL:EOY32353.1} OS=Theobroma cacao (Cacao) PE=4 SV=1	hypothetical protein F383_24909 [Gossypium arboreum]
Ghir_D05G014500.1	1632	2.26306	UP	0	2.23469	UP	0	2.06135	Up	0	Molecular Function: nucleotide binding (GO:0000166);; Biological Process: response to UV (GO:0009411);; Biological Process: response to wounding (GO:0009611);; Biological Process: response to fungus (GO:0009620);; Biological Process: phenylpropanoid biosynthetic process (GO:0009699);; Molecular Function: 4-coumarate-CoA ligase activity (GO:0016207);; Molecular Function: Photinus-luciferin 4-monoo…	K01904|0|tcc:TCM_029272|4-coumarate:CoA ligase 2 isoform 1; K01904 4-coumarate--CoA ligase [EC:6.2.1.12] (A)	[I]	Lipid transport and metabolism	AMP-binding enzyme	4-coumarate--CoA ligase 1 GN=4CL1 OS=Nicotiana tabacum (Common tobacco) PE=2 SV=1	4-coumarate:CoA ligase 2 isoform 1 {ECO:0000313|EMBL:EOY27424.1} OS=Theobroma cacao (Cacao) PE=4 SV=1	4-coumarate--CoA ligase 1 [Gossypium arboreum]
Ghir_A05G011770.1	3099	1.44757	UP	0	1.45461	UP	0	1.04607	Up	1.39e-295	Molecular Function: ATP binding (GO:0005524);; Biological Process: ATP hydrolysis coupled proton transport (GO:0015991);; Cellular Component: proton-transporting V-type ATPase, V1 domain (GO:0033180);; Biological Process: ATP metabolic process (GO:0046034);; Molecular Function: proton-transporting ATPase activity, rotational mechanism (GO:0046961);;	K02145|0|tcc:TCM_027786|Vacuolar ATP synthase subunit A isoform 1; K02145 V-type H+-transporting ATPase subunit A [EC:3.6.3.14] (A)	[C]	Energy production and conversion	ATP synthase alpha/beta family, nucleotide-binding domain	V-type proton ATPase catalytic subunit A GN=CVA69.24 OS=Gossypium hirsutum (Upland cotton) PE=2 SV=1	Vacuolar H+-ATPase catalytic subunit {ECO:0000313|EMBL:AAC17840.1} OS=Gossypium hirsutum (Upland cotton) PE=2 SV=2	vacuolar H+-ATPase catalytic subunit [Gossypium hirsutum]
Ghir_D10G006370.1	2999	1.67117	UP	0	1.44648	UP	0	1.21181	Up	0	Biological Process: alcohol metabolic process (GO:0006066);; Molecular Function: choline dehydrogenase activity (GO:0008812);; Molecular Function: mandelonitrile lyase activity (GO:0046593);; Molecular Function: flavin adenine dinucleotide binding (GO:0050660);; Biological Process: oxidation-reduction process (GO:0055114);;	K15403|0|tcc:TCM_029058|Glucose-methanol-choline (GMC) oxidoreductase family protein; K15403 fatty acid omega-hydroxy dehydrogenase [EC:1.1.-.-] (A)	[R]	General function prediction only	GMC oxidoreductase	Protein HOTHEAD (Precursor) GN=F3N23.17 OS=Arabidopsis thaliana (Mouse-ear cress) PE=1 SV=1	Glucose-methanol-choline (GMC) oxidoreductase family protein {ECO:0000313|EMBL:EOY27135.1} OS=Theobroma cacao (Cacao) PE=3 SV=1	Protein HOTHEAD -like protein [Gossypium arboreum]
Ghir_D05G011530.1	2515	0.942739	UP	6.65173e-262	1.13076	UP	0	0.905552	Up	2.16e-221	Molecular Function: ATP binding (GO:0005524);; Biological Process: ATP hydrolysis coupled proton transport (GO:0015991);; Cellular Component: proton-transporting V-type ATPase, V1 domain (GO:0033180);; Biological Process: ATP metabolic process (GO:0046034);; Molecular Function: proton-transporting ATPase activity, rotational mechanism (GO:0046961);;	K02145|0|tcc:TCM_027786|Vacuolar ATP synthase subunit A isoform 1; K02145 V-type H+-transporting ATPase subunit A [EC:3.6.3.14] (A)	[C]	Energy production and conversion	ATP synthase alpha/beta family, nucleotide-binding domain	V-type proton ATPase catalytic subunit A GN=CVA69.24 OS=Gossypium hirsutum (Upland cotton) PE=2 SV=1	Vacuolar H+-ATPase catalytic subunit {ECO:0000313|EMBL:AAC17840.1} OS=Gossypium hirsutum (Upland cotton) PE=2 SV=2	vacuolar H+-ATPase catalytic subunit [Gossypium hirsutum]
Ghir_A12G016730.1	1161	1.4403	UP	3.71698e-164	1.98657	UP	7.89e-195	1.85201	Up	4.8e-169	--	--	--	--	Protein of unknown function (DUF2781)	--	Transmembrane protein 97 {ECO:0000313|EMBL:EOY01450.1} OS=Theobroma cacao (Cacao) PE=4 SV=1	Transmembrane 97 [Gossypium arboreum]
Ghir_D05G021900.1	1263	0.91885	UP	2.58765e-104	1.01885	UP	6.86e-122	1.23705	Up	6.14e-233	Molecular Function: GTPase activity (GO:0003924);; Molecular Function: structural constituent of cytoskeleton (GO:0005200);; Molecular Function: GTP binding (GO:0005525);; Cellular Component: cytoplasm (GO:0005737);; Cellular Component: microtubule (GO:0005874);; Biological Process: obsolete GTP catabolic process (GO:0006184);; Biological Process: microtubule-based process (GO:0007017);; Biologic…	K07374|0|tcc:TCM_034607|Tubulin alpha-2 chain; K07374 tubulin alpha (A)	[Z]	Cytoskeleton	Tubulin/FtsZ family, GTPase domain	Tubulin alpha-4 chain OS=Gossypium hirsutum (Upland cotton) PE=2 SV=1	Alpha-tubulin 10 {ECO:0000313|EMBL:ACM89777.1} OS=Gossypium hirsutum (Upland cotton) PE=2 SV=1	alpha-tubulin [Gossypium hirsutum]
Ghir_D09G021360.1	1577	1.11527	UP	0	0.80268	UP	2.88e-152	0.411839	Up	7.16e-48	Molecular Function: ribokinase activity (GO:0004747);; Cellular Component: plasma membrane (GO:0005886);; Biological Process: D-ribose metabolic process (GO:0006014);; Biological Process: phosphorylation (GO:0016310);;	K00847|0|tcc:TCM_020017|PfkB-like carbohydrate kinase family protein; K00847 fructokinase [EC:2.7.1.4] (A)	[G]	Carbohydrate transport and metabolism	pfkB family carbohydrate kinase	Fructokinase-2 GN=FRK2 OS=Solanum lycopersicum (Tomato) PE=1 SV=2	FRK2 {ECO:0000313|EMBL:AFN08698.1} OS=Gossypium herbaceum (Levant cotton) PE=2 SV=1	FRK2 [Gossypium herbaceum]
Ghir_A01G014500.1	414	-0.494977	Down	1.10995e-10	-1.36485	Down	1.17e-62	-0.897732	Down	2.32e-22	--	--	[R]	General function prediction only	--	Uncharacterized protein At4g22758 GN=At4g22758 OS=Arabidopsis thaliana (Mouse-ear cress) PE=2 SV=1	Uncharacterized protein {ECO:0000313|EMBL:EOX92144.1} OS=Theobroma cacao (Cacao) PE=4 SV=1	hypothetical protein F383_02623 [Gossypium arboreum]
Ghir_D12G010210.2	918	1.55076	UP	2.31219e-83	2.79227	UP	1.37e-306	2.56162	Up	0	--	--	--	--	--	--	--	--
Ghir_A03G013970.2	601	0.269654	UP	3.39532e-10	0.616272	UP	1.17e-42	0.363301	Up	3.04e-17	--	--	--	--	--	--	--	--
Ghir_A05G001250.1	1551	1.35713	UP	3.41347e-280	1.20455	UP	4.28e-205	0.665695	Up	4.2e-81	Biological Process: metabolic process (GO:0008152);; Molecular Function: Mo-molybdopterin cofactor sulfurase activity (GO:0008265);; Molecular Function: molybdenum ion binding (GO:0030151);; Molecular Function: pyridoxal phosphate binding (GO:0030170);;	--	[R]	General function prediction only	MOSC N-terminal beta barrel domain	Molybdenum cofactor sulfurase {ECO:0000255|HAMAP-Rule:MF_03050} GN=P0686E06.35 OS=Oryza sativa subsp. japonica (Rice) PE=2 SV=2	Molybdenum cofactor sulfurase family protein isoform 1 {ECO:0000313|EMBL:EOY31299.1} OS=Theobroma cacao (Cacao) PE=4 SV=1	MOSC domain-containing 2, mitochondrial [Gossypium arboreum]
Ghir_D13G006550.1	1690	1.2894	UP	5.79374e-223	1.27465	UP	5.92e-193	1.39176	Up	1.77e-258	Molecular Function: hydrolase activity, hydrolyzing O-glycosyl compounds (GO:0004553);; Cellular Component: cell wall (GO:0005618);; Biological Process: cellular glucan metabolic process (GO:0006073);; Biological Process: regulation of meristem growth (GO:0010075);; Molecular Function: xyloglucan:xyloglucosyl transferase activity (GO:0016762);; Cellular Component: apoplast (GO:0048046);;	K08235|0|tcc:TCM_007818|Xyloglucan endotransglucosylase/hydrolase 4 isoform 1; K08235 xyloglucan:xyloglucosyl transferase [EC:2.4.1.207] (A)	--	--	Glycosyl hydrolases family 16	Xyloglucan endotransglucosylase/hydrolase protein 9 (Precursor) GN=F4C21.14 OS=Arabidopsis thaliana (Mouse-ear cress) PE=2 SV=2	Xyloglucan endotransglucosylase/hydrolase {ECO:0000256|RuleBase:RU361120} OS=Theobroma cacao (Cacao) PE=3 SV=1	Xyloglucan endotransglucosylase/hydrolase 9 -like protein [Gossypium arboreum]
[truncated: 3,051 more rows]

## Sheet: Table S4b_module blue
Table S4b The genes in module blue
GeneID	length	log2Ratio(MSPms/MPms)	Up-Down-Regulation(MSPms/MPms)	q-value(Storey et al. 2003)	log2Ratio(MSTds/MTds)	Up-Down-Regulation(MSTds/MTds)	q-value(Storey et al. 2003)	log2Ratio(MSMs/MMs)	Up-Down-Regulation(MSMs/MMs)	q-value(Storey et al. 2003)	GO_annotation	KEGG_annotation	KOG_class	KOG_class_annotation	Pfam_annotation	Swissprot_annotation	TrEMBL_annotation	nr_annotation
Ghir_A10G002080.1	1072	-1.66388	Down	0	-1.69048	Down	0	-1.66388	Down	0	--	--	--	--	Aluminium induced protein	Stem-specific protein TSJT1 GN=TSJT1 OS=Nicotiana tabacum (Common tobacco) PE=2 SV=1	Aluminum induced protein with YGL and LRDR motifs {ECO:0000313|EMBL:EOY28292.1} OS=Theobroma cacao (Cacao) PE=4 SV=1	Stem-specific TSJT1 [Gossypium arboreum]
[truncated: 1,414 more rows]

## Sheet: Table S4c_module green
Table S4c The genes in module green
[truncated: 360 more rows]
