# Supplementary material for: Using Transcriptome Analysis to Screen for Key Genes and Pathways Related to Cytoplasmic Male Sterility in Cotton (Gossypium hirsutum L.)
Source: Int J Mol Sci. 2019 Oct 16;20(20):5120. doi: 10.3390/ijms20205120 (PMC6830320; doi:10.3390/ijms20205120)
Supplement: Supplementary file 1 [file ijms-20-05120-s001.zip › ijms-602343-final-supplymentary/Supplementary Table S5a-f.major DEGs KEGG pathway associated with cytoplasmic male sterility.xlsx]

## Sheet: Table S9a_4 DEGs
Table S9a:4 DEGs in pentose and glucuronate interconversions
Genes	Pathway_level1	Pathway_level2	Pathway	PathwayID
Ghir_A02G007400.1	Metabolism	Carbohydrate metabolism	Pentose and glucuronate interconversions	ko00040
Ghir_A12G027490.1	Metabolism	Carbohydrate metabolism	Pentose and glucuronate interconversions	ko00040
Ghir_D11G024810.1	Metabolism	Carbohydrate metabolism	Pentose and glucuronate interconversions	ko00040
Ghir_D12G027520.1	Metabolism	Carbohydrate metabolism	Pentose and glucuronate interconversions	ko00040

## Sheet: Table S9b_67 DEGs
Table S9b:67 DEGs in starch and sucrose metabolism
Genes	Pathway_level1	Pathway_level2	Pathway	PathwayID
Ghir_A01G004100.1	Metabolism	Carbohydrate metabolism	Starch and sucrose metabolism	ko00500
Ghir_A01G019810.1	Metabolism	Carbohydrate metabolism	Starch and sucrose metabolism	ko00500
Ghir_A01G021100.1	Metabolism	Carbohydrate metabolism	Starch and sucrose metabolism	ko00500
Ghir_A03G001560.1	Metabolism	Carbohydrate metabolism	Starch and sucrose metabolism	ko00500
Ghir_A03G006910.1	Metabolism	Carbohydrate metabolism	Starch and sucrose metabolism	ko00500
Ghir_A03G012470.1	Metabolism	Carbohydrate metabolism	Starch and sucrose metabolism	ko00500
Ghir_A03G015760.1	Metabolism	Carbohydrate metabolism	Starch and sucrose metabolism	ko00500
Ghir_A03G021420.1	Metabolism	Carbohydrate metabolism	Starch and sucrose metabolism	ko00500
Ghir_A05G003740.1	Metabolism	Carbohydrate metabolism	Starch and sucrose metabolism	ko00500
Ghir_A05G019620.1	Metabolism	Carbohydrate metabolism	Starch and sucrose metabolism	ko00500
Ghir_A05G023280.1	Metabolism	Carbohydrate metabolism	Starch and sucrose metabolism	ko00500
Ghir_A05G043240.1	Metabolism	Carbohydrate metabolism	Starch and sucrose metabolism	ko00500
Ghir_A06G007070.1	Metabolism	Carbohydrate metabolism	Starch and sucrose metabolism	ko00500
Ghir_A07G001780.1	Metabolism	Carbohydrate metabolism	Starch and sucrose metabolism	ko00500
Ghir_A07G006870.1	Metabolism	Carbohydrate metabolism	Starch and sucrose metabolism	ko00500
Ghir_A07G017330.1	Metabolism	Carbohydrate metabolism	Starch and sucrose metabolism	ko00500
Ghir_A07G020930.1	Metabolism	Carbohydrate metabolism	Starch and sucrose metabolism	ko00500
Ghir_A07G021740.1	Metabolism	Carbohydrate metabolism	Starch and sucrose metabolism	ko00500
Ghir_A08G012630.1	Metabolism	Carbohydrate metabolism	Starch and sucrose metabolism	ko00500
Ghir_A08G016340.1	Metabolism	Carbohydrate metabolism	Starch and sucrose metabolism	ko00500
Ghir_A08G017980.1	Metabolism	Carbohydrate metabolism	Starch and sucrose metabolism	ko00500
Ghir_A09G008910.1	Metabolism	Carbohydrate metabolism	Starch and sucrose metabolism	ko00500
Ghir_A09G018740.1	Metabolism	Carbohydrate metabolism	Starch and sucrose metabolism	ko00500
Ghir_A09G020410.1	Metabolism	Carbohydrate metabolism	Starch and sucrose metabolism	ko00500
Ghir_A10G001010.1	Metabolism	Carbohydrate metabolism	Starch and sucrose metabolism	ko00500
Ghir_A10G012830.1	Metabolism	Carbohydrate metabolism	Starch and sucrose metabolism	ko00500
Ghir_A11G007950.1	Metabolism	Carbohydrate metabolism	Starch and sucrose metabolism	ko00500
Ghir_A12G021150.1	Metabolism	Carbohydrate metabolism	Starch and sucrose metabolism	ko00500
Ghir_A12G021160.1	Metabolism	Carbohydrate metabolism	Starch and sucrose metabolism	ko00500
Ghir_A12G023170.1	Metabolism	Carbohydrate metabolism	Starch and sucrose metabolism	ko00500
Ghir_A12G026410.1	Metabolism	Carbohydrate metabolism	Starch and sucrose metabolism	ko00500
Ghir_A13G020000.1	Metabolism	Carbohydrate metabolism	Starch and sucrose metabolism	ko00500
Ghir_A13G020010.1	Metabolism	Carbohydrate metabolism	Starch and sucrose metabolism	ko00500
Ghir_A13G020910.1	Metabolism	Carbohydrate metabolism	Starch and sucrose metabolism	ko00500
Ghir_A13G021370.1	Metabolism	Carbohydrate metabolism	Starch and sucrose metabolism	ko00500
Ghir_A13G022980.1	Metabolism	Carbohydrate metabolism	Starch and sucrose metabolism	ko00500
Ghir_D01G004160.1	Metabolism	Carbohydrate metabolism	Starch and sucrose metabolism	ko00500
Ghir_D01G011780.1	Metabolism	Carbohydrate metabolism	Starch and sucrose metabolism	ko00500
Ghir_D01G022660.1	Metabolism	Carbohydrate metabolism	Starch and sucrose metabolism	ko00500
Ghir_D02G017040.1	Metabolism	Carbohydrate metabolism	Starch and sucrose metabolism	ko00500
Ghir_D02G022900.1	Metabolism	Carbohydrate metabolism	Starch and sucrose metabolism	ko00500
Ghir_D03G011880.1	Metabolism	Carbohydrate metabolism	Starch and sucrose metabolism	ko00500
Ghir_D03G011890.1	Metabolism	Carbohydrate metabolism	Starch and sucrose metabolism	ko00500
Ghir_D04G011250.1	Metabolism	Carbohydrate metabolism	Starch and sucrose metabolism	ko00500
Ghir_D05G020680.1	Metabolism	Carbohydrate metabolism	Starch and sucrose metabolism	ko00500
Ghir_D05G023150.1	Metabolism	Carbohydrate metabolism	Starch and sucrose metabolism	ko00500
Ghir_D05G025280.1	Metabolism	Carbohydrate metabolism	Starch and sucrose metabolism	ko00500
Ghir_D06G007260.1	Metabolism	Carbohydrate metabolism	Starch and sucrose metabolism	ko00500
Ghir_D06G022450.1	Metabolism	Carbohydrate metabolism	Starch and sucrose metabolism	ko00500
Ghir_D07G008540.1	Metabolism	Carbohydrate metabolism	Starch and sucrose metabolism	ko00500
Ghir_D07G021050.1	Metabolism	Carbohydrate metabolism	Starch and sucrose metabolism	ko00500
Ghir_D08G013300.1	Metabolism	Carbohydrate metabolism	Starch and sucrose metabolism	ko00500
Ghir_D08G017190.1	Metabolism	Carbohydrate metabolism	Starch and sucrose metabolism	ko00500
Ghir_D08G018870.1	Metabolism	Carbohydrate metabolism	Starch and sucrose metabolism	ko00500
Ghir_D09G001040.1	Metabolism	Carbohydrate metabolism	Starch and sucrose metabolism	ko00500
Ghir_D09G008610.1	Metabolism	Carbohydrate metabolism	Starch and sucrose metabolism	ko00500
Ghir_D09G018300.1	Metabolism	Carbohydrate metabolism	Starch and sucrose metabolism	ko00500
Ghir_D10G006440.1	Metabolism	Carbohydrate metabolism	Starch and sucrose metabolism	ko00500
Ghir_D10G014910.1	Metabolism	Carbohydrate metabolism	Starch and sucrose metabolism	ko00500
Ghir_D10G018720.1	Metabolism	Carbohydrate metabolism	Starch and sucrose metabolism	ko00500
Ghir_D11G005480.1	Metabolism	Carbohydrate metabolism	Starch and sucrose metabolism	ko00500
Ghir_D11G024810.1	Metabolism	Carbohydrate metabolism	Starch and sucrose metabolism	ko00500
Ghir_D12G010240.1	Metabolism	Carbohydrate metabolism	Starch and sucrose metabolism	ko00500
Ghir_D12G021150.1	Metabolism	Carbohydrate metabolism	Starch and sucrose metabolism	ko00500
Ghir_D12G021160.1	Metabolism	Carbohydrate metabolism	Starch and sucrose metabolism	ko00500
Ghir_D13G020810.1	Metabolism	Carbohydrate metabolism	Starch and sucrose metabolism	ko00500
Ghir_D13G021050.1	Metabolism	Carbohydrate metabolism	Starch and sucrose metabolism	ko00500

## Sheet: Table S9c_42 DEGs
Table S9c:42 DEGs in galactose metabolism
Genes	Pathway_level1	Pathway_level2	Pathway	PathwayID
Ghir_A01G019810.1	Metabolism	Carbohydrate metabolism	Galactose metabolism	ko00052
Ghir_A01G020380.1	Metabolism	Carbohydrate metabolism	Galactose metabolism	ko00052
Ghir_A02G007400.1	Metabolism	Carbohydrate metabolism	Galactose metabolism	ko00052
Ghir_A03G018520.1	Metabolism	Carbohydrate metabolism	Galactose metabolism	ko00052
Ghir_A05G040680.1	Metabolism	Carbohydrate metabolism	Galactose metabolism	ko00052
Ghir_A06G007070.1	Metabolism	Carbohydrate metabolism	Galactose metabolism	ko00052
Ghir_A07G002520.1	Metabolism	Carbohydrate metabolism	Galactose metabolism	ko00052
Ghir_A08G017980.1	Metabolism	Carbohydrate metabolism	Galactose metabolism	ko00052
Ghir_A08G021350.1	Metabolism	Carbohydrate metabolism	Galactose metabolism	ko00052
Ghir_A09G008910.1	Metabolism	Carbohydrate metabolism	Galactose metabolism	ko00052
Ghir_A09G019870.1	Metabolism	Carbohydrate metabolism	Galactose metabolism	ko00052
Ghir_A09G020410.1	Metabolism	Carbohydrate metabolism	Galactose metabolism	ko00052
Ghir_A11G011570.1	Metabolism	Carbohydrate metabolism	Galactose metabolism	ko00052
Ghir_A12G021160.1	Metabolism	Carbohydrate metabolism	Galactose metabolism	ko00052
Ghir_A13G020000.1	Metabolism	Carbohydrate metabolism	Galactose metabolism	ko00052
Ghir_A13G020010.1	Metabolism	Carbohydrate metabolism	Galactose metabolism	ko00052
Ghir_A13G020910.1	Metabolism	Carbohydrate metabolism	Galactose metabolism	ko00052
Ghir_A13G022980.1	Metabolism	Carbohydrate metabolism	Galactose metabolism	ko00052
Ghir_D03G011890.1	Metabolism	Carbohydrate metabolism	Galactose metabolism	ko00052
Ghir_D05G002980.1	Metabolism	Carbohydrate metabolism	Galactose metabolism	ko00052
Ghir_D05G018090.1	Metabolism	Carbohydrate metabolism	Galactose metabolism	ko00052
Ghir_D06G007260.1	Metabolism	Carbohydrate metabolism	Galactose metabolism	ko00052
Ghir_D06G007400.1	Metabolism	Carbohydrate metabolism	Galactose metabolism	ko00052
Ghir_D07G002520.1	Metabolism	Carbohydrate metabolism	Galactose metabolism	ko00052
Ghir_D07G004960.1	Metabolism	Carbohydrate metabolism	Galactose metabolism	ko00052
Ghir_D07G014040.1	Metabolism	Carbohydrate metabolism	Galactose metabolism	ko00052
Ghir_D08G018870.1	Metabolism	Carbohydrate metabolism	Galactose metabolism	ko00052
Ghir_D08G022140.1	Metabolism	Carbohydrate metabolism	Galactose metabolism	ko00052
Ghir_D09G008610.1	Metabolism	Carbohydrate metabolism	Galactose metabolism	ko00052
Ghir_D09G019350.1	Metabolism	Carbohydrate metabolism	Galactose metabolism	ko00052
Ghir_D10G002770.1	Metabolism	Carbohydrate metabolism	Galactose metabolism	ko00052
Ghir_D10G006410.1	Metabolism	Carbohydrate metabolism	Galactose metabolism	ko00052
Ghir_D10G006440.1	Metabolism	Carbohydrate metabolism	Galactose metabolism	ko00052
Ghir_D11G005480.1	Metabolism	Carbohydrate metabolism	Galactose metabolism	ko00052
Ghir_D11G011540.1	Metabolism	Carbohydrate metabolism	Galactose metabolism	ko00052
Ghir_D11G024810.1	Metabolism	Carbohydrate metabolism	Galactose metabolism	ko00052
Ghir_D12G021160.1	Metabolism	Carbohydrate metabolism	Galactose metabolism	ko00052
Ghir_D13G006000.1	Metabolism	Carbohydrate metabolism	Galactose metabolism	ko00052
Ghir_D13G012490.1	Metabolism	Carbohydrate metabolism	Galactose metabolism	ko00052
Ghir_D13G019600.1	Metabolism	Carbohydrate metabolism	Galactose metabolism	ko00052
Ghir_D13G020810.1	Metabolism	Carbohydrate metabolism	Galactose metabolism	ko00052
Ghir_D13G021610.1	Metabolism	Carbohydrate metabolism	Galactose metabolism	ko00052

## Sheet: Table S9d_32 DEGs
Table S9d:32 DEGs in fatty acid biosynthesis and metabolism
Genes	Pathway_level1	Pathway_level2	Pathway	PathwayID
Ghir_A01G002360.1	Metabolism	Lipid metabolism	Fatty acid biosynthesis	ko00061
Ghir_A01G002360.1	Metabolism	Global and overview maps	Fatty acid metabolism	ko01212
Ghir_A01G017990.1	Metabolism	Lipid metabolism	Fatty acid biosynthesis	ko00061
Ghir_A01G017990.1	Metabolism	Global and overview maps	Fatty acid metabolism	ko01212
Ghir_A05G023990.1	Metabolism	Lipid metabolism	Fatty acid biosynthesis	ko00061
Ghir_A05G023990.1	Metabolism	Global and overview maps	Fatty acid metabolism	ko01212
Ghir_A05G027290.1	Metabolism	Lipid metabolism	Fatty acid biosynthesis	ko00061
Ghir_A05G027290.1	Metabolism	Global and overview maps	Fatty acid metabolism	ko01212
Ghir_A06G022450.1	Metabolism	Global and overview maps	Fatty acid metabolism	ko01212
Ghir_A07G013740.1	Metabolism	Lipid metabolism	Fatty acid biosynthesis	ko00061
Ghir_A07G013740.1	Metabolism	Global and overview maps	Fatty acid metabolism	ko01212
Ghir_A09G006350.1	Metabolism	Lipid metabolism	Fatty acid biosynthesis	ko00061
Ghir_A09G006350.1	Metabolism	Global and overview maps	Fatty acid metabolism	ko01212
Ghir_A11G027940.1	Metabolism	Lipid metabolism	Fatty acid biosynthesis	ko00061
Ghir_A11G027940.1	Metabolism	Global and overview maps	Fatty acid metabolism	ko01212
Ghir_A13G008790.1	Metabolism	Global and overview maps	Fatty acid metabolism	ko01212
Ghir_A13G022700.1	Metabolism	Lipid metabolism	Fatty acid biosynthesis	ko00061
Ghir_A13G022700.1	Metabolism	Global and overview maps	Fatty acid metabolism	ko01212
Ghir_D01G002270.1	Metabolism	Lipid metabolism	Fatty acid biosynthesis	ko00061
Ghir_D01G002270.1	Metabolism	Global and overview maps	Fatty acid metabolism	ko01212
Ghir_D02G015760.1	Metabolism	Lipid metabolism	Fatty acid biosynthesis	ko00061
Ghir_D02G015760.1	Metabolism	Global and overview maps	Fatty acid metabolism	ko01212
Ghir_D04G009540.1	Metabolism	Lipid metabolism	Fatty acid biosynthesis	ko00061
Ghir_D04G009540.1	Metabolism	Global and overview maps	Fatty acid metabolism	ko01212
Ghir_D06G006830.1	Metabolism	Global and overview maps	Fatty acid metabolism	ko01212
Ghir_D07G013980.1	Metabolism	Lipid metabolism	Fatty acid biosynthesis	ko00061
Ghir_D07G013980.1	Metabolism	Global and overview maps	Fatty acid metabolism	ko01212
Ghir_D12G016190.1	Metabolism	Lipid metabolism	Fatty acid biosynthesis	ko00061
Ghir_D12G016190.1	Metabolism	Global and overview maps	Fatty acid metabolism	ko01212
Ghir_D13G010230.1	Metabolism	Global and overview maps	Fatty acid metabolism	ko01212
Ghir_D13G023360.1	Metabolism	Lipid metabolism	Fatty acid biosynthesis	ko00061
Ghir_D13G023360.1	Metabolism	Global and overview maps	Fatty acid metabolism	ko01212

## Sheet: Table S9e_17 DEGs
Table S9e:17 DEGs in ascorbate and aldarate metabolism
Genes	Pathway_level1	Pathway_level2	Pathway	PathwayID
Ghir_A02G007400.1	Metabolism	Carbohydrate metabolism	Ascorbate and aldarate metabolism	ko00053
Ghir_A03G000510.1	Metabolism	Carbohydrate metabolism	Ascorbate and aldarate metabolism	ko00053
Ghir_A03G015680.1	Metabolism	Carbohydrate metabolism	Ascorbate and aldarate metabolism	ko00053
Ghir_A03G021530.1	Metabolism	Carbohydrate metabolism	Ascorbate and aldarate metabolism	ko00053
Ghir_A06G007270.1	Metabolism	Carbohydrate metabolism	Ascorbate and aldarate metabolism	ko00053
Ghir_A08G020630.1	Metabolism	Carbohydrate metabolism	Ascorbate and aldarate metabolism	ko00053
Ghir_A09G002910.1	Metabolism	Carbohydrate metabolism	Ascorbate and aldarate metabolism	ko00053
Ghir_A10G000420.1	Metabolism	Carbohydrate metabolism	Ascorbate and aldarate metabolism	ko00053
Ghir_A10G006080.1	Metabolism	Carbohydrate metabolism	Ascorbate and aldarate metabolism	ko00053
Ghir_A12G015390.1	Metabolism	Carbohydrate metabolism	Ascorbate and aldarate metabolism	ko00053
Ghir_D02G016990.1	Metabolism	Carbohydrate metabolism	Ascorbate and aldarate metabolism	ko00053
Ghir_D03G019230.1	Metabolism	Carbohydrate metabolism	Ascorbate and aldarate metabolism	ko00053
Ghir_D04G003640.1	Metabolism	Carbohydrate metabolism	Ascorbate and aldarate metabolism	ko00053
Ghir_D05G023990.1	Metabolism	Carbohydrate metabolism	Ascorbate and aldarate metabolism	ko00053
Ghir_D08G021420.1	Metabolism	Carbohydrate metabolism	Ascorbate and aldarate metabolism	ko00053
Ghir_D12G015670.1	Metabolism	Carbohydrate metabolism	Ascorbate and aldarate metabolism	ko00053
Ghir_D12G028780.1	Metabolism	Carbohydrate metabolism	Ascorbate and aldarate metabolism	ko00053

## Sheet: Table S9f_28 DEGs
Table S9f:28 DEGs inglutathione metabolism
Genes	Pathway_level1	Pathway_level2	Pathway	PathwayID
Ghir_A02G002860.1	Metabolism	Metabolism of other amino acids	Glutathione metabolism	ko00480
Ghir_A02G003020.1	Metabolism	Metabolism of other amino acids	Glutathione metabolism	ko00480
Ghir_A04G010520.1	Metabolism	Metabolism of other amino acids	Glutathione metabolism	ko00480
Ghir_A06G007250.1	Metabolism	Metabolism of other amino acids	Glutathione metabolism	ko00480
Ghir_A07G003170.1	Metabolism	Metabolism of other amino acids	Glutathione metabolism	ko00480
Ghir_A07G024610.1	Metabolism	Metabolism of other amino acids	Glutathione metabolism	ko00480
Ghir_A09G003680.1	Metabolism	Metabolism of other amino acids	Glutathione metabolism	ko00480
Ghir_A10G006940.1	Metabolism	Metabolism of other amino acids	Glutathione metabolism	ko00480
Ghir_A11G002250.1	Metabolism	Metabolism of other amino acids	Glutathione metabolism	ko00480
Ghir_A11G005960.1	Metabolism	Metabolism of other amino acids	Glutathione metabolism	ko00480
Ghir_A12G025020.1	Metabolism	Metabolism of other amino acids	Glutathione metabolism	ko00480
Ghir_A13G016220.1	Metabolism	Metabolism of other amino acids	Glutathione metabolism	ko00480
Ghir_D02G003390.1	Metabolism	Metabolism of other amino acids	Glutathione metabolism	ko00480
Ghir_D04G014760.1	Metabolism	Metabolism of other amino acids	Glutathione metabolism	ko00480
Ghir_D07G003180.1	Metabolism	Metabolism of other amino acids	Glutathione metabolism	ko00480
Ghir_D07G021980.1	Metabolism	Metabolism of other amino acids	Glutathione metabolism	ko00480
Ghir_D08G019890.1	Metabolism	Metabolism of other amino acids	Glutathione metabolism	ko00480
Ghir_D09G003600.1	Metabolism	Metabolism of other amino acids	Glutathione metabolism	ko00480
Ghir_D10G008440.1	Metabolism	Metabolism of other amino acids	Glutathione metabolism	ko00480
Ghir_D10G015610.1	Metabolism	Metabolism of other amino acids	Glutathione metabolism	ko00480
Ghir_D11G012320.1	Metabolism	Metabolism of other amino acids	Glutathione metabolism	ko00480
Ghir_D11G023820.1	Metabolism	Metabolism of other amino acids	Glutathione metabolism	ko00480
Ghir_D11G027670.1	Metabolism	Metabolism of other amino acids	Glutathione metabolism	ko00480
Ghir_D12G026420.1	Metabolism	Metabolism of other amino acids	Glutathione metabolism	ko00480
Ghir_D13G002320.1	Metabolism	Metabolism of other amino acids	Glutathione metabolism	ko00480
Ghir_D13G016730.1	Metabolism	Metabolism of other amino acids	Glutathione metabolism	ko00480
Ghir_D13G016740.1	Metabolism	Metabolism of other amino acids	Glutathione metabolism	ko00480
Ghir_D13G016910.1	Metabolism	Metabolism of other amino acids	Glutathione metabolism	ko00480
