# Supplementary material for: Using Transcriptome Analysis to Screen for Key Genes and Pathways Related to Cytoplasmic Male Sterility in Cotton (Gossypium hirsutum L.)
Source: Int J Mol Sci. 2019 Oct 16;20(20):5120. doi: 10.3390/ijms20205120 (PMC6830320; doi:10.3390/ijms20205120)
Supplement: Supplementary file 1 [file ijms-20-05120-s001.zip › ijms-602343-final-supplymentary/Supplementary Table S6a-g major DEGs associated with cytoplasmic male sterility.xlsx]

## Sheet: Table S10a_peroxisome gene
Table S10a:18 peroxisome genes associated with reactive oxygen species(ROS)
GeneID	length	GO_annotation	KEGG_annotation	KOG_class	KOG_class_annotation	Pfam_annotation	Swissprot_annotation	TrEMBL_annotation	nr_annotation
Ghir_A01G002360.1	1935	Biological Process: long-chain fatty acid metabolic process (GO:0001676);; Biological Process: defense response to insect (GO:0002213);; Molecular Function: long-chain fatty acid-CoA ligase activity (GO:0004467);; Cellular Component: peroxisome (GO:0005777);; Biological Process: fatty acid biosynthetic process (GO:0006633);; Biological Process: fatty acid beta-oxidation (GO:0006635);; Cellular Co…	K01897|0|tcc:TCM_020579|Long-chain acyl-CoA synthetase 6; K01897 long-chain acyl-CoA synthetase [EC:6.2.1.3] (A)	[I]	Lipid transport and metabolism	AMP-binding enzyme	Long chain acyl-CoA synthetase 7, peroxisomal GN=LACS7 OS=Arabidopsis thaliana (Mouse-ear cress) PE=1 SV=2	Long-chain acyl-CoA synthetase 6 {ECO:0000313|EMBL:EOY05625.1} OS=Theobroma cacao (Cacao) PE=4 SV=1	Long chain acyl-CoA synthetase 7, peroxisomal -like protein [Gossypium arboreum]
Ghir_A05G007340.1	1689	Molecular Function: serine-pyruvate transaminase activity (GO:0004760);; Cellular Component: peroxisome (GO:0005777);; Cellular Component: plasma membrane (GO:0005886);; Biological Process: water transport (GO:0006833);; Molecular Function: alanine-glyoxylate transaminase activity (GO:0008453);; Cellular Component: chloroplast stroma (GO:0009570);; Biological Process: response to salt stress (GO:…
Ghir_A05G017610.1	1844	Cellular Component: integral component of membrane (GO:0016021);;	K13347|8.34197e-125|tcc:TCM_030261|Peroxisomal membrane 22 kDa (Mpv17/PMP22) family protein isoform 1; K13347 peroxisomal membrane protein 2 (A)	[R]	General function prediction only	Mpv17 / PMP22 family	Peroxisomal membrane protein PMP22 GN=PMP22 OS=Arabidopsis thaliana (Mouse-ear cress) PE=1 SV=1	Peroxisomal membrane 22 kDa (Mpv17/PMP22) family protein isoform 1 {ECO:0000313|EMBL:EOY28748.1} OS=Theobroma cacao (Cacao) PE=4 SV=1	Peroxisomal membrane protein PMP22 [Gossypium arboreum]
Ghir_A05G023990.1	1809	Biological Process: long-chain fatty acid metabolic process (GO:0001676);; Molecular Function: long-chain fatty acid-CoA ligase activity (GO:0004467);;	K01897|0|tcc:TCM_035112|Long chain acyl-CoA synthetase 9 isoform 1; K01897 long-chain acyl-CoA synthetase [EC:6.2.1.3] (A)	[I]	Lipid transport and metabolism	AMP-binding enzyme	Long chain acyl-CoA synthetase 9, chloroplastic GN=LACS9 OS=Arabidopsis thaliana (Mouse-ear cress) PE=2 SV=1	Long chain acyl-CoA synthetase 9 isoform 1 {ECO:0000313|EMBL:EOY16287.1} OS=Theobroma cacao (Cacao) PE=4 SV=1	Long chain acyl-CoA synthetase 9, chloroplastic -like protein [Gossypium arboreum]
Ghir_A07G013740.1	3616	Biological Process: long-chain fatty acid metabolic process (GO:0001676);; Molecular Function: long-chain fatty acid-CoA ligase activity (GO:0004467);; Cellular Component: endoplasmic reticulum (GO:0005783);; Biological Process: fatty acid biosynthetic process (GO:0006633);; Biological Process: systemic acquired resistance (GO:0009627);; Biological Process: wax biosynthetic process (GO:0010025);;…	K01897|0|tcc:TCM_004860|AMP-dependent synthetase and ligase family protein isoform 1; K01897 long-chain acyl-CoA synthetase [EC:6.2.1.3] (A)	[I]	Lipid transport and metabolism	AMP-binding enzyme	Long chain acyl-CoA synthetase 1 GN=T8I13.8 OS=Arabidopsis thaliana (Mouse-ear cress) PE=2 SV=1	AMP-dependent synthetase and ligase family protein isoform 1 {ECO:0000313|EMBL:EOX95347.1} OS=Theobroma cacao (Cacao) PE=4 SV=1	Long chain acyl-CoA synthetase 1 -like protein [Gossypium arboreum]
Ghir_A08G000910.1	1886	Molecular Function: fatty-acyl-CoA reductase (alcohol-forming) activity (GO:0080019);;	K13356|0|tcc:TCM_041453|Jojoba acyl CoA reductase-related male sterility protein; K13356 fatty acyl-CoA reductase [EC:1.2.1.-] (A)	[I]	Lipid transport and metabolism	Male sterility protein	Fatty acyl-CoA reductase 3 GN=T16L1.280 OS=Arabidopsis thaliana (Mouse-ear cress) PE=2 SV=1	Jojoba acyl CoA reductase-related male sterility protein {ECO:0000313|EMBL:EOY33482.1} OS=Theobroma cacao (Cacao) PE=4 SV=1	Jojoba acyl CoA reductase-related male sterility protein [Theobroma cacao]
Ghir_A09G006350.1	2691	Biological Process: long-chain fatty acid metabolic process (GO:0001676);; Biological Process: defense response to insect (GO:0002213);; Molecular Function: long-chain fatty acid-CoA ligase activity (GO:0004467);; Cellular Component: peroxisome (GO:0005777);; Biological Process: fatty acid biosynthetic process (GO:0006633);; Biological Process: fatty acid beta-oxidation (GO:0006635);; Cellular Co…
Ghir_A09G008520.1	1473	Biological Process: transition metal ion transport (GO:0000041);; Cellular Component: nucleus (GO:0005634);; Cellular Component: vacuole (GO:0005773);; Cellular Component: peroxisome (GO:0005777);; Molecular Function: glycolate oxidase activity (GO:0008891);; Cellular Component: chloroplast stroma (GO:0009570);; Molecular Function: FMN binding (GO:0010181);; Biological Process: defense response s…	K11517|0|tcc:TCM_029459|Aldolase-type TIM barrel family protein isoform 1; K11517 (S)-2-hydroxy-acid oxidase [EC:1.1.3.15] (A)	[C]	Energy production and conversion	FMN-dependent dehydrogenase	Peroxisomal (S)-2-hydroxy-acid oxidase OS=Spinacia oleracea (Spinach) PE=1 SV=1	Glycolate oxidase {ECO:0000313|EMBL:AEX09184.1} OS=Gossypium hirsutum (Upland cotton) PE=2 SV=1	Peroxisomal [Gossypium arboreum]
Ghir_A10G000560.1	1166	Cellular Component: peroxisome (GO:0005777);; Molecular Function: oxidoreductase activity (GO:0016491);; Biological Process: root hair elongation (GO:0048767);; Biological Process: oxidation-reduction process (GO:0055114);; Biological Process: indolebutyric acid metabolic process (GO:0080024);; Biological Process: response to indolebutyric acid (GO:0080026);;	K11147|1.4454e-162|tcc:TCM_030333|Indole-3-butyric acid response 1; K11147 dehydrogenase/reductase SDR family member 4 [EC:1.1.-.-] (A)	[R]	General function prediction only	Enoyl-(Acyl carrier protein) reductase	Tropinone reductase-like 3 OS=Erythroxylum coca (Coca plant) PE=2 SV=1	Indole-3-butyric acid response 1 {ECO:0000313|EMBL:EOY28852.1} OS=Theobroma cacao (Cacao) PE=4 SV=1	Indole-3-butyric acid response 1 [Theobroma cacao]
Ghir_A11G020580.1	718	Molecular Function: FMN binding (GO:0010181);; Molecular Function: very-long-chain-(S)-2-hydroxy-acid oxidase activity (GO:0052852);; Molecular Function: long-chain-(S)-2-hydroxy-long-chain-acid oxidase activity (GO:0052853);; Molecular Function: medium-chain-(S)-2-hydroxy-acid oxidase activity (GO:0052854);; Biological Process: oxidation-reduction process (GO:0055114);;
Ghir_A13G008790.1	1750	Molecular Function: acyl-CoA dehydrogenase activity (GO:0003995);; Molecular Function: acyl-CoA oxidase activity (GO:0003997);; Cellular Component: peroxisome (GO:0005777);; Biological Process: protein targeting to vacuole (GO:0006623);; Biological Process: fatty acid beta-oxidation (GO:0006635);; Biological Process: Golgi organization (GO:0007030);; Biological Process: vacuole organization (GO:0…	K00232|0|tcc:TCM_021674|Acyl-CoA oxidase 4; K00232 acyl-CoA oxidase [EC:1.3.3.6] (A)	[E]	Amino acid transport and metabolism	Acyl-CoA dehydrogenase, N-terminal domain	Acyl-coenzyme A oxidase 4, peroxisomal GN=ACX4 OS=Arabidopsis thaliana (Mouse-ear cress) PE=1 SV=1	Acyl-CoA oxidase 4 {ECO:0000313|EMBL:EOY07169.1} OS=Theobroma cacao (Cacao) PE=3 SV=1	Acyl-coenzyme A oxidase 4, peroxisomal -like protein [Gossypium arboreum]
Ghir_A13G016150.1	1205	Molecular Function: enoyl-CoA hydratase activity (GO:0004300);; Cellular Component: mitochondrion (GO:0005739);; Cellular Component: peroxisome (GO:0005777);; Biological Process: fatty acid beta-oxidation (GO:0006635);; Molecular Function: delta3,5-delta2,4-dienoyl-CoA isomerase activity (GO:0051750);;
Ghir_D01G002270.1	1757	Biological Process: long-chain fatty acid metabolic process (GO:0001676);; Biological Process: defense response to insect (GO:0002213);; Molecular Function: long-chain fatty acid-CoA ligase activity (GO:0004467);; Cellular Component: peroxisome (GO:0005777);; Biological Process: fatty acid biosynthetic process (GO:0006633);; Biological Process: fatty acid beta-oxidation (GO:0006635);; Cellular Co…	K01897|0|tcc:TCM_020579|Long-chain acyl-CoA synthetase 6; K01897 long-chain acyl-CoA synthetase [EC:6.2.1.3] (A)	[I]	Lipid transport and metabolism	AMP-binding enzyme	Long chain acyl-CoA synthetase 6, peroxisomal (Precursor) GN=LACS6 OS=Arabidopsis thaliana (Mouse-ear cress) PE=1 SV=1	Long-chain acyl-CoA synthetase 6 {ECO:0000313|EMBL:EOY05625.1} OS=Theobroma cacao (Cacao) PE=4 SV=1	Long-chain acyl-CoA synthetase 6 [Theobroma cacao]
Ghir_D03G000260.1	2478	Molecular Function: catalase activity (GO:0004096);; Cellular Component: cell wall (GO:0005618);; Cellular Component: mitochondrion (GO:0005739);; Cellular Component: vacuole (GO:0005773);; Cellular Component: peroxisome (GO:0005777);; Cellular Component: plasma membrane (GO:0005886);; Biological Process: starch metabolic process (GO:0005982);; Biological Process: cellular response to nitrogen st…
Ghir_D07G013980.1	3480	Biological Process: long-chain fatty acid metabolic process (GO:0001676);; Molecular Function: long-chain fatty acid-CoA ligase activity (GO:0004467);;	K01897|0|tcc:TCM_004860|AMP-dependent synthetase and ligase family protein isoform 1; K01897 long-chain acyl-CoA synthetase [EC:6.2.1.3] (A)	[I]	Lipid transport and metabolism	AMP-binding enzyme	Long chain acyl-CoA synthetase 1 GN=T8I13.8 OS=Arabidopsis thaliana (Mouse-ear cress) PE=2 SV=1	AMP-dependent synthetase and ligase family protein isoform 1 {ECO:0000313|EMBL:EOX95347.1} OS=Theobroma cacao (Cacao) PE=4 SV=1	Long chain acyl-CoA synthetase 1 -like protein [Gossypium arboreum]
Ghir_D09G013360.1	2218	Molecular Function: nucleotide binding (GO:0000166);; Biological Process: pollen exine formation (GO:0010584);; Molecular Function: oxidoreductase activity, acting on the CH-CH group of donors, NAD or NADP as acceptor (GO:0016628);; Biological Process: oxidation-reduction process (GO:0055114);; Molecular Function: fatty-acyl-CoA reductase (alcohol-forming) activity (GO:0080019);;	K13356|0|tcc:TCM_025021|Jojoba acyl CoA reductase-related male sterility protein; K13356 fatty acyl-CoA reductase [EC:1.2.1.-] (A)	[I]	Lipid transport and metabolism	Male sterility protein	Fatty acyl-CoA reductase 2 OS=Arabidopsis thaliana (Mouse-ear cress) PE=2 SV=2	Jojoba acyl CoA reductase-related male sterility protein {ECO:0000313|EMBL:EOY09603.1} OS=Theobroma cacao (Cacao) PE=4 SV=1	Fatty acyl-CoA reductase 2 [Gossypium arboreum]
Ghir_D10G026040.1	1772	Cellular Component: mitochondrial inner membrane (GO:0005743);; Cellular Component: vacuolar membrane (GO:0005774);; Cellular Component: peroxisomal membrane (GO:0005778);; Biological Process: fatty acid beta-oxidation (GO:0006635);; Cellular Component: integral component of membrane (GO:0016021);; Biological Process: NAD transport (GO:0043132);; Biological Process: regulation of peroxisome size …	K13354|0|tcc:TCM_042599|Peroxisomal membrane protein pmp34, putative; K13354 solute carrier family 25 (peroxisomal adenine nucleotide transporter), member 17 (A)	[C]	Energy production and conversion	Mitochondrial carrier protein	Peroxisomal nicotinamide adenine dinucleotide carrier GN=T28M21.13 OS=Arabidopsis thaliana (Mouse-ear cress) PE=1 SV=1	Peroxisomal membrane protein pmp34, putative {ECO:0000313|EMBL:EOY17898.1} OS=Theobroma cacao (Cacao) PE=3 SV=1	Mitochondrial substrate carrier family protein Q [Gossypium arboreum]
Ghir_D13G010230.1	471	Molecular Function: acyl-CoA dehydrogenase activity (GO:0003995);; Molecular Function: acyl-CoA oxidase activity (GO:0003997);; Cellular Component: peroxisome (GO:0005777);; Biological Process: protein targeting (GO:0006605);; Biological Process: fatty acid beta-oxidation (GO:0006635);; Biological Process: organelle organization (GO:0006996);; Biological Process: embryo development ending in seed…	K00232|1.93434e-65|tcc:TCM_021674|Acyl-CoA oxidase 4; K00232 acyl-CoA oxidase [EC:1.3.3.6] (A)	[E]	Amino acid transport and metabolism	Acyl-CoA dehydrogenase, N-terminal domain	Acyl-coenzyme A oxidase 4, peroxisomal GN=ACX4 OS=Arabidopsis thaliana (Mouse-ear cress) PE=1 SV=1	Acyl-CoA oxidase 4 {ECO:0000313|EMBL:EOY07169.1} OS=Theobroma cacao (Cacao) PE=3 SV=1	Acyl-coenzyme A oxidase 4, peroxisomal -like protein [Gossypium arboreum]

## Sheet: Table S10b_ALDH
Table S10b_nine aldehyde dehydrogenase family(ALDH) DEGs
GeneID	length	GO_annotation	KEGG_annotation	KOG_class	KOG_class_annotation	Pfam_annotation	Swissprot_annotation	TrEMBL_annotation	nr_annotation
Ghir_A12G015390.1	2604	Molecular Function: oxidoreductase activity, acting on the aldehyde or oxo group of donors, NAD or NADP as acceptor (GO:0016620);; Biological Process: oxidation-reduction process (GO:0055114);;	K00128|0|tcc:TCM_010250|Aldehyde dehydrogenase 2B4; K00128 aldehyde dehydrogenase (NAD+) [EC:1.2.1.3] (A)	[C]	Energy production and conversion	Aldehyde dehydrogenase family	Aldehyde dehydrogenase family 2 member B4, mitochondrial (Precursor) GN=T17F15.130 OS=Arabidopsis thaliana (Mouse-ear cress) PE=2 SV=1	Aldehyde dehydrogenase 2B4 {ECO:0000313|EMBL:EOY00383.1} OS=Theobroma cacao (Cacao) PE=3 SV=1	Aldehyde dehydrogenase family 2 member B4, mitochondrial [Gossypium arboreum]
Ghir_D12G015670.1	2387	Molecular Function: oxidoreductase activity, acting on the aldehyde or oxo group of donors, NAD or NADP as acceptor (GO:0016620);; Biological Process: oxidation-reduction process (GO:0055114);;	K00128|0|tcc:TCM_010250|Aldehyde dehydrogenase 2B4; K00128 aldehyde dehydrogenase (NAD+) [EC:1.2.1.3] (A)	[C]	Energy production and conversion	Aldehyde dehydrogenase family	Aldehyde dehydrogenase family 2 member B4, mitochondrial (Precursor) GN=T17F15.130 OS=Arabidopsis thaliana (Mouse-ear cress) PE=2 SV=1	Aldehyde dehydrogenase 2B4 {ECO:0000313|EMBL:EOY00383.1} OS=Theobroma cacao (Cacao) PE=3 SV=1	Aldehyde dehydrogenase family 2 member B4, mitochondrial [Gossypium arboreum]
Ghir_D04G003640.1	2315	Molecular Function: 3-chloroallyl aldehyde dehydrogenase activity (GO:0004028);; Molecular Function: aldehyde dehydrogenase (NAD) activity (GO:0004029);; Molecular Function: aldehyde dehydrogenase [NAD(P)+] activity (GO:0004030);; Biological Process: cellular aldehyde metabolic process (GO:0006081);; Cellular Component: chloroplast envelope (GO:0009941);; Molecular Function: aldehyde dehydrogenas…	K00128|0|tcc:TCM_001598|Aldehyde dehydrogenase 3I1 isoform 1; K00128 aldehyde dehydrogenase (NAD+) [EC:1.2.1.3] (A)	[C]	Energy production and conversion	Aldehyde dehydrogenase family	Aldehyde dehydrogenase family 3 member I1, chloroplastic (Precursor) GN=F10M10.10 OS=Arabidopsis thaliana (Mouse-ear cress) PE=1 SV=2	Aldehyde dehydrogenase {ECO:0000256|PIRNR:PIRNR036492} OS=Theobroma cacao (Cacao) PE=3 SV=1	Aldehyde dehydrogenase 3I1 isoform 1 [Theobroma cacao]
Ghir_D05G023990.1	1944	Molecular Function: aldehyde dehydrogenase [NAD(P)+] activity (GO:0004030);; Cellular Component: vacuole (GO:0005773);; Cellular Component: endoplasmic reticulum (GO:0005783);; Biological Process: cellular aldehyde metabolic process (GO:0006081);; Biological Process: response to desiccation (GO:0009269);; Biological Process: response to salt stress (GO:0009651);; Biological Process: response to a…	K00128|0|tcc:TCM_035151|Aldehyde dehydrogenase 3H1 isoform 1; K00128 aldehyde dehydrogenase (NAD+) [EC:1.2.1.3] (A)	[C]	Energy production and conversion	Aldehyde dehydrogenase family	Aldehyde dehydrogenase family 3 member H1 GN=T7O23.15 OS=Arabidopsis thaliana (Mouse-ear cress) PE=1 SV=2	Aldehyde dehydrogenase {ECO:0000256|PIRNR:PIRNR036492} OS=Theobroma cacao (Cacao) PE=3 SV=1	Aldehyde dehydrogenase family 3 member H1 [Gossypium arboreum]
Ghir_D12G028780.1	2175	Molecular Function: retinal dehydrogenase activity (GO:0001758);; Molecular Function: 3-chloroallyl aldehyde dehydrogenase activity (GO:0004028);; Molecular Function: aldehyde dehydrogenase (NAD) activity (GO:0004029);; Molecular Function: ATP binding (GO:0005524);; Cellular Component: mitochondrion (GO:0005739);; Biological Process: oxidation-reduction process (GO:0055114);;	K00128|0|rcu:RCOM_1511330|aldehyde dehydrogenase, putative (EC:1.2.1.36); K00128 aldehyde dehydrogenase (NAD+) [EC:1.2.1.3] (A)	[C]	Energy production and conversion	Aldehyde dehydrogenase family	Aldehyde dehydrogenase family 2 member B4, mitochondrial (Precursor) GN=T17F15.130 OS=Arabidopsis thaliana (Mouse-ear cress) PE=2 SV=1	Uncharacterized protein {ECO:0000313|EnsemblPlants:GLYMA17G09860.1} OS=Glycine max (Soybean) PE=3 SV=1	Aldehyde dehydrogenase family 2 member B4, mitochondrial [Gossypium arboreum]
Ghir_A03G015680.1	1427	Molecular Function: retinal dehydrogenase activity (GO:0001758);; Molecular Function: ATP binding (GO:0005524);; Cellular Component: mitochondrion (GO:0005739);; Cellular Component: chloroplast (GO:0009507);; Biological Process: response to cadmium ion (GO:0046686);; Biological Process: oxidation-reduction process (GO:0055114);;	K00128|5.94187e-173|tcc:TCM_010250|Aldehyde dehydrogenase 2B4; K00128 aldehyde dehydrogenase (NAD+) [EC:1.2.1.3] (A)	[C]	Energy production and conversion	Aldehyde dehydrogenase family	Aldehyde dehydrogenase family 2 member B7, mitochondrial (Precursor) OS=Arabidopsis thaliana (Mouse-ear cress) PE=2 SV=2	Aldehyde dehydrogenase 2B4 {ECO:0000313|EMBL:EOY00383.1} OS=Theobroma cacao (Cacao) PE=3 SV=1	Aldehyde dehydrogenase family 2 member B4, mitochondrial [Gossypium arboreum]
Ghir_D05G006140.1	2872	Molecular Function: glyceraldehyde-3-phosphate dehydrogenase (NADP+) (non-phosphorylating) activity (GO:0008886);; Biological Process: oxidation-reduction process (GO:0055114);;	K00131|0|tcc:TCM_036920|NADP-dependent glyceraldehyde-3-phosphate dehydrogenase isoform 1; K00131 glyceraldehyde-3-phosphate dehydrogenase (NADP+) [EC:1.2.1.9] (A)	[C]	Energy production and conversion	Aldehyde dehydrogenase family	NADP-dependent glyceraldehyde-3-phosphate dehydrogenase GN=GAPN OS=Nicotiana plumbaginifolia (Leadwort-leaved tobacco) PE=2 SV=1	NADP-dependent glyceraldehyde-3-phosphate dehydrogenase isoform 1 {ECO:0000313|EMBL:EOY29356.1} OS=Theobroma cacao (Cacao) PE=3 SV=1	NADP-dependent glyceraldehyde-3-phosphate dehydrogenase [Gossypium arboreum]
Ghir_D02G016990.1	2252	Molecular Function: retinal dehydrogenase activity (GO:0001758);; Biological Process: oxidation-reduction process (GO:0055114);;	K00128|0|tcc:TCM_010250|Aldehyde dehydrogenase 2B4; K00128 aldehyde dehydrogenase (NAD+) [EC:1.2.1.3] (A)	[C]	Energy production and conversion	Aldehyde dehydrogenase family	Aldehyde dehydrogenase family 2 member B7, mitochondrial (Precursor) OS=Arabidopsis thaliana (Mouse-ear cress) PE=2 SV=2	Aldehyde dehydrogenase 2B4 {ECO:0000313|EMBL:EOY00383.1} OS=Theobroma cacao (Cacao) PE=3 SV=1	Aldehyde dehydrogenase family 2 member B4, mitochondrial [Gossypium arboreum]
Ghir_D05G002490.1	1419	Molecular Function: retinal dehydrogenase activity (GO:0001758);; Biological Process: oxidation-reduction process (GO:0055114);;	K12355|0|tcc:TCM_037908|Aldehyde dehydrogenase 2C4; K12355 coniferyl-aldehyde dehydrogenase [EC:1.2.1.68] (A)	[C]	Energy production and conversion	Aldehyde dehydrogenase family	Aldehyde dehydrogenase family 2 member C4 GN=MOB24.3 OS=Arabidopsis thaliana (Mouse-ear cress) PE=1 SV=2	Aldehyde dehydrogenase 2C4 {ECO:0000313|EMBL:EOY30834.1} OS=Theobroma cacao (Cacao) PE=3 SV=1	Aldehyde dehydrogenase family 2 member C4 [Gossypium arboreum]

## Sheet: Table S10c_Cytochrome c
Table S10c:three Cytochrome c DEGs
GeneID	length	GO_annotation	KEGG_annotation	KOG_class	KOG_class_annotation	Pfam_annotation	Swissprot_annotation	TrEMBL_annotation	nr_annotation
Ghir_D04G009060.1	611	Molecular Function: cytochrome-c oxidase activity (GO:0004129);; Cellular Component: mitochondrion (GO:0005739);; Biological Process: phosphatidylinositol biosynthetic process (GO:0006661);; Biological Process: oxidation-reduction process (GO:0055114);;	K02267|6.96182e-46|tcc:TCM_038497|Cytochrome c oxidase subunit 6b; K02267 cytochrome c oxidase subunit 6b (A)	[C]	Energy production and conversion	Cytochrome oxidase c subunit VIb	Cytochrome c oxidase subunit 6b-2 GN=COX6B-2 OS=Arabidopsis thaliana (Mouse-ear cress) PE=2 SV=1	Cytochrome c oxidase subunit 6b {ECO:0000313|EMBL:EOY31573.1} OS=Theobroma cacao (Cacao) PE=4 SV=1	Cytochrome c oxidase subunit 6b [Theobroma cacao]
Ghir_A13G012200.1	748	Molecular Function: iron ion binding (GO:0005506);; Molecular Function: copper ion binding (GO:0005507);; Cellular Component: mitochondrial intermembrane space (GO:0005758);; Cellular Component: plasma membrane (GO:0005886);; Molecular Function: electron carrier activity (GO:0009055);; Molecular Function: heme binding (GO:0020037);; Biological Process: electron transport chain (GO:0022900);; Cell…	K08738|2.01389e-73|pda:103711085|cytochrome c; K08738 cytochrome c (A)	[C]	Energy production and conversion	Cytochrome c	Cytochrome c OS=Sesamum indicum (Oriental sesame) PE=1 SV=1	Uncharacterized protein {ECO:0000313|EMBL:KDP42468.1} OS=Jatropha curcas (Barbados nut) PE=3 SV=1	Cytochrome c [Gossypium arboreum]
Ghir_D04G019300.1	357	Molecular Function: iron ion binding (GO:0005506);; Cellular Component: mitochondrial intermembrane space (GO:0005758);; Molecular Function: electron carrier activity (GO:0009055);; Molecular Function: heme binding (GO:0020037);; Biological Process: electron transport chain (GO:0022900);; Cellular Component: respiratory chain (GO:0070469);;	K08738|4.64166e-64|rcu:RCOM_0618390|Cytochrome c, putative; K08738 cytochrome c (A)	[C]	Energy production and conversion	Cytochrome c	Cytochrome c OS=Abutilon theophrasti (Velvet-leaf) PE=1 SV=1	Uncharacterized protein {ECO:0000313|EMBL:KDP42468.1} OS=Jatropha curcas (Barbados nut) PE=3 SV=1	Cytochrome c [Gossypium arboreum]

## Sheet: Table S10d_Cytochrome P450
Table S10d:thirteen Cytochrome P450 DEGs
GeneID	length	GO_annotation	KEGG_annotation	KOG_class	KOG_class_annotation	Pfam_annotation	Swissprot_annotation	TrEMBL_annotation	nr_annotation
Ghir_D03G004680.1	1951	Molecular Function: iron ion binding (GO:0005506);; Molecular Function: electron carrier activity (GO:0009055);; Biological Process: regulation of meristem growth (GO:0010075);; Biological Process: inflorescence development (GO:0010229);; Molecular Function: heme binding (GO:0020037);; Molecular Function: flavonoid 3',5'-hydroxylase activity (GO:0033772);; Biological Process: leaf development (GO…	K00517|0|tcc:TCM_001243|Cytochrome P450, family 78, subfamily A, polypeptide 7 (A)	[Q]	Secondary metabolites biosynthesis, transport and catabolism	Cytochrome P450	Cytochrome P450 78A7 GN=CYP78A7 OS=Arabidopsis thaliana (Mouse-ear cress) PE=2 SV=1	Cytochrome P450, family 78, subfamily A, polypeptide 7 {ECO:0000313|EMBL:EOX92273.1} OS=Theobroma cacao (Cacao) PE=3 SV=1	Cytochrome P450, family 78, subfamily A, polypeptide 7 [Theobroma cacao]
Ghir_A02G014990.1	1969	Molecular Function: iron ion binding (GO:0005506);; Molecular Function: electron carrier activity (GO:0009055);; Biological Process: regulation of meristem growth (GO:0010075);; Biological Process: inflorescence development (GO:0010229);; Molecular Function: heme binding (GO:0020037);; Molecular Function: flavonoid 3',5'-hydroxylase activity (GO:0033772);; Biological Process: leaf development (GO…	K00517|0|tcc:TCM_001243|Cytochrome P450, family 78, subfamily A, polypeptide 7 (A)	[Q]	Secondary metabolites biosynthesis, transport and catabolism	Cytochrome P450	Cytochrome P450 78A7 GN=CYP78A7 OS=Arabidopsis thaliana (Mouse-ear cress) PE=2 SV=1	Cytochrome P450, family 78, subfamily A, polypeptide 7 {ECO:0000313|EMBL:EOX92273.1} OS=Theobroma cacao (Cacao) PE=3 SV=1	Cytochrome P450, family 78, subfamily A, polypeptide 7 [Theobroma cacao]
Ghir_A07G012860.1	2222	Molecular Function: iron ion binding (GO:0005506);; Molecular Function: electron carrier activity (GO:0009055);; Molecular Function: heme binding (GO:0020037);; Molecular Function: flavonoid 3',5'-hydroxylase activity (GO:0033772);; Biological Process: oxidation-reduction process (GO:0055114);;	K13083|0|tcc:TCM_040896|Flavonoid 3',5'-hydroxylase 2 isoform 1; K13083 flavonoid 3',5'-hydroxylase [EC:1.14.13.88] (A)	[Q]	Secondary metabolites biosynthesis, transport and catabolism	Cytochrome P450	Flavonoid 3&apos;,5&apos;-hydroxylase 2 GN=CYP75A3 OS=Petunia hybrida (Petunia) PE=2 SV=1	Flavonoid 3'5'-hydroxylase {ECO:0000313|EMBL:ACH56524.1} OS=Gossypium hirsutum (Upland cotton) PE=2 SV=1	flavonoid 3&apos;5&apos;-hydroxylase [Gossypium hirsutum]
Ghir_A11G024410.1	1566	Molecular Function: monooxygenase activity (GO:0004497);; Molecular Function: iron ion binding (GO:0005506);; Molecular Function: electron carrier activity (GO:0009055);; Molecular Function: oxidoreductase activity, acting on paired donors, with incorporation or reduction of molecular oxygen (GO:0016705);; Molecular Function: heme binding (GO:0020037);; Biological Process: oxidation-reduction pro…	K00487|0|tcc:TCM_039725|Trans-cinnamate 4-monooxygenase; K00487 trans-cinnamate 4-monooxygenase [EC:1.14.13.11] (A)	[Q]	Secondary metabolites biosynthesis, transport and catabolism	Cytochrome P450	Cytochrome P450 CYP73A100 OS=Panax ginseng (Korean ginseng) PE=2 SV=1	Trans-cinnamate 4-monooxygenase {ECO:0000313|EMBL:EOY32158.1} OS=Theobroma cacao (Cacao) PE=3 SV=1	Trans-cinnamate 4-monooxygenase [Theobroma cacao]
Ghir_D01G020560.1	1527	Molecular Function: iron ion binding (GO:0005506);; Molecular Function: electron carrier activity (GO:0009055);; Molecular Function: flavonoid 3'-monooxygenase activity (GO:0016711);; Molecular Function: heme binding (GO:0020037);; Biological Process: oxidation-reduction process (GO:0055114);;	K09754|0|tcc:TCM_023882|Cytochrome P450, family 98, subfamily A, polypeptide 3; K09754 coumaroylquinate(coumaroylshikimate) 3'-monooxygenase [EC:1.14.13.36] (A)	[Q]	Secondary metabolites biosynthesis, transport and catabolism	Cytochrome P450	Cytochrome P450 98A2 GN=CYP98A2 OS=Glycine max (Soybean) PE=2 SV=1	Putative p-coumarate 3-hydroxylase {ECO:0000313|EMBL:AGA60530.1} OS=Hibiscus cannabinus PE=2 SV=1	putative p-coumarate 3-hydroxylase [Hibiscus cannabinus]
Ghir_D11G024420.1	1563	Molecular Function: monooxygenase activity (GO:0004497);; Molecular Function: iron ion binding (GO:0005506);; Molecular Function: electron carrier activity (GO:0009055);; Molecular Function: oxidoreductase activity, acting on paired donors, with incorporation or reduction of molecular oxygen (GO:0016705);; Molecular Function: heme binding (GO:0020037);; Biological Process: oxidation-reduction pro…	K00487|0|tcc:TCM_039725|Trans-cinnamate 4-monooxygenase; K00487 trans-cinnamate 4-monooxygenase [EC:1.14.13.11] (A)	[Q]	Secondary metabolites biosynthesis, transport and catabolism	Cytochrome P450	Cytochrome P450 CYP73A100 OS=Panax ginseng (Korean ginseng) PE=2 SV=1	Trans-cinnamate 4-monooxygenase {ECO:0000313|EMBL:EOY32158.1} OS=Theobroma cacao (Cacao) PE=3 SV=1	Trans-cinnamate 4-monooxygenase [Theobroma cacao]
Ghir_D12G005790.1	1621	Molecular Function: iron ion binding (GO:0005506);; Molecular Function: electron carrier activity (GO:0009055);; Molecular Function: heme binding (GO:0020037);; Molecular Function: isoflavone 2'-hydroxylase activity (GO:0033773);; Biological Process: oxidation-reduction process (GO:0055114);;	K00517|0|tcc:TCM_019148|Cytochrome P450, family 81, subfamily D, polypeptide 8; K00517 [EC:1.14.-.-] (A)	[Q]	Secondary metabolites biosynthesis, transport and catabolism	Cytochrome P450	Cytochrome P450 81D1 GN=T30G6.3 OS=Arabidopsis thaliana (Mouse-ear cress) PE=2 SV=1	Cytochrome P450, family 81, subfamily D, polypeptide 8 {ECO:0000313|EMBL:EOY03933.1} OS=Theobroma cacao (Cacao) PE=3 SV=1	Cytochrome P450, family 81, subfamily D, polypeptide 8 [Theobroma cacao]
Ghir_A10G000990.1	1831	Molecular Function: iron ion binding (GO:0005506);; Cellular Component: plasma membrane (GO:0005886);; Molecular Function: electron carrier activity (GO:0009055);; Molecular Function: oxygen binding (GO:0019825);; Molecular Function: heme binding (GO:0020037);; Biological Process: oxidation-reduction process (GO:0055114);; Molecular Function: aromatase activity (GO:0070330);;	K00517|0|tcc:TCM_030188|Cytochrome P450, family 77, subfamily B, polypeptide 1; K00517 [EC:1.14.-.-] (A)	[Q]	Secondary metabolites biosynthesis, transport and catabolism	Cytochrome P450	Cytochrome P450 77A3 GN=CYP77A3 OS=Glycine max (Soybean) PE=2 SV=1	Cytochrome P450, family 77, subfamily B, polypeptide 1 {ECO:0000313|EMBL:EOY28644.1} OS=Theobroma cacao (Cacao) PE=3 SV=1	Cytochrome P450, family 77, subfamily B, polypeptide 1 [Theobroma cacao]
Ghir_D07G010100.1	1653	Molecular Function: iron ion binding (GO:0005506);; Molecular Function: electron carrier activity (GO:0009055);; Molecular Function: flavonoid 3'-monooxygenase activity (GO:0016711);; Molecular Function: heme binding (GO:0020037);; Biological Process: terpene biosynthetic process (GO:0046246);; Biological Process: oxidation-reduction process (GO:0055114);;	K17961|1.4002e-170|tcc:TCM_002784|Cytochrome P450; K17961 cytochrome P450, family 82, subfamily G, polypeptide 1 [EC:1.14.-.-] (A)	[Q]	Secondary metabolites biosynthesis, transport and catabolism	Cytochrome P450	Cytochrome P450 82G1 GN=CYP82G1 OS=Arabidopsis thaliana (Mouse-ear cress) PE=1 SV=1	Cytochrome P450 {ECO:0000313|EMBL:EOX93838.1} OS=Theobroma cacao (Cacao) PE=3 SV=1	Cytochrome P450 protein [Gossypium arboreum]
Ghir_A12G009240.1	2000	Molecular Function: monooxygenase activity (GO:0004497);; Molecular Function: iron ion binding (GO:0005506);; Cellular Component: mitochondrion (GO:0005739);; Molecular Function: electron carrier activity (GO:0009055);; Biological Process: flower development (GO:0009908);; Biological Process: cutin biosynthetic process (GO:0010143);; Molecular Function: oxidoreductase activity, acting on paired d…	K00517|0|tcc:TCM_044134|Cytochrome P450 77A3; K00517 [EC:1.14.-.-] (A)	[Q]	Secondary metabolites biosynthesis, transport and catabolism	Cytochrome P450	Cytochrome P450 77A3 GN=CYP77A3 OS=Glycine max (Soybean) PE=2 SV=1	Cytochrome P450 77A3 {ECO:0000313|EMBL:EOY19194.1} OS=Theobroma cacao (Cacao) PE=3 SV=1	Cytochrome P450 77A3 [Theobroma cacao]
Ghir_D07G013030.1	1920	Molecular Function: iron ion binding (GO:0005506);; Molecular Function: electron carrier activity (GO:0009055);; Molecular Function: heme binding (GO:0020037);; Molecular Function: flavonoid 3',5'-hydroxylase activity (GO:0033772);; Biological Process: oxidation-reduction process (GO:0055114);;	K13083|0|tcc:TCM_040896|Flavonoid 3',5'-hydroxylase 2 isoform 1; K13083 flavonoid 3',5'-hydroxylase [EC:1.14.13.88] (A)	[Q]	Secondary metabolites biosynthesis, transport and catabolism	Cytochrome P450	Flavonoid 3&apos;,5&apos;-hydroxylase 2 GN=CYP75A3 OS=Petunia hybrida (Petunia) PE=2 SV=1	Flavonoid 3',5'-hydroxylase {ECO:0000313|EMBL:AAP31058.1} OS=Gossypium hirsutum (Upland cotton) PE=2 SV=1	flavonoid 3&apos;,5&apos;-hydroxylase [Gossypium hirsutum]
Ghir_A10G018240.1	2265	Molecular Function: iron ion binding (GO:0005506);; Molecular Function: electron carrier activity (GO:0009055);; Molecular Function: trans-cinnamate 4-monooxygenase activity (GO:0016710);; Molecular Function: heme binding (GO:0020037);; Biological Process: oxidation-reduction process (GO:0055114);;	K00487|0|tcc:TCM_045554|Cinnamate-4-hydroxylase; K00487 trans-cinnamate 4-monooxygenase [EC:1.14.13.11] (A)	[Q]	Secondary metabolites biosynthesis, transport and catabolism	Cytochrome P450	Trans-cinnamate 4-monooxygenase GN=CYP73A11 OS=Glycine max (Soybean) PE=2 SV=1	Cinnamate 4-hydroxylase {ECO:0000313|EMBL:ACZ06239.1} OS=Gossypium hirsutum (Upland cotton) PE=2 SV=1	Cytochrome P450 protein [Gossypium arboreum]
Ghir_D10G019720.1	2122	Molecular Function: iron ion binding (GO:0005506);; Molecular Function: electron carrier activity (GO:0009055);; Molecular Function: trans-cinnamate 4-monooxygenase activity (GO:0016710);; Molecular Function: heme binding (GO:0020037);; Biological Process: oxidation-reduction process (GO:0055114);;	K00487|0|tcc:TCM_045554|Cinnamate-4-hydroxylase; K00487 trans-cinnamate 4-monooxygenase [EC:1.14.13.11] (A)	[Q]	Secondary metabolites biosynthesis, transport and catabolism	Cytochrome P450	Trans-cinnamate 4-monooxygenase GN=CYP73A16 OS=Populus kitakamiensis (Aspen) PE=2 SV=1	Cinnamate 4-hydroxylase {ECO:0000313|EMBL:ACZ06239.1} OS=Gossypium hirsutum (Upland cotton) PE=2 SV=1	cinnamate-4-hydroxylase [Gossypium arboreum]

## Sheet: Table S10e_ACS1
Table S10e:seven DEGs that were coded acyl-CoA synthetase (ACS1)
GeneID	length	GO_annotation	KEGG_annotation	KOG_class	KOG_class_annotation	Pfam_annotation	Swissprot_annotation	TrEMBL_annotation	nr_annotation
Ghir_A07G013740.1	3616	Biological Process: long-chain fatty acid metabolic process (GO:0001676);; Molecular Function: long-chain fatty acid-CoA ligase activity (GO:0004467);; Cellular Component: endoplasmic reticulum (GO:0005783);; Biological Process: fatty acid biosynthetic process (GO:0006633);; Biological Process: systemic acquired resistance (GO:0009627);; Biological Process: wax biosynthetic process (GO:0010025);;…	K01897|0|tcc:TCM_004860|AMP-dependent synthetase and ligase family protein isoform 1; K01897 long-chain acyl-CoA synthetase [EC:6.2.1.3] (A)	[I]	Lipid transport and metabolism	AMP-binding enzyme	Long chain acyl-CoA synthetase 1 GN=T8I13.8 OS=Arabidopsis thaliana (Mouse-ear cress) PE=2 SV=1	AMP-dependent synthetase and ligase family protein isoform 1 {ECO:0000313|EMBL:EOX95347.1} OS=Theobroma cacao (Cacao) PE=4 SV=1	Long chain acyl-CoA synthetase 1 -like protein [Gossypium arboreum]
Ghir_D01G002270.1	1757	Biological Process: long-chain fatty acid metabolic process (GO:0001676);; Biological Process: defense response to insect (GO:0002213);; Molecular Function: long-chain fatty acid-CoA ligase activity (GO:0004467);; Cellular Component: peroxisome (GO:0005777);; Biological Process: fatty acid biosynthetic process (GO:0006633);; Biological Process: fatty acid beta-oxidation (GO:0006635);; Cellular Co…	K01897|0|tcc:TCM_020579|Long-chain acyl-CoA synthetase 6; K01897 long-chain acyl-CoA synthetase [EC:6.2.1.3] (A)	[I]	Lipid transport and metabolism	AMP-binding enzyme	Long chain acyl-CoA synthetase 6, peroxisomal (Precursor) GN=LACS6 OS=Arabidopsis thaliana (Mouse-ear cress) PE=1 SV=1	Long-chain acyl-CoA synthetase 6 {ECO:0000313|EMBL:EOY05625.1} OS=Theobroma cacao (Cacao) PE=4 SV=1	Long-chain acyl-CoA synthetase 6 [Theobroma cacao]
Ghir_A05G023990.1	1809	Biological Process: long-chain fatty acid metabolic process (GO:0001676);; Molecular Function: long-chain fatty acid-CoA ligase activity (GO:0004467);;	K01897|0|tcc:TCM_035112|Long chain acyl-CoA synthetase 9 isoform 1; K01897 long-chain acyl-CoA synthetase [EC:6.2.1.3] (A)	[I]	Lipid transport and metabolism	AMP-binding enzyme	Long chain acyl-CoA synthetase 9, chloroplastic GN=LACS9 OS=Arabidopsis thaliana (Mouse-ear cress) PE=2 SV=1	Long chain acyl-CoA synthetase 9 isoform 1 {ECO:0000313|EMBL:EOY16287.1} OS=Theobroma cacao (Cacao) PE=4 SV=1	Long chain acyl-CoA synthetase 9, chloroplastic -like protein [Gossypium arboreum]
Ghir_D07G013980.1	3480	Biological Process: long-chain fatty acid metabolic process (GO:0001676);; Molecular Function: long-chain fatty acid-CoA ligase activity (GO:0004467);;	K01897|0|tcc:TCM_004860|AMP-dependent synthetase and ligase family protein isoform 1; K01897 long-chain acyl-CoA synthetase [EC:6.2.1.3] (A)	[I]	Lipid transport and metabolism	AMP-binding enzyme	Long chain acyl-CoA synthetase 1 GN=T8I13.8 OS=Arabidopsis thaliana (Mouse-ear cress) PE=2 SV=1	AMP-dependent synthetase and ligase family protein isoform 1 {ECO:0000313|EMBL:EOX95347.1} OS=Theobroma cacao (Cacao) PE=4 SV=1	Long chain acyl-CoA synthetase 1 -like protein [Gossypium arboreum]
Ghir_A01G002360.1	1935	Biological Process: long-chain fatty acid metabolic process (GO:0001676);; Biological Process: defense response to insect (GO:0002213);; Molecular Function: long-chain fatty acid-CoA ligase activity (GO:0004467);; Cellular Component: peroxisome (GO:0005777);; Biological Process: fatty acid biosynthetic process (GO:0006633);; Biological Process: fatty acid beta-oxidation (GO:0006635);; Cellular Co…	K01897|0|tcc:TCM_020579|Long-chain acyl-CoA synthetase 6; K01897 long-chain acyl-CoA synthetase [EC:6.2.1.3] (A)	[I]	Lipid transport and metabolism	AMP-binding enzyme	Long chain acyl-CoA synthetase 7, peroxisomal GN=LACS7 OS=Arabidopsis thaliana (Mouse-ear cress) PE=1 SV=2	Long-chain acyl-CoA synthetase 6 {ECO:0000313|EMBL:EOY05625.1} OS=Theobroma cacao (Cacao) PE=4 SV=1	Long chain acyl-CoA synthetase 7, peroxisomal -like protein [Gossypium arboreum]
Ghir_A13G008590.1	3465	Molecular Function: catalytic activity (GO:0003824);; Biological Process: metabolic process (GO:0008152);; Biological Process: single-organism cellular process (GO:0044763);; Biological Process: response to stimulus (GO:0050896);; Biological Process: biological regulation (GO:0065007);;	K00142|0|tcc:TCM_025682|AMP-dependent synthetase and ligase family protein, putative isoform 1; K00142 acyl-CoA synthetase [EC:6.2.1.-] (A)	[Q]	Secondary metabolites biosynthesis, transport and catabolism	AMP-binding enzyme	Putative acyl-activating enzyme 19 GN=At5g35930 OS=Arabidopsis thaliana (Mouse-ear cress) PE=2 SV=1	AMP-dependent synthetase and ligase family protein, putative isoform 1 {ECO:0000313|EMBL:EOY10309.1} OS=Theobroma cacao (Cacao) PE=4 SV=1	AMP-dependent synthetase and ligase family protein, putative isoform 1 [Theobroma cacao]
Ghir_A09G006350.1	2691	Biological Process: long-chain fatty acid metabolic process (GO:0001676);; Biological Process: defense response to insect (GO:0002213);; Molecular Function: long-chain fatty acid-CoA ligase activity (GO:0004467);; Cellular Component: peroxisome (GO:0005777);; Biological Process: fatty acid biosynthetic process (GO:0006633);; Biological Process: fatty acid beta-oxidation (GO:0006635);; Cellular Co…	K01897|0|tcc:TCM_020579|Long-chain acyl-CoA synthetase 6; K01897 long-chain acyl-CoA synthetase [EC:6.2.1.3] (A)	[I]	Lipid transport and metabolism	AMP-binding enzyme	Long chain acyl-CoA synthetase 7, peroxisomal GN=LACS7 OS=Arabidopsis thaliana (Mouse-ear cress) PE=1 SV=2	Long-chain acyl-CoA synthetase 6 {ECO:0000313|EMBL:EOY05625.1} OS=Theobroma cacao (Cacao) PE=4 SV=1	Long chain acyl-CoA synthetase 7, peroxisomal -like protein [Gossypium arboreum]

## Sheet: Table S10f_bHLH-MYC
Table S10f:nine DEGs coded for basic helix-loop-helix (bHLH) DNA-binding family protein
GeneID	length	GO_annotation	KEGG_annotation	KOG_class	KOG_class_annotation	Pfam_annotation	Swissprot_annotation	TrEMBL_annotation	nr_annotation
Ghir_D08G011870.1	1633	Molecular Function: oxidoreductase activity (GO:0016491);;	K13422|0|tcc:TCM_015640|Basic helix-loop-helix DNA-binding family protein, putative; K13422 transcription factor MYC2 (A)	--	--	bHLH-MYC and R2R3-MYB transcription factors N-terminal	Transcription factor bHLH14 OS=Arabidopsis thaliana (Mouse-ear cress) PE=2 SV=1	Basic helix-loop-helix DNA-binding family protein, putative {ECO:0000313|EMBL:EOY23885.1} OS=Theobroma cacao (Cacao) PE=4 SV=1	Basic helix-loop-helix DNA-binding family protein, putative [Theobroma cacao]
Ghir_D08G013920.1	1793	Molecular Function: binding (GO:0005488);; Biological Process: metabolic process (GO:0008152);; Molecular Function: oxidoreductase activity (GO:0016491);;	K13422|0|tcc:TCM_005064|Basic helix-loop-helix DNA-binding family protein; K13422 transcription factor MYC2 (A)	--	--	bHLH-MYC and R2R3-MYB transcription factors N-terminal	Transcription factor bHLH14 OS=Arabidopsis thaliana (Mouse-ear cress) PE=2 SV=1	Basic helix-loop-helix DNA-binding family protein {ECO:0000313|EMBL:EOX95614.1} OS=Theobroma cacao (Cacao) PE=4 SV=1	Basic helix-loop-helix DNA-binding family protein [Theobroma cacao]
Ghir_A08G013170.1	1266	Molecular Function: binding (GO:0005488);;	K13422|0|tcc:TCM_005064|Basic helix-loop-helix DNA-binding family protein; K13422 transcription factor MYC2 (A)	--	--	bHLH-MYC and R2R3-MYB transcription factors N-terminal	Transcription factor bHLH14 OS=Arabidopsis thaliana (Mouse-ear cress) PE=2 SV=1	Basic helix-loop-helix DNA-binding family protein {ECO:0000313|EMBL:EOX95614.1} OS=Theobroma cacao (Cacao) PE=4 SV=1	Basic helix-loop-helix DNA-binding family protein [Theobroma cacao]
Ghir_A11G010770.1	1922	Biological Process: metabolic process (GO:0008152);; Molecular Function: oxidoreductase activity (GO:0016491);; Molecular Function: protein dimerization activity (GO:0046983);;	K13422|0|tcc:TCM_005064|Basic helix-loop-helix DNA-binding family protein; K13422 transcription factor MYC2 (A)	--	--	bHLH-MYC and R2R3-MYB transcription factors N-terminal	Transcription factor MYC4 GN=T6K21.60 OS=Arabidopsis thaliana (Mouse-ear cress) PE=1 SV=1	Basic helix-loop-helix DNA-binding family protein {ECO:0000313|EMBL:EOX95614.1} OS=Theobroma cacao (Cacao) PE=4 SV=1	Basic helix-loop-helix DNA-binding family protein [Theobroma cacao]
Ghir_A09G020780.1	1764	Molecular Function: oxidoreductase activity (GO:0016491);;	K13422|0|tcc:TCM_015714|Basic helix-loop-helix DNA-binding family protein; K13422 transcription factor MYC2 (A)	--	--	bHLH-MYC and R2R3-MYB transcription factors N-terminal	Transcription factor MYC2 GN=At1g32640 OS=Arabidopsis thaliana (Mouse-ear cress) PE=1 SV=2	Basic helix-loop-helix DNA-binding family protein {ECO:0000313|EMBL:EOY23994.1} OS=Theobroma cacao (Cacao) PE=4 SV=1	Basic helix-loop-helix DNA-binding family protein [Theobroma cacao]
Ghir_D11G010700.1	1608	Biological Process: metabolic process (GO:0008152);; Molecular Function: oxidoreductase activity (GO:0016491);; Molecular Function: protein dimerization activity (GO:0046983);;	K13422|0|tcc:TCM_005064|Basic helix-loop-helix DNA-binding family protein; K13422 transcription factor MYC2 (A)	--	--	bHLH-MYC and R2R3-MYB transcription factors N-terminal	Transcription factor MYC4 GN=T6K21.60 OS=Arabidopsis thaliana (Mouse-ear cress) PE=1 SV=1	Basic helix-loop-helix DNA-binding family protein {ECO:0000313|EMBL:EOX95614.1} OS=Theobroma cacao (Cacao) PE=4 SV=1	Basic helix-loop-helix DNA-binding family protein [Theobroma cacao]
Ghir_D07G014550.1	1537	Molecular Function: binding (GO:0005488);; Biological Process: metabolic process (GO:0008152);; Molecular Function: oxidoreductase activity (GO:0016491);;	K13422|0|tcc:TCM_005064|Basic helix-loop-helix DNA-binding family protein; K13422 transcription factor MYC2 (A)	--	--	bHLH-MYC and R2R3-MYB transcription factors N-terminal	Transcription factor MYC4 GN=T6K21.60 OS=Arabidopsis thaliana (Mouse-ear cress) PE=1 SV=1	Basic helix-loop-helix DNA-binding family protein {ECO:0000313|EMBL:EOX95614.1} OS=Theobroma cacao (Cacao) PE=4 SV=1	Basic helix-loop-helix DNA-binding family protein [Theobroma cacao]
Ghir_A08G016470.1	2843	Molecular Function: 2-alkenal reductase [NAD(P)] activity (GO:0032440);; Molecular Function: protein dimerization activity (GO:0046983);; Biological Process: oxidation-reduction process (GO:0055114);;	K13422|0|tcc:TCM_015714|Basic helix-loop-helix DNA-binding family protein; K13422 transcription factor MYC2 (A)	--	--	bHLH-MYC and R2R3-MYB transcription factors N-terminal	Transcription factor MYC2 GN=At1g32640 OS=Arabidopsis thaliana (Mouse-ear cress) PE=1 SV=2	BHLH domain protein {ECO:0000313|EMBL:ACO53628.1} OS=Gossypium hirsutum (Upland cotton) PE=2 SV=1	bHLH domain protein [Gossypium hirsutum]
Ghir_D08G017330.1	1995	Molecular Function: 2-alkenal reductase [NAD(P)] activity (GO:0032440);; Molecular Function: protein dimerization activity (GO:0046983);; Biological Process: oxidation-reduction process (GO:0055114);;	K13422|0|tcc:TCM_015714|Basic helix-loop-helix DNA-binding family protein; K13422 transcription factor MYC2 (A)	--	--	bHLH-MYC and R2R3-MYB transcription factors N-terminal	Transcription factor MYC2 GN=At1g32640 OS=Arabidopsis thaliana (Mouse-ear cress) PE=1 SV=2	BHLH domain protein {ECO:0000313|EMBL:ACO53628.1} OS=Gossypium hirsutum (Upland cotton) PE=2 SV=1	bHLH domain protein [Gossypium hirsutum]

## Sheet: Table S10g_MYB
Table S10g:55 DEGs MYB domain proteins regulate tapetum development
GeneID	length	GO_annotation	KEGG_annotation	KOG_class	KOG_class_annotation	Pfam_annotation	Swissprot_annotation	TrEMBL_annotation	nr_annotation
Ghir_D05G039280.1	1165	Molecular Function: chromatin binding (GO:0003682);; Molecular Function: transcription factor activity, sequence-specific DNA binding (GO:0003700);; Biological Process: regulation of transcription, DNA-templated (GO:0006355);; Biological Process: trichome morphogenesis (GO:0010090);; Molecular Function: sequence-specific DNA binding (GO:0043565);; Biological Process: anther wall tapetum developme…	K09422|0|tcc:TCM_030529|Myb domain protein 103; K09422 myb proto-oncogene protein, plant (A)	[K]	Transcription	Myb-like DNA-binding domain	Myb-related protein Zm38 OS=Zea mays (Maize) PE=2 SV=1	MYB80-1 {ECO:0000313|EMBL:AIT71168.1} OS=Gossypium hirsutum (Upland cotton) PE=4 SV=1	MYB80-1 [Gossypium hirsutum]
Ghir_A04G000280.1	933	Molecular Function: chromatin binding (GO:0003682);; Molecular Function: transcription factor activity, sequence-specific DNA binding (GO:0003700);; Biological Process: regulation of transcription, DNA-templated (GO:0006355);; Biological Process: trichome morphogenesis (GO:0010090);; Molecular Function: sequence-specific DNA binding (GO:0043565);; Biological Process: anther wall tapetum developme…	K09422|0|tcc:TCM_030529|Myb domain protein 103; K09422 myb proto-oncogene protein, plant (A)	[K]	Transcription	Myb-like DNA-binding domain	Myb-related protein Zm38 OS=Zea mays (Maize) PE=2 SV=1	MYB80-2 {ECO:0000313|EMBL:AIT71169.1} OS=Gossypium hirsutum (Upland cotton) PE=4 SV=1	MYB80-2 [Gossypium hirsutum]
Ghir_A03G013820.1	1469	Molecular Function: DNA binding (GO:0003677);; Molecular Function: chromatin binding (GO:0003682);;	K09422|2.47022e-106|tcc:TCM_010839|R2R3 MYB C2 repressor motif-like1 protein; K09422 myb proto-oncogene protein, plant (A)	[K]	Transcription	Myb-like DNA-binding domain	Transcription repressor MYB4 GN=MYB4 OS=Arabidopsis thaliana (Mouse-ear cress) PE=1 SV=1	Putative uncharacterized protein {ECO:0000313|EMBL:CBI26917.3} OS=Vitis vinifera (Grape) PE=4 SV=1	Transcription repressor MYB4 -like protein [Gossypium arboreum]
Ghir_D12G017670.1	2491	Molecular Function: DNA binding (GO:0003677);; Molecular Function: chromatin binding (GO:0003682);;	K09422|3.12332e-86|tcc:TCM_011660|Myb domain protein 16, putative; K09422 myb proto-oncogene protein, plant (A)	[K]	Transcription	Myb-like DNA-binding domain	Transcription factor MYB76 GN=MBK20.16 OS=Arabidopsis thaliana (Mouse-ear cress) PE=1 SV=1	Myb domain protein 16, putative {ECO:0000313|EMBL:EOY01855.1} OS=Theobroma cacao (Cacao) PE=4 SV=1	Transcription factor MYB76 -like protein [Gossypium arboreum]
Ghir_D02G015000.1	1449	Molecular Function: DNA binding (GO:0003677);; Molecular Function: chromatin binding (GO:0003682);;	K09422|1.16058e-105|tcc:TCM_010839|R2R3 MYB C2 repressor motif-like1 protein; K09422 myb proto-oncogene protein, plant (A)	[K]	Transcription	Myb-like DNA-binding domain	Transcription repressor MYB4 GN=MYB4 OS=Arabidopsis thaliana (Mouse-ear cress) PE=1 SV=1	R2R3 MYB C2 repressor motif-like1 protein {ECO:0000313|EMBL:EOY00935.1} OS=Theobroma cacao (Cacao) PE=4 SV=1	Transcription repressor MYB4 -like protein [Gossypium arboreum]
Ghir_D13G007840.1	2595	Molecular Function: binding (GO:0005488);;	K09422|0|tcc:TCM_011689|Myb domain protein 105; K09422 myb proto-oncogene protein, plant (A)	[K]	Transcription	Myb-like DNA-binding domain	Transcription factor MYB44 GN=K8K14.2 OS=Arabidopsis thaliana (Mouse-ear cress) PE=2 SV=1	Myb domain protein 105 {ECO:0000313|EMBL:EOY01897.1} OS=Theobroma cacao (Cacao) PE=4 SV=1	Transcription factor MYB44 -like protein [Gossypium arboreum]
Ghir_A05G025380.1	1309	Molecular Function: binding (GO:0005488);; Biological Process: response to stress (GO:0006950);; Biological Process: response to abiotic stimulus (GO:0009628);; Biological Process: response to hormone (GO:0009725);; Biological Process: response to oxygen-containing compound (GO:1901700);;	K09422|7.61293e-118|tcc:TCM_036404|Myb domain protein 3, putative; K09422 myb proto-oncogene protein, plant (A)	[K]	Transcription	Myb-like DNA-binding domain	Transcription repressor MYB6 GN=MYB6 OS=Arabidopsis thaliana (Mouse-ear cress) PE=1 SV=1	Myb domain protein 3, putative {ECO:0000313|EMBL:EOY17258.1} OS=Theobroma cacao (Cacao) PE=4 SV=1	Myb-related protein [Gossypium arboreum]
Ghir_A08G018090.1	1702	Molecular Function: DNA binding (GO:0003677);; Molecular Function: chromatin binding (GO:0003682);;	K09422|3.0446e-160|tcc:TCM_016054|Myb domain protein 42; K09422 myb proto-oncogene protein, plant (A)	[K]	Transcription	Myb-like DNA-binding domain	Protein ODORANT1 GN=ODO1 OS=Petunia hybrida (Petunia) PE=2 SV=1	Myb domain protein 42 {ECO:0000313|EMBL:EOY24459.1} OS=Theobroma cacao (Cacao) PE=4 SV=1	Protein ODORANT1 [Gossypium arboreum]
Ghir_D11G003550.1	1405	Molecular Function: binding (GO:0005488);; Biological Process: transcription, DNA-templated (GO:0006351);;	K09422|4.94087e-139|tcc:TCM_013983|Myb domain protein 30, putative isoform 2; K09422 myb proto-oncogene protein, plant (A)	[K]	Transcription	Myb-like DNA-binding domain	Myb-related protein 306 OS=Antirrhinum majus (Garden snapdragon) PE=2 SV=1	Myb-related protein 306, putative isoform 1 {ECO:0000313|EMBL:EOY21840.1} OS=Theobroma cacao (Cacao) PE=4 SV=1	Myb-related protein [Gossypium arboreum]
Ghir_D06G008190.1	1285	Molecular Function: DNA binding (GO:0003677);; Molecular Function: chromatin binding (GO:0003682);;	K09422|3.47987e-119|tcc:TCM_037555|GHMYB10, putative; K09422 myb proto-oncogene protein, plant (A)	[K]	Transcription	Myb-like DNA-binding domain	Transcription factor TT2 GN=MOK9.18 OS=Arabidopsis thaliana (Mouse-ear cress) PE=1 SV=1	GHMYB10 {ECO:0000313|EMBL:AAK19615.1} OS=Gossypium hirsutum (Upland cotton) PE=2 SV=1	GHMYB10 [Gossypium hirsutum]
Ghir_A07G015130.1	2038	Molecular Function: DNA binding (GO:0003677);; Molecular Function: chromatin binding (GO:0003682);; Molecular Function: transcription factor activity, sequence-specific DNA binding (GO:0003700);; Biological Process: regulation of transcription, DNA-templated (GO:0006355);; Biological Process: response to salicylic acid (GO:0009751);; Biological Process: response to jasmonic acid (GO:0009753);; Bi…	K09422|2.32842e-174|tcc:TCM_005371|Myb domain protein 17 isoform 1; K09422 myb proto-oncogene protein, plant (A)	[K]	Transcription	Myb-like DNA-binding domain	Transcription factor MYB39 GN=dl4925c OS=Arabidopsis thaliana (Mouse-ear cress) PE=2 SV=1	Myb domain protein 17 isoform 1 {ECO:0000313|EMBL:EOX96013.1} OS=Theobroma cacao (Cacao) PE=4 SV=1	Transcription factor MYB39 -like protein [Gossypium arboreum]
Ghir_A05G041820.1	1064	Molecular Function: DNA binding (GO:0003677);; Molecular Function: chromatin binding (GO:0003682);;	K09422|6.10127e-90|tcc:TCM_029126|Myb domain protein 23; K09422 myb proto-oncogene protein, plant (A)	[K]	Transcription	Myb-like DNA-binding domain	Transcription factor WER GN=T9L3.50 OS=Arabidopsis thaliana (Mouse-ear cress) PE=1 SV=1	Myb domain protein 23 {ECO:0000313|EMBL:EOY27239.1} OS=Theobroma cacao (Cacao) PE=4 SV=1	Myb domain protein 23 [Theobroma cacao]
Ghir_A05G037220.1	994	Biological Process: cell fate specification (GO:0001708);; Molecular Function: DNA binding (GO:0003677);; Molecular Function: chromatin binding (GO:0003682);; Molecular Function: transcription factor activity, sequence-specific DNA binding (GO:0003700);; Molecular Function: protein binding (GO:0005515);; Cellular Component: nucleus (GO:0005634);; Biological Process: trichome branching (GO:0010091…	K09422|3.02918e-100|tcc:TCM_016886|Myb domain protein 66, putative; K09422 myb proto-oncogene protein, plant (A)	[K]	Transcription	Myb-like DNA-binding domain	Transcription factor WER GN=T9L3.50 OS=Arabidopsis thaliana (Mouse-ear cress) PE=1 SV=1	Myb family transcription factor 109 {ECO:0000313|EMBL:AAT57644.1} OS=Gossypium arboreum (Tree cotton) PE=2 SV=1	myb family transcription factor 109 [Gossypium arboreum]
Ghir_D13G011330.1	2567	Molecular Function: DNA binding (GO:0003677);; Molecular Function: chromatin binding (GO:0003682);;	K09422|2.41664e-88|tcc:TCM_026054|Myb domain protein 113, putative; K09422 myb proto-oncogene protein, plant (A)	[K]	Transcription	Myb-like DNA-binding domain	Transcription factor MYB113 GN=MYB113 OS=Arabidopsis thaliana (Mouse-ear cress) PE=1 SV=1	Myb domain protein 113, putative {ECO:0000313|EMBL:EOY10752.1} OS=Theobroma cacao (Cacao) PE=4 SV=1	Myb domain protein 113, putative [Theobroma cacao]
Ghir_A12G015320.1	1066	Molecular Function: binding (GO:0005488);;	K09422|2.69644e-64|tcc:TCM_009642|Myb domain protein 62, putative; K09422 myb proto-oncogene protein, plant (A)	[K]	Transcription	Myb-like DNA-binding domain	Transcription factor MYB21 GN=MGF10.23 OS=Arabidopsis thaliana (Mouse-ear cress) PE=1 SV=1	Myb domain protein 62, putative {ECO:0000313|EMBL:EOY00119.1} OS=Theobroma cacao (Cacao) PE=4 SV=1	Myb domain protein 62, putative [Theobroma cacao]
Ghir_A12G012650.1	2295	Molecular Function: binding (GO:0005488);;	K12133|0|tcc:TCM_005021|Homeodomain-like superfamily protein isoform 1; K12133 MYB-related transcription factor LHY (A)	[O]	Posttranslational modification, protein turnover, chaperones	Myb-like DNA-binding domain	Protein LHY GN=LHY OS=Arabidopsis thaliana (Mouse-ear cress) PE=1 SV=2	Homeodomain-like superfamily protein isoform 1 {ECO:0000313|EMBL:EOX95552.1} OS=Theobroma cacao (Cacao) PE=4 SV=1	Protein LHY -like protein [Gossypium arboreum]
Ghir_A03G007860.1	1484	Biological Process: tryptophan biosynthetic process (GO:0000162);; Biological Process: defense response to insect (GO:0002213);; Molecular Function: DNA binding (GO:0003677);; Molecular Function: transcription factor activity, sequence-specific DNA binding (GO:0003700);; Cellular Component: nucleus (GO:0005634);; Biological Process: response to jasmonic acid (GO:0009753);; Biological Process: ind…	K09422|2.37173e-97|tcc:TCM_014091|Myb domain 16-like protein; K09422 myb proto-oncogene protein, plant (A)	[K]	Transcription	Myb-like DNA-binding domain	Transcription factor MYB34 GN=MSL3.10 OS=Arabidopsis thaliana (Mouse-ear cress) PE=1 SV=1	Myb domain 16-like protein {ECO:0000313|EMBL:EOY21912.1} OS=Theobroma cacao (Cacao) PE=4 SV=1	Myb domain 16-like protein [Theobroma cacao]
Ghir_A08G005710.1	1322	Molecular Function: binding (GO:0005488);;	K09422|3.01269e-143|tcc:TCM_019116|Myb domain protein 20; K09422 myb proto-oncogene protein, plant (A)	[K]	Transcription	Myb-like DNA-binding domain	Protein ODORANT1 GN=ODO1 OS=Petunia hybrida (Petunia) PE=2 SV=1	Myb domain protein 20 {ECO:0000313|EMBL:EOY03898.1} OS=Theobroma cacao (Cacao) PE=4 SV=1	Protein ODORANT1 [Gossypium arboreum]
Ghir_A01G016010.1	1980	Molecular Function: DNA binding (GO:0003677);; Molecular Function: chromatin binding (GO:0003682);; Biological Process: response to salicylic acid (GO:0009751);; Biological Process: response to jasmonic acid (GO:0009753);; Biological Process: response to UV-B (GO:0010224);;	K09422|5.10396e-153|tcc:TCM_006638|MYB domain class transcription factor; K09422 myb proto-oncogene protein, plant (A)	[K]	Transcription	Myb-like DNA-binding domain	Myb-related protein 308 OS=Antirrhinum majus (Garden snapdragon) PE=2 SV=1	MYB-like protein 3 {ECO:0000313|EMBL:ACI23564.1} OS=Gossypium barbadense (Sea-island cotton) PE=2 SV=1	GHMYB9 [Gossypium hirsutum]
Ghir_D08G021720.1	1482	Molecular Function: binding (GO:0005488);;	K09422|5.9899e-150|tcc:TCM_042012|Myb domain protein 36, putative; K09422 myb proto-oncogene protein, plant (A)	[K]	Transcription	Myb-like DNA-binding domain	Transcription factor RAX2 GN=T1J8.7 OS=Arabidopsis thaliana (Mouse-ear cress) PE=1 SV=1	RAX-like transcription factor RAX4 {ECO:0000313|EMBL:AIQ82679.1} OS=Gossypium hirsutum (Upland cotton) PE=2 SV=1	RAX-like transcription factor RAX4 [Gossypium hirsutum]
Ghir_A08G020920.1	1407	Molecular Function: binding (GO:0005488);;	K09422|6.31497e-149|tcc:TCM_042012|Myb domain protein 36, putative; K09422 myb proto-oncogene protein, plant (A)	[K]	Transcription	Myb-like DNA-binding domain	Transcription factor RAX3 GN=T16K5.40 OS=Arabidopsis thaliana (Mouse-ear cress) PE=2 SV=1	RAX-like transcription factor RAX4 {ECO:0000313|EMBL:AIQ82679.1} OS=Gossypium hirsutum (Upland cotton) PE=2 SV=1	RAX-like transcription factor RAX4 [Gossypium hirsutum]
Ghir_D04G005200.1	1579	Molecular Function: binding (GO:0005488);; Biological Process: response to stress (GO:0006950);; Biological Process: response to abiotic stimulus (GO:0009628);; Biological Process: response to hormone (GO:0009725);; Biological Process: cellular process (GO:0009987);; Biological Process: response to inorganic substance (GO:0010035);; Biological Process: response to lipid (GO:0033993);; Biological …	K09422|4.66888e-161|tcc:TCM_018538|Myb domain protein 30, putative; K09422 myb proto-oncogene protein, plant (A)	[K]	Transcription	Myb-like DNA-binding domain	Myb-related protein 306 OS=Antirrhinum majus (Garden snapdragon) PE=2 SV=1	Myb domain protein 30, putative {ECO:0000313|EMBL:EOY03455.1} OS=Theobroma cacao (Cacao) PE=4 SV=1	Myb-related protein [Gossypium arboreum]
Ghir_D09G004910.1	1062	Molecular Function: binding (GO:0005488);;	K09422|5.98821e-118|tcc:TCM_014956|Myb domain protein 42; K09422 myb proto-oncogene protein, plant (A)	[K]	Transcription	Myb-like DNA-binding domain	Protein ODORANT1 GN=ODO1 OS=Petunia hybrida (Petunia) PE=2 SV=1	Myb domain protein 42 {ECO:0000313|EMBL:EOY22926.1} OS=Theobroma cacao (Cacao) PE=4 SV=1	Myb domain protein 42 [Theobroma cacao]
Ghir_D08G018460.1	2767	Molecular Function: DNA binding (GO:0003677);; Molecular Function: chromatin binding (GO:0003682);;	K09422|8.84904e-111|tcc:TCM_015933|Myb domain protein 5; K09422 myb proto-oncogene protein, plant (A)	[K]	Transcription	Myb-like DNA-binding domain	Transcription factor WER GN=T9L3.50 OS=Arabidopsis thaliana (Mouse-ear cress) PE=1 SV=1	MYB-like DNA-binding domain protein {ECO:0000313|EMBL:AAC04716.1} OS=Gossypium hirsutum (Upland cotton) PE=2 SV=1	MYB-like DNA-binding domain protein [Gossypium hirsutum]
Ghir_D07G001570.1	1063	Molecular Function: DNA binding (GO:0003677);; Molecular Function: chromatin binding (GO:0003682);;	K09422|1.50665e-99|tcc:TCM_037559|Duplicated homeodomain-like superfamily protein; K09422 myb proto-oncogene protein, plant (A)	[K]	Transcription	Myb-like DNA-binding domain	Transcription factor TT2 GN=MOK9.18 OS=Arabidopsis thaliana (Mouse-ear cress) PE=1 SV=1	GHMYB38 {ECO:0000313|EMBL:AAK19618.1} OS=Gossypium hirsutum (Upland cotton) PE=2 SV=1	GHMYB38 [Gossypium hirsutum]
Ghir_A07G001550.1	1022	Molecular Function: DNA binding (GO:0003677);; Molecular Function: chromatin binding (GO:0003682);;	K09422|7.5063e-102|tcc:TCM_037559|Duplicated homeodomain-like superfamily protein; K09422 myb proto-oncogene protein, plant (A)	[K]	Transcription	Myb-like DNA-binding domain	Transcription factor TT2 GN=MOK9.18 OS=Arabidopsis thaliana (Mouse-ear cress) PE=1 SV=1	GHMYB38 {ECO:0000313|EMBL:AAK19618.1} OS=Gossypium hirsutum (Upland cotton) PE=2 SV=1	Transcription factor MYB3 -like protein [Gossypium arboreum]
Ghir_D13G007520.1	1434	Molecular Function: DNA binding (GO:0003677);; Molecular Function: chromatin binding (GO:0003682);;	K09422|0|tcc:TCM_011776|Myb124, putative isoform 1; K09422 myb proto-oncogene protein, plant (A)	[K]	Transcription	Myb-like DNA-binding domain	Transcription factor MYB98 GN=MYB98 OS=Arabidopsis thaliana (Mouse-ear cress) PE=2 SV=1	Myb124, putative isoform 1 {ECO:0000313|EMBL:EOY02015.1} OS=Theobroma cacao (Cacao) PE=4 SV=1	Myb-related B [Gossypium arboreum]
Ghir_D08G018980.1	1725	Molecular Function: DNA binding (GO:0003677);; Molecular Function: chromatin binding (GO:0003682);;	K09422|1.21751e-163|tcc:TCM_016054|Myb domain protein 42; K09422 myb proto-oncogene protein, plant (A)	[K]	Transcription	Myb-like DNA-binding domain	Protein ODORANT1 GN=ODO1 OS=Petunia hybrida (Petunia) PE=2 SV=1	Myb domain protein 42 {ECO:0000313|EMBL:EOY24459.1} OS=Theobroma cacao (Cacao) PE=4 SV=1	Protein ODORANT1 [Gossypium arboreum]
Ghir_A04G009000.1	1829	Cellular Component: condensed chromosome (GO:0000793);; Molecular Function: DNA binding (GO:0003677);; Molecular Function: chromatin binding (GO:0003682);; Molecular Function: transcription factor activity, sequence-specific DNA binding (GO:0003700);; Cellular Component: nucleolus (GO:0005730);; Biological Process: asymmetric cell division (GO:0008356);; Biological Process: response to virus (GO:…	K09422|0|tcc:TCM_021932|Myb-like HTH transcriptional regulator family protein isoform 1; K09422 myb proto-oncogene protein, plant (A)	[K]	Transcription	Myb-like DNA-binding domain	Transcription factor AS1 GN=F13M22.13 OS=Arabidopsis thaliana (Mouse-ear cress) PE=1 SV=1	Myb-like HTH transcriptional regulator family protein isoform 1 {ECO:0000313|EMBL:EOY07520.1} OS=Theobroma cacao (Cacao) PE=4 SV=1	Transcription factor AS1 -like protein [Gossypium arboreum]
Ghir_A02G015810.1	1124	Molecular Function: DNA binding (GO:0003677);; Molecular Function: chromatin binding (GO:0003682);; Biological Process: response to organic substance (GO:0010033);;	K09422|1.13917e-146|tcc:TCM_001102|Myb domain protein 93; K09422 myb proto-oncogene protein, plant (A)	[K]	Transcription	Myb-like DNA-binding domain	Transcription factor MYB39 GN=dl4925c OS=Arabidopsis thaliana (Mouse-ear cress) PE=2 SV=1	Myb domain protein 93 {ECO:0000313|EMBL:EOX92094.1} OS=Theobroma cacao (Cacao) PE=4 SV=1	Myb domain protein 93 [Theobroma cacao]
Ghir_A01G020560.1	1026	Molecular Function: DNA binding (GO:0003677);; Molecular Function: chromatin binding (GO:0003682);;	K09422|5.1473e-80|cam:101501888|transcription factor RAX2-like; K09422 myb proto-oncogene protein, plant (A)	[K]	Transcription	Myb-like DNA-binding domain	Transcription factor RAX2 GN=T1J8.7 OS=Arabidopsis thaliana (Mouse-ear cress) PE=1 SV=1	DNA-binding transcription factor blind 2 {ECO:0000313|EMBL:ADT80571.1} OS=Gossypium hirsutum (Upland cotton) PE=2 SV=1	DNA-binding transcription factor blind 2 [Gossypium hirsutum]
Ghir_D05G027990.1	1505	Molecular Function: DNA binding (GO:0003677);; Molecular Function: chromatin binding (GO:0003682);;	K09422|8.66906e-156|tcc:TCM_036404|Myb domain protein 3, putative; K09422 myb proto-oncogene protein, plant (A)	[K]	Transcription	Myb-like DNA-binding domain	Transcription repressor MYB6 GN=MYB6 OS=Arabidopsis thaliana (Mouse-ear cress) PE=1 SV=1	MYB8 {ECO:0000313|EMBL:ABR01221.1} OS=Gossypium hirsutum (Upland cotton) PE=4 SV=1	MYB8 [Gossypium hirsutum]
Ghir_A07G002060.1	1172	Molecular Function: binding (GO:0005488);;	K09422|2.45548e-126|tcc:TCM_037376|Duplicated homeodomain-like superfamily protein; K09422 myb proto-oncogene protein, plant (A)	[K]	Transcription	Myb-like DNA-binding domain	Anthocyanin regulatory C1 protein GN=C1 OS=Zea mays (Maize) PE=2 SV=1	Duplicated homeodomain-like superfamily protein {ECO:0000313|EMBL:EOY30027.1} OS=Theobroma cacao (Cacao) PE=4 SV=1	Duplicated homeodomain-like superfamily protein [Theobroma cacao]
Ghir_A05G027970.1	1593	Molecular Function: DNA binding (GO:0003677);; Molecular Function: chromatin binding (GO:0003682);; Biological Process: response to stress (GO:0006950);; Biological Process: response to abiotic stimulus (GO:0009628);; Biological Process: response to hormone (GO:0009725);; Biological Process: response to oxygen-containing compound (GO:1901700);;	K09422|3.02796e-145|tcc:TCM_036404|Myb domain protein 3, putative; K09422 myb proto-oncogene protein, plant (A)	[K]	Transcription	Myb-like DNA-binding domain	Transcription repressor MYB6 GN=MYB6 OS=Arabidopsis thaliana (Mouse-ear cress) PE=1 SV=1	MYB10 {ECO:0000313|EMBL:ABR01222.1} OS=Gossypium hirsutum (Upland cotton) PE=4 SV=1	MYB10 [Gossypium hirsutum]
Ghir_A10G005520.1	1608	Molecular Function: DNA binding (GO:0003677);; Molecular Function: chromatin binding (GO:0003682);;	K09422|9.10583e-175|tcc:TCM_029065|MYB7; K09422 myb proto-oncogene protein, plant (A)	[K]	Transcription	Myb-like DNA-binding domain	Transcription factor MYB86 GN=F21E10.4 OS=Arabidopsis thaliana (Mouse-ear cress) PE=2 SV=1	MYB7 {ECO:0000313|EMBL:AAS92346.1} OS=Gossypium hirsutum (Upland cotton) PE=4 SV=1	MYB7 [Gossypium hirsutum]
Ghir_A03G020430.1	1625	Biological Process: response to hormone (GO:0009725);; Biological Process: response to oxygen-containing compound (GO:1901700);;	K09422|5.54055e-115|tcc:TCM_007138|Myb domain protein 73, putative; K09422 myb proto-oncogene protein, plant (A)	[K]	Transcription	Myb-like DNA-binding domain	Transcription factor MYB44 GN=K8K14.2 OS=Arabidopsis thaliana (Mouse-ear cress) PE=2 SV=1	Myb domain protein 73, putative {ECO:0000313|EMBL:EOX98358.1} OS=Theobroma cacao (Cacao) PE=4 SV=1	Myb domain protein 73, putative [Theobroma cacao]
Ghir_D07G002090.1	1483	Molecular Function: binding (GO:0005488);;	K09422|9.14524e-124|tcc:TCM_037376|Duplicated homeodomain-like superfamily protein; K09422 myb proto-oncogene protein, plant (A)	[K]	Transcription	Myb-like DNA-binding domain	Anthocyanin regulatory C1 protein GN=C1 OS=Zea mays (Maize) PE=2 SV=1	Duplicated homeodomain-like superfamily protein {ECO:0000313|EMBL:EOY30027.1} OS=Theobroma cacao (Cacao) PE=4 SV=1	Duplicated homeodomain-like superfamily protein [Theobroma cacao]
Ghir_D11G025560.1	1827	Molecular Function: binding (GO:0005488);; Biological Process: trichome differentiation (GO:0010026);; Biological Process: seed coat development (GO:0010214);; Biological Process: regulation of gene expression (GO:0010468);; Biological Process: cellular biosynthetic process (GO:0044249);;	K09422|1.24943e-154|tcc:TCM_025910|Myb domain protein 5, putative; K09422 myb proto-oncogene protein, plant (A)	[K]	Transcription	Myb-like DNA-binding domain	Transcription repressor MYB5 GN=MYB5 OS=Arabidopsis thaliana (Mouse-ear cress) PE=1 SV=1	Myb domain protein 5, putative {ECO:0000313|EMBL:EOY10575.1} OS=Theobroma cacao (Cacao) PE=4 SV=1	Transcription repressor MYB5 -like protein [Gossypium arboreum]
Ghir_D04G013160.1	1933	Cellular Component: condensed chromosome (GO:0000793);; Molecular Function: DNA binding (GO:0003677);; Molecular Function: chromatin binding (GO:0003682);; Molecular Function: transcription factor activity, sequence-specific DNA binding (GO:0003700);; Cellular Component: nucleolus (GO:0005730);; Biological Process: asymmetric cell division (GO:0008356);; Biological Process: response to virus (GO:…	K09422|0|tcc:TCM_021932|Myb-like HTH transcriptional regulator family protein isoform 1; K09422 myb proto-oncogene protein, plant (A)	[K]	Transcription	Myb-like DNA-binding domain	Transcription factor AS1 GN=F13M22.13 OS=Arabidopsis thaliana (Mouse-ear cress) PE=1 SV=1	Myb-like HTH transcriptional regulator family protein isoform 1 {ECO:0000313|EMBL:EOY07520.1} OS=Theobroma cacao (Cacao) PE=4 SV=1	Transcription factor AS1 -like protein [Gossypium arboreum]
Ghir_A06G018870.1	2967	Molecular Function: DNA binding (GO:0003677);; Molecular Function: chromatin binding (GO:0003682);;	K09422|0|tcc:TCM_044611|Myb domain protein 65, putative isoform 1; K09422 myb proto-oncogene protein, plant (A)	[K]	Transcription	Myb-like DNA-binding domain	Transcription factor GAMYB OS=Oryza sativa subsp. japonica (Rice) PE=2 SV=1	Myb domain protein 65, putative isoform 1 {ECO:0000313|EMBL:EOY19497.1} OS=Theobroma cacao (Cacao) PE=4 SV=1	Transcription factor GAMYB [Gossypium arboreum]
Ghir_A05G037850.1	1624	Molecular Function: binding (GO:0005488);; Biological Process: response to stress (GO:0006950);; Biological Process: response to abiotic stimulus (GO:0009628);; Biological Process: response to hormone (GO:0009725);; Biological Process: cellular process (GO:0009987);; Biological Process: response to inorganic substance (GO:0010035);; Biological Process: response to lipid (GO:0033993);; Biological …	K09422|8.93228e-163|tcc:TCM_018538|Myb domain protein 30, putative; K09422 myb proto-oncogene protein, plant (A)	[K]	Transcription	Myb-like DNA-binding domain	Myb-related protein 306 OS=Antirrhinum majus (Garden snapdragon) PE=2 SV=1	Myb domain protein 30, putative {ECO:0000313|EMBL:EOY03455.1} OS=Theobroma cacao (Cacao) PE=4 SV=1	Myb-related protein [Gossypium arboreum]
Ghir_D08G013580.1	1404	Molecular Function: DNA binding (GO:0003677);; Molecular Function: chromatin binding (GO:0003682);;	K09422|1.44239e-130|tcc:TCM_004878|Myb domain protein 2, putative; K09422 myb proto-oncogene protein, plant (A)	[K]	Transcription	Myb-like DNA-binding domain	Transcription factor MYB108 GN=F5E6.18 OS=Arabidopsis thaliana (Mouse-ear cress) PE=1 SV=1	Myb domain protein 2, putative {ECO:0000313|EMBL:EOX95365.1} OS=Theobroma cacao (Cacao) PE=4 SV=1	Myb domain protein 2, putative [Theobroma cacao]
Ghir_A07G022180.1	1667	Molecular Function: DNA binding (GO:0003677);; Molecular Function: chromatin binding (GO:0003682);; Biological Process: response to stress (GO:0006950);; Biological Process: response to abiotic stimulus (GO:0009628);; Biological Process: response to hormone (GO:0009725);; Biological Process: cellular process (GO:0009987);; Biological Process: response to inorganic substance (GO:0010035);; Biologi…	K09422|4.3261e-128|tcc:TCM_018538|Myb domain protein 30, putative; K09422 myb proto-oncogene protein, plant (A)	[K]	Transcription	Myb-like DNA-binding domain	Myb-related protein 306 OS=Antirrhinum majus (Garden snapdragon) PE=2 SV=1	Myb transcription factor MYB30 {ECO:0000313|EMBL:AAZ83352.1} OS=Gossypium hirsutum (Upland cotton) PE=2 SV=1	Myb-related protein [Gossypium arboreum]	MYB8 [Gossypium hirsutum]
Ghir_D13G023100.1	1043	Molecular Function: DNA binding (GO:0003677);; Molecular Function: chromatin binding (GO:0003682);;	K09422|9.45485e-129|tcc:TCM_038898|Myb domain protein 36; K09422 myb proto-oncogene protein, plant (A)	[K]	Transcription	Myb-like DNA-binding domain	Transcription factor RAX3 GN=T16K5.40 OS=Arabidopsis thaliana (Mouse-ear cress) PE=2 SV=1	Myb domain protein 36 {ECO:0000313|EMBL:EOY31764.1} OS=Theobroma cacao (Cacao) PE=4 SV=1	Myb domain protein 36 [Theobroma cacao]	MYB80-1 [Gossypium hirsutum]
Ghir_A08G012900.1	1150	Molecular Function: DNA binding (GO:0003677);; Molecular Function: chromatin binding (GO:0003682);;	K09422|5.32479e-134|tcc:TCM_004878|Myb domain protein 2, putative; K09422 myb proto-oncogene protein, plant (A)	[K]	Transcription	Myb-like DNA-binding domain	Transcription factor MYB108 GN=F5E6.18 OS=Arabidopsis thaliana (Mouse-ear cress) PE=1 SV=1	Myb domain protein 2, putative {ECO:0000313|EMBL:EOX95365.1} OS=Theobroma cacao (Cacao) PE=4 SV=1	Myb domain protein 2, putative [Theobroma cacao]	Duplicated homeodomain-like superfamily protein [Theobroma cacao]
Ghir_A07G007290.1	1357	Molecular Function: DNA binding (GO:0003677);; Molecular Function: chromatin binding (GO:0003682);;	K09422|4.21426e-105|tcc:TCM_012363|Myb domain protein 62, putative; K09422 myb proto-oncogene protein, plant (A)	[K]	Transcription	Myb-like DNA-binding domain	Transcription factor MYB21 GN=MGF10.23 OS=Arabidopsis thaliana (Mouse-ear cress) PE=1 SV=1	Myb domain protein 62, putative {ECO:0000313|EMBL:EOY21046.1} OS=Theobroma cacao (Cacao) PE=4 SV=1	Myb domain protein 62, putative [Theobroma cacao]	Myb domain protein 42 [Theobroma cacao]
Ghir_A11G025390.1	2880	Biological Process: metabolic process (GO:0008152);; Biological Process: post-embryonic development (GO:0009791);; Biological Process: cellular process (GO:0009987);; Biological Process: system development (GO:0048731);;	K09422|9.2049e-155|tcc:TCM_025910|Myb domain protein 5, putative; K09422 myb proto-oncogene protein, plant (A)	[K]	Transcription	Myb-like DNA-binding domain	Transcription repressor MYB5 GN=MYB5 OS=Arabidopsis thaliana (Mouse-ear cress) PE=1 SV=1	Myb domain protein 5, putative {ECO:0000313|EMBL:EOY10575.1} OS=Theobroma cacao (Cacao) PE=4 SV=1	Transcription repressor MYB5 -like protein [Gossypium arboreum]	Protein ODORANT1 [Gossypium arboreum]
Ghir_A13G014360.1	2097	Molecular Function: DNA binding (GO:0003677);; Molecular Function: chromatin binding (GO:0003682);; Molecular Function: catalytic activity (GO:0003824);; Biological Process: metabolic process (GO:0008152);;	K09422|1.07609e-166|tcc:TCM_030853|Transcription factor MYB811; K09422 myb proto-oncogene protein, plant (A)	[K]	Transcription	Myb-like DNA-binding domain	Transcription factor GAMYB OS=Oryza sativa subsp. japonica (Rice) PE=2 SV=1	Transcription factor MYB811 {ECO:0000313|EMBL:EOY12312.1} OS=Theobroma cacao (Cacao) PE=4 SV=1	Transcription factor GAMYB [Gossypium arboreum]	RAX-like transcription factor RAX4 [Gossypium hirsutum]
Ghir_A13G017050.1	1256	Biological Process: response to oxygen-containing compound (GO:1901700);;	K09422|6.82224e-132|tcc:TCM_025795|Myb domain protein 60; K09422 myb proto-oncogene protein, plant (A)	[K]	Transcription	Myb-like DNA-binding domain	Myb-related protein 306 OS=Antirrhinum majus (Garden snapdragon) PE=2 SV=1	Myb domain protein 60 {ECO:0000313|EMBL:EOY10429.1} OS=Theobroma cacao (Cacao) PE=4 SV=1	Myb-related protein [Gossypium arboreum]	MYB10 [Gossypium hirsutum]
Ghir_A08G012920.1	1081	Molecular Function: binding (GO:0005488);;	K09422|2.64758e-123|tcc:TCM_004878|Myb domain protein 2, putative; K09422 myb proto-oncogene protein, plant (A)	[K]	Transcription	Myb-like DNA-binding domain	Transcription factor MYB108 GN=F5E6.18 OS=Arabidopsis thaliana (Mouse-ear cress) PE=1 SV=1	Myb domain protein 2, putative {ECO:0000313|EMBL:EOX95365.1} OS=Theobroma cacao (Cacao) PE=4 SV=1	Myb domain protein 2, putative [Theobroma cacao]	RAX-like transcription factor RAX4 [Gossypium hirsutum]
Ghir_A02G005720.1	897	Molecular Function: binding (GO:0005488);; Biological Process: response to hormone (GO:0009725);; Biological Process: response to oxygen-containing compound (GO:1901700);;	K09422|1.43516e-124|tcc:TCM_021433|Myb domain protein 112 isoform 1; K09422 myb proto-oncogene protein, plant (A)	[K]	Transcription	Myb-like DNA-binding domain	Transcription factor MYB108 GN=F5E6.18 OS=Arabidopsis thaliana (Mouse-ear cress) PE=1 SV=1	Myb domain protein 112 isoform 1 {ECO:0000313|EMBL:EOY06818.1} OS=Theobroma cacao (Cacao) PE=4 SV=1	Myb-related protein [Gossypium arboreum]	MYB7 [Gossypium hirsutum]
Ghir_A01G017880.1	1418	Molecular Function: binding (GO:0005488);; Biological Process: metabolic process (GO:0008152);; Biological Process: cellular process (GO:0009987);; Biological Process: response to stimulus (GO:0050896);;	K09422|1.08304e-157|tcc:TCM_009642|Myb domain protein 62, putative; K09422 myb proto-oncogene protein, plant (A)	[K]	Transcription	Myb-like DNA-binding domain	Transcription factor MYB108 GN=F5E6.18 OS=Arabidopsis thaliana (Mouse-ear cress) PE=1 SV=1	Myb domain protein 62, putative {ECO:0000313|EMBL:EOY00119.1} OS=Theobroma cacao (Cacao) PE=4 SV=1	Myb domain protein 62, putative [Theobroma cacao]	Myb domain protein 73, putative [Theobroma cacao]
Ghir_D08G013600.1	1061	Molecular Function: binding (GO:0005488);;	K09422|1.79674e-120|tcc:TCM_004878|Myb domain protein 2, putative; K09422 myb proto-oncogene protein, plant (A)	[K]	Transcription	Myb-like DNA-binding domain	Transcription factor MYB108 GN=F5E6.18 OS=Arabidopsis thaliana (Mouse-ear cress) PE=1 SV=1	Myb domain protein 2, putative {ECO:0000313|EMBL:EOX95365.1} OS=Theobroma cacao (Cacao) PE=4 SV=1	Myb domain protein 2, putative [Theobroma cacao]	Duplicated homeodomain-like superfamily protein [Theobroma cacao]
Ghir_D12G027190.1	1573	Molecular Function: binding (GO:0005488);;	K09422|1.36201e-156|tcc:TCM_015157|Myb domain protein 18, putative; K09422 myb proto-oncogene protein, plant (A)	[K]	Transcription	Myb-like DNA-binding domain	Transcription factor LAF1 GN=M7J2.70 OS=Arabidopsis thaliana (Mouse-ear cress) PE=1 SV=2	Myb domain protein 18, putative {ECO:0000313|EMBL:EOY23173.1} OS=Theobroma cacao (Cacao) PE=4 SV=1	Transcription factor LAF1 -like protein [Gossypium arboreum]	Transcription repressor MYB5 -like protein [Gossypium arboreum]
Ghir_D03G014270.1	1317	Molecular Function: DNA binding (GO:0003677);; Molecular Function: transcription factor activity, sequence-specific DNA binding (GO:0003700);; Cellular Component: nucleus (GO:0005634);; Biological Process: regulation of transcription, DNA-templated (GO:0006355);; Biological Process: response to hormone (GO:0009725);; Biological Process: response to salicylic acid (GO:0009751);;	K09422|4.91031e-109|tcc:TCM_041904|Myb domain protein 48 isoform 1; K09422 myb proto-oncogene protein, plant (A)	[K]	Transcription	Myb-like DNA-binding domain	Transcription factor MYB48 GN=MYB48 OS=Arabidopsis thaliana (Mouse-ear cress) PE=2 SV=1	Myb domain protein 59 isoform 2 {ECO:0000313|EMBL:EOY34143.1} OS=Theobroma cacao (Cacao) PE=4 SV=1	Transcription factor MYB48 -like protein [Gossypium arboreum]	Myb-related protein [Gossypium arboreum]
