# Supplementary material for: Using Transcriptome Analysis to Screen for Key Genes and Pathways Related to Cytoplasmic Male Sterility in Cotton (Gossypium hirsutum L.)
Source: Int J Mol Sci. 2019 Oct 16;20(20):5120. doi: 10.3390/ijms20205120 (PMC6830320; doi:10.3390/ijms20205120)
Supplement: Supplementary file 1 [file ijms-20-05120-s001.zip › ijms-602343-final-supplymentary/Supplementary TableS7a,b. Sequence information of genes used for qRT-PCR.xls]

## Sheet: TableS12a_gene-specific primers
Supplementary Table S12a:Gene-specific primers used for qRT-PCR.
Gene ID	Forward primer(5`-3`)	Reverse primer(5`-3`)
Ghir_A10G019450.1	AGCGAGGCATCAACGGATAGGT	TCGGCAGCCATCTCACAGAAGT
Ghir_A07G013740.1	ACCGTAACCTACTCGCCAAGCA	TTCGCCATCCAAGCATCCTGTT
Ghir_A12G015390.1	GACTGGCAGCGGGTGTGTTTAC	GCAGGGTCCTTCAAGGGAGTGA
Ghir_D08G011870.1	GGCTTTCGGCTCAGGCTCCTAT	GCTTCTGTGACTCGCTCGCATT
Ghir_A07G012860.1	CTGGCACCGACACATCCTCAAG	GCAAGGCTGGGTGGACACTCTA
Ghir_D04G009060.1	ATTGAGTTCCACGGGTGCTTGG	TCCCTCTGCTCATTCCACCTCT
Ghir_A03G007860.1	GCAGCAATAGCCAGGCACTTGT	TCGGTGTTGGTGACGGCATTAC

## Sheet: TableS12b_gene information
Supplementary Table S12b:Sequence information of genes used for qRT-PCR.
Gene ID	sequence
Ghir_A10G019450.1	ATGTTGTTTTCGTCATCAAACCATTTCCCCAATTCTTCCTATATTTCTTCTCCATTTTTACCCCGATTTTTTAGCTTATTAAACTCCCAATCCAAACTACCCATTAAAATGTCTAAAATCTTACCCTTCCAAATAGTTAATCCAACTCCCAGAATCTACCCCAGAACTGTCACTTGGATCCTCTCAAAGCCTGTTCTAATCCCTTCAGTTTCAAAATGTTACACTCCCATTTATTTGGCAGGTCTCAGACCCTATCTCCGTACCCCAAGCTTTTCGTTTTCATCTCGAGCCTTGGATGATTCGTCGTCTTCAATGGAGACCCAGAATGAAAATATTGGCGAACTATCGGAGATGGAGGAGTATGAGAAGATTAGCGGCCAGGGAAGATCATCTCCAGAA…
Ghir_A07G013740.1	ATGGAAAATATGAAGGTTTTTTCAGTTAAGGTGGAGGATGGAAGGGAAGGACGAGATGGGAAGCCATCAGTTGGTCCCGTGTACCGTAACCTACTCGCCAAGCAAGGATACCCTCCACCTGATCCTGAGATGTCTACCAC ATGGACTCTTTTCAGTTCATCTGTTGAGAAGTACCCTGGAAACAGGATGCTTGGATGGCGAAAATTTGTC AATGGCAAGGTGGGTCCTTATATCTGGAAAACATATAAGGAAGTTTATGATGAAGTTCTGCATGTTGGTT CTGCATTGCAAGCATCTGGTGCTGAACCTGGATGTCGGGTTGGGATTTATGGAGCAAACTGCCCGCAGTG GATTATGGCAATGGAGGCCTGCGGTGCCCACAGTTTGGTTTGTGT…
Ghir_A12G015390.1	ATGACAGCGGCTTCCCGAATTTCTTCCTTCCTTTCTCGTTCTCTCCTCTCTAAAGGGAGGATCTGTGGAG TGGGCAGATCAGTGGCTTGTAGCTACACCACCGCTGCTGCTTTAGAGAAACCATTCACTCCTTCTATCAA GGTCAACTACACCAAGCTTTTAATTAATGGCAACTTTGTTGATTCTGCTTCAGGCAAAACTTTCCCAACA TATGATCCCAGGACAGGAGATGTGATTGCTCATGTAGCTGAAGGTGATGCTGAAGATATAAATCGAGCAG TTTCTGCTGCTCGAAAAGCGTTTGATGAAGGACCCTGGCCAAAGATGACTGCTTATGAGAGATCAAGGAT ATTATTCCGATTTGCTGATCTTATTGACCAACATACCGAAGAAC…
Ghir_D08G011870.1	ATGTCATCATCTTCTTCATCTTCGATGATTAGCTTCGGCCTAGACGCCCCTCCGCCGACGCTGCAACAGC GCCTCCAGTTCATCGTCCAAAGCAGGCCTGAATGGTGGGTATACTCCATCTTCTGGCAAGCTTCCAGGGA TGCTCATGGCCGCCTCGTGTTTTCTTGGGGTGATGGATATTTCCAAGGGACCAAGGGTTTTGCAGGCAAA TCCGGAAATAAGCTAAGCCAACCCAGATTTGGGAGAAGAAGATCGGGGGAAGAGATTCAATCCGTTTTCT GTGAAGAGATAGACATTGAGAGGATGGTGGATGGCGATGTCACTGACTACGAGTGGTATTACACCGTATC AGTAAACCGATCTTTTGCTATAGGAGATGACATTCTTGGGAAGG…
Ghir_A07G012860.1	ATGCCATCATTCGATACTATCCTCCTTCGGGATTTGGTAGCTGCAGCCTGCCTCTTCTTTATCACACGTT ATTTCATCCGTCGTCTTCTCAGTAACCCCAAACGAACACTTCCTCCGGGTCCGAAAGGGTGGCCGGTTGT GGGTGCTCTTCCACTCTTAGGTTCCATGCCCCATGTCGAACTAGCCAAGTTAGCCAAGAAGTATGGACCT GTAATGTACCTCAAAATGGGAACCTGCAACATGGTGGTGGCTTCAACCCCGGATACCGCTCGAGCTTTCC TTAAGACCCTTGACTTGAATTTCTCTAATCGACCATCCAATGCTGGTGCCACCCACATAGCCTATAACTC TCAAGACATGGTGTTTGCTGAGTATGGTCCGAGGTGGAAATTGC…
Ghir_D04G009060.1	ATGGCAGACGAGATTGAACTGAAAACAGCCCCAGCTGACTTTCGTTTCCCTACAACAAATCAAACTAGAC ATTGTTTCACCTGTTACATTGAGTTCCACGGGTGCTTGGCTGCAAAAGGAGAATCTAATGAATGTGAGAG ATTTGCCAAATACTATCGTTCTCTTTGTCCTGGTGAATGGGTTGAGAGGTGGAATGAGCAGAGGGAGAAT GGTACTTTCCCAGGTCCTCTGTGA
Ghir_A03G007860.1	ATGGGAAGAACTCCATTCTGCAGTTCAGATGGTTTGAAGAAAGGAGCCTGGACTGCTGAAGAAGACCAAAAGCTCATTTCTTACATTCAAAAACATGGCGAAGGTGGCTGGCGTTTCCTCCCCCAAAAAGCTGGTCTTCA AAGATGTGGGAAGAGCTGTAGATTGAGATGGGCTAATTATCTAAGACCTGGAATTAAGAGAGGAGATTTC ACTCCTGAGGAAGATAAAACCATTATTAAACTTCAAGCTGAATTAGGCAACAGGTGGGCAGCAATAGCCA GGCACTTGTCAAATAGAACAGATAACGAAATCAAGAACTACTGGAACGCTCATCTAAAGAAACGCTTAGC TAACATGGGTGCAGATCAGGTGACGGTCAGCGGCGCTTCCTCATC…
